# Supplementary material for: The Far-Infrared Absorption Spectrum of HD16O: Experimental Line Positions, Accurate Empirical Energy Levels, and a Recommended Line List
Source: Molecules. 2024 Nov 21;29(23):5508. doi: 10.3390/molecules29235508 (PMC11643698; doi:10.3390/molecules29235508)
Supplement: Supplementary file 1 [file molecules-29-05508-s001.zip]

Archive with 8 entries (7 files):
- SM0-4/SM0/
- SM0-4/SM0/SM0_#19_TRANS_D2O_4mbar_002res_AVG_all.dpt
- SM0-4/SM0/SM0_#20_TRANS_H2OandD2O_03mbar_001res_AVG_00-01and05-07.dpt
- SM0-4/SM0/SM0_#21_TRANS_H2OandD2O_degasing_001res_AVG_all.dpt
- SM0-4/SM1 - #19-21 line list.txt
- SM0-4/SM2 - 162 line position comparisons.txt
- SM0-4/SM3 - 162 energy comparisons. 2024.10.21.txt
- SM0-4/SM4 - 162 recommended line list.txt
