# Supplementary material for: The Far-Infrared Absorption Spectrum of HD16O: Experimental Line Positions, Accurate Empirical Energy Levels, and a Recommended Line List
Source: Molecules. 2024 Nov 21;29(23):5508. doi: 10.3390/molecules29235508 (PMC11643698; doi:10.3390/molecules29235508)
Supplement: Supplementary file 1 [file molecules-29-05508-s001.zip › SM0-4/SM0/SM0_#19_TRANS_D2O_4mbar_002res_AVG_all.dpt]

49.99991	0.039472267
50.00085	-0.032323901
50.00180	-0.051666498
50.00274	0.155101731
50.00368	0.063249514
50.00462	0.333185494
50.00556	0.525905967
50.00650	-0.180742979
50.00745	0.150634944
50.00839	0.144778877
50.00933	-0.165396839
50.01027	0.180079341
50.01121	-0.130391195
50.01215	0.110815898
50.01310	0.176950976
50.01404	-0.170467302
50.01498	0.142611369
50.01592	0.070991702
50.01686	-0.151830137
50.01780	-0.102659538
50.01875	0.078585908
50.01969	-0.054412939
50.02063	0.059957661
50.02157	0.263480037
50.02251	-0.476500511
50.02345	-0.275412381
50.02439	0.147312745
50.02534	-0.409108222
50.02628	-0.114351049
50.02722	0.123608597
50.02816	-0.307292193
50.02910	-0.076469891
50.03004	0.205473572
50.03099	-0.089173622
50.03193	-0.014661577
50.03287	0.270319283
50.03381	0.219647899
50.03475	-0.085527882
50.03569	-0.458097249
50.03664	0.005027504
50.03758	0.472186118
50.03852	0.275395513
50.03946	0.240988731
50.04040	0.139507994
50.04134	0.133469835
50.04229	0.119803190
50.04323	-0.044746500
50.04417	-0.127817392
50.04511	-0.142539784
50.04605	-0.010831696
50.04699	-0.101339459
50.04794	-0.045845762
50.04888	-0.023484180
50.04982	-0.464721769
50.05076	-0.511620641
50.05170	-0.068492264
50.05264	-0.001421162
50.05359	-0.039414641
50.05453	0.356267631
50.05547	0.119764380
50.05641	0.154647529
50.05735	0.457534581
50.05829	-0.245216459
50.05924	0.226614997
50.06018	0.591049254
50.06112	-0.129336163
50.06206	0.236923710
50.06300	0.268998712
50.06394	-0.190343589
50.06489	-0.144840673
50.06583	0.153288290
50.06677	0.133317620
50.06771	-0.336512119
50.06865	-0.021381609
50.06959	0.086254768
50.07053	-0.136246577
50.07148	0.296990424
50.07242	0.288568944
50.07336	0.270787328
50.07430	0.342592806
50.07524	0.006165070
50.07618	-0.024994005
50.07713	0.030174365
50.07807	-0.027378047
50.07901	-0.043894850
50.07995	0.123658001
50.08089	0.257782668
50.08183	0.115490794
50.08278	0.440105885
50.08372	0.590545356
50.08466	0.089685015
50.08560	-0.015725074
50.08654	0.193273246
50.08748	0.356474280
50.08843	0.161353096
50.08937	0.045180447
50.09031	0.213283181
50.09125	-0.126347691
50.09219	-0.172852129
50.09313	0.004456223
50.09408	0.136051193
50.09502	0.470398009
50.09596	0.224390730
50.09690	0.114890061
50.09784	0.258793026
50.09878	0.331674188
50.09973	0.371196032
50.10067	0.038988438
50.10161	0.182899222
50.10255	0.313084811
50.10349	0.164750606
50.10443	0.298154175
50.10538	0.309140742
50.10632	0.378272980
50.10726	0.022211753
50.10820	-0.207855314
50.10914	0.342609376
50.11008	0.225343287
50.11103	-0.198303342
50.11197	-0.124343447
50.11291	-0.194919512
50.11385	-0.026280165
50.11479	0.398949623
50.11573	0.299028426
50.11668	0.267821252
50.11762	0.257187515
50.11856	-0.029150737
50.11950	0.334424138
50.12044	0.556281686
50.12138	0.098220907
50.12232	0.054498099
50.12327	0.159002528
50.12421	0.153599009
50.12515	0.451905012
50.12609	0.538606822
50.12703	0.253921241
50.12797	0.037412181
50.12892	-0.063997246
50.12986	0.030278765
50.13080	-0.027370885
50.13174	-0.195512637
50.13268	-0.074320994
50.13362	-0.001276414
50.13457	0.120245509
50.13551	0.127480239
50.13645	0.037617397
50.13739	0.158836886
50.13833	0.157666504
50.13927	0.211697221
50.14022	0.080650151
50.14116	-0.092792898
50.14210	0.227056623
50.14304	0.386489481
50.14398	0.187843665
50.14492	0.091840699
50.14587	0.213934734
50.14681	0.216223538
50.14775	0.203034252
50.14869	0.184137061
50.14963	0.048455123
50.15057	0.242619947
50.15152	0.172444209
50.15246	0.022291770
50.15340	0.354449272
50.15434	0.220259026
50.15528	-0.064945668
50.15622	0.111200392
50.15717	0.084652357
50.15811	0.027547931
50.15905	0.450060666
50.15999	0.345626801
50.16093	-0.166640416
50.16187	0.126692638
50.16282	0.187804922
50.16376	-0.206649780
50.16470	-0.021836827
50.16564	0.155312926
50.16658	-0.075645521
50.16752	0.060839608
50.16847	0.470647901
50.16941	0.152199671
50.17035	-0.061441757
50.17129	0.296453804
50.17223	0.257646263
50.17317	0.148798302
50.17411	-0.061991658
50.17506	-0.235072300
50.17600	0.021628827
50.17694	0.082021616
50.17788	0.175680831
50.17882	0.315931112
50.17976	0.025903011
50.18071	-0.237363249
50.18165	-0.049184605
50.18259	0.318467051
50.18353	0.381339699
50.18447	0.127207369
50.18541	-0.121816427
50.18636	-0.263934612
50.18730	-0.174833104
50.18824	0.170996159
50.18918	0.209413394
50.19012	-0.067563444
50.19106	-0.000196661
50.19201	0.311850488
50.19295	0.316756576
50.19389	0.114875913
50.19483	0.051082954
50.19577	-0.154785931
50.19671	-0.072510712
50.19766	0.322497666
50.19860	0.156795114
50.19954	0.069666713
50.20048	0.035406854
50.20142	-0.079144411
50.20236	0.107829422
50.20331	-0.073888198
50.20425	-0.171181649
50.20519	-0.099553317
50.20613	-0.163516432
50.20707	-0.176408619
50.20801	-0.221908107
50.20896	0.060726058
50.20990	0.006083711
50.21084	-0.031416450
50.21178	0.341992497
50.21272	0.085783750
50.21366	-0.065553024
50.21461	-0.016748140
50.21555	0.084967777
50.21649	0.265429854
50.21743	0.031037079
50.21837	0.078135483
50.21931	-0.014807180
50.22026	-0.099492669
50.22120	0.117397308
50.22214	0.032324988
50.22308	0.222587049
50.22402	0.083982706
50.22496	-0.105411127
50.22590	-0.001085696
50.22685	-0.202330604
50.22779	-0.026736889
50.22873	-0.209150061
50.22967	-0.341200680
50.23061	-0.036883105
50.23155	-0.301510632
50.23250	-0.288919389
50.23344	-0.083137929
50.23438	0.192630038
50.23532	0.355449259
50.23626	0.128475130
50.23720	0.001532842
50.23815	-0.292585045
50.23909	0.026586913
50.24003	0.288625449
50.24097	-0.064065114
50.24191	-0.019762145
50.24285	0.022947341
50.24380	0.153077379
50.24474	-0.026347103
50.24568	0.049705472
50.24662	0.270190150
50.24756	-0.403546512
50.24850	-0.133069754
50.24945	0.043064788
50.25039	-0.496092677
50.25133	-0.054599531
50.25227	0.072725631
50.25321	-0.211426839
50.25415	-0.202945203
50.25510	-0.094999224
50.25604	0.141037434
50.25698	-0.032833677
50.25792	-0.345711112
50.25886	-0.034776453
50.25980	0.226423129
50.26075	-0.034830462
50.26169	0.144226253
50.26263	0.342355192
50.26357	0.010742539
50.26451	-0.252718538
50.26545	-0.223112509
50.26640	0.106963761
50.26734	-0.064663582
50.26828	-0.249665514
50.26922	0.086480416
50.27016	-0.107460797
50.27110	-0.372151047
50.27205	-0.186020985
50.27299	0.046188269
50.27393	0.144965798
50.27487	0.040931407
50.27581	-0.062325705
50.27675	0.128304362
50.27769	0.145376444
50.27864	-0.150547951
50.27958	0.002722220
50.28052	0.136636078
50.28146	-0.020023428
50.28240	-0.186434940
50.28334	-0.165584952
50.28429	0.068819590
50.28523	-0.050525714
50.28617	0.175609171
50.28711	0.401801109
50.28805	0.058017291
50.28899	-0.035480667
50.28994	-0.041145146
50.29088	-0.035117213
50.29182	0.080199480
50.29276	0.290566385
50.29370	0.095432624
50.29464	-0.011642394
50.29559	0.122411177
50.29653	-0.368406177
50.29747	-0.141738877
50.29841	0.066664949
50.29935	-0.261748970
50.30029	-0.081105687
50.30124	-0.067076594
50.30218	0.134671897
50.30312	-0.049200948
50.30406	-0.210192308
50.30500	0.254017800
50.30594	-0.103035964
50.30689	-0.476421446
50.30783	-0.200610861
50.30877	-0.064899832
50.30971	-0.116973788
50.31065	0.104589447
50.31159	0.027830821
50.31254	-0.115408853
50.31348	0.131374359
50.31442	-0.100472458
50.31536	0.076667756
50.31630	-0.014012253
50.31724	-0.452708870
50.31819	-0.056017429
50.31913	-0.029644206
50.32007	-0.013180165
50.32101	-0.040655360
50.32195	-0.021324724
50.32289	0.182501823
50.32383	-0.007877571
50.32478	-0.101945400
50.32572	-0.350627691
50.32666	-0.121055089
50.32760	0.050044641
50.32854	0.172676921
50.32948	0.424596250
50.33043	0.080088988
50.33137	0.339498669
50.33231	-0.018378451
50.33325	-0.083663084
50.33419	0.508277476
50.33513	0.036757484
50.33608	0.130584687
50.33702	-0.138905391
50.33796	-0.306176454
50.33890	0.281492472
50.33984	0.106844530
50.34078	-0.051362772
50.34173	0.066223852
50.34267	0.308052748
50.34361	0.389951169
50.34455	0.357449472
50.34549	-0.148093432
50.34643	-0.124078520
50.34738	0.501778722
50.34832	0.144122183
50.34926	0.277865380
50.35020	-0.171754211
50.35114	-0.270912349
50.35208	0.569081008
50.35303	0.125445992
50.35397	0.440390795
50.35491	0.234262660
50.35585	-0.014651396
50.35679	0.566293359
50.35773	-0.064557165
50.35868	0.145542830
50.35962	0.211268395
50.36056	-0.362107396
50.36150	-0.098019511
50.36244	0.048204362
50.36338	0.243280515
50.36433	0.576727450
50.36527	0.373850048
50.36621	-0.254704952
50.36715	-0.066794313
50.36809	0.480979711
50.36903	0.275954098
50.36998	-0.107240006
50.37092	0.115739323
50.37186	0.328950584
50.37280	-0.069379330
50.37374	0.116131470
50.37468	0.201571867
50.37562	0.383298278
50.37657	0.618269861
50.37751	-0.007587162
50.37845	0.089038447
50.37939	-0.019273916
50.38033	0.025481179
50.38127	0.221716955
50.38222	-0.169672906
50.38316	0.193703115
50.38410	-0.093808591
50.38504	-0.084972225
50.38598	0.375389725
50.38692	0.056674883
50.38787	-0.092506543
50.38881	0.025906928
50.38975	0.433115780
50.39069	-0.006919231
50.39163	-0.012096126
50.39257	0.340060949
50.39352	-0.050363038
50.39446	0.228706017
50.39540	0.162071764
50.39634	0.317173660
50.39728	0.141031981
50.39822	-0.391867459
50.39917	0.026289437
50.40011	0.003709279
50.40105	0.199631408
50.40199	0.031164782
50.40293	-0.122353949
50.40387	0.287772536
50.40482	0.162283808
50.40576	0.193336144
50.40670	-0.028366936
50.40764	0.372370213
50.40858	0.518123984
50.40952	-0.001339029
50.41047	0.558735847
50.41141	0.467187405
50.41235	-0.018822005
50.41329	0.248160481
50.41423	0.593870282
50.41517	0.392366260
50.41612	0.098756894
50.41706	0.326523542
50.41800	0.260459065
50.41894	0.113163412
50.41988	-0.073619060
50.42082	0.066230148
50.42177	0.376958489
50.42271	0.187854543
50.42365	-0.072091699
50.42459	-0.368211508
50.42553	0.119669713
50.42647	0.201167315
50.42741	-0.181171402
50.42836	0.237322614
50.42930	0.155254737
50.43024	0.349855691
50.43118	0.627279103
50.43212	0.369741410
50.43306	0.404167145
50.43401	0.265398830
50.43495	0.147499174
50.43589	0.220081344
50.43683	0.461121768
50.43777	0.488871694
50.43871	0.284326702
50.43966	0.397047251
50.44060	0.516598523
50.44154	0.308387995
50.44248	0.053323012
50.44342	0.396137953
50.44436	0.266258150
50.44531	0.001225008
50.44625	0.514792800
50.44719	0.351425797
50.44813	0.214043751
50.44907	0.394000262
50.45001	0.279448569
50.45096	0.347574532
50.45190	0.472676992
50.45284	0.519650102
50.45378	0.404883415
50.45472	0.717859387
50.45566	0.770003557
50.45661	0.389656574
50.45755	0.543429375
50.45849	0.400072277
50.45943	0.441005766
50.46037	0.513943911
50.46131	0.117546327
50.46226	0.216899440
50.46320	0.303439558
50.46414	0.301480532
50.46508	0.289886594
50.46602	0.296309888
50.46696	0.428020984
50.46791	0.155886576
50.46885	0.219130725
50.46979	0.531075537
50.47073	0.476164162
50.47167	0.524522781
50.47261	0.533742547
50.47356	0.511186123
50.47450	0.497068524
50.47544	0.354230523
50.47638	0.420338571
50.47732	0.523147345
50.47826	0.374200225
50.47920	0.281597346
50.48015	0.458689809
50.48109	0.592111826
50.48203	0.487219840
50.48297	0.423838168
50.48391	0.411383122
50.48485	0.395798713
50.48580	0.486857772
50.48674	0.569691360
50.48768	0.570092738
50.48862	0.455943823
50.48956	0.309610158
50.49050	0.196096495
50.49145	0.236196637
50.49239	0.559212267
50.49333	0.559904575
50.49427	0.289389908
50.49521	0.403087378
50.49615	0.474459112
50.49710	0.455415159
50.49804	0.497857213
50.49898	0.391254246
50.49992	0.551722646
50.50086	0.540281236
50.50180	0.295327961
50.50275	0.502281606
50.50369	0.427468747
50.50463	0.280074358
50.50557	0.436055273
50.50651	0.367291123
50.50745	0.399583310
50.50840	0.434717208
50.50934	0.492973953
50.51028	0.523255706
50.51122	0.436261445
50.51216	0.443436325
50.51310	0.205715016
50.51405	0.249602869
50.51499	0.336133003
50.51593	0.195724681
50.51687	0.465248734
50.51781	0.672849596
50.51875	0.671576619
50.51970	0.550623178
50.52064	0.504622817
50.52158	0.331511587
50.52252	0.266921163
50.52346	0.665396810
50.52440	0.358194500
50.52535	0.201950923
50.52629	0.359070033
50.52723	0.177467480
50.52817	0.486288935
50.52911	0.494126499
50.53005	0.520424008
50.53099	0.647400200
50.53194	0.181739688
50.53288	0.222306877
50.53382	0.565331280
50.53476	0.394459754
50.53570	0.265032262
50.53664	0.572634637
50.53759	0.527554750
50.53853	0.318846226
50.53947	0.291728497
50.54041	0.182850510
50.54135	0.391576886
50.54229	0.364217609
50.54324	0.357659966
50.54418	0.499527067
50.54512	0.344406307
50.54606	0.265126884
50.54700	0.266191155
50.54794	0.670223176
50.54889	0.560048997
50.54983	0.243975639
50.55077	0.396907061
50.55171	0.224157497
50.55265	0.490886480
50.55359	0.595081329
50.55454	0.362226009
50.55548	0.416868895
50.55642	0.520930529
50.55736	0.533602238
50.55830	0.053740438
50.55924	0.149219021
50.56019	0.418771058
50.56113	0.350805968
50.56207	0.515922844
50.56301	0.560886264
50.56395	0.619429350
50.56489	0.306896925
50.56584	0.300455421
50.56678	0.383229911
50.56772	0.223760352
50.56866	0.519684911
50.56960	0.412661582
50.57054	0.453247011
50.57149	0.330203831
50.57243	0.139230624
50.57337	0.310656875
50.57431	0.198992833
50.57525	0.471406668
50.57619	0.103164136
50.57713	0.001485500
50.57808	0.420122385
50.57902	0.229031533
50.57996	0.506678283
50.58090	0.354868650
50.58184	0.402376294
50.58278	0.343449414
50.58373	0.025803691
50.58467	0.587910891
50.58561	0.273472607
50.58655	0.418363601
50.58749	0.595560312
50.58843	0.008155321
50.58938	0.342554390
50.59032	0.241573349
50.59126	0.234557047
50.59220	0.259588987
50.59314	0.156577021
50.59408	0.579344034
50.59503	0.211216077
50.59597	0.193522364
50.59691	0.507943273
50.59785	0.329017550
50.59879	0.323891521
50.59973	0.111734428
50.60068	0.085462958
50.60162	0.299342573
50.60256	0.371102542
50.60350	0.351966202
50.60444	0.172772706
50.60538	0.278963685
50.60633	0.480249584
50.60727	0.322633058
50.60821	0.246791571
50.60915	0.381196558
50.61009	0.287289053
50.61103	0.093284816
50.61198	0.245082244
50.61292	0.334394455
50.61386	0.086966865
50.61480	0.237238064
50.61574	0.588582933
50.61668	0.688063085
50.61763	0.562764049
50.61857	0.311488658
50.61951	0.438830972
50.62045	0.137462944
50.62139	0.027179055
50.62233	0.658392072
50.62328	0.241394088
50.62422	0.075414307
50.62516	0.576355755
50.62610	0.460995048
50.62704	0.308260888
50.62798	0.296438873
50.62892	0.462199509
50.62987	0.171535641
50.63081	0.080312409
50.63175	0.238723457
50.63269	-0.056260571
50.63363	0.414964616
50.63457	0.316200525
50.63552	0.043741398
50.63646	0.423493624
50.63740	-0.111249760
50.63834	0.026905533
50.63928	0.368984818
50.64022	-0.089363746
50.64117	0.062652856
50.64211	0.282041490
50.64305	0.229819089
50.64399	0.141595006
50.64493	0.050387926
50.64587	0.009131212
50.64682	0.014137177
50.64776	-0.020205932
50.64870	-0.031821296
50.64964	0.241661817
50.65058	0.292045504
50.65152	0.388959497
50.65247	0.325488657
50.65341	-0.172201350
50.65435	-0.070448786
50.65529	0.178060621
50.65623	0.112368591
50.65717	0.045465145
50.65812	0.082732506
50.65906	0.010922416
50.66000	-0.140805483
50.66094	0.125619203
50.66188	0.265377253
50.66282	0.213277638
50.66377	0.056713123
50.66471	-0.124902986
50.66565	0.118556902
50.66659	0.311371982
50.66753	0.216268614
50.66847	-0.139004931
50.66942	-0.134057879
50.67036	-0.015319100
50.67130	-0.167075694
50.67224	-0.035031162
50.67318	-0.110038459
50.67412	0.197703242
50.67507	0.256075501
50.67601	-0.255168319
50.67695	0.022062078
50.67789	-0.078891605
50.67883	-0.106562294
50.67977	0.139959365
50.68071	-0.103433758
50.68166	0.140852347
50.68260	0.219992653
50.68354	0.056074832
50.68448	-0.114607178
50.68542	-0.228404567
50.68636	0.236114368
50.68731	0.412315309
50.68825	0.233591199
50.68919	-0.033279110
50.69013	-0.211626232
50.69107	0.033966221
50.69201	0.114190742
50.69296	-0.070043623
50.69390	-0.196038395
50.69484	-0.153510809
50.69578	-0.015747031
50.69672	-0.054678421
50.69766	-0.176031530
50.69861	-0.158690065
50.69955	-0.096480168
50.70049	0.103685245
50.70143	0.266513646
50.70237	0.096701138
50.70331	0.123405211
50.70426	0.099067539
50.70520	-0.112551585
50.70614	-0.011774934
50.70708	-0.042640563
50.70802	-0.062896147
50.70896	0.026643131
50.70991	0.012131876
50.71085	0.123150252
50.71179	0.030992329
50.71273	-0.086058080
50.71367	0.147346944
50.71461	0.051539671
50.71556	-0.237873599
50.71650	0.098411314
50.71744	0.072763450
50.71838	-0.215711430
50.71932	0.078401133
50.72026	-0.091937535
50.72121	0.037827775
50.72215	0.325741231
50.72309	-0.005266605
50.72403	0.272428900
50.72497	0.280691355
50.72591	0.027896816
50.72686	-0.048526157
50.72780	-0.181264356
50.72874	0.243002072
50.72968	0.128703624
50.73062	-0.143593505
50.73156	-0.057180986
50.73250	-0.094532438
50.73345	0.144282058
50.73439	-0.067281134
50.73533	-0.205363020
50.73627	0.121999733
50.73721	0.216804460
50.73815	0.113579221
50.73910	-0.129787132
50.74004	0.008474289
50.74098	-0.014488104
50.74192	-0.103958704
50.74286	0.288210899
50.74380	0.121992208
50.74475	-0.209200934
50.74569	-0.118209749
50.74663	-0.213285550
50.74757	-0.359048605
50.74851	-0.092038125
50.74945	-0.045706429
50.75040	-0.313201815
50.75134	-0.157580897
50.75228	-0.099399209
50.75322	-0.018655933
50.75416	0.022473058
50.75510	-0.197758451
50.75605	0.060037076
50.75699	0.115216024
50.75793	0.184547290
50.75887	0.301491082
50.75981	-0.155799061
50.76075	-0.112335443
50.76170	0.005267572
50.76264	-0.165859208
50.76358	-0.075431153
50.76452	-0.055703875
50.76546	-0.024433399
50.76640	-0.024876112
50.76735	-0.130368397
50.76829	-0.162878096
50.76923	-0.067752212
50.77017	0.041472781
50.77111	0.151291505
50.77205	0.273050159
50.77300	0.204840243
50.77394	0.041525174
50.77488	-0.109050885
50.77582	0.075340770
50.77676	0.107844196
50.77770	-0.143677831
50.77865	0.032023236
50.77959	-0.063774161
50.78053	-0.123125084
50.78147	-0.031454027
50.78241	-0.039215215
50.78335	0.221257046
50.78429	-0.046336737
50.78524	-0.049708802
50.78618	0.122584492
50.78712	-0.124007501
50.78806	-0.127858385
50.78900	-0.246137023
50.78994	0.074882008
50.79089	-0.061981082
50.79183	-0.430494577
50.79277	0.172390714
50.79371	0.072961457
50.79465	-0.033853706
50.79559	0.164288193
50.79654	-0.042134691
50.79748	-0.098997988
50.79842	-0.168552607
50.79936	0.101121001
50.80030	0.089386120
50.80124	-0.104985595
50.80219	0.135443881
50.80313	0.069863610
50.80407	-0.082880780
50.80501	-0.239256710
50.80595	-0.297321796
50.80689	-0.234113187
50.80784	-0.280431718
50.80878	-0.092395686
50.80972	0.124383062
50.81066	0.066784501
50.81160	0.061185759
50.81254	0.190371364
50.81349	0.044875357
50.81443	0.070634834
50.81537	0.146690652
50.81631	-0.101475604
50.81725	-0.235177293
50.81819	-0.398788422
50.81914	-0.083896302
50.82008	-0.030131379
50.82102	-0.348540813
50.82196	0.137472630
50.82290	0.010066447
50.82384	-0.308975726
50.82479	-0.086777069
50.82573	-0.098464936
50.82667	-0.100521818
50.82761	-0.238851473
50.82855	-0.081882939
50.82949	-0.005138176
50.83043	-0.109380677
50.83138	0.010873130
50.83232	-0.095921583
50.83326	0.069048300
50.83420	-0.176638767
50.83514	-0.221601069
50.83608	0.385441214
50.83703	-0.131192610
50.83797	-0.453488350
50.83891	-0.111202300
50.83985	0.008946065
50.84079	0.170079127
50.84173	-0.075274415
50.84268	-0.208659813
50.84362	-0.085795805
50.84456	0.138467357
50.84550	0.283907831
50.84644	0.040373959
50.84738	0.222763926
50.84833	0.101615846
50.84927	-0.193889499
50.85021	0.135238290
50.85115	0.044181589
50.85209	-0.048254412
50.85303	-0.085552700
50.85398	-0.128823146
50.85492	0.130032495
50.85586	-0.139291704
50.85680	-0.151045978
50.85774	0.046514630
50.85868	0.137350634
50.85963	0.544492543
50.86057	0.115939051
50.86151	-0.214649439
50.86245	0.024983943
50.86339	-0.235178381
50.86433	-0.204374954
50.86528	-0.074332520
50.86622	-0.048287179
50.86716	0.034707848
50.86810	-0.192109123
50.86904	-0.157785475
50.86998	0.006533054
50.87093	0.132483408
50.87187	0.208353236
50.87281	-0.005685243
50.87375	0.106476210
50.87469	0.088381730
50.87563	-0.179035693
50.87658	0.128170758
50.87752	0.313321859
50.87846	0.177030489
50.87940	-0.014972818
50.88034	-0.214186341
50.88128	-0.073784791
50.88222	-0.147080481
50.88317	-0.309324652
50.88411	-0.123697996
50.88505	0.017043844
50.88599	-0.001295231
50.88693	-0.153999507
50.88787	-0.094000205
50.88882	0.152773663
50.88976	0.227482215
50.89070	0.089574024
50.89164	-0.049905967
50.89258	0.024860213
50.89352	-0.005752936
50.89447	-0.046074372
50.89541	0.031972971
50.89635	0.201375037
50.89729	0.167179093
50.89823	-0.212116435
50.89917	-0.044679441
50.90012	0.204478651
50.90106	0.109224059
50.90200	-0.016507806
50.90294	-0.174146295
50.90388	0.004322975
50.90482	0.013064543
50.90577	0.099852748
50.90671	0.156330213
50.90765	-0.176869348
50.90859	0.107487276
50.90953	0.239805907
50.91047	-0.059756823
50.91142	-0.137621269
50.91236	-0.062196799
50.91330	0.065303043
50.91424	-0.083709121
50.91518	-0.050045874
50.91612	-0.026805270
50.91707	-0.086650006
50.91801	0.068455234
50.91895	0.089160651
50.91989	0.197305754
50.92083	0.106523179
50.92177	0.008692420
50.92272	0.022796670
50.92366	-0.057682604
50.92460	0.018402830
50.92554	-0.146549448
50.92648	0.003345416
50.92742	0.190703094
50.92837	-0.127296761
50.92931	-0.077499025
50.93025	0.009551832
50.93119	0.034078203
50.93213	0.082569584
50.93307	-0.040681604
50.93401	-0.009622134
50.93496	0.060217686
50.93590	0.079374991
50.93684	-0.163485661
50.93778	-0.355393469
50.93872	-0.091542497
50.93966	-0.048744816
50.94061	-0.212509662
50.94155	-0.139139578
50.94249	0.037306160
50.94343	0.018714778
50.94437	-0.166802108
50.94531	-0.041641150
50.94626	0.124780908
50.94720	-0.042934898
50.94814	-0.095742278
50.94908	0.059770532
50.95002	-0.003190473
50.95096	-0.208718568
50.95191	0.010743928
50.95285	0.201880842
50.95379	0.047354698
50.95473	0.113885038
50.95567	0.094840154
50.95661	-0.034633815
50.95756	-0.154847324
50.95850	0.012885189
50.95944	0.379278630
50.96038	-0.034347717
50.96132	-0.048920400
50.96226	0.085553601
50.96321	-0.387177616
50.96415	-0.014262784
50.96509	0.001615697
50.96603	-0.195569083
50.96697	0.184157029
50.96791	-0.116622828
50.96886	-0.163019270
50.96980	-0.029016003
50.97074	-0.013745905
50.97168	0.204034403
50.97262	-0.165902689
50.97356	-0.206174389
50.97451	0.078888789
50.97545	-0.094775409
50.97639	-0.106157854
50.97733	-0.000682166
50.97827	0.143108442
50.97921	0.090027116
50.98016	-0.098418154
50.98110	0.152444094
50.98204	0.073784001
50.98298	-0.235933870
50.98392	-0.067883328
50.98486	-0.025572428
50.98580	-0.035455536
50.98675	0.115436941
50.98769	0.244204342
50.98863	0.157187000
50.98957	-0.027022837
50.99051	0.204989195
50.99145	0.107087038
50.99240	-0.136419356
50.99334	0.099915683
50.99428	0.069278233
50.99522	-0.028966067
50.99616	0.006576919
50.99710	0.235871732
50.99805	0.294223815
50.99899	-0.176421314
50.99993	-0.113194197
51.00087	0.147499993
51.00181	0.031246230
51.00275	0.067495286
51.00370	0.111194544
51.00464	-0.035856795
51.00558	-0.017066807
51.00652	0.193752050
51.00746	-0.023245314
51.00840	-0.021834850
51.00935	0.380265236
51.01029	0.110319346
51.01123	-0.068858989
51.01217	0.038337234
51.01311	-0.165289566
51.01405	-0.139416784
51.01500	-0.132708922
51.01594	-0.128602579
51.01688	0.047784612
51.01782	-0.158112660
51.01876	-0.101690695
51.01970	0.185713559
51.02065	0.005300712
51.02159	-0.030337386
51.02253	-0.079287499
51.02347	-0.217882931
51.02441	-0.073192202
51.02535	-0.027118362
51.02630	0.034834884
51.02724	-0.020164678
51.02818	-0.127123654
51.02912	0.106928401
51.03006	0.142000467
51.03100	0.032530159
51.03195	0.032279182
51.03289	-0.184847996
51.03383	-0.141159043
51.03477	0.114240684
51.03571	-0.117853276
51.03665	-0.072562262
51.03759	0.141618624
51.03854	-0.039046727
51.03948	-0.032778785
51.04042	-0.178513527
51.04136	-0.081578925
51.04230	-0.001524260
51.04324	-0.409742743
51.04419	-0.031098118
51.04513	0.169797704
51.04607	-0.079795949
51.04701	-0.033317283
51.04795	-0.214611799
51.04889	-0.014486138
51.04984	0.135462150
51.05078	-0.043973647
51.05172	0.130022988
51.05266	0.136129484
51.05360	0.007496933
51.05454	0.005599072
51.05549	-0.087940209
51.05643	-0.033231039
51.05737	0.186293349
51.05831	0.186238483
51.05925	0.232073218
51.06019	0.125077382
51.06114	-0.111100718
51.06208	0.160678089
51.06302	0.087325446
51.06396	-0.030198060
51.06490	0.200762451
51.06584	-0.116707861
51.06679	-0.222861052
51.06773	0.034735590
51.06867	0.078931145
51.06961	0.075698577
51.07055	0.127299920
51.07149	0.144836634
51.07244	-0.052934028
51.07338	-0.089825667
51.07432	0.120080955
51.07526	0.318739593
51.07620	0.327106208
51.07714	0.156875551
51.07809	0.038652647
51.07903	-0.089173086
51.07997	0.038450986
51.08091	0.284355998
51.08185	0.130829021
51.08279	-0.174616262
51.08373	-0.104737550
51.08468	0.148169935
51.08562	0.155150518
51.08656	0.044320025
51.08750	-0.125283256
51.08844	-0.035014872
51.08938	-0.039748810
51.09033	-0.186229527
51.09127	0.147883922
51.09221	0.151926592
51.09315	0.161247820
51.09409	0.320384592
51.09503	0.172782645
51.09598	0.265592486
51.09692	0.045985334
51.09786	0.002280152
51.09880	0.295465142
51.09974	0.189907521
51.10068	0.199266255
51.10163	0.109655835
51.10257	0.041801680
51.10351	0.135224640
51.10445	0.099288888
51.10539	0.183217943
51.10633	0.180963665
51.10728	0.114704609
51.10822	0.098896317
51.10916	0.109657042
51.11010	0.291567534
51.11104	0.255448788
51.11198	0.051978130
51.11293	0.231974050
51.11387	0.239557043
51.11481	0.117552146
51.11575	0.286900073
51.11669	0.130966887
51.11763	0.147890925
51.11858	0.239563346
51.11952	-0.043058310
51.12046	-0.026783541
51.12140	0.081074730
51.12234	0.213225365
51.12328	0.178024620
51.12423	0.127885148
51.12517	0.297998011
51.12611	-0.039990973
51.12705	-0.269917011
51.12799	0.023760641
51.12893	0.138543591
51.12988	0.088606238
51.13082	0.181462288
51.13176	0.120932996
51.13270	0.212650657
51.13364	0.503200531
51.13458	0.208446354
51.13552	0.199934423
51.13647	0.278715789
51.13741	0.235588282
51.13835	0.454108000
51.13929	-0.008883553
51.14023	0.054443691
51.14117	0.288457066
51.14212	-0.023284432
51.14306	0.377650648
51.14400	0.543607414
51.14494	0.370856464
51.14588	0.440189660
51.14682	0.522000194
51.14777	0.414783180
51.14871	0.247982278
51.14965	0.250766456
51.15059	0.242351905
51.15153	0.533397138
51.15247	0.535379827
51.15342	0.491580307
51.15436	0.618906379
51.15530	0.373715281
51.15624	0.323844492
51.15718	0.262031704
51.15812	0.419447839
51.15907	0.327049762
51.16001	0.166321337
51.16095	0.455726117
51.16189	0.238463491
51.16283	0.343336821
51.16377	0.326052308
51.16472	0.344502896
51.16566	0.558947742
51.16660	0.121539623
51.16754	0.395759106
51.16848	0.464433253
51.16942	0.246614218
51.17037	0.218781143
51.17131	-0.077849664
51.17225	0.268210649
51.17319	0.521954358
51.17413	0.540907443
51.17507	0.352901429
51.17602	0.394379139
51.17696	0.572192907
51.17790	0.123022638
51.17884	0.444165349
51.17978	0.586810410
51.18072	0.300686687
51.18167	0.451661199
51.18261	0.509721696
51.18355	0.539377093
51.18449	0.302730411
51.18543	0.435870022
51.18637	0.450147212
51.18731	0.415739059
51.18826	0.627070248
51.18920	0.413714498
51.19014	0.698363245
51.19108	0.566869020
51.19202	0.370214254
51.19296	0.529965401
51.19391	0.240249529
51.19485	0.452783108
51.19579	0.431955785
51.19673	0.300328225
51.19767	0.364711046
51.19861	0.546036959
51.19956	0.757861316
51.20050	0.354618013
51.20144	0.516485870
51.20238	0.440532029
51.20332	0.320416510
51.20426	0.661609352
51.20521	0.071259461
51.20615	0.341038942
51.20709	0.947524369
51.20803	0.593861580
51.20897	0.611001134
51.20991	0.511811912
51.21086	0.443788141
51.21180	0.629862607
51.21274	0.287812322
51.21368	0.236651272
51.21462	0.672923982
51.21556	0.522871494
51.21651	0.260231882
51.21745	0.433529377
51.21839	0.320056468
51.21933	0.102285638
51.22027	0.309301943
51.22121	0.343008906
51.22216	0.085916795
51.22310	0.094849631
51.22404	-0.035655156
51.22498	-0.142521322
51.22592	0.170470119
51.22686	0.394039541
51.22781	0.400851607
51.22875	0.095930874
51.22969	0.275539309
51.23063	0.684400022
51.23157	0.359366268
51.23251	0.401755631
51.23346	0.583003819
51.23440	0.411184132
51.23534	0.175002411
51.23628	0.047545601
51.23722	0.436532378
51.23816	0.512438595
51.23910	0.431002110
51.24005	0.553926826
51.24099	0.443333536
51.24193	0.422468334
51.24287	0.368270904
51.24381	0.423741907
51.24475	0.668314219
51.24570	0.513458848
51.24664	0.175017402
51.24758	0.315132171
51.24852	0.463004231
51.24946	0.278618485
51.25040	0.375616312
51.25135	0.499710411
51.25229	0.525850773
51.25323	0.557519138
51.25417	0.588833392
51.25511	0.514329433
51.25605	0.263762504
51.25700	0.525193632
51.25794	0.711946487
51.25888	0.485844970
51.25982	0.376743942
51.26076	0.502964318
51.26170	0.684478462
51.26265	0.543217063
51.26359	0.695535839
51.26453	0.507408082
51.26547	0.320944309
51.26641	0.735772908
51.26735	0.466230065
51.26830	0.542586446
51.26924	0.489699453
51.27018	0.165723726
51.27112	0.593488812
51.27206	0.487340033
51.27300	0.534152269
51.27395	0.692630291
51.27489	0.527642488
51.27583	0.614008486
51.27677	0.589318991
51.27771	0.584299564
51.27865	0.363632679
51.27960	0.440193653
51.28054	0.587998211
51.28148	0.363668174
51.28242	0.401266098
51.28336	0.278991967
51.28430	0.285675973
51.28525	0.225610361
51.28619	0.104551405
51.28713	0.181842774
51.28807	-0.115183994
51.28901	-0.021366408
51.28995	0.024787819
51.29089	-0.173210576
51.29184	0.127626330
51.29278	0.181315958
51.29372	0.097461939
51.29466	0.124439053
51.29560	0.173657343
51.29654	0.405193508
51.29749	0.536756814
51.29843	0.591124713
51.29937	0.527950287
51.30031	0.473039597
51.30125	0.625991642
51.30219	0.622006357
51.30314	0.626407743
51.30408	0.679110527
51.30502	0.582749367
51.30596	0.673124313
51.30690	0.749545753
51.30784	0.788221896
51.30879	0.757818758
51.30973	0.598610401
51.31067	0.807207823
51.31161	0.761260450
51.31255	0.544955552
51.31349	0.714990854
51.31444	0.647776484
51.31538	0.396094412
51.31632	0.452752739
51.31726	0.877160192
51.31820	0.683370054
51.31914	0.343815655
51.32009	0.755484462
51.32103	0.542576969
51.32197	0.398189366
51.32291	0.689499855
51.32385	0.584132493
51.32479	0.800744057
51.32574	0.615684807
51.32668	0.194503814
51.32762	0.388553977
51.32856	0.552029848
51.32950	0.697435737
51.33044	0.594595671
51.33139	0.450072259
51.33233	0.737241983
51.33327	0.615957022
51.33421	0.452300668
51.33515	0.867994785
51.33609	0.774260163
51.33703	0.423147470
51.33798	0.475043923
51.33892	0.347261012
51.33986	0.484067410
51.34080	0.771045327
51.34174	0.608384907
51.34268	0.678917170
51.34363	0.807434797
51.34457	0.565181494
51.34551	0.559011638
51.34645	0.656270862
51.34739	0.564834118
51.34833	0.690900743
51.34928	0.603783429
51.35022	0.388736516
51.35116	0.521572649
51.35210	0.464254200
51.35304	0.500952005
51.35398	0.518350720
51.35493	0.310103089
51.35587	0.470383704
51.35681	0.698577881
51.35775	0.787581325
51.35869	0.578220844
51.35963	0.307606131
51.36058	0.362894803
51.36152	0.565983236
51.36246	0.815182447
51.36340	0.617654979
51.36434	0.388486177
51.36528	0.491256535
51.36623	0.436572850
51.36717	0.330139756
51.36811	0.417187482
51.36905	0.571932733
51.36999	0.465500861
51.37093	0.557131231
51.37188	0.443925232
51.37282	0.232575014
51.37376	0.848681808
51.37470	0.738930464
51.37564	0.266650498
51.37658	0.323445886
51.37753	0.149171591
51.37847	0.446082622
51.37941	0.666047454
51.38035	0.425153226
51.38129	0.394912690
51.38223	0.367386788
51.38318	0.312719703
51.38412	0.312127054
51.38506	0.364491016
51.38600	0.327835828
51.38694	0.314149618
51.38788	0.093514040
51.38882	-0.129200771
51.38977	-0.042106789
51.39071	-0.106729090
51.39165	0.074829996
51.39259	-0.031560116
51.39353	-0.259588540
51.39447	0.121871270
51.39542	0.139843330
51.39636	0.149330795
51.39730	0.229853556
51.39824	0.167676896
51.39918	0.333542079
51.40012	0.272629559
51.40107	0.217160255
51.40201	0.291103244
51.40295	0.324568897
51.40389	0.375215083
51.40483	0.269661009
51.40577	0.132810220
51.40672	0.261479646
51.40766	0.382284671
51.40860	0.284806162
51.40954	0.371392161
51.41048	0.335198581
51.41142	0.239350706
51.41237	0.379440129
51.41331	0.437532753
51.41425	0.344326913
51.41519	0.075610884
51.41613	0.208828554
51.41707	0.284932405
51.41802	0.082906842
51.41896	0.315856844
51.41990	0.231786311
51.42084	0.017937364
51.42178	0.015011466
51.42272	0.049180340
51.42367	0.117213994
51.42461	0.055430714
51.42555	0.261501372
51.42649	0.170125768
51.42743	-0.111126103
51.42837	-0.062146403
51.42932	0.019914988
51.43026	0.135691345
51.43120	-0.104784578
51.43214	-0.096817069
51.43308	0.218489513
51.43402	0.035217080
51.43497	-0.029961001
51.43591	0.090996973
51.43685	-0.015397443
51.43779	0.005733177
51.43873	0.117904373
51.43967	-0.012018734
51.44061	-0.023352595
51.44156	0.033656366
51.44250	0.010643419
51.44344	-0.035259780
51.44438	-0.085298859
51.44532	0.126230687
51.44626	-0.038507380
51.44721	0.080668010
51.44815	0.491428047
51.44909	0.095272988
51.45003	0.056331981
51.45097	0.177900344
51.45191	0.328517348
51.45286	0.360665500
51.45380	-0.061315600
51.45474	0.376859844
51.45568	0.501965940
51.45662	0.108275533
51.45756	0.138525516
51.45851	0.225457549
51.45945	0.441776454
51.46039	0.482827276
51.46133	0.576617956
51.46227	0.474110007
51.46321	0.513172507
51.46416	0.612651289
51.46510	0.160661414
51.46604	0.392385364
51.46698	0.611821830
51.46792	0.466597348
51.46886	0.387359202
51.46981	0.237665340
51.47075	0.627865255
51.47169	0.724236429
51.47263	0.418463320
51.47357	0.392278790
51.47451	0.465363711
51.47546	0.314684480
51.47640	0.236643493
51.47734	0.511860728
51.47828	0.474935502
51.47922	0.500051022
51.48016	0.503243566
51.48111	0.354274839
51.48205	0.482037663
51.48299	0.590780318
51.48393	0.703257263
51.48487	0.524922311
51.48581	0.426854461
51.48676	0.329469055
51.48770	0.182176277
51.48864	0.475660175
51.48958	0.459742814
51.49052	0.397094488
51.49146	0.238893896
51.49240	0.147155270
51.49335	0.411724299
51.49429	0.330431253
51.49523	0.565249205
51.49617	0.643925548
51.49711	0.323644012
51.49805	0.299514502
51.49900	0.024897287
51.49994	0.068693303
51.50088	0.386547983
51.50182	0.071562812
51.50276	-0.171231002
51.50370	-0.079325244
51.50465	-0.150838256
51.50559	-0.102746658
51.50653	0.185792759
51.50747	0.113536179
51.50841	-0.162991926
51.50935	0.113553800
51.51030	0.179990128
51.51124	0.044561177
51.51218	0.302503288
51.51312	-0.013252176
51.51406	0.066997401
51.51500	0.200174823
51.51595	-0.211396083
51.51689	0.221865952
51.51783	0.105897173
51.51877	0.207353637
51.51971	0.485806763
51.52065	-0.006328882
51.52160	0.379276007
51.52254	0.062267292
51.52348	-0.096215919
51.52442	0.311531693
51.52536	-0.036026083
51.52630	0.298788249
51.52725	0.164134905
51.52819	-0.103092723
51.52913	0.013303502
51.53007	-0.074196227
51.53101	0.160439193
51.53195	0.062178899
51.53290	-0.008945394
51.53384	-0.198602229
51.53478	-0.219508693
51.53572	0.022375885
51.53666	-0.075085372
51.53760	-0.040766217
51.53855	-0.071467660
51.53949	0.157953903
51.54043	0.124152340
51.54137	0.096026435
51.54231	0.128936782
51.54325	-0.246532738
51.54419	0.166185975
51.54514	0.109746091
51.54608	-0.072625399
51.54702	0.322724611
51.54796	0.209642127
51.54890	0.049612325
51.54984	-0.093596086
51.55079	0.291164041
51.55173	0.417090356
51.55267	0.173562795
51.55361	0.250216812
51.55455	0.037134435
51.55549	0.249347359
51.55644	0.181265667
51.55738	0.188198149
51.55832	0.647856832
51.55926	0.152729884
51.56020	0.145289227
51.56114	0.557886243
51.56209	0.128803313
51.56303	0.015288030
51.56397	0.371546149
51.56491	0.438201010
51.56585	0.350218624
51.56679	0.049581401
51.56774	0.022400027
51.56868	0.537458897
51.56962	0.455919772
51.57056	0.253959239
51.57150	0.222497627
51.57244	0.092042558
51.57339	0.417657822
51.57433	0.212276638
51.57527	-0.203436762
51.57621	0.199352041
51.57715	0.366628677
51.57809	0.085875377
51.57904	0.123922683
51.57998	0.169464439
51.58092	0.076570392
51.58186	0.281792969
51.58280	0.272228271
51.58374	0.135865599
51.58469	0.165625706
51.58563	0.070471741
51.58657	0.072607420
51.58751	0.048787665
51.58845	0.131126195
51.58939	0.290511817
51.59033	0.221134827
51.59128	0.125705481
51.59222	0.079543523
51.59316	0.113193557
51.59410	0.117619321
51.59504	0.142518058
51.59598	0.238127023
51.59693	0.200622261
51.59787	0.042587791
51.59881	0.157670766
51.59975	0.256483823
51.60069	0.079889461
51.60163	0.196081966
51.60258	0.120339088
51.60352	0.052949470
51.60446	0.175264880
51.60540	-0.005129754
51.60634	0.033716477
51.60728	0.062268458
51.60823	0.221840113
51.60917	0.201413423
51.61011	-0.084836170
51.61105	0.028052794
51.61199	-0.097865522
51.61293	-0.006730861
51.61388	0.028065916
51.61482	-0.131500140
51.61576	0.097160429
51.61670	0.076784998
51.61764	0.228801012
51.61858	0.208649978
51.61953	0.034122169
51.62047	0.079969607
51.62141	-0.158938184
51.62235	-0.008113078
51.62329	0.251224846
51.62423	0.158931464
51.62518	-0.046631310
51.62612	-0.089830078
51.62706	0.082519859
51.62800	-0.018280098
51.62894	-0.033550706
51.62988	0.030673826
51.63083	-0.019785656
51.63177	0.019679615
51.63271	0.001265687
51.63365	-0.121002279
51.63459	-0.163436353
51.63553	-0.109349690
51.63648	-0.161415383
51.63742	-0.054554716
51.63836	-0.029751360
51.63930	-0.027076224
51.64024	0.129385814
51.64118	-0.052755274
51.64212	-0.019245157
51.64307	0.011476075
51.64401	-0.126611561
51.64495	-0.050047640
51.64589	-0.074989811
51.64683	0.054772984
51.64777	0.106460929
51.64872	0.030757906
51.64966	0.091460623
51.65060	0.088404156
51.65154	0.014351876
51.65248	-0.019891802
51.65342	-0.072247945
51.65437	-0.272647917
51.65531	-0.015211048
51.65625	0.166298345
51.65719	-0.152711943
51.65813	-0.162947595
51.65907	-0.109069891
51.66002	0.106575534
51.66096	0.119614124
51.66190	-0.108932234
51.66284	0.088486366
51.66378	-0.017159466
51.66472	-0.166380674
51.66567	-0.015110984
51.66661	0.058343407
51.66755	0.000978433
51.66849	-0.149061039
51.66943	-0.027184714
51.67037	-0.157094464
51.67132	-0.222055361
51.67226	0.158850387
51.67320	-0.011391468
51.67414	-0.034415286
51.67508	0.116489664
51.67602	-0.054307591
51.67697	0.017282221
51.67791	-0.212804466
51.67885	-0.146151468
51.67979	0.073981076
51.68073	-0.180121586
51.68167	0.056174584
51.68262	-0.064063087
51.68356	-0.180059373
51.68450	0.057317972
51.68544	-0.060573272
51.68638	0.128824204
51.68732	-0.041228175
51.68827	0.007494914
51.68921	0.211315215
51.69015	-0.011665353
51.69109	0.191188857
51.69203	-0.246456578
51.69297	-0.329845876
51.69391	0.120008186
51.69486	-0.097938910
51.69580	-0.114251643
51.69674	-0.158335224
51.69768	0.072486773
51.69862	0.105177775
51.69956	-0.096820652
51.70051	0.075381421
51.70145	-0.057093289
51.70239	0.055565398
51.70333	-0.017572723
51.70427	-0.008583143
51.70521	0.129652187
51.70616	-0.204042673
51.70710	-0.060358047
51.70804	-0.031617846
51.70898	0.016880872
51.70992	0.114738978
51.71086	0.044549737
51.71181	0.172929645
51.71275	-0.066019788
51.71369	0.003093230
51.71463	0.085438669
51.71557	-0.149413377
51.71651	-0.081885517
51.71746	0.090948977
51.71840	0.039429426
51.71934	-0.225184679
51.72028	0.019992344
51.72122	0.085046545
51.72216	-0.061406434
51.72311	0.021563262
51.72405	-0.098711476
51.72499	-0.049230639
51.72593	-0.192166999
51.72687	0.020964896
51.72781	0.152901232
51.72876	-0.231511876
51.72970	0.025934823
51.73064	0.008982453
51.73158	0.015694441
51.73252	0.187051788
51.73346	-0.065395311
51.73441	-0.083295442
51.73535	-0.033786874
51.73629	0.146758124
51.73723	0.153026700
51.73817	0.018348053
51.73911	-0.083260976
51.74006	-0.112864606
51.74100	0.124690734
51.74194	-0.057922829
51.74288	-0.093298838
51.74382	0.025856506
51.74476	0.226312771
51.74570	0.321043193
51.74665	-0.266837299
51.74759	0.062774591
51.74853	0.274972796
51.74947	-0.093871176
51.75041	0.167407304
51.75135	0.000163186
51.75230	0.151604936
51.75324	0.263962090
51.75418	-0.138878927
51.75512	-0.110723488
51.75606	-0.225549743
51.75700	-0.136392817
51.75795	-0.058340199
51.75889	0.027326807
51.75983	0.205576390
51.76077	-0.091273621
51.76171	0.014959403
51.76265	0.106269322
51.76360	0.025633303
51.76454	0.081602260
51.76548	-0.056020964
51.76642	-0.064379096
51.76736	-0.097311109
51.76830	0.175270915
51.76925	0.304071903
51.77019	-0.042895667
51.77113	-0.027865993
51.77207	0.053776339
51.77301	0.081145853
51.77395	0.032971919
51.77490	0.012783884
51.77584	0.120178737
51.77678	0.135504529
51.77772	0.043905787
51.77866	-0.164252087
51.77960	0.037104964
51.78055	0.084122069
51.78149	-0.003624315
51.78243	0.223746046
51.78337	-0.097589403
51.78431	-0.087708183
51.78525	0.238714442
51.78620	-0.021165606
51.78714	-0.163174286
51.78808	-0.118750118
51.78902	-0.067715012
51.78996	-0.043002646
51.79090	0.097511061
51.79185	0.014210108
51.79279	-0.255189151
51.79373	0.110029399
51.79467	0.078527376
51.79561	-0.266202122
51.79655	-0.038492579
51.79749	-0.189326540
51.79844	-0.214726388
51.79938	-0.002444966
51.80032	-0.230607674
51.80126	0.062282961
51.80220	0.144505531
51.80314	-0.228825077
51.80409	0.106071956
51.80503	-0.026045987
51.80597	-0.219603598
51.80691	0.196498737
51.80785	-0.082902096
51.80879	-0.220810205
51.80974	-0.004258147
51.81068	0.079186179
51.81162	0.213885680
51.81256	-0.053027969
51.81350	0.022895036
51.81444	0.184979215
51.81539	0.006335564
51.81633	0.202366158
51.81727	0.205109194
51.81821	0.084795944
51.81915	0.012841421
51.82009	-0.054674484
51.82104	0.086071230
51.82198	0.074597582
51.82292	0.041587576
51.82386	-0.115774602
51.82480	-0.004666112
51.82574	0.136114836
51.82669	-0.130181819
51.82763	0.105646029
51.82857	-0.059697818
51.82951	-0.121507674
51.83045	0.410297364
51.83139	-0.055893328
51.83234	-0.185132578
51.83328	0.076936983
51.83422	-0.220539391
51.83516	-0.186532363
51.83610	0.003093564
51.83704	0.134816453
51.83799	0.191230714
51.83893	0.297428906
51.83987	0.208552197
51.84081	0.037080273
51.84175	0.121471547
51.84269	-0.041242499
51.84363	0.072815344
51.84458	0.140795782
51.84552	0.020930840
51.84646	-0.040501989
51.84740	-0.263131946
51.84834	0.127417699
51.84928	0.252237946
51.85023	0.040934585
51.85117	0.026698532
51.85211	-0.172730252
51.85305	-0.021169467
51.85399	0.163252980
51.85493	0.442151904
51.85588	0.352372676
51.85682	0.023657033
51.85776	0.285357893
51.85870	0.068346724
51.85964	-0.058958676
51.86058	0.165632367
51.86153	0.161426693
51.86247	0.243673950
51.86341	0.259956837
51.86435	0.275212586
51.86529	0.179161593
51.86623	0.275271446
51.86718	0.371865124
51.86812	0.243657604
51.86906	0.333290637
51.87000	0.366125405
51.87094	0.335825354
51.87188	0.209363163
51.87283	0.187256202
51.87377	0.285794407
51.87471	0.300288320
51.87565	0.057931039
51.87659	-0.085977368
51.87753	0.467486650
51.87848	0.426931262
51.87942	0.309085101
51.88036	0.450399250
51.88130	0.061155856
51.88224	0.334807754
[truncated: 741,389 more rows]
