# Supplementary material for: The Far-Infrared Absorption Spectrum of HD16O: Experimental Line Positions, Accurate Empirical Energy Levels, and a Recommended Line List
Source: Molecules. 2024 Nov 21;29(23):5508. doi: 10.3390/molecules29235508 (PMC11643698; doi:10.3390/molecules29235508)
Supplement: Supplementary file 1 [file molecules-29-05508-s001.zip › SM0-4/SM0/SM0_#20_TRANS_H2OandD2O_03mbar_001res_AVG_00-01and05-07.dpt]

49.99991	1.56099
50.00038	0.76917
50.00086	0.55240
50.00133	0.46025
50.00180	0.70329
50.00227	1.52887
50.00274	1.44745
50.00321	0.95510
50.00368	0.20601
50.00415	0.71601
50.00462	0.69237
50.00509	-0.16705
50.00556	0.26447
50.00603	0.51355
50.00651	1.00318
50.00698	1.30054
50.00745	1.32012
50.00792	0.78750
50.00839	0.04474
50.00886	1.09556
50.00933	1.37694
50.00980	1.29836
50.01027	1.48753
50.01074	0.89329
50.01121	1.20970
50.01168	1.55891
50.01216	1.20243
50.01263	0.36148
50.01310	0.14513
50.01357	0.51988
50.01404	0.36138
50.01451	0.72597
50.01498	1.59040
50.01545	1.93092
50.01592	0.46793
50.01639	0.55725
50.01686	1.89112
50.01733	0.54640
50.01781	1.12062
50.01828	1.34706
50.01875	-0.00223
50.01922	1.45856
50.01969	1.44175
50.02016	1.08060
50.02063	2.06735
50.02110	1.44624
50.02157	0.90469
50.02204	1.18216
50.02251	0.98310
50.02298	0.66348
50.02345	1.26375
50.02393	0.72241
50.02440	-0.02954
50.02487	0.27990
50.02534	-0.47387
50.02581	-0.17405
50.02628	0.25003
50.02675	0.72114
50.02722	1.85097
50.02769	0.88044
50.02816	0.82127
50.02863	1.04048
50.02910	0.18619
50.02958	0.88809
50.03005	1.77786
50.03052	1.45990
50.03099	0.56659
50.03146	0.49721
50.03193	0.11061
50.03240	0.13067
50.03287	0.67810
50.03334	-0.26489
50.03381	0.57819
50.03428	1.06711
50.03475	0.50432
50.03523	1.62690
50.03570	0.97276
50.03617	0.28180
50.03664	1.13903
50.03711	1.49400
50.03758	0.63941
50.03805	-0.26357
50.03852	0.68864
50.03899	1.25281
50.03946	1.25034
50.03993	0.45945
50.04040	-0.04929
50.04088	1.19402
50.04135	0.73472
50.04182	0.87256
50.04229	1.72662
50.04276	1.16803
50.04323	0.67302
50.04370	0.37616
50.04417	1.82928
50.04464	1.67732
50.04511	0.86951
50.04558	2.15185
50.04605	1.26243
50.04652	1.54878
50.04700	2.18708
50.04747	0.30219
50.04794	0.62404
50.04841	1.81913
50.04888	1.98050
50.04935	1.41996
50.04982	0.90789
50.05029	1.51982
50.05076	1.26711
50.05123	0.85562
50.05170	1.28143
50.05217	0.99195
50.05265	0.73456
50.05312	1.44620
50.05359	1.51547
50.05406	0.92701
50.05453	0.83517
50.05500	0.89182
50.05547	1.43460
50.05594	1.62317
50.05641	1.34049
50.05688	1.44819
50.05735	1.23990
50.05782	1.18270
50.05830	0.89178
50.05877	0.95082
50.05924	1.25493
50.05971	0.63061
50.06018	1.00954
50.06065	0.66349
50.06112	-0.43459
50.06159	0.26435
50.06206	0.75614
50.06253	0.91959
50.06300	0.88631
50.06347	0.80368
50.06395	0.75072
50.06442	0.12482
50.06489	1.15812
50.06536	1.24398
50.06583	-0.24017
50.06630	1.01045
50.06677	1.86152
50.06724	1.34606
50.06771	1.95042
50.06818	1.45852
50.06865	0.46667
50.06912	0.69236
50.06959	0.88901
50.07007	0.54489
50.07054	0.03269
50.07101	0.39781
50.07148	1.34676
50.07195	1.48223
50.07242	1.38478
50.07289	1.26182
50.07336	0.90676
50.07383	0.84882
50.07430	0.60470
50.07477	0.76876
50.07524	1.83053
50.07572	1.31786
50.07619	0.01410
50.07666	0.99541
50.07713	1.30158
50.07760	0.17916
50.07807	1.11974
50.07854	1.26668
50.07901	0.42786
50.07948	1.63315
50.07995	1.16774
50.08042	-0.49949
50.08089	0.09426
50.08137	0.86224
50.08184	1.34448
50.08231	1.34176
50.08278	0.20412
50.08325	0.29134
50.08372	0.64614
50.08419	0.21476
50.08466	1.41092
50.08513	1.72308
50.08560	-0.01505
50.08607	0.04248
50.08654	0.45315
50.08702	0.00194
50.08749	0.06871
50.08796	-0.10741
50.08843	0.27841
50.08890	0.84355
50.08937	1.03483
50.08984	1.40302
50.09031	1.03082
50.09078	0.76782
50.09125	0.38212
50.09172	0.40874
50.09219	1.64371
50.09267	0.88384
50.09314	0.00909
50.09361	1.01338
50.09408	1.12220
50.09455	1.33231
50.09502	1.67246
50.09549	1.37549
50.09596	1.60856
50.09643	1.63965
50.09690	1.71668
50.09737	1.60168
50.09784	0.79675
50.09831	0.38918
50.09879	0.17936
50.09926	0.59385
50.09973	0.98302
50.10020	0.79348
50.10067	1.38219
50.10114	1.14994
50.10161	0.35615
50.10208	0.55652
50.10255	0.32445
50.10302	0.65987
50.10349	1.91821
50.10396	1.93237
50.10444	0.88787
50.10491	0.40802
50.10538	1.00039
50.10585	1.79325
50.10632	1.59783
50.10679	0.32067
50.10726	0.28721
50.10773	1.50584
50.10820	1.70195
50.10867	1.48883
50.10914	0.73698
50.10961	0.74223
50.11009	1.84551
50.11056	1.48890
50.11103	1.59131
50.11150	1.24723
50.11197	0.34527
50.11244	1.33245
50.11291	0.73792
50.11338	0.71799
50.11385	2.37036
50.11432	1.37540
50.11479	0.60722
50.11526	0.93705
50.11574	1.28784
50.11621	1.96019
50.11668	1.28807
50.11715	1.18186
50.11762	1.59280
50.11809	0.94200
50.11856	1.18902
50.11903	1.39867
50.11950	0.97426
50.11997	1.15188
50.12044	0.72803
50.12091	0.41414
50.12138	1.23990
50.12186	1.13882
50.12233	-0.01694
50.12280	0.11561
50.12327	1.33467
50.12374	1.04729
50.12421	0.61898
50.12468	1.25338
50.12515	0.26401
50.12562	0.36706
50.12609	1.78487
50.12656	0.81680
50.12703	0.91332
50.12751	1.31830
50.12798	0.29884
50.12845	0.80421
50.12892	1.13921
50.12939	1.36824
50.12986	1.67406
50.13033	0.99734
50.13080	1.12968
50.13127	1.10400
50.13174	0.89041
50.13221	1.26417
50.13268	1.34086
50.13316	1.34018
50.13363	0.79160
50.13410	0.17089
50.13457	0.15903
50.13504	0.20056
50.13551	0.79518
50.13598	1.62329
50.13645	0.80455
50.13692	-0.18954
50.13739	0.80103
50.13786	1.18822
50.13833	1.35704
50.13881	2.00315
50.13928	0.90206
50.13975	0.70253
50.14022	1.02182
50.14069	0.57142
50.14116	1.33774
50.14163	1.26814
50.14210	1.18579
50.14257	1.68337
50.14304	0.89811
50.14351	0.93644
50.14398	1.36051
50.14446	1.15037
50.14493	1.14365
50.14540	1.04635
50.14587	0.93594
50.14634	0.40324
50.14681	0.65028
50.14728	1.67548
50.14775	0.84495
50.14822	0.38244
50.14869	1.67623
50.14916	1.36470
50.14963	0.70696
50.15010	1.28814
50.15058	0.88393
50.15105	0.49403
50.15152	0.62621
50.15199	0.43267
50.15246	0.66383
50.15293	0.80801
50.15340	1.15661
50.15387	1.27341
50.15434	1.18299
50.15481	1.70925
50.15528	0.74572
50.15575	0.40386
50.15623	1.66953
50.15670	1.31162
50.15717	1.27862
50.15764	1.48469
50.15811	0.85486
50.15858	1.28462
50.15905	1.11422
50.15952	0.61120
50.15999	1.18981
50.16046	0.96832
50.16093	0.62553
50.16140	1.35276
50.16188	1.62201
50.16235	1.10872
50.16282	0.74958
50.16329	1.06271
50.16376	1.67651
50.16423	1.17057
50.16470	0.54233
50.16517	0.87671
50.16564	0.46699
50.16611	0.22128
50.16658	0.68337
50.16705	0.77709
50.16753	1.17657
50.16800	0.80764
50.16847	0.47324
50.16894	1.48197
50.16941	1.31009
50.16988	0.45581
50.17035	0.80693
50.17082	1.27882
50.17129	1.00882
50.17176	1.07435
50.17223	1.07320
50.17270	-0.07058
50.17317	0.39978
50.17365	1.54500
50.17412	1.11234
50.17459	1.48612
50.17506	1.38666
50.17553	0.82574
50.17600	0.98770
50.17647	0.82763
50.17694	1.60313
50.17741	1.09945
50.17788	0.13996
50.17835	1.18738
50.17882	1.11063
50.17930	1.20231
50.17977	1.24133
50.18024	0.44552
50.18071	1.03100
50.18118	0.71401
50.18165	0.66101
50.18212	1.47179
50.18259	1.05174
50.18306	0.99888
50.18353	0.69023
50.18400	0.62643
50.18447	1.14319
50.18495	0.76267
50.18542	0.79897
50.18589	0.81782
50.18636	0.72541
50.18683	1.06681
50.18730	0.95703
50.18777	0.83171
50.18824	0.74526
50.18871	0.82670
50.18918	1.04015
50.18965	0.81707
50.19012	0.65768
50.19060	1.06607
50.19107	1.50119
50.19154	1.24696
50.19201	1.10561
50.19248	1.16433
50.19295	1.16801
50.19342	1.33398
50.19389	0.94430
50.19436	0.88031
50.19483	0.91873
50.19530	0.70008
50.19577	1.36011
50.19624	1.09464
50.19672	0.34053
50.19719	0.71268
50.19766	0.66943
50.19813	0.65549
50.19860	1.32445
50.19907	1.18194
50.19954	0.32653
50.20001	0.80421
50.20048	1.66189
50.20095	1.17790
50.20142	1.26909
50.20189	1.49461
50.20237	1.07350
50.20284	1.07520
50.20331	0.76188
50.20378	0.59200
50.20425	0.22615
50.20472	0.21802
50.20519	1.49286
50.20566	1.24196
50.20613	0.95777
50.20660	1.97451
50.20707	1.55660
50.20754	0.66683
50.20802	0.49788
50.20849	0.86120
50.20896	1.02460
50.20943	0.31076
50.20990	-0.21679
50.21037	-0.47729
50.21084	-0.11276
50.21131	0.83846
50.21178	1.20919
50.21225	1.05634
50.21272	0.86355
50.21319	1.15358
50.21367	1.40271
50.21414	1.50469
50.21461	1.48394
50.21508	0.88433
50.21555	0.99922
50.21602	1.13361
50.21649	0.80544
50.21696	1.26804
50.21743	1.12788
50.21790	0.74761
50.21837	1.22969
50.21884	0.72322
50.21932	-0.05138
50.21979	0.89016
50.22026	1.42693
50.22073	0.73087
50.22120	0.81886
50.22167	1.14341
50.22214	1.58525
50.22261	1.91191
50.22308	1.03793
50.22355	0.40135
50.22402	0.48702
50.22449	0.97394
50.22496	0.84659
50.22544	0.61811
50.22591	1.78728
50.22638	1.29543
50.22685	0.43773
50.22732	1.22441
50.22779	0.78059
50.22826	0.81641
50.22873	1.51505
50.22920	1.29988
50.22967	1.06601
50.23014	0.50156
50.23061	0.86936
50.23109	1.46313
50.23156	0.65300
50.23203	0.56545
50.23250	0.98891
50.23297	0.58942
50.23344	0.78926
50.23391	0.89929
50.23438	0.36564
50.23485	1.10758
50.23532	0.79289
50.23579	-0.23316
50.23626	0.86038
50.23674	0.73069
50.23721	0.93054
50.23768	2.09022
50.23815	0.65949
50.23862	0.81573
50.23909	1.87399
50.23956	0.64305
50.24003	0.61665
50.24050	1.50527
50.24097	1.50524
50.24144	1.05882
50.24191	0.79880
50.24239	0.74674
50.24286	0.36953
50.24333	0.53752
50.24380	0.78290
50.24427	0.55431
50.24474	0.89059
50.24521	1.09575
50.24568	0.53513
50.24615	0.36760
50.24662	0.62559
50.24709	0.28073
50.24756	0.12232
50.24803	0.51513
50.24851	0.64594
50.24898	0.76066
50.24945	0.67109
50.24992	0.70587
50.25039	0.97713
50.25086	0.71201
50.25133	0.78850
50.25180	0.73300
50.25227	0.40441
50.25274	0.97013
50.25321	0.54242
50.25368	0.03362
50.25416	1.08955
50.25463	0.92080
50.25510	0.62109
50.25557	1.38429
50.25604	1.39766
50.25651	1.44883
50.25698	1.17363
50.25745	1.09852
50.25792	1.85207
50.25839	1.10412
50.25886	0.19049
50.25933	0.66780
50.25981	0.97931
50.26028	1.13475
50.26075	1.75856
50.26122	1.57487
50.26169	0.79733
50.26216	1.37783
50.26263	1.18121
50.26310	0.20178
50.26357	1.03282
50.26404	1.12422
50.26451	0.42940
50.26498	0.54501
50.26546	0.29546
50.26593	0.22723
50.26640	0.45117
50.26687	0.48432
50.26734	0.66145
50.26781	0.77612
50.26828	0.59886
50.26875	0.54522
50.26922	0.39034
50.26969	-0.05883
50.27016	-0.40111
50.27063	-0.73134
50.27111	0.29012
50.27158	0.76131
50.27205	-0.32921
50.27252	0.52216
50.27299	0.25512
50.27346	-0.80424
50.27393	0.21923
50.27440	-0.24594
50.27487	-0.38951
50.27534	0.32035
50.27581	0.02199
50.27628	0.06974
50.27675	-0.27049
50.27723	-0.16909
50.27770	0.30736
50.27817	0.06538
50.27864	-0.17783
50.27911	0.00021
50.27958	0.12910
50.28005	-0.48295
50.28052	-0.11244
50.28099	0.17394
50.28146	-0.25294
50.28193	0.43398
50.28240	0.43595
50.28288	0.15848
50.28335	0.12769
50.28382	0.24460
50.28429	1.03587
50.28476	0.92652
50.28523	0.36301
50.28570	0.16892
50.28617	1.03367
50.28664	0.98839
50.28711	-0.20138
50.28758	0.92405
50.28805	1.12364
50.28853	0.63159
50.28900	1.00019
50.28947	0.11408
50.28994	1.00438
50.29041	1.58591
50.29088	0.24740
50.29135	0.50729
50.29182	1.17546
50.29229	1.54300
50.29276	1.60350
50.29323	1.15323
50.29370	0.46535
50.29418	0.06881
50.29465	0.93219
50.29512	1.38031
50.29559	1.26648
50.29606	1.43103
50.29653	0.86474
50.29700	0.31013
50.29747	0.90943
50.29794	1.71785
50.29841	1.81507
50.29888	1.19648
50.29935	0.34691
50.29982	1.03165
50.30030	1.41918
50.30077	0.23960
50.30124	0.64929
50.30171	0.77770
50.30218	0.77829
50.30265	1.71961
50.30312	0.49818
50.30359	0.27178
50.30406	1.21444
50.30453	0.61643
50.30500	0.74217
50.30547	1.23104
50.30595	0.95599
50.30642	0.17890
50.30689	0.45714
50.30736	1.24827
50.30783	0.83326
50.30830	1.07838
50.30877	0.56467
50.30924	-0.22383
50.30971	0.79818
50.31018	0.77343
50.31065	0.55298
50.31112	0.92037
50.31160	0.90595
50.31207	1.34160
50.31254	0.94623
50.31301	0.19391
50.31348	0.40200
50.31395	0.98750
50.31442	1.53154
50.31489	1.17603
50.31536	0.85254
50.31583	1.21704
50.31630	0.79155
50.31677	0.65478
50.31725	1.27118
50.31772	1.24451
50.31819	1.47647
50.31866	1.43746
50.31913	0.94118
50.31960	1.20135
50.32007	1.14685
50.32054	1.39739
50.32101	1.21806
50.32148	0.31379
50.32195	0.94901
50.32242	0.66651
50.32289	0.44441
50.32337	1.96991
50.32384	1.60132
50.32431	0.71439
50.32478	0.76878
50.32525	0.92462
50.32572	1.37174
50.32619	1.12400
50.32666	1.04462
50.32713	1.61599
50.32760	1.73115
50.32807	1.09827
50.32854	0.81102
50.32902	1.63413
50.32949	1.74087
50.32996	1.02077
50.33043	0.85185
50.33090	1.20922
50.33137	1.04676
50.33184	0.32260
50.33231	0.83340
50.33278	1.29360
50.33325	1.07520
50.33372	1.41698
50.33419	0.90338
50.33467	0.47611
50.33514	1.26693
50.33561	1.77293
50.33608	1.77215
50.33655	1.81480
50.33702	1.76742
50.33749	1.41282
50.33796	1.50852
50.33843	1.53248
50.33890	1.36707
50.33937	1.43668
50.33984	0.58714
50.34032	0.65095
50.34079	1.13623
50.34126	0.17233
50.34173	0.62764
50.34220	1.18015
50.34267	0.66988
50.34314	1.18523
50.34361	1.16211
50.34408	1.01240
50.34455	1.18635
50.34502	0.46585
50.34549	0.27670
50.34597	0.54932
50.34644	1.13832
50.34691	1.96660
50.34738	1.75856
50.34785	1.46439
50.34832	1.05825
50.34879	0.68929
50.34926	1.32630
50.34973	1.55053
50.35020	1.09149
50.35067	0.56148
50.35114	0.89041
50.35161	1.67895
50.35209	1.22054
50.35256	1.28295
50.35303	1.60138
50.35350	1.04762
50.35397	1.06786
50.35444	0.95273
50.35491	1.01130
50.35538	1.24495
50.35585	0.90575
50.35632	1.15967
50.35679	1.35752
50.35726	1.02293
50.35774	0.95615
50.35821	1.27202
50.35868	1.47575
50.35915	1.39473
50.35962	1.23684
50.36009	1.03892
50.36056	1.43241
50.36103	1.33419
50.36150	0.85050
50.36197	1.00191
50.36244	0.39402
50.36291	0.30627
50.36339	1.10459
50.36386	1.57455
50.36433	1.56214
50.36480	0.42984
50.36527	0.30583
50.36574	1.12720
50.36621	0.75467
50.36668	0.47277
50.36715	1.52140
50.36762	1.89549
50.36809	0.21132
50.36856	0.38346
50.36904	1.72642
50.36951	1.31835
50.36998	1.29947
50.37045	0.64134
50.37092	0.59702
50.37139	1.99051
50.37186	1.98249
50.37233	1.71212
50.37280	1.24507
50.37327	0.96866
50.37374	1.08324
50.37421	1.47193
50.37468	1.79925
50.37516	0.17132
50.37563	1.01122
50.37610	2.70555
50.37657	0.84123
50.37704	0.40010
50.37751	0.89631
50.37798	1.27337
50.37845	1.59538
50.37892	0.40286
50.37939	0.79018
50.37986	0.83752
50.38033	0.13295
50.38081	0.86696
50.38128	0.70106
50.38175	1.49039
50.38222	2.44456
50.38269	1.06216
50.38316	0.34481
50.38363	0.60967
50.38410	1.33695
50.38457	1.79747
50.38504	0.88636
50.38551	1.02562
50.38598	1.51319
50.38646	0.65210
50.38693	0.60287
50.38740	0.70006
50.38787	0.08052
50.38834	0.80103
50.38881	1.81164
50.38928	1.32315
50.38975	0.81244
50.39022	1.07325
50.39069	0.71658
50.39116	-0.43606
50.39163	-0.70377
50.39211	0.33453
50.39258	0.98225
50.39305	0.25935
50.39352	-0.20966
50.39399	0.67539
50.39446	1.27983
50.39493	0.84683
50.39540	0.63483
50.39587	0.97985
50.39634	1.04396
50.39681	0.93195
50.39728	0.93423
50.39776	0.90573
50.39823	1.39057
50.39870	1.41762
50.39917	0.46704
50.39964	0.28101
50.40011	0.51889
50.40058	0.52006
50.40105	0.53952
50.40152	0.59668
50.40199	1.19458
50.40246	1.15808
50.40293	0.37072
50.40340	0.50072
50.40388	0.88775
50.40435	0.91916
50.40482	0.99911
50.40529	0.90423
50.40576	0.59860
50.40623	0.60714
50.40670	1.32622
50.40717	1.58394
50.40764	0.82981
50.40811	1.19028
50.40858	1.98123
50.40905	1.06356
50.40953	0.81828
50.41000	0.97814
50.41047	0.30954
50.41094	1.31544
50.41141	1.25923
50.41188	0.04213
50.41235	1.09956
50.41282	1.44922
50.41329	1.46817
50.41376	1.42419
50.41423	0.52436
50.41470	1.17419
50.41518	0.44190
50.41565	0.01667
50.41612	1.73370
50.41659	0.98666
50.41706	0.69690
50.41753	1.28799
50.41800	0.37362
50.41847	0.57138
50.41894	1.01313
50.41941	1.11579
50.41988	1.40817
50.42035	1.34105
50.42083	1.03498
50.42130	0.56818
50.42177	0.92608
50.42224	1.24910
50.42271	0.97508
50.42318	1.08984
50.42365	1.04932
50.42412	0.46900
50.42459	-0.46714
50.42506	-0.48342
50.42553	0.51538
50.42600	0.60444
50.42647	0.40119
50.42695	1.15472
50.42742	1.32453
50.42789	0.68567
50.42836	0.97088
50.42883	1.08888
50.42930	0.94911
50.42977	1.50130
50.43024	1.11246
50.43071	0.35504
50.43118	0.47246
50.43165	1.26478
50.43212	1.49053
50.43260	0.91556
50.43307	1.24044
50.43354	1.04965
50.43401	0.93131
50.43448	1.49614
50.43495	0.86395
50.43542	0.85614
50.43589	0.76314
50.43636	0.42175
50.43683	0.84418
50.43730	0.68448
50.43777	1.35455
50.43825	1.37503
50.43872	0.31110
50.43919	0.45084
50.43966	0.54803
50.44013	0.77412
50.44060	0.99836
50.44107	1.09747
50.44154	1.52003
50.44201	1.38950
50.44248	1.47292
50.44295	1.33514
50.44342	0.67001
50.44390	0.67656
50.44437	0.99423
50.44484	1.10185
50.44531	0.93255
50.44578	0.67451
50.44625	0.75721
50.44672	1.12802
50.44719	1.19312
50.44766	1.20871
50.44813	1.22474
50.44860	0.61890
50.44907	0.44118
50.44954	1.18509
50.45002	1.59871
50.45049	0.98369
50.45096	0.51455
50.45143	0.95087
50.45190	1.37491
50.45237	1.46957
50.45284	1.04934
50.45331	1.06825
50.45378	1.44863
50.45425	1.16178
50.45472	0.98971
50.45519	0.49002
50.45567	0.75391
50.45614	1.38373
50.45661	0.91231
50.45708	1.28300
50.45755	1.17725
50.45802	0.77033
50.45849	1.22137
50.45896	0.73277
50.45943	0.41328
50.45990	1.07895
50.46037	1.39740
50.46084	0.49944
50.46132	0.89022
50.46179	1.88027
50.46226	0.79471
50.46273	1.40587
50.46320	1.56199
50.46367	0.25388
50.46414	1.23695
50.46461	0.99797
50.46508	0.66914
50.46555	1.48273
50.46602	1.07719
50.46649	1.42675
50.46697	1.38199
50.46744	0.64433
50.46791	1.12071
50.46838	1.13922
50.46885	0.73159
50.46932	1.27908
50.46979	1.18527
50.47026	1.07140
50.47073	1.93143
50.47120	1.42001
50.47167	1.09591
50.47214	1.02394
50.47262	0.65487
50.47309	1.73330
50.47356	1.25811
50.47403	0.81864
50.47450	1.05374
50.47497	0.19808
50.47544	1.43322
50.47591	1.55422
50.47638	0.41025
50.47685	1.13477
50.47732	1.19342
50.47779	1.16629
50.47826	1.06782
50.47874	0.64944
50.47921	1.26875
50.47968	1.65796
50.48015	0.86725
50.48062	0.72409
50.48109	1.56567
50.48156	0.79871
50.48203	0.45538
50.48250	1.08618
50.48297	0.68240
50.48344	1.19750
50.48391	1.49225
50.48439	1.11318
50.48486	0.78869
50.48533	0.66432
50.48580	1.57846
50.48627	1.09840
50.48674	0.92295
50.48721	1.91023
50.48768	1.05142
50.48815	0.78807
50.48862	1.60269
50.48909	1.19614
50.48956	0.76410
50.49004	1.34040
50.49051	1.38063
50.49098	0.96838
50.49145	1.15825
50.49192	0.64558
50.49239	0.43862
50.49286	1.12443
50.49333	1.23159
50.49380	1.11568
50.49427	0.90936
50.49474	1.13560
50.49521	1.18503
50.49569	0.76162
50.49616	1.15890
50.49663	1.23287
50.49710	0.73501
50.49757	0.86355
50.49804	1.33422
50.49851	0.94453
50.49898	0.14082
50.49945	0.55684
50.49992	1.15688
50.50039	1.10316
50.50086	0.81167
50.50133	0.70780
50.50181	1.17143
50.50228	1.15311
50.50275	1.16033
50.50322	1.28882
50.50369	0.75952
50.50416	1.17131
50.50463	1.33289
50.50510	0.45851
50.50557	0.91254
50.50604	1.18229
50.50651	0.76914
50.50698	1.24153
50.50746	1.13836
50.50793	0.82068
50.50840	0.80519
50.50887	0.66518
50.50934	0.93305
50.50981	0.52560
50.51028	0.46395
50.51075	1.29931
50.51122	1.26400
50.51169	0.97544
50.51216	0.70980
50.51263	1.02278
50.51311	1.75210
50.51358	1.23421
50.51405	0.78936
50.51452	1.15135
50.51499	1.06889
50.51546	0.95512
50.51593	1.14341
50.51640	0.76151
50.51687	0.74457
50.51734	1.15599
50.51781	0.75748
50.51828	0.95473
50.51876	1.08123
50.51923	0.56062
50.51970	0.66287
50.52017	0.61677
50.52064	0.90186
50.52111	0.87760
50.52158	0.38975
50.52205	0.92010
50.52252	1.46095
50.52299	1.41947
50.52346	1.00392
50.52393	1.04133
50.52441	0.73902
50.52488	0.63478
50.52535	1.95809
50.52582	1.43054
50.52629	0.48768
50.52676	0.52619
50.52723	0.82540
50.52770	1.94634
50.52817	0.87466
50.52864	0.61647
50.52911	1.55707
50.52958	0.50255
50.53005	1.21862
50.53053	1.36683
50.53100	0.39457
50.53147	1.00976
50.53194	1.13046
50.53241	1.65621
50.53288	1.07577
50.53335	0.19296
50.53382	1.82226
50.53429	1.70792
50.53476	0.54859
50.53523	1.16352
50.53570	1.17932
50.53618	0.97768
50.53665	1.22649
50.53712	0.82193
50.53759	0.87514
50.53806	1.56674
50.53853	1.14998
50.53900	0.23108
50.53947	0.91015
50.53994	1.95694
50.54041	1.42782
50.54088	0.84602
50.54135	0.86943
50.54183	1.06850
50.54230	1.34085
50.54277	1.30739
50.54324	1.34105
50.54371	0.88687
50.54418	1.33099
50.54465	1.96479
50.54512	0.49803
50.54559	0.62621
50.54606	1.25505
50.54653	0.69276
50.54700	1.33646
50.54748	1.17435
50.54795	1.00569
50.54842	1.21391
50.54889	0.97049
50.54936	1.23884
50.54983	0.52890
50.55030	0.72299
50.55077	1.42930
50.55124	0.44276
50.55171	0.42252
50.55218	0.92132
50.55265	0.73301
50.55312	0.79389
50.55360	0.99484
50.55407	1.17404
50.55454	1.22209
50.55501	1.14422
50.55548	1.15795
50.55595	0.98164
50.55642	0.58343
50.55689	0.60803
50.55736	0.38623
50.55783	0.38551
50.55830	0.96052
50.55877	0.71008
50.55925	0.78323
50.55972	0.91563
50.56019	0.87452
50.56066	1.36541
50.56113	1.08945
50.56160	1.07278
50.56207	1.30842
50.56254	1.30727
50.56301	1.29346
50.56348	0.99985
50.56395	1.11096
50.56442	0.68668
50.56490	0.82382
50.56537	1.12178
50.56584	0.63301
50.56631	1.27791
50.56678	0.91773
50.56725	0.53047
50.56772	1.01771
50.56819	0.62847
50.56866	0.99076
50.56913	0.48783
50.56960	0.11024
50.57007	1.16941
50.57055	0.82231
50.57102	0.44350
50.57149	0.72084
50.57196	0.97403
50.57243	1.05405
50.57290	0.80066
50.57337	0.88512
50.57384	0.40720
50.57431	0.52724
50.57478	1.53023
50.57525	0.97038
50.57572	0.37580
50.57619	0.60842
50.57667	0.30192
50.57714	0.74736
50.57761	1.29892
50.57808	0.55801
50.57855	0.34109
50.57902	0.45635
50.57949	0.36675
50.57996	0.60444
50.58043	0.63828
50.58090	1.01618
50.58137	1.00781
50.58184	0.69804
50.58232	1.39606
50.58279	1.37598
50.58326	0.66011
50.58373	0.58657
50.58420	0.55559
50.58467	0.94915
50.58514	1.49104
50.58561	1.09967
50.58608	1.21674
50.58655	1.23217
50.58702	0.34180
50.58749	1.39396
50.58797	2.06258
50.58844	0.74111
50.58891	0.48723
50.58938	0.46968
50.58985	0.41707
50.59032	0.72185
50.59079	1.36896
50.59126	1.23005
50.59173	-0.09039
50.59220	0.67993
50.59267	1.30124
50.59314	1.06691
50.59362	1.24976
50.59409	0.47407
50.59456	1.39430
50.59503	1.54340
50.59550	0.49132
50.59597	1.24821
50.59644	1.10423
50.59691	1.33942
50.59738	1.14212
50.59785	-0.22704
50.59832	0.83704
50.59879	2.03244
50.59927	1.18436
50.59974	0.18224
50.60021	0.79374
50.60068	1.80827
50.60115	1.63462
50.60162	1.26504
50.60209	1.34426
50.60256	1.49251
50.60303	1.19997
50.60350	1.84448
50.60397	2.03396
50.60444	0.95395
50.60491	1.42412
50.60539	0.90435
50.60586	0.59518
50.60633	2.34613
50.60680	1.46130
50.60727	0.53047
50.60774	1.58359
50.60821	1.57582
50.60868	1.48430
50.60915	0.96731
50.60962	0.36342
50.61009	1.22628
50.61056	0.86321
50.61104	0.56543
50.61151	2.24900
50.61198	2.04350
50.61245	1.11451
50.61292	1.59036
50.61339	1.43005
50.61386	0.94011
50.61433	1.08571
50.61480	1.81679
50.61527	1.49945
50.61574	0.75482
50.61621	1.18131
50.61669	1.04381
50.61716	1.08742
50.61763	1.50897
50.61810	1.25113
50.61857	1.28576
50.61904	1.56290
50.61951	1.36128
50.61998	0.77217
50.62045	0.84003
50.62092	0.80796
50.62139	1.03085
50.62186	1.36698
50.62234	0.50815
50.62281	0.90434
50.62328	0.67305
50.62375	0.04666
50.62422	1.32230
50.62469	1.09464
50.62516	1.18269
50.62563	1.49456
50.62610	0.87608
50.62657	1.79529
50.62704	1.50146
50.62751	0.55007
50.62798	1.46716
50.62846	1.49392
50.62893	0.09382
50.62940	0.82972
50.62987	1.47268
50.63034	-0.28396
50.63081	0.64306
50.63128	1.63174
50.63175	0.95674
50.63222	1.58325
50.63269	0.70872
50.63316	0.54077
50.63363	0.86462
50.63411	-0.07205
50.63458	0.55923
50.63505	1.01145
50.63552	1.26014
50.63599	1.63845
50.63646	1.63764
50.63693	1.21316
50.63740	0.06693
50.63787	0.43853
50.63834	0.93346
50.63881	1.02614
50.63928	1.29648
50.63976	0.80967
50.64023	1.22843
50.64070	1.38410
50.64117	0.80613
50.64164	0.77726
50.64211	0.89437
50.64258	1.01051
50.64305	0.69070
50.64352	0.54883
50.64399	0.78309
50.64446	1.22447
50.64493	1.10004
50.64541	0.94812
50.64588	1.89351
50.64635	1.37121
50.64682	0.89770
50.64729	1.19510
50.64776	0.09896
50.64823	0.32209
50.64870	0.66607
50.64917	-0.12440
50.64964	0.70697
50.65011	1.82502
50.65058	1.26157
50.65106	0.26637
50.65153	1.09297
50.65200	2.02320
50.65247	1.05548
50.65294	0.72298
50.65341	0.95258
50.65388	0.80246
50.65435	1.50237
50.65482	1.66674
50.65529	0.95383
50.65576	1.30828
50.65623	1.80063
50.65670	1.25267
50.65718	0.84697
50.65765	0.93497
50.65812	1.02429
50.65859	1.29670
50.65906	1.23890
50.65953	0.55275
50.66000	0.20565
50.66047	0.28998
50.66094	1.03016
50.66141	1.63120
50.66188	0.68542
50.66235	0.33524
50.66283	1.35275
50.66330	2.12494
50.66377	1.30727
50.66424	0.17310
50.66471	1.38399
50.66518	1.02705
50.66565	-0.00157
50.66612	1.57384
50.66659	0.95465
50.66706	0.60943
50.66753	1.63864
50.66800	1.04806
50.66848	1.64341
50.66895	1.27238
50.66942	0.21662
50.66989	0.88944
50.67036	0.45498
50.67083	0.36029
50.67130	1.70481
50.67177	1.79270
50.67224	0.93681
50.67271	1.12652
50.67318	1.44711
50.67365	1.23547
50.67413	1.33477
50.67460	1.17040
50.67507	1.17617
50.67554	1.36635
50.67601	1.30278
50.67648	1.22406
50.67695	1.24679
50.67742	1.13856
50.67789	0.24972
50.67836	0.72025
50.67883	1.34899
50.67930	0.75232
50.67977	1.28801
50.68025	1.07044
50.68072	1.16726
50.68119	1.44799
50.68166	-0.02659
50.68213	0.27348
50.68260	1.23810
50.68307	1.58856
50.68354	1.51052
50.68401	1.01085
50.68448	1.35496
50.68495	0.65332
50.68542	0.76320
50.68590	1.52363
50.68637	0.70674
50.68684	0.89559
50.68731	0.95155
50.68778	0.84291
50.68825	1.50139
50.68872	1.42444
50.68919	1.15229
50.68966	0.85270
50.69013	0.86196
50.69060	0.66773
50.69107	0.59513
50.69155	1.37839
50.69202	1.08794
50.69249	0.93045
50.69296	1.61680
50.69343	1.15951
50.69390	0.95583
50.69437	1.92166
50.69484	1.77722
50.69531	0.65336
50.69578	0.67832
50.69625	1.01284
50.69672	1.16797
50.69720	1.85299
50.69767	2.02994
50.69814	1.57951
50.69861	0.96505
50.69908	0.40579
50.69955	0.38112
50.70002	1.03092
50.70049	1.58699
50.70096	0.98164
50.70143	0.94809
50.70190	1.64317
50.70237	1.08685
50.70284	0.96615
50.70332	1.15055
50.70379	0.54095
50.70426	0.75525
50.70473	0.89398
50.70520	0.54454
50.70567	0.33555
50.70614	0.00237
50.70661	0.87180
50.70708	1.52016
50.70755	0.64451
50.70802	0.76038
50.70849	1.32522
50.70897	1.14893
50.70944	1.30841
50.70991	1.22316
50.71038	0.88416
50.71085	1.31731
50.71132	1.60638
50.71179	1.10302
50.71226	0.59844
50.71273	0.45693
50.71320	0.91251
50.71367	1.38238
50.71414	1.00972
50.71462	0.98476
50.71509	1.62134
50.71556	1.35428
50.71603	0.84732
50.71650	1.28644
50.71697	1.02530
50.71744	0.25215
50.71791	0.65609
50.71838	1.07164
50.71885	1.33875
50.71932	1.05226
50.71979	0.27280
50.72027	0.93202
50.72074	1.06078
50.72121	0.80554
50.72168	1.00466
50.72215	0.57572
50.72262	1.59436
50.72309	1.50396
50.72356	0.27447
50.72403	1.28095
50.72450	1.01960
50.72497	0.27866
50.72544	0.65976
50.72592	0.64692
50.72639	1.27678
50.72686	1.12455
50.72733	0.78297
50.72780	1.30303
50.72827	0.93833
50.72874	0.85093
50.72921	1.23114
50.72968	1.23130
50.73015	1.00452
50.73062	0.51113
50.73109	0.78670
50.73156	0.87034
50.73204	-0.09322
50.73251	0.33396
50.73298	1.20840
50.73345	0.62444
50.73392	0.71477
50.73439	1.00335
50.73486	0.17644
50.73533	0.09208
50.73580	0.96547
50.73627	1.20879
50.73674	0.83326
50.73721	1.04473
50.73769	1.16417
50.73816	1.28309
50.73863	1.69629
50.73910	1.11422
50.73957	1.56477
50.74004	1.76518
50.74051	0.28106
50.74098	0.94252
50.74145	1.31708
50.74192	0.53472
50.74239	1.16785
50.74286	0.99130
50.74334	0.96800
50.74381	1.48322
50.74428	0.68797
50.74475	0.24267
50.74522	0.59469
50.74569	0.83389
50.74616	1.14021
50.74663	1.38951
50.74710	1.06503
50.74757	0.88054
50.74804	1.10824
50.74851	0.88698
50.74899	0.91389
50.74946	1.14076
50.74993	0.81267
50.75040	0.49607
50.75087	0.75923
50.75134	1.37708
50.75181	1.26734
50.75228	1.07418
50.75275	1.32233
50.75322	0.82116
50.75369	0.63233
50.75416	1.13990
50.75463	1.19068
50.75511	1.27507
50.75558	1.06647
50.75605	0.54325
50.75652	0.73441
50.75699	0.89106
50.75746	0.87010
50.75793	1.08234
50.75840	0.80124
50.75887	0.60807
50.75934	0.88045
50.75981	0.81873
50.76028	0.73554
50.76076	0.74664
50.76123	0.74081
50.76170	0.97114
50.76217	0.73435
50.76264	0.70298
50.76311	1.27834
50.76358	0.43794
50.76405	-0.05702
50.76452	0.97911
50.76499	0.64652
50.76546	0.38814
50.76593	1.15017
50.76641	1.12508
50.76688	0.80134
50.76735	0.57904
50.76782	0.76224
50.76829	0.57429
50.76876	0.56508
50.76923	1.33547
50.76970	0.91473
50.77017	0.80371
50.77064	0.79807
50.77111	0.25852
50.77158	1.00409
50.77206	0.81091
50.77253	0.37951
50.77300	1.03044
50.77347	0.76240
50.77394	0.65453
50.77441	0.87515
50.77488	0.44812
50.77535	0.39389
50.77582	0.75144
50.77629	0.19280
50.77676	-0.06697
50.77723	0.78008
50.77771	0.55158
50.77818	0.55289
50.77865	1.12248
50.77912	0.52298
50.77959	0.43330
50.78006	0.73824
50.78053	0.61724
50.78100	0.66826
50.78147	0.60651
50.78194	0.12184
50.78241	0.19800
50.78288	0.92539
50.78335	0.35253
50.78383	0.17529
50.78430	0.98761
50.78477	0.74539
50.78524	0.67642
50.78571	0.29371
50.78618	-0.18044
50.78665	0.33040
50.78712	0.39663
50.78759	-0.17382
50.78806	-0.67041
50.78853	0.08806
50.78900	0.29586
50.78948	-0.83904
50.78995	-0.39070
50.79042	0.23869
50.79089	-0.16151
50.79136	-0.32256
50.79183	0.02263
50.79230	0.34628
50.79277	-0.03320
50.79324	-0.12023
50.79371	-0.17799
50.79418	-0.28167
50.79465	-0.25781
50.79513	-0.65689
50.79560	-0.19732
50.79607	-0.03450
50.79654	-0.19711
50.79701	0.20794
50.79748	-0.41215
50.79795	-0.31269
50.79842	0.02103
50.79889	-0.67213
50.79936	-0.35320
50.79983	-0.30705
50.80030	-0.15790
50.80078	0.67259
50.80125	0.09267
50.80172	-0.17662
50.80219	0.15340
50.80266	-0.12466
50.80313	0.24628
50.80360	0.35916
50.80407	-0.50115
50.80454	-0.69281
50.80501	0.01460
50.80548	-0.00413
50.80595	-0.91507
50.80642	-0.83902
50.80690	0.11917
50.80737	0.43596
50.80784	0.26932
50.80831	0.43592
50.80878	0.31349
50.80925	0.04120
50.80972	0.85798
50.81019	0.65637
50.81066	-0.27196
50.81113	0.60394
50.81160	0.72083
50.81207	-0.09057
50.81255	0.05076
50.81302	0.30576
50.81349	0.32572
50.81396	0.07676
50.81443	0.38903
50.81490	0.65731
50.81537	0.28035
50.81584	0.51230
50.81631	0.63643
50.81678	0.42251
50.81725	0.45194
50.81772	0.64136
50.81820	0.47460
50.81867	0.11962
50.81914	0.40114
50.81961	0.29130
50.82008	0.38843
50.82055	0.77709
50.82102	0.33561
50.82149	0.65005
50.82196	1.09530
50.82243	0.77829
50.82290	0.63278
50.82337	0.51698
50.82385	0.55905
50.82432	0.91249
50.82479	0.88183
50.82526	0.12871
50.82573	0.28702
50.82620	0.65767
50.82667	-0.02629
50.82714	0.20371
50.82761	0.28734
50.82808	-0.23103
50.82855	-0.16726
50.82902	-0.34044
50.82949	-0.23536
50.82997	-0.25510
50.83044	-0.47514
50.83091	-0.11098
50.83138	0.14768
50.83185	0.22845
50.83232	0.04453
50.83279	0.18755
50.83326	1.05799
50.83373	0.81728
50.83420	-0.43044
50.83467	0.16077
50.83514	1.13228
50.83562	0.48863
50.83609	0.57911
50.83656	0.37483
50.83703	0.26742
50.83750	1.09961
50.83797	0.16979
50.83844	0.32077
50.83891	1.10962
50.83938	0.65801
50.83985	1.38093
50.84032	1.20207
50.84079	0.84398
50.84127	0.97937
50.84174	0.19254
50.84221	0.60189
50.84268	0.95291
50.84315	0.66091
50.84362	0.65519
50.84409	0.32214
50.84456	0.64557
50.84503	1.27581
50.84550	1.13538
50.84597	0.79019
50.84644	1.06672
50.84692	1.18905
50.84739	0.99842
50.84786	1.06200
50.84833	0.78333
50.84880	1.02132
50.84927	0.92538
50.84974	0.26739
50.85021	0.85660
50.85068	0.83407
50.85115	0.38882
50.85162	0.81582
50.85209	0.56176
50.85257	0.09320
50.85304	0.70877
50.85351	1.39623
50.85398	0.91321
50.85445	0.68082
50.85492	0.63774
50.85539	0.23565
50.85586	1.29850
50.85633	1.57807
50.85680	0.35774
50.85727	0.85111
50.85774	1.54270
50.85821	0.97371
50.85869	0.99753
50.85916	1.42443
50.85963	1.25656
50.86010	1.52353
50.86057	1.54660
50.86104	0.57788
50.86151	0.80636
50.86198	1.30511
50.86245	1.19257
50.86292	1.63541
50.86339	1.39094
50.86386	1.13277
50.86434	1.48154
50.86481	1.59273
50.86528	1.34396
50.86575	0.40749
50.86622	0.69444
50.86669	1.44202
50.86716	0.70711
50.86763	0.47148
50.86810	0.65758
50.86857	0.72105
50.86904	0.68700
50.86951	0.71023
50.86999	1.34959
50.87046	1.00440
50.87093	0.81650
50.87140	1.30331
50.87187	1.09391
50.87234	1.53857
50.87281	1.47445
50.87328	0.81482
50.87375	1.06321
50.87422	1.23372
50.87469	1.45722
50.87516	1.31513
50.87564	0.97744
50.87611	1.10986
50.87658	0.91375
50.87705	0.81741
50.87752	0.84093
50.87799	0.95342
50.87846	1.43827
50.87893	1.50017
50.87940	0.89804
50.87987	0.33186
50.88034	0.46028
50.88081	0.90984
50.88128	1.11422
50.88176	1.11330
50.88223	1.32167
50.88270	1.38896
50.88317	0.85200
50.88364	0.82546
50.88411	1.35757
50.88458	1.52588
50.88505	0.79425
50.88552	0.21068
50.88599	1.00558
50.88646	0.82661
50.88693	-0.08122
50.88741	0.35085
50.88788	0.93335
50.88835	1.13157
50.88882	0.67763
50.88929	0.35341
50.88976	0.81950
50.89023	0.86976
50.89070	0.51808
50.89117	-0.08143
50.89164	-0.10060
50.89211	0.73430
50.89258	0.90072
50.89306	0.69423
50.89353	1.50183
50.89400	2.07541
50.89447	0.88927
50.89494	0.57038
50.89541	1.34222
50.89588	0.97144
50.89635	0.90133
50.89682	1.06124
50.89729	1.08627
50.89776	1.57508
50.89823	1.46097
50.89871	1.05499
50.89918	1.02855
50.89965	1.01904
50.90012	0.79001
50.90059	0.92626
50.90106	0.97967
50.90153	0.92519
50.90200	1.52060
50.90247	0.96214
50.90294	0.65155
50.90341	1.09695
50.90388	0.24441
50.90436	0.81504
50.90483	1.51525
50.90530	0.60383
50.90577	0.60225
50.90624	0.67787
50.90671	0.58400
50.90718	0.85070
50.90765	1.35159
50.90812	1.22355
50.90859	0.19505
50.90906	0.70634
50.90953	1.33858
50.91000	0.99846
50.91048	1.32517
50.91095	1.06726
50.91142	0.48874
50.91189	0.72075
50.91236	1.09283
50.91283	0.87465
50.91330	0.44486
50.91377	0.99773
50.91424	1.44817
50.91471	1.05053
50.91518	0.83893
50.91565	0.81409
50.91613	0.91242
50.91660	1.02387
50.91707	0.75021
50.91754	0.41777
50.91801	0.64150
50.91848	0.89961
50.91895	0.91050
50.91942	1.33901
50.91989	1.13026
50.92036	0.66566
50.92083	1.07670
50.92130	0.65458
50.92178	0.51975
50.92225	1.43865
50.92272	1.21043
50.92319	1.29018
50.92366	1.77769
50.92413	1.21101
50.92460	1.39451
50.92507	1.76523
50.92554	1.00700
50.92601	0.70766
50.92648	1.22864
50.92695	1.32597
50.92743	1.21784
50.92790	1.35687
50.92837	0.90610
50.92884	0.67162
50.92931	1.05609
50.92978	1.28336
50.93025	1.59726
50.93072	0.86303
50.93119	0.44823
50.93166	1.39422
50.93213	0.88284
50.93260	0.64576
50.93307	1.45600
50.93355	1.18840
50.93402	1.22422
50.93449	1.15909
50.93496	0.74742
50.93543	1.18554
50.93590	1.35019
50.93637	1.19654
50.93684	1.19764
50.93731	1.20153
50.93778	1.10542
50.93825	0.93090
50.93872	1.24048
50.93920	1.21885
50.93967	1.07060
50.94014	1.54034
50.94061	1.09409
50.94108	0.76259
[truncated: 998,000+ more rows]
