# Supplementary material for: The Far-Infrared Absorption Spectrum of HD16O: Experimental Line Positions, Accurate Empirical Energy Levels, and a Recommended Line List
Source: Molecules. 2024 Nov 21;29(23):5508. doi: 10.3390/molecules29235508 (PMC11643698; doi:10.3390/molecules29235508)
Supplement: Supplementary file 1 [file molecules-29-05508-s001.zip › SM0-4/SM0/SM0_#21_TRANS_H2OandD2O_degasing_001res_AVG_all.dpt]

49.99991	0.54315
50.00038	0.37524
50.00086	0.98910
50.00133	0.96245
50.00180	0.62423
50.00227	0.83423
50.00274	0.76581
50.00321	-0.04080
50.00368	0.22401
50.00415	1.04646
50.00462	0.90940
50.00509	0.57775
50.00556	0.47314
50.00603	0.78071
50.00651	0.84622
50.00698	0.80350
50.00745	1.16231
50.00792	0.68711
50.00839	0.42538
50.00886	1.05184
50.00933	1.27849
50.00980	0.85877
50.01027	0.26908
50.01074	0.48852
50.01121	0.65676
50.01168	0.55858
50.01216	0.82687
50.01263	0.83049
50.01310	1.12829
50.01357	1.01676
50.01404	0.63960
50.01451	0.67807
50.01498	0.62035
50.01545	1.10301
50.01592	1.00837
50.01639	1.33748
50.01686	1.75659
50.01733	0.58959
50.01781	0.82134
50.01828	0.96321
50.01875	0.93148
50.01922	1.38553
50.01969	0.22889
50.02016	1.00353
50.02063	1.41938
50.02110	0.20381
50.02157	1.06865
50.02204	1.05375
50.02251	0.56336
50.02298	0.68557
50.02345	0.89049
50.02393	1.61440
50.02440	1.33286
50.02487	0.98468
50.02534	0.63410
50.02581	0.67914
50.02628	1.05250
50.02675	0.67519
50.02722	0.67338
50.02769	0.25438
50.02816	0.75237
50.02863	1.28991
50.02910	0.29145
50.02958	0.51274
50.03005	0.90667
50.03052	0.85468
50.03099	0.19824
50.03146	0.32800
50.03193	1.44489
50.03240	0.23779
50.03287	0.40589
50.03334	1.35681
50.03381	0.77416
50.03428	0.99457
50.03475	0.47222
50.03523	0.67381
50.03570	1.09740
50.03617	0.73941
50.03664	1.09234
50.03711	0.69452
50.03758	0.75890
50.03805	0.95978
50.03852	0.96097
50.03899	0.84843
50.03946	0.62156
50.03993	1.56334
50.04040	0.79755
50.04088	0.77510
50.04135	1.61310
50.04182	0.25307
50.04229	1.11711
50.04276	1.19669
50.04323	-0.31018
50.04370	0.74206
50.04417	0.85099
50.04464	0.73073
50.04511	1.52959
50.04558	0.87751
50.04605	0.66987
50.04652	1.54095
50.04700	1.16637
50.04747	0.62327
50.04794	1.26275
50.04841	1.41106
50.04888	1.29517
50.04935	0.93348
50.04982	0.87756
50.05029	1.57006
50.05076	0.77183
50.05123	0.74712
50.05170	1.65650
50.05217	1.14808
50.05265	1.31115
50.05312	1.39116
50.05359	0.78843
50.05406	0.83258
50.05453	0.87119
50.05500	0.76161
50.05547	0.67935
50.05594	0.61424
50.05641	0.80104
50.05688	1.18616
50.05735	0.74411
50.05782	0.35839
50.05830	0.87478
50.05877	0.86830
50.05924	1.01469
50.05971	1.26315
50.06018	1.67097
50.06065	1.87240
50.06112	0.36983
50.06159	0.48570
50.06206	1.67360
50.06253	0.90721
50.06300	0.97774
50.06347	1.63849
50.06395	1.15191
50.06442	1.30270
50.06489	1.63731
50.06536	0.85108
50.06583	0.97708
50.06630	1.75393
50.06677	1.44658
50.06724	1.30500
50.06771	1.07513
50.06818	1.32952
50.06865	1.83383
50.06912	1.14480
50.06959	1.54083
50.07007	1.56291
50.07054	0.98857
50.07101	1.81304
50.07148	1.22182
50.07195	0.78815
50.07242	1.42319
50.07289	0.78070
50.07336	0.66464
50.07383	1.02806
50.07430	1.25979
50.07477	1.52664
50.07524	0.72511
50.07572	0.81406
50.07619	2.12912
50.07666	1.59996
50.07713	0.53279
50.07760	1.04792
50.07807	1.69935
50.07854	1.59473
50.07901	0.71165
50.07948	0.65943
50.07995	1.42712
50.08042	1.16284
50.08089	1.50336
50.08137	1.57553
50.08184	1.11030
50.08231	1.32944
50.08278	0.49342
50.08325	1.47549
50.08372	2.34172
50.08419	0.32597
50.08466	0.86659
50.08513	1.11103
50.08560	0.08427
50.08607	1.45377
50.08654	1.20789
50.08702	0.26194
50.08749	0.75782
50.08796	0.99833
50.08843	1.48145
50.08890	1.17270
50.08937	0.46736
50.08984	0.87456
50.09031	1.24175
50.09078	0.43327
50.09125	-0.24751
50.09172	0.97592
50.09219	1.62653
50.09267	0.61164
50.09314	0.75815
50.09361	1.78146
50.09408	1.59556
50.09455	0.61904
50.09502	0.71118
50.09549	1.00557
50.09596	0.51405
50.09643	0.68556
50.09690	0.76238
50.09737	0.58003
50.09784	0.86688
50.09831	1.02725
50.09879	1.59786
50.09926	1.32894
50.09973	0.28947
50.10020	0.72708
50.10067	1.52427
50.10114	1.99483
50.10161	1.30626
50.10208	-0.38251
50.10255	0.48508
50.10302	1.87639
50.10349	1.00645
50.10396	0.66865
50.10444	1.19142
50.10491	1.34778
50.10538	0.75087
50.10585	0.17162
50.10632	0.89012
50.10679	0.81831
50.10726	0.47847
50.10773	1.26162
50.10820	0.95578
50.10867	0.85687
50.10914	1.43363
50.10961	0.94017
50.11009	0.56466
50.11056	0.76342
50.11103	1.36737
50.11150	1.52966
50.11197	1.03068
50.11244	1.28581
50.11291	1.62264
50.11338	1.55256
50.11385	0.94557
50.11432	0.46409
50.11479	1.11335
50.11526	1.11000
50.11574	0.94094
50.11621	1.23091
50.11668	0.93163
50.11715	1.34747
50.11762	1.59832
50.11809	1.14256
50.11856	1.31754
50.11903	1.20043
50.11950	0.96972
50.11997	0.75593
50.12044	0.68506
50.12091	1.29036
50.12138	0.97019
50.12186	0.63080
50.12233	1.01043
50.12280	1.08536
50.12327	1.64910
50.12374	1.16966
50.12421	0.12002
50.12468	1.02094
50.12515	1.63188
50.12562	1.33074
50.12609	1.63139
50.12656	1.66616
50.12703	0.99467
50.12751	0.83419
50.12798	1.32069
50.12845	1.15581
50.12892	0.91985
50.12939	0.91870
50.12986	0.97463
50.13033	1.20803
50.13080	0.52171
50.13127	0.48422
50.13174	1.23859
50.13221	0.80150
50.13268	0.42682
50.13316	0.95374
50.13363	1.51798
50.13410	0.84792
50.13457	0.73721
50.13504	1.81960
50.13551	1.32786
50.13598	1.19027
50.13645	1.50602
50.13692	1.18307
50.13739	1.47703
50.13786	1.17098
50.13833	0.95251
50.13881	0.88955
50.13928	1.07947
50.13975	1.78966
50.14022	1.48042
50.14069	1.10797
50.14116	0.40731
50.14163	0.61517
50.14210	1.51115
50.14257	1.14386
50.14304	1.18994
50.14351	0.22744
50.14398	0.41798
50.14446	1.74445
50.14493	0.77524
50.14540	1.54569
50.14587	1.59728
50.14634	-0.01897
50.14681	0.81772
50.14728	1.30556
50.14775	1.19279
50.14822	0.99432
50.14869	0.81037
50.14916	0.85209
50.14963	0.13949
50.15010	0.60281
50.15058	1.35648
50.15105	1.25063
50.15152	0.98002
50.15199	1.00628
50.15246	1.74707
50.15293	1.30439
50.15340	0.51847
50.15387	0.87628
50.15434	1.37518
50.15481	1.19043
50.15528	0.53875
50.15575	0.94037
50.15623	1.03142
50.15670	0.35244
50.15717	0.58921
50.15764	0.98643
50.15811	1.06856
50.15858	1.11355
50.15905	1.51083
50.15952	1.56186
50.15999	1.05397
50.16046	0.70983
50.16093	0.57497
50.16140	1.01395
50.16188	0.70314
50.16235	0.71647
50.16282	1.47862
50.16329	0.83648
50.16376	0.89053
50.16423	1.11155
50.16470	1.15661
50.16517	1.87972
50.16564	1.03120
50.16611	0.58749
50.16658	0.76822
50.16705	0.85023
50.16753	1.53878
50.16800	0.70072
50.16847	0.40790
50.16894	1.25816
50.16941	1.19464
50.16988	1.21687
50.17035	0.93538
50.17082	0.89713
50.17129	1.27181
50.17176	0.89356
50.17223	0.83834
50.17270	1.17508
50.17317	0.79950
50.17365	0.43558
50.17412	0.82713
50.17459	0.87703
50.17506	0.86601
50.17553	1.12477
50.17600	1.06213
50.17647	1.24894
50.17694	0.87585
50.17741	0.64354
50.17788	1.10613
50.17835	0.97202
50.17882	1.24118
50.17930	1.11621
50.17977	0.65822
50.18024	1.13924
50.18071	1.26162
50.18118	1.25064
50.18165	1.26211
50.18212	1.13766
50.18259	0.90659
50.18306	0.87711
50.18353	1.12844
50.18400	0.51348
50.18447	0.93283
50.18495	1.68955
50.18542	1.10273
50.18589	1.29025
50.18636	1.30267
50.18683	1.24008
50.18730	1.12192
50.18777	0.14987
50.18824	0.36429
50.18871	0.62365
50.18918	0.49198
50.18965	0.94765
50.19012	1.26373
50.19060	1.02827
50.19107	0.25646
50.19154	0.49603
50.19201	0.81131
50.19248	0.61943
50.19295	1.06318
50.19342	1.10488
50.19389	1.37673
50.19436	1.30937
50.19483	0.79155
50.19530	1.12985
50.19577	0.91767
50.19624	0.86241
50.19672	1.22937
50.19719	0.97743
50.19766	0.90437
50.19813	1.02138
50.19860	0.89714
50.19907	0.90109
50.19954	1.35373
50.20001	1.12065
50.20048	0.99618
50.20095	1.44653
50.20142	0.97565
50.20189	0.95353
50.20237	0.68476
50.20284	0.51935
50.20331	1.47388
50.20378	1.07113
50.20425	1.32573
50.20472	1.76905
50.20519	0.72504
50.20566	0.99458
50.20613	1.09198
50.20660	0.58492
50.20707	0.85398
50.20754	1.04503
50.20802	1.33857
50.20849	1.59627
50.20896	1.43960
50.20943	0.94376
50.20990	1.04162
50.21037	1.29578
50.21084	0.99678
50.21131	1.12461
50.21178	0.81490
50.21225	0.51721
50.21272	0.83291
50.21319	1.03652
50.21367	1.15329
50.21414	0.73715
50.21461	1.17417
50.21508	1.27489
50.21555	0.20067
50.21602	0.62799
50.21649	0.88482
50.21696	0.87618
50.21743	1.34635
50.21790	0.97862
50.21837	0.89983
50.21884	0.61935
50.21932	0.80675
50.21979	1.55880
50.22026	1.03901
50.22073	0.70836
50.22120	0.79410
50.22167	1.22249
50.22214	1.38777
50.22261	0.83061
50.22308	1.44358
50.22355	1.47598
50.22402	0.95187
50.22449	1.32147
50.22496	1.06179
50.22544	0.97744
50.22591	0.82761
50.22638	0.51350
50.22685	0.91940
50.22732	0.89353
50.22779	1.03101
50.22826	1.24302
50.22873	0.95100
50.22920	0.91611
50.22967	0.93353
50.23014	0.88737
50.23061	0.78488
50.23109	0.79026
50.23156	0.61968
50.23203	0.69703
50.23250	1.46152
50.23297	1.19727
50.23344	0.55448
50.23391	0.89510
50.23438	1.27128
50.23485	1.10022
50.23532	0.79151
50.23579	0.66977
50.23626	0.33856
50.23674	0.77029
50.23721	1.21695
50.23768	0.75752
50.23815	1.35871
50.23862	1.16411
50.23909	0.34521
50.23956	1.18736
50.24003	1.42225
50.24050	1.18260
50.24097	0.91284
50.24144	0.54331
50.24191	1.13376
50.24239	1.32382
50.24286	1.07857
50.24333	1.00158
50.24380	1.04698
50.24427	0.98305
50.24474	0.57033
50.24521	1.13444
50.24568	1.46973
50.24615	0.72910
50.24662	0.83026
50.24709	1.09926
50.24756	0.96591
50.24803	1.30691
50.24851	1.12992
50.24898	0.54729
50.24945	1.04279
50.24992	1.02461
50.25039	0.44521
50.25086	1.17752
50.25133	1.37253
50.25180	1.21781
50.25227	1.25163
50.25274	0.32524
50.25321	0.88936
50.25368	1.68054
50.25416	0.57785
50.25463	0.32002
50.25510	0.68389
50.25557	1.11212
50.25604	1.51324
50.25651	0.63028
50.25698	0.48721
50.25745	1.13997
50.25792	1.02635
50.25839	1.18016
50.25886	1.06932
50.25933	0.70212
50.25981	0.78915
50.26028	1.06169
50.26075	1.60320
50.26122	0.96411
50.26169	0.12786
50.26216	0.69088
50.26263	0.86625
50.26310	0.59299
50.26357	0.46153
50.26404	1.00659
50.26451	1.41350
50.26498	0.67120
50.26546	0.92134
50.26593	1.07440
50.26640	0.70796
50.26687	0.90308
50.26734	0.40075
50.26781	0.77901
50.26828	1.08372
50.26875	0.65739
50.26922	1.27021
50.26969	0.92601
50.27016	0.78435
50.27063	1.43698
50.27111	0.99935
50.27158	0.90505
50.27205	1.02195
50.27252	0.85764
50.27299	0.84399
50.27346	0.81799
50.27393	0.90640
50.27440	0.95060
50.27487	0.79875
50.27534	0.46728
50.27581	0.89378
50.27628	0.90547
50.27675	-0.01568
50.27723	0.70614
50.27770	1.13167
50.27817	0.58248
50.27864	1.21583
50.27911	1.24680
50.27958	1.00152
50.28005	1.29070
50.28052	1.13215
50.28099	1.24271
50.28146	1.40927
50.28193	1.26247
50.28240	0.60006
50.28288	0.06929
50.28335	0.72969
50.28382	0.77630
50.28429	0.17208
50.28476	0.35441
50.28523	0.86478
50.28570	1.31617
50.28617	1.15251
50.28664	1.09361
50.28711	1.31400
50.28758	0.73967
50.28805	0.54377
50.28853	0.99646
50.28900	1.12550
50.28947	0.96489
50.28994	0.86194
50.29041	0.97559
50.29088	1.04599
50.29135	1.32198
50.29182	1.33877
50.29229	1.01646
50.29276	1.25549
50.29323	1.57669
50.29370	1.45776
50.29418	0.79922
50.29465	0.66535
50.29512	1.11305
50.29559	0.60554
50.29606	0.47107
50.29653	0.96851
50.29700	0.71136
50.29747	0.63536
50.29794	0.86949
50.29841	0.37626
50.29888	0.39032
50.29935	1.38382
50.29982	0.97706
50.30030	0.70202
50.30077	1.49577
50.30124	0.92763
50.30171	0.87689
50.30218	1.20633
50.30265	0.70949
50.30312	0.57023
50.30359	0.46272
50.30406	1.00224
50.30453	1.09978
50.30500	0.95409
50.30547	1.11066
50.30595	0.54635
50.30642	1.40953
50.30689	1.57581
50.30736	0.45627
50.30783	0.79254
50.30830	0.92715
50.30877	1.14220
50.30924	1.05581
50.30971	0.79766
50.31018	1.07832
50.31065	0.58023
50.31112	1.14121
50.31160	1.59602
50.31207	1.00076
50.31254	1.21347
50.31301	1.08018
50.31348	1.18939
50.31395	1.69950
50.31442	1.30011
50.31489	0.85390
50.31536	0.81259
50.31583	0.49561
50.31630	0.71410
50.31677	1.36003
50.31725	0.57080
50.31772	0.79674
50.31819	1.81601
50.31866	1.07085
50.31913	1.03894
50.31960	1.00215
50.32007	0.78051
50.32054	1.00911
50.32101	0.51038
50.32148	1.15157
50.32195	1.33182
50.32242	0.62352
50.32289	0.83226
50.32337	1.04581
50.32384	1.40235
50.32431	0.92135
50.32478	0.87173
50.32525	1.46151
50.32572	0.72101
50.32619	0.48863
50.32666	0.55861
50.32713	1.17254
50.32760	1.44046
50.32807	0.34462
50.32854	1.49981
50.32902	2.04078
50.32949	0.59832
50.32996	1.10839
50.33043	1.26660
50.33090	0.46135
50.33137	0.68570
50.33184	1.12808
50.33231	1.14440
50.33278	0.68944
50.33325	0.68225
50.33372	1.07458
50.33419	0.82160
50.33467	0.52806
50.33514	0.90283
50.33561	1.25579
50.33608	0.97200
50.33655	0.83176
50.33702	1.08637
50.33749	0.84669
50.33796	0.34443
50.33843	0.81136
50.33890	1.51898
50.33937	0.84581
50.33984	0.40201
50.34032	0.74126
50.34079	0.38184
50.34126	0.58578
50.34173	0.81448
50.34220	0.30247
50.34267	0.80030
50.34314	1.23533
50.34361	1.33878
50.34408	1.55413
50.34455	0.92446
50.34502	1.07319
50.34549	1.77591
50.34597	1.16395
50.34644	0.38783
50.34691	0.74606
50.34738	1.41188
50.34785	1.07540
50.34832	0.95613
50.34879	1.10735
50.34926	0.64546
50.34973	1.39619
50.35020	1.69625
50.35067	0.59672
50.35114	0.87554
50.35161	1.22908
50.35209	0.79612
50.35256	0.95924
50.35303	1.30278
50.35350	1.42406
50.35397	1.13133
50.35444	0.76369
50.35491	1.09998
50.35538	1.34827
50.35585	0.66403
50.35632	0.55362
50.35679	0.93666
50.35726	0.68684
50.35774	1.31353
50.35821	1.53449
50.35868	0.71946
50.35915	0.84942
50.35962	0.59235
50.36009	0.62811
50.36056	1.41571
50.36103	1.07313
50.36150	1.07863
50.36197	1.93333
50.36244	1.72367
50.36291	0.66582
50.36339	0.96813
50.36386	1.28065
50.36433	0.70102
50.36480	1.60972
50.36527	1.60440
50.36574	0.97971
50.36621	1.32118
50.36668	0.84704
50.36715	1.79569
50.36762	1.91301
50.36809	0.85793
50.36856	1.82108
50.36904	1.11945
50.36951	0.58049
50.36998	1.27322
50.37045	0.82308
50.37092	1.61755
50.37139	1.61467
50.37186	0.90568
50.37233	1.55834
50.37280	1.17696
50.37327	0.83172
50.37374	1.24409
50.37421	1.02968
50.37468	1.01647
50.37516	1.44825
50.37563	1.16750
50.37610	0.64016
50.37657	1.14585
50.37704	1.26887
50.37751	0.35688
50.37798	0.45311
50.37845	1.55038
50.37892	1.64545
50.37939	1.09914
50.37986	0.91637
50.38033	0.81193
50.38081	1.69490
50.38128	1.99929
50.38175	0.88753
50.38222	1.16190
50.38269	1.21968
50.38316	0.57685
50.38363	1.29227
50.38410	1.68608
50.38457	1.40943
50.38504	1.13419
50.38551	0.54715
50.38598	0.29963
50.38646	0.93978
50.38693	1.66752
50.38740	1.72148
50.38787	1.57518
50.38834	1.11285
50.38881	0.83239
50.38928	1.13168
50.38975	1.11433
50.39022	1.04941
50.39069	1.16851
50.39116	1.02037
50.39163	0.51268
50.39211	0.72372
50.39258	1.13240
50.39305	0.63076
50.39352	0.92907
50.39399	0.91870
50.39446	0.34841
50.39493	0.90694
50.39540	0.92204
50.39587	0.73350
50.39634	0.87114
50.39681	1.30847
50.39728	1.44144
50.39776	0.44320
50.39823	0.95571
50.39870	1.20307
50.39917	0.54000
50.39964	1.33372
50.40011	1.19231
50.40058	1.15723
50.40105	1.25467
50.40152	0.28400
50.40199	0.98280
50.40246	1.78528
50.40293	1.16110
50.40340	0.52895
50.40388	0.97261
50.40435	1.65348
50.40482	0.59323
50.40529	-0.14809
50.40576	0.38521
50.40623	0.99262
50.40670	1.40409
50.40717	1.08486
50.40764	1.00240
50.40811	0.74091
50.40858	0.44590
50.40905	1.27334
50.40953	1.46272
50.41000	1.08300
50.41047	1.13924
50.41094	1.36752
50.41141	1.56082
50.41188	1.04343
50.41235	0.64650
50.41282	0.75882
50.41329	0.56260
50.41376	0.97661
50.41423	1.54059
50.41470	0.87968
50.41518	1.16239
50.41565	1.97879
50.41612	0.81877
50.41659	0.62032
50.41706	1.31517
50.41753	0.75377
50.41800	1.03930
50.41847	1.14569
50.41894	1.10317
50.41941	1.89494
50.41988	1.04086
50.42035	-0.00829
50.42083	0.44291
50.42130	0.92901
50.42177	0.90329
50.42224	0.73151
50.42271	0.64379
50.42318	0.42584
50.42365	0.81894
50.42412	1.24009
50.42459	0.99534
50.42506	1.18616
50.42553	1.13825
50.42600	0.75756
50.42647	0.75872
50.42695	0.73268
50.42742	0.78874
50.42789	1.16323
50.42836	0.88293
50.42883	0.07446
50.42930	0.82184
50.42977	1.39109
50.43024	0.88704
50.43071	1.12983
50.43118	0.85787
50.43165	0.86957
50.43212	0.88903
50.43260	0.55007
50.43307	1.24650
50.43354	0.57143
50.43401	0.29146
50.43448	0.98987
50.43495	0.48000
50.43542	0.88511
50.43589	1.04234
50.43636	0.89413
50.43683	1.27550
50.43730	1.00106
50.43777	1.06824
50.43825	0.97627
50.43872	0.75672
50.43919	0.48740
50.43966	0.45401
50.44013	1.22568
50.44060	1.13034
50.44107	1.10828
50.44154	1.32608
50.44201	1.07215
50.44248	1.12662
50.44295	0.91013
50.44342	0.75600
50.44390	0.61402
50.44437	0.47159
50.44484	0.56193
50.44531	0.30734
50.44578	0.27484
50.44625	0.83009
50.44672	1.35585
50.44719	1.15991
50.44766	1.29771
50.44813	1.43707
50.44860	0.69181
50.44907	0.73226
50.44954	0.87348
50.45002	1.10499
50.45049	1.42545
50.45096	0.94519
50.45143	1.24868
50.45190	1.03868
50.45237	0.51972
50.45284	1.25819
50.45331	1.27980
50.45378	1.06665
50.45425	1.34676
50.45472	1.20081
50.45519	1.15946
50.45567	1.23661
50.45614	0.85485
50.45661	0.90477
50.45708	1.26811
50.45755	1.37141
50.45802	1.69064
50.45849	0.76715
50.45896	0.34873
50.45943	1.58466
50.45990	1.20763
50.46037	0.80453
50.46084	0.82240
50.46132	0.43217
50.46179	0.97893
50.46226	1.14509
50.46273	1.07759
50.46320	0.78599
50.46367	0.76900
50.46414	1.68877
50.46461	1.38642
50.46508	0.65484
50.46555	0.69124
50.46602	0.95804
50.46649	1.16508
50.46697	1.39684
50.46744	1.44553
50.46791	1.07640
50.46838	1.35243
50.46885	1.15009
50.46932	0.90222
50.46979	1.28199
50.47026	0.74050
50.47073	1.33730
50.47120	1.95207
50.47167	0.77834
50.47214	0.28232
50.47262	0.67899
50.47309	1.33898
50.47356	1.52607
50.47403	1.18637
50.47450	1.11795
50.47497	1.27978
50.47544	1.28592
50.47591	0.78848
50.47638	0.82398
50.47685	1.17862
50.47732	0.87068
50.47779	0.75640
50.47826	1.19658
50.47874	0.94988
50.47921	0.73460
50.47968	1.90015
50.48015	1.71697
50.48062	0.68751
50.48109	1.06116
50.48156	1.32974
50.48203	1.33756
50.48250	1.13681
50.48297	1.29199
50.48344	1.15277
50.48391	0.91388
50.48439	1.63108
50.48486	1.25967
50.48533	1.65785
50.48580	1.66328
50.48627	0.55670
50.48674	1.43112
50.48721	1.04005
50.48768	0.61846
50.48815	1.13031
50.48862	1.11123
50.48909	1.49929
50.48956	0.55720
50.49004	0.91930
50.49051	1.44009
50.49098	0.76396
50.49145	1.53933
50.49192	0.86634
50.49239	0.60949
50.49286	1.35248
50.49333	0.97546
50.49380	0.97719
50.49427	0.75663
50.49474	0.96350
50.49521	1.22962
50.49569	1.35279
50.49616	1.08902
50.49663	0.49070
50.49710	1.49022
50.49757	1.33090
50.49804	0.67909
50.49851	1.07499
50.49898	0.85054
50.49945	0.89550
50.49992	0.66809
50.50039	0.95533
50.50086	1.17000
50.50133	0.72319
50.50181	1.26601
50.50228	0.99065
50.50275	1.03319
50.50322	1.53289
50.50369	0.75551
50.50416	0.83682
50.50463	1.34082
50.50510	1.05784
50.50557	0.74826
50.50604	0.78392
50.50651	0.75382
50.50698	0.66999
50.50746	0.95573
50.50793	1.02903
50.50840	0.96902
50.50887	0.68166
50.50934	0.50004
50.50981	0.91753
50.51028	1.18692
50.51075	1.44126
50.51122	1.49621
50.51169	1.32674
50.51216	1.04176
50.51263	0.64178
50.51311	0.78301
50.51358	0.98749
50.51405	1.23309
50.51452	1.43085
50.51499	0.99679
50.51546	0.69953
50.51593	0.97765
50.51640	1.17542
50.51687	0.91893
50.51734	0.64689
50.51781	0.61428
50.51828	1.01334
50.51876	1.18499
50.51923	0.96227
50.51970	1.07344
50.52017	0.55133
50.52064	0.43735
50.52111	1.00392
50.52158	0.67137
50.52205	0.73782
50.52252	0.98651
50.52299	1.03973
50.52346	1.17366
50.52393	1.06716
50.52441	1.19353
50.52488	0.82517
50.52535	0.78844
50.52582	1.14749
50.52629	0.98316
50.52676	1.16496
50.52723	1.03212
50.52770	0.96801
50.52817	0.97073
50.52864	0.44972
50.52911	0.72343
50.52958	1.22184
50.53005	1.11587
50.53053	1.08166
50.53100	1.49951
50.53147	1.19854
50.53194	0.51348
50.53241	0.90964
50.53288	0.67555
50.53335	0.49026
50.53382	1.26371
50.53429	1.12734
50.53476	1.05021
50.53523	1.04143
50.53570	0.69874
50.53618	0.86717
50.53665	0.64087
50.53712	0.59330
50.53759	1.16580
50.53806	1.22707
50.53853	0.87825
50.53900	0.49870
50.53947	0.70068
50.53994	0.81516
50.54041	0.33245
50.54088	1.13553
50.54135	1.57164
50.54183	0.77827
50.54230	1.37571
50.54277	1.49114
50.54324	1.01311
50.54371	1.42391
50.54418	1.04531
50.54465	0.95306
50.54512	1.29099
50.54559	1.19615
50.54606	1.21594
50.54653	1.01735
50.54700	0.89706
50.54748	0.75516
50.54795	1.31847
50.54842	2.00842
50.54889	1.18712
50.54936	0.66279
50.54983	1.05210
50.55030	1.51711
50.55077	1.47387
50.55124	1.24571
50.55171	1.67974
50.55218	1.21222
50.55265	0.43088
50.55312	0.68312
50.55360	0.81422
50.55407	0.83245
50.55454	1.06912
50.55501	1.17546
50.55548	0.67669
50.55595	0.48110
50.55642	1.54329
50.55689	1.81551
50.55736	0.81368
50.55783	0.44779
50.55830	0.59915
50.55877	0.94928
50.55925	1.43718
50.55972	1.23244
50.56019	1.00914
50.56066	0.84447
50.56113	0.73182
50.56160	1.42169
50.56207	1.24742
50.56254	0.75392
50.56301	0.97468
50.56348	0.77461
50.56395	1.31561
50.56442	1.52061
50.56490	0.66547
50.56537	0.83284
50.56584	0.90335
50.56631	0.65366
50.56678	0.92774
50.56725	0.74791
50.56772	0.61601
50.56819	0.90118
50.56866	1.00899
50.56913	1.30822
50.56960	0.94281
50.57007	0.21737
50.57055	0.92410
50.57102	0.88827
50.57149	0.27033
50.57196	0.95571
50.57243	0.96364
50.57290	0.95930
50.57337	1.30761
50.57384	1.23835
50.57431	1.08401
50.57478	0.60452
50.57525	1.00731
50.57572	0.93159
50.57619	0.63887
50.57667	1.18753
50.57714	0.40384
50.57761	0.69311
50.57808	1.32494
50.57855	0.33101
50.57902	0.94797
50.57949	1.33128
50.57996	0.35504
50.58043	0.94533
50.58090	1.73887
50.58137	0.99226
50.58184	0.90534
50.58232	1.60874
50.58279	1.24556
50.58326	1.17201
50.58373	1.41785
50.58420	1.05423
50.58467	0.75420
50.58514	0.64526
50.58561	0.91759
50.58608	1.13326
50.58655	1.36582
50.58702	1.08884
50.58749	0.54228
50.58797	0.94077
50.58844	0.86372
50.58891	0.63185
50.58938	0.67527
50.58985	0.83590
50.59032	1.07859
50.59079	0.79031
50.59126	1.27900
50.59173	0.93264
50.59220	0.34701
50.59267	1.25745
50.59314	1.24061
50.59362	1.32042
50.59409	1.20731
50.59456	0.90491
50.59503	1.38830
50.59550	0.97623
50.59597	1.10760
50.59644	1.24205
50.59691	1.08259
50.59738	1.51252
50.59785	1.38914
50.59832	1.33453
50.59879	0.80051
50.59927	1.14463
50.59974	2.10409
50.60021	1.56393
50.60068	1.70279
50.60115	1.74872
50.60162	1.58508
50.60209	1.69514
50.60256	1.03790
50.60303	1.36398
50.60350	1.36363
50.60397	0.85408
50.60444	1.49444
50.60491	1.57833
50.60539	1.40913
50.60586	1.58567
50.60633	1.10561
50.60680	0.68372
50.60727	0.89202
50.60774	0.69281
50.60821	0.78318
50.60868	1.57954
50.60915	1.11196
50.60962	0.59984
50.61009	1.29180
50.61056	1.86100
50.61104	1.76925
50.61151	0.64561
50.61198	0.25153
50.61245	0.96169
50.61292	0.94053
50.61339	1.00715
50.61386	1.16112
50.61433	1.22283
50.61480	1.57356
50.61527	1.20483
50.61574	0.56443
50.61621	0.68274
50.61669	1.18237
50.61716	1.15196
50.61763	1.16533
50.61810	1.12415
50.61857	0.20875
50.61904	0.68620
50.61951	1.67277
50.61998	1.00649
50.62045	0.85992
50.62092	1.23212
50.62139	1.09369
50.62186	0.93570
50.62234	1.13688
50.62281	1.17781
50.62328	0.85754
50.62375	1.11339
50.62422	0.87995
50.62469	1.13734
50.62516	1.87297
50.62563	1.40815
50.62610	1.53221
50.62657	0.80345
50.62704	0.65103
50.62751	1.83729
50.62798	0.97032
50.62846	1.26878
50.62893	1.40966
50.62940	0.53490
50.62987	1.48507
50.63034	1.03851
50.63081	0.84482
50.63128	2.05292
50.63175	1.79595
50.63222	0.75954
50.63269	0.94750
50.63316	1.81877
50.63363	0.61403
50.63411	0.58214
50.63458	1.62889
50.63505	0.74703
50.63552	1.36514
50.63599	1.31964
50.63646	0.11737
50.63693	1.17172
50.63740	2.05477
50.63787	1.28695
50.63834	0.59785
50.63881	1.18082
50.63928	0.98673
50.63976	0.56586
50.64023	1.10061
50.64070	0.79457
50.64117	1.18394
50.64164	1.47513
50.64211	0.96329
50.64258	1.11342
50.64305	1.11729
50.64352	1.00566
50.64399	0.74431
50.64446	1.12868
50.64493	1.20425
50.64541	0.84814
50.64588	1.28877
50.64635	0.53477
50.64682	0.15666
50.64729	0.77552
50.64776	1.18245
50.64823	1.20464
50.64870	0.54536
50.64917	0.98901
50.64964	0.64847
50.65011	0.29742
50.65058	1.35064
50.65106	1.09230
50.65153	0.84909
50.65200	0.57600
50.65247	1.11056
50.65294	1.49618
50.65341	0.13038
50.65388	1.06309
50.65435	1.36470
50.65482	0.62655
50.65529	1.67439
50.65576	1.20087
50.65623	0.74792
50.65670	0.80875
50.65718	0.32866
50.65765	1.11776
50.65812	1.37628
50.65859	0.49049
50.65906	0.62776
50.65953	1.23986
50.66000	0.98262
50.66047	1.05862
50.66094	1.06804
50.66141	0.68986
50.66188	1.35132
50.66235	1.30838
50.66283	0.83239
50.66330	1.16717
50.66377	1.13727
50.66424	1.06929
50.66471	0.84608
50.66518	0.66296
50.66565	1.08754
50.66612	1.45423
50.66659	1.38147
50.66706	1.05638
50.66753	0.65593
50.66800	0.57685
50.66848	1.42751
50.66895	1.37779
50.66942	0.64767
50.66989	1.39651
50.67036	1.74407
50.67083	1.37760
50.67130	1.11582
50.67177	0.78262
50.67224	0.73550
50.67271	0.34120
50.67318	0.51736
50.67365	1.12536
50.67413	0.96713
50.67460	0.84476
50.67507	1.00872
50.67554	1.25880
50.67601	1.01275
50.67648	0.90908
50.67695	1.30903
50.67742	0.67543
50.67789	0.06973
50.67836	0.48641
50.67883	0.99912
50.67930	1.36657
50.67977	1.35718
50.68025	1.27267
50.68072	1.15354
50.68119	0.80265
50.68166	0.87892
50.68213	0.93614
50.68260	0.83234
50.68307	1.15002
50.68354	1.09104
50.68401	1.11397
50.68448	1.45479
50.68495	1.03396
50.68542	0.89502
50.68590	0.85870
50.68637	0.80210
50.68684	1.83655
50.68731	1.69967
50.68778	0.61647
50.68825	0.91334
50.68872	1.10191
50.68919	0.93775
50.68966	1.35094
50.69013	1.64864
50.69060	1.41879
50.69107	0.98213
50.69155	1.12813
50.69202	1.12375
50.69249	0.50631
50.69296	0.83318
50.69343	1.51323
50.69390	1.43256
50.69437	0.91712
50.69484	0.65738
50.69531	1.59172
50.69578	1.78458
50.69625	0.83671
50.69672	0.91282
50.69720	0.93316
50.69767	1.02908
50.69814	1.40372
50.69861	1.04677
50.69908	0.80209
50.69955	0.40676
50.70002	0.61212
50.70049	1.01922
50.70096	0.75865
50.70143	1.44591
50.70190	1.32168
50.70237	0.70478
50.70284	1.18467
50.70332	0.97746
50.70379	1.01524
50.70426	1.24148
50.70473	0.97602
50.70520	1.03144
50.70567	0.98432
50.70614	1.31718
50.70661	1.32390
50.70708	0.87778
50.70755	0.87974
50.70802	0.62863
50.70849	0.82537
50.70897	1.03075
50.70944	0.75808
50.70991	0.81184
50.71038	0.47707
50.71085	0.86599
50.71132	1.49483
50.71179	0.59018
50.71226	0.57343
50.71273	1.25209
50.71320	0.94217
50.71367	1.18164
50.71414	1.30072
50.71462	0.77607
50.71509	1.07491
50.71556	1.12867
50.71603	0.70460
50.71650	1.10209
50.71697	1.13736
50.71744	1.00073
50.71791	1.75142
50.71838	1.60342
50.71885	0.99442
50.71932	1.12443
50.71979	1.15468
50.72027	1.44973
50.72074	1.40172
50.72121	1.27312
50.72168	1.70774
50.72215	1.01805
50.72262	0.61850
50.72309	1.13227
50.72356	0.73896
50.72403	0.74750
50.72450	1.31926
50.72497	1.01358
50.72544	0.67291
50.72592	0.76226
50.72639	0.41637
50.72686	0.49692
50.72733	1.16576
50.72780	1.03577
50.72827	1.21926
50.72874	1.70543
50.72921	1.56850
50.72968	1.46881
50.73015	1.10772
50.73062	1.01736
50.73109	1.12636
50.73156	1.13162
50.73204	1.33376
50.73251	0.73156
50.73298	0.54172
50.73345	1.29098
50.73392	1.23860
50.73439	0.75602
50.73486	0.79681
50.73533	0.92284
50.73580	0.81727
50.73627	0.97621
50.73674	0.77425
50.73721	0.66906
50.73769	1.24872
50.73816	1.19777
50.73863	1.15104
50.73910	0.88486
50.73957	0.55725
50.74004	1.18766
50.74051	1.19912
50.74098	1.05788
50.74145	1.29087
50.74192	1.47980
50.74239	1.58733
50.74286	1.06907
50.74334	0.85400
50.74381	0.79409
50.74428	0.81701
50.74475	1.08900
50.74522	1.23658
50.74569	1.59037
50.74616	1.26456
50.74663	1.00493
50.74710	0.98061
50.74757	0.82230
50.74804	1.32994
50.74851	1.02017
50.74899	0.84392
50.74946	1.21004
50.74993	0.86111
50.75040	1.04304
50.75087	1.00035
50.75134	0.86596
50.75181	1.24154
50.75228	0.97068
50.75275	0.80939
50.75322	1.20784
50.75369	1.26787
50.75416	0.59248
50.75463	0.68986
50.75511	1.45018
50.75558	0.95121
50.75605	0.68001
50.75652	1.04448
50.75699	1.04631
50.75746	1.47069
50.75793	1.58538
50.75840	1.15522
50.75887	1.19688
50.75934	1.11326
50.75981	0.80907
50.76028	0.99562
50.76076	0.97998
50.76123	0.84997
50.76170	1.12159
50.76217	0.97983
50.76264	0.92436
50.76311	1.13679
50.76358	0.96313
50.76405	0.97217
50.76452	1.15708
50.76499	1.44330
50.76546	1.42905
50.76593	0.85345
50.76641	0.81271
50.76688	1.10851
50.76735	1.24555
50.76782	1.05791
50.76829	0.47644
50.76876	0.74453
50.76923	1.26087
50.76970	1.02985
50.77017	1.03794
50.77064	0.96499
50.77111	0.80397
50.77158	0.90871
50.77206	0.86484
50.77253	1.24061
50.77300	1.11516
50.77347	0.59538
50.77394	1.00309
50.77441	1.01119
50.77488	0.95665
50.77535	1.20559
50.77582	0.84542
50.77629	0.72057
50.77676	0.99785
50.77723	1.23168
50.77771	0.83646
50.77818	0.72612
50.77865	1.37105
50.77912	1.15683
50.77959	1.21403
50.78006	1.31857
50.78053	0.85343
50.78100	1.12064
50.78147	0.92972
50.78194	0.93666
50.78241	1.27540
50.78288	0.81944
50.78335	1.03786
50.78383	1.16320
50.78430	0.73966
50.78477	0.82680
50.78524	0.98393
50.78571	0.90515
50.78618	0.61657
50.78665	0.68892
50.78712	0.80385
50.78759	0.55958
50.78806	0.72630
50.78853	0.91706
50.78900	0.77011
50.78948	0.78609
50.78995	1.13508
50.79042	1.30929
50.79089	0.92061
50.79136	0.84860
50.79183	1.34004
50.79230	1.06387
50.79277	0.48880
50.79324	0.87747
50.79371	0.69784
50.79418	0.38890
50.79465	1.27540
50.79513	1.17939
50.79560	0.73307
50.79607	1.01356
50.79654	0.96224
50.79701	1.12297
50.79748	0.85036
50.79795	0.64852
50.79842	0.77570
50.79889	0.00518
50.79936	-0.02774
50.79983	0.28965
50.80030	0.49999
50.80078	1.18373
50.80125	0.89230
50.80172	0.77697
50.80219	1.04468
50.80266	1.19602
50.80313	1.78841
50.80360	1.27846
50.80407	0.88172
50.80454	1.31717
50.80501	1.18430
50.80548	1.11571
50.80595	0.78257
50.80642	0.57412
50.80690	0.84509
50.80737	0.82916
50.80784	0.90812
50.80831	0.95217
50.80878	1.02634
50.80925	0.99508
50.80972	1.04203
50.81019	1.20385
50.81066	0.62681
50.81113	0.58158
50.81160	1.13362
50.81207	1.13056
50.81255	0.88095
50.81302	0.86426
50.81349	1.22691
50.81396	0.94307
50.81443	0.78402
50.81490	1.14583
50.81537	0.87685
50.81584	1.06474
50.81631	1.16057
50.81678	0.92969
50.81725	1.29698
50.81772	1.14260
50.81820	0.96561
50.81867	1.26063
50.81914	1.24097
50.81961	0.95981
50.82008	0.68440
50.82055	0.80788
50.82102	1.25010
50.82149	1.39072
50.82196	1.14225
50.82243	1.02708
50.82290	1.04089
50.82337	1.01091
50.82385	0.81381
50.82432	0.84766
50.82479	1.39554
50.82526	1.07027
50.82573	0.68641
50.82620	0.91452
50.82667	0.78848
50.82714	1.15742
50.82761	1.21193
50.82808	1.00997
50.82855	0.84472
50.82902	0.25779
50.82949	0.74106
50.82997	0.80888
50.83044	0.54124
50.83091	0.85560
50.83138	0.65771
50.83185	1.21118
50.83232	1.19950
50.83279	0.86589
50.83326	1.36039
50.83373	0.66254
50.83420	0.61930
50.83467	1.23593
50.83514	0.91144
50.83562	1.27037
50.83609	1.48505
50.83656	0.96837
50.83703	1.05657
50.83750	1.21742
50.83797	0.94547
50.83844	0.83174
50.83891	0.86416
50.83938	1.06675
50.83985	1.16855
50.84032	1.06981
50.84079	1.28285
50.84127	1.29116
50.84174	1.13950
50.84221	0.95188
50.84268	1.09654
50.84315	1.28868
50.84362	0.74802
50.84409	1.15104
50.84456	0.87143
50.84503	0.07171
50.84550	1.13545
50.84597	1.23651
50.84644	1.20347
50.84692	1.28668
50.84739	0.79063
50.84786	1.34933
50.84833	1.01131
50.84880	1.06217
50.84927	1.22517
50.84974	0.48946
50.85021	1.01661
50.85068	0.97861
50.85115	0.89155
50.85162	0.86881
50.85209	0.74642
50.85257	1.47098
50.85304	0.81140
50.85351	0.57917
50.85398	0.90823
50.85445	0.61247
50.85492	1.11807
50.85539	0.89396
50.85586	0.49339
50.85633	0.80478
50.85680	1.08081
50.85727	1.14875
50.85774	0.92527
50.85821	1.04635
50.85869	1.15194
50.85916	1.15394
50.85963	1.01953
50.86010	1.04178
50.86057	0.91269
50.86104	0.21203
50.86151	0.39632
50.86198	0.50268
50.86245	0.71265
50.86292	1.17022
50.86339	0.59120
50.86386	0.67837
50.86434	0.76699
50.86481	0.66682
50.86528	0.88624
50.86575	0.26843
50.86622	0.44072
50.86669	1.21976
50.86716	1.08548
50.86763	0.78470
50.86810	0.80125
50.86857	0.80449
50.86904	1.12510
50.86951	1.28600
50.86999	0.53913
50.87046	0.96565
50.87093	1.65903
50.87140	1.12796
50.87187	1.06622
50.87234	1.06093
50.87281	1.30234
50.87328	1.45726
50.87375	1.08886
50.87422	0.99205
50.87469	0.83471
50.87516	0.85532
50.87564	0.64061
50.87611	0.83836
50.87658	1.03801
50.87705	0.88578
50.87752	1.22520
50.87799	0.50741
50.87846	0.76264
50.87893	1.33927
50.87940	0.75066
50.87987	1.26723
50.88034	0.81711
50.88081	0.44866
50.88128	0.67033
50.88176	0.71527
50.88223	1.53160
50.88270	0.88131
50.88317	1.06356
50.88364	1.40678
50.88411	0.67708
50.88458	1.21488
50.88505	0.59043
50.88552	1.05576
50.88599	1.87242
50.88646	0.78121
50.88693	1.48135
50.88741	1.40218
50.88788	0.32139
50.88835	0.48789
50.88882	0.57117
50.88929	0.75132
50.88976	0.60630
50.89023	0.87462
50.89070	1.19534
50.89117	0.77798
50.89164	0.97589
50.89211	0.99782
50.89258	0.80665
50.89306	0.77205
50.89353	0.40721
50.89400	0.64051
50.89447	1.01641
50.89494	0.83243
50.89541	0.87375
50.89588	0.72418
50.89635	0.77317
50.89682	1.10130
50.89729	0.43801
50.89776	0.66285
50.89823	1.18258
50.89871	0.57475
50.89918	0.88272
50.89965	0.84013
50.90012	0.88316
50.90059	1.45576
50.90106	0.94639
50.90153	1.37828
50.90200	1.45314
50.90247	0.80259
50.90294	1.41599
50.90341	1.24857
50.90388	0.74856
50.90436	1.10304
50.90483	0.99912
50.90530	0.54185
50.90577	0.80419
50.90624	1.17063
50.90671	1.03669
50.90718	1.18757
50.90765	0.98784
50.90812	0.73002
50.90859	0.79570
50.90906	0.70804
50.90953	0.98833
50.91000	0.75381
50.91048	0.60483
50.91095	0.90840
50.91142	0.80462
50.91189	0.95009
50.91236	0.75089
50.91283	0.73395
50.91330	1.07873
50.91377	0.92319
50.91424	0.79849
50.91471	0.54928
50.91518	0.50883
50.91565	0.36830
50.91613	0.51987
50.91660	1.21371
50.91707	0.88157
50.91754	0.96688
50.91801	1.63156
50.91848	1.57805
50.91895	1.22915
50.91942	0.76886
50.91989	1.40273
50.92036	1.79297
50.92083	1.13179
50.92130	1.44313
50.92178	1.07512
50.92225	0.31540
50.92272	1.10348
50.92319	1.26811
50.92366	0.80528
50.92413	0.78446
50.92460	0.77624
50.92507	1.18027
50.92554	1.11492
50.92601	1.07365
50.92648	1.47065
50.92695	0.95334
50.92743	0.90714
50.92790	0.72642
50.92837	0.14379
50.92884	0.96363
50.92931	0.99826
50.92978	0.83776
50.93025	1.50395
50.93072	0.82944
50.93119	0.44746
50.93166	1.11376
50.93213	1.09656
50.93260	0.62582
50.93307	0.82069
50.93355	1.48116
50.93402	1.58620
50.93449	1.35720
50.93496	0.82644
50.93543	0.51539
50.93590	0.81322
50.93637	0.73260
50.93684	0.75647
50.93731	1.04400
50.93778	1.03818
50.93825	0.86135
50.93872	0.77834
50.93920	1.12090
50.93967	1.13675
50.94014	0.73185
50.94061	0.76446
50.94108	0.81545
[truncated: 998,000+ more rows]
