# Supplementary material for: The Far-Infrared Absorption Spectrum of HD16O: Experimental Line Positions, Accurate Empirical Energy Levels, and a Recommended Line List
Source: Molecules. 2024 Nov 21;29(23):5508. doi: 10.3390/molecules29235508 (PMC11643698; doi:10.3390/molecules29235508)
Supplement: Supplementary file 1 [file molecules-29-05508-s001.zip › SM0-4/SM1 - #19-21 line list.txt]

2024.10.12 

Supplementary Material (SM2) to 
"The far infrared absorption spectrum of HD16O: experimental line positions, empirical energy levels and recommended line lists" 
by S.N. Mikhailenko, E.V. Karlovets, A.O. Koroleva, and A. Campargue 

Complete line list of observed lines from HDO #19-21 spectra with the assignments 

Approximate composition of gase mixtures:
---------------------------------------------------------------------------------
spc / mol H16OH   H18OH   H17OH    H16OD   H18OD   H17OD    D16OD   D18OD   D17OD
---------------------------------------------------------------------------------
#19 |	 24.905   0.070   0.025   49.785   0.170   0.045   24.905   0.070   0.025
#20 |	 24.880   0.080   0.040   49.760   0.160   0.080   25.865   0.090   0.045
#21 |	 24.650   0.210   0.140   49.250   0.430   0.320   24.330   0.470   0.200
---------------------------------------------------------------------------------

#          -  spectrum number used for the line shape fitting 
              "?" means that we are not sure this is a real line 
Pos_calib  -  calibrated line position (in cm-1); Pos_calib = 0.9999993*Pos_obs + 8.5d-5
Pos_obs    -  observed line position (in cm-1) 
dNu        -  line position uncertainty (in 1E-5 cm-1 units) 
Intensity  -  observed line intensity (in cm/molecule) 
dS         -  line intensity uncertainty (in %) 
Broad      -  self-broadening parameter ( in cm-1/atm) 
m          -  molecular mass used for the line shape fitting (in a.u.) 
Nu_emp     -  empirical line position (in cm-1) 
Int_SP     -  SP line intensity (cm/mol) multiplied by maximum value of the estimated abundances 
              (161 - .25; 181 - .002; 171 - .0015; 162 - .5; 182 - .0045; 172 - .003; 262 - .25; 282 - .005; 272 - .002) 
E_low      -  low energy (in cm-1) 
molecule   -  molecule name 
VR assignment - vibration (V1V2V3) and rotation (JKaKc) numbers of the upper and lower levels 


 #   Pos_calib   Pos_obs   dNu   Intensity  dS   Broad   m    Nu_emp     Int_SP     E_low     molecule        VR assignment                  Comments
---  ---------  --------- ----  ---------- ----  ------ ---  ---------  ---------  ---------  --------  ---------------------------   ----------------------------------------------------------
20    50.13464   50.13459   30   3.365E-23   57  1.6888  20    50.1344  8.091E-23    65.9066     HD17O  000  3  1  2   000  2  1  1
20    50.21024   50.21019   21   7.947E-23   41  1.6888  20    50.2104  2.129E-23  1295.4265     D2O    010  3  3  0   010  3  2  1
21    50.27695   50.27690   10   2.035E-20 >100  0.0381  19    50.2768  1.333E-20    66.1845     HDO    000  3  1  2   000  2  1  1
20    50.39157   50.39152   12   5.712E-23   61  1.6888  20    50.3917  1.796E-22    57.8466     HD17O  000  2  2  1   000  2  1  2
20    50.42491   50.42486   19   1.176E-22 >100  0.3158  18    50.4250  1.239E-22    22.5008     D2O17  000  2  2  1   000  1  1  0
20    50.68193   50.68188   29   1.818E-23   56  1.6888  20    50.6822  1.742E-23   693.1211     D2O    000 10  2  8   000 11  1 11
20    50.73217   50.73212   30   1.874E-23   61  1.6888  19    50.7324  1.273E-23  1472.1976     HDO    010  3  1  2   010  2  1  1
21    50.79935   50.79930   11   2.905E-21 >100  4.3722  19    50.7994  3.064E-20    58.1269     HDO    000  2  2  1   000  2  1  2
20    50.82969   50.82964   56   3.842E-21 >100  0.2065  19    50.8295  8.820E-22   808.5629     HDO    000  9  3  6   000  8  4  5
20    50.89145   50.89140   26   3.010E-23   58  1.6888  19    50.8915  2.938E-23  1883.4610     HDO    010  7  2  5   010  7  1  6
21    50.99223   50.99218   13   4.374E-21 >100  0.3304  20    50.9921  1.592E-20    22.6843     D2O    000  2  2  1   000  1  1  0
20    51.12359   51.12354   28   4.895E-23   44  2.5301  20    51.1237  7.875E-23  1296.4170     D2O    010  5  0  5   010  4  1  4
20    51.22416   51.22411   14   2.288E-23   16  1.1785  19    51.2240  6.942E-23   539.3470     D2O17  000  8  4  4   000  8  3  5
20    51.29070   51.29065   18   1.210E-23   25  0.7872  19    51.2906  1.298E-23  1399.1467     D2O    000 13  6  7   000 12  7  6
20    51.39287   51.39282   17   3.639E-21 >100  0.0001  19    51.3929  3.133E-23   581.8235     D2O    000  9  3  7   000 10  0 10
20    51.43436   51.43431   30   5.554E-21 >100  0.0456  18    51.4345  3.882E-22   610.1144     H2O    000  6  3  3   000  5  4  2
20    51.50704   51.50699   15   2.171E-22 >100  0.1358  19    51.5071  3.890E-23   279.5647     D2O    000  5  4  2   000  6  1  5
20    51.53814   51.53809   24   1.351E-22 >100  0.1550  18    51.5385  5.120E-22   116.3940     D2O18  000  5  0  5   000  4  1  4
20    51.62973   51.62968   16   2.279E-21 >100  0.0026  19    51.6298  2.056E-22   116.8277     D2O17  000  5  0  5   000  4  1  4
20    51.63345   51.63340   17   6.990E-23   54  0.0393  20    51.6334  1.059E-23   619.5617     D2O    000  8  5  4   000  9  2  7
21    51.72624   51.72619   25   1.208E-21   30 25.6806  19    51.7265  2.580E-20   117.3121     D2O    000  5  0  5   000  4  1  4
20    51.82758   51.82753   26   4.721E-23   50  1.8236  20    51.8278  6.307E-23  1349.1090     D2O    010  5  2  4   010  5  1  5
20    52.03162   52.03157   10   2.430E-23   45  2.9486  19    52.0315  1.815E-22   285.8247     D2O18  000  6  3  4   000  6  2  5
19    52.18701   52.18696   57   6.114E-24 >100  0.0866  19    52.1873  8.509E-24   801.3591     HD18O  000  9  3  6   000  8  4  5
20    52.33613   52.33608   13   5.328E-21 >100  0.0150  19    52.3360  4.522E-23  1293.2488     D2O    010  3  3  1   010  3  2  2
19?   52.37347   52.37342   14   1.014E-24   28  0.1335  19                                                                        
20    52.51059   52.51054   17   1.164E-22 >100  0.0642  19    52.5107  5.778E-23   704.2140     H2O    000  6  4  3   000  7  1  6
21    52.60899   52.60894   11   2.640E-21 >100  0.5079  20    52.6089  4.919E-21   467.5145     HDO    000  7  2  5   000  6  3  4
20    52.62170   52.62165   17   7.530E-23   44  0.0769  21    52.6214  7.448E-23   286.8951     D2O17  000  6  3  4   000  6  2  5
21    52.70504   52.70499   17   5.409E-20 >100  0.0001  19    52.7052  9.038E-21   540.8816     D2O    000  8  4  4   000  8  3  5
20    52.76835   52.76830   12   9.047E-23 >100  0.1568  19    52.7685  1.215E-23  1980.6461     D2O    010 10  4  6   010 10  3  7
21    52.87976   52.87971   23   2.486E-21 >100  0.2620  22    52.8798  5.840E-22    19.8775     D2O18  000  2  2  0   000  1  1  1
20    53.00465   53.00460   18   5.290E-23 >100  0.4815  19    53.0045  4.990E-23  1139.2935     D2O    000 12  5  8   000 11  6  5
20    53.10567   53.10562   20   1.404E-23   43  0.8405  18    53.1057  1.868E-23  2000.8629     H2O    010  5  2  3   010  5  1  4
21    53.12707   53.12702   25   2.189E-22   80  7.4955  19    53.1271  2.920E-22   908.2111     D2O    000 11  4  8   000 10  5  5
21    53.29498   53.29493   13   7.455E-21   24  0.4209  19    53.2950  9.567E-21   288.0938     D2O    000  6  3  4   000  6  2  5
20    53.35030   53.35025   20   7.475E-22 >100  0.1198  19    53.3504  2.402E-22    20.0568     D2O17  000  2  2  0   000  1  1  1
21    53.44424   53.44419   15   1.040E-20 >100  0.1168  19    53.4443  1.754E-20   222.0528     H2O    000  4  1  3   000  4  0  4
20    53.50945   53.50940   18   5.786E-22 >100  0.0288  19    53.5097  1.042E-22   221.6208     H2O17  000  4  1  3   000  4  0  4
20    53.53262   53.53257   10   1.076E-21 >100  0.0234  19    53.5327  3.365E-23  1341.3818     D2O    010  4  3  2   010  4  2  3
20    53.56940   53.56935   25   3.986E-23   42  1.8860  20    53.5692  1.378E-22   221.2340     H2O18  000  4  1  3   000  4  0  4
21    53.68863   53.68858   25   9.336E-22 >100  0.9177  21    53.6886  7.996E-22    45.8986     HD18O  000  3  1  3   000  2  0  2
20    53.75039   53.75034   11   5.412E-23 >100  0.2871  19    53.7500  2.346E-22  1110.7597     HDO    000 11  3  9   000 10  4  6
21    53.88310   53.88305   19   1.502E-20 >100  0.5212  19    53.8830  3.092E-20    20.2590     D2O    000  2  2  0   000  1  1  1
21    53.89150   53.89145   15   3.711E-21 >100  0.0001  19    53.8915  5.150E-22   308.6157     HDO    000  6  1  5   000  6  1  6
20    53.93738   53.93733   12   1.076E-21 >100  0.0582  19    53.9374  5.421E-22    46.0285     HD17O  000  3  1  3   000  2  0  2
20    54.06732   54.06727   18   9.707E-22 >100  0.0230  19    54.0673  1.238E-22   433.0817     D2O18  000  7  4  3   000  7  3  4
21    54.21783   54.21778   27   1.504E-21   43 23.7740  19    54.2178  9.200E-20    46.1731     HDO    000  3  1  3   000  2  0  2
20?   54.27860   54.27855   11   1.041E-22 >100  0.0772  19                                                                        
20    54.34254   54.34249   11   6.793E-21 >100  0.0075  19    54.3427  1.551E-22   594.7071     HD18O  000  8  2  6   000  8  1  7
20    54.40898   54.40893   10   2.826E-23 >100  0.4449  19    54.4090  1.624E-22   231.4157     D2O18  000  6  2  5   000  6  1  6
20    54.42879   54.42874   15   2.268E-22 >100  0.0989  19    54.4287  1.042E-22   596.5309     HD17O  000  8  2  6   000  8  1  7
21    54.48712   54.48707   39   2.605E-20 >100  0.0001  20    54.4871  3.558E-22    78.9887     H2O18  000  2  2  1   000  2  1  2
20    54.50941   54.50936   36   3.016E-21 >100  0.0241  19    54.5095  6.755E-23  1411.3199     HDO    000 12  4  9   000 11  5  6
21    54.52572   54.52567   12   6.186E-21 >100  0.6148  19    54.5256  1.750E-20   598.5631     HDO    000  8  2  6   000  8  1  7
21    54.59224   54.59219   19   4.863E-22   30 20.8087  19    54.5922  2.794E-22    99.9660     HD17O  000  3  2  2   000  3  1  3
20    54.67425   54.67420   16   1.099E-22   95  1.7166  19    54.6741  1.185E-21   114.3081     D2O18  000  5  1  5   000  4  0  4
20    54.67967   54.67962   15   2.526E-23   44  0.4769  21    54.6796  6.636E-23   232.2155     D2O17  000  6  2  5   000  6  1  6
20    54.77708   54.77703   14   4.848E-21 >100  0.0040  19    54.7771  8.190E-23   818.0134     HDO    000  6  6  1   000  7  5  2
20    54.78377   54.78372   19   2.141E-23   59  1.2568  19    54.7838  8.195E-23   818.0067     HDO    000  6  6  0   000  7  5  3
20    54.83533   54.83528   18   4.484E-22 >100  0.0334  19    54.8353  3.722E-23  1677.0614     H2O    010  3  0  3   010  2  1  2
20    54.91794   54.91789   15   4.740E-22 >100  0.1620  19    54.9179  2.716E-22    79.2273     H2O17  000  2  2  1   000  2  1  2
20    54.94787   54.94782   23   7.480E-23   53  2.0790  21    54.9478  4.798E-22   114.6306     D2O17  000  5  1  5   000  4  0  4
21    54.98810   54.98805   18   6.195E-22   36  7.0118  19    54.9880  8.488E-21   233.1058     D2O    000  6  2  5   000  6  1  6
21    54.99793   54.99788   17   1.873E-21 >100  8.6296  19    54.9981  4.760E-20   100.3909     HDO    000  3  2  2   000  3  1  3
21    55.23378   55.23373   19   1.510E-21   61  1.0816  19    55.2338  8.578E-22    23.7549     H2O18  000  2  1  2   000  1  0  1
21    55.25651   55.25646   13   1.905E-21 >100  6.4621  19    55.2565  6.077E-20   114.9865     D2O    000  5  1  5   000  4  0  4
20    55.36189   55.36184   17   3.713E-23   41  0.1495  21    55.3619  5.136E-23   434.4749     D2O17  000  7  4  3   000  7  3  4
21    55.40546   55.40541   14   1.190E-21   38  8.9259  19    55.4053  4.615E-20    79.4964     H2O    000  2  2  1   000  2  1  2
20    55.45384   55.45379   13   6.006E-23 >100  0.8916  19    55.4538  6.507E-22    23.7735     H2O17  000  2  1  2   000  1  0  1
20    55.59618   55.59613   15   5.534E-22 >100  0.1675  20    55.5965  1.933E-22  1293.5125     D2O    010  5  1  5   010  4  0  4
20    55.62121   55.62116   11   2.174E-22 >100  0.3340  19    55.6212  1.760E-22    99.5872     HD18O  000  4  1  4   000  3  1  3
21    55.70230   55.70225   15   2.398E-21   18 30.3413  19    55.7020  1.098E-19    23.7944     H2O    000  2  1  2   000  1  0  1
20    55.74485   55.74480   25   2.808E-23   50  1.7644  19    55.7448  1.785E-23  1505.5931     HDO    010  4  1  4   010  3  1  3
20    55.75185   55.75180   28   4.193E-21 >100  0.0693  20    55.7516  2.995E-22  1251.5529     D2O    000 13  4  9   000 13  3 10
20    55.79613   55.79608   28   2.852E-23   40  2.2317  20    55.7961  1.161E-22    99.9660     HD17O  000  4  1  4   000  3  1  3
20    55.79899   55.79894   24   2.045E-23   48  1.4750  20    55.7990  1.039E-22  1449.7941     HDO    010  3  1  3   010  2  0  2
21    55.99147   55.99142   19   1.268E-20 >100  0.2916  19    55.9913  1.913E-20   100.3909     HDO    000  4  1  4   000  3  1  3
20    56.04453   56.04448   23   1.686E-22 >100  0.2788  19    56.0446  3.138E-22   304.2194     HD18O  000  6  1  5   000  6  0  6
20    56.11578   56.11573   11   2.545E-21 >100  0.0117  19    56.1158  2.117E-22   305.2095     HD17O  000  6  1  5   000  6  0  6
21    56.19233   56.19228    6   6.564E-22   43  5.0365  19    56.1925  3.573E-20   306.3148     HDO    000  6  1  5   000  6  0  6
20    56.48477   56.48472    5   6.997E-23   46  1.1498  19    56.4849  2.246E-22  1489.1874     D2O    000 14  5  9   000 14  4 10
20    56.79643   56.79638    6   4.489E-23   15  1.4507  19    56.7966  8.195E-23   796.7497     HD18O  000  9  3  6   000  9  2  7
21    56.82034   56.82029   14   5.817E-21 >100  0.4328  19    56.8202  6.675E-21   436.0602     D2O    000  7  4  3   000  7  3  4
20    56.85982   56.85977   13   2.455E-23   32  1.4983  19    56.8598  3.256E-22   366.5500     D2O18  000  7  3  5   000  7  2  6
21    56.93595   56.93590    3   9.138E-22   32  5.5649  19    56.9361  1.367E-21   877.1159     D2O    000 11  3  8   000 11  2  9
20    57.16896   57.16892   14   2.000E-22 >100  0.3241  19    57.1690  2.000E-22   325.3479     H2O    000  4  3  2   000  5  0  5
20    57.18518   57.18514   12   1.549E-22 >100  0.1655  19    57.1850  4.066E-23  1463.5052     HDO    010  2  2  1   010  2  1  2
21    57.26533   57.26529   12   3.279E-21 >100  0.5317  19    57.2653  1.027E-19    79.4964     H2O    000  3  0  3   000  2  1  2
21    57.31019   57.31015   10   2.387E-22   49  3.4572  19    57.3103  6.178E-22    79.2273     H2O17  000  3  0  3   000  2  1  2
21    57.34802   57.34798    9   2.719E-22   22  9.2908  19    57.3480  8.262E-22    78.9887     H2O18  000  3  0  3   000  2  1  2
20    57.35913   57.35909    8   2.018E-23   34  0.7002  19    57.3592  1.331E-22   367.8329     D2O17  000  7  3  5   000  7  2  6
20    57.37241   57.37237    9   3.332E-23 >100  0.5166  19    57.3723  5.948E-23   601.2378     H2O18  000  6  3  3   000  6  2  4
20    57.50120   57.50116    8   2.814E-21 >100  0.0167  19    57.5014  3.214E-22   342.3375     D2O18  000  6  4  2   000  6  3  3
20    57.51627   57.51623   12   4.845E-23   30  1.6169  19    57.5163  1.116E-22  1199.7931     D2O    010  2  2  0   010  1  1  1
20    57.54880   57.54876    9   2.909E-23   44  0.7560  19    57.5489  1.447E-22   649.0497     HD18O  000  8  3  5   000  8  2  6
20    57.56151   57.56147   20   2.808E-23 >100  0.0726  21    57.5615  1.098E-23   874.4829     D2O17  000 11  3  8   000 11  2  9
21    57.73479   57.73475    6   1.054E-20 >100  0.0001  19    57.7348  2.505E-22  1307.3045     D2O    000 13  5  8   000 13  4  9
21    57.74844   57.74840    6   6.981E-22   33  5.9749  19    57.7485  9.315E-21   801.6440     HDO    000  9  3  6   000  9  2  7
20    57.78935   57.78931   12   1.608E-23   31  2.0307  22    57.7893  2.021E-23  1132.3594     D2O18  000 12  5  7   000 12  4  8
21    57.93249   57.93245    6   7.902E-22   31  7.0201  19    57.9326  1.704E-20   369.2661     D2O    000  7  3  5   000  7  2  6
20    58.00551   58.00547    3   7.875E-24   21  0.5610  19    58.0054  6.795E-24  1347.1200     HDO    000 12  3  9   000 12  3 10
20    58.01853   58.01849   12   9.281E-24   33  0.7437  19    58.0181  9.145E-24  1817.4512     H2O    010  4  1  3   010  4  0  4
20    58.02600   58.02596   15   6.774E-24   43  0.8452  19    58.0259  4.539E-23   601.9608     H2O17  000  6  3  3   000  6  2  4
20    58.08859   58.08855    8   4.085E-23 >100  0.5010  19    58.0885  9.786E-23   650.9595     HD17O  000  8  3  5   000  8  2  6
20    58.12835   58.12831   12   1.561E-23 >100  0.1347  22    58.1281  1.248E-23   773.7134     D2O18  000 10  4  6   000  9  5  5
19    58.13966   58.13962   25   4.195E-24   28  0.2426  19    58.1397  2.757E-23   872.0850     D2O18  000 11  3  8   000 11  2  9
20    58.36773   58.36769    8   4.450E-23   85  0.7739  19    58.3678  5.000E-23  1681.7891     D2O    000 15  5 10   000 15  4 11
20    58.40902   58.40898   11   6.677E-23 >100  0.0705  19    58.4092  1.481E-23  1220.0289     HDO    000 11  4  8   000 12  1 11
21    58.42264   58.42260   12   6.717E-21 >100  0.0001  19    58.4226  2.101E-22    90.7654     HD18O  000  4  0  4   000  3  0  3
20    58.50424   58.50420    8   5.214E-23 >100  0.5260  19    58.5044  5.000E-23  1618.5570     H2O    010  2  1  2   010  1  0  1
21    58.55187   58.55183   11   3.870E-22   67  3.8339  19    58.5518  7.108E-21   305.4950     D2O    000  7  1  6   000  7  0  7
20    58.61341   58.61337    8   3.560E-23   13  1.7543  19    58.6132  1.387E-22    91.0327     HD17O  000  4  0  4   000  3  0  3
20    58.62432   58.62428   10   1.748E-23   40  0.7156  19    58.6244  5.612E-23   304.3613     D2O17  000  7  1  6   000  7  0  7
20    58.68012   58.68008   10   3.031E-20 >100  0.0005  19    58.6802  1.385E-22   303.3405     D2O18  000  7  1  6   000  7  0  7
21    58.70670   58.70666    8   1.182E-20 >100  0.3972  19    58.7067  1.657E-20   653.0887     HDO    000  8  3  5   000  8  2  6
21    58.77532   58.77528    4   9.969E-21 >100  0.1472  19    58.7754  7.710E-21   602.7735     H2O    000  6  3  3   000  6  2  4
21    58.80733   58.80729    8   1.428E-21 >100  0.8603  19    58.8074  4.245E-21   560.7543     D2O    000  9  2  7   000  9  1  8
21    58.82598   58.82594    7   7.698E-22   16 12.1592  19    58.8260  2.289E-20    91.3303     HDO    000  4  0  4   000  3  0  3
20    58.90590   58.90586    8   2.046E-23   29  0.8690  19    58.9060  2.172E-23  1495.0554     HDO    010  4  0  4   010  3  0  3
21    58.91408   58.91404   13   1.165E-22   29  6.0885  19    58.9141  3.488E-22   757.7801     H2O    000  7  3  5   000  6  4  2
20    59.03342   59.03338    8   1.856E-23   27  0.7918  19    59.0335  4.452E-23   958.9411     HD18O  000 10  3  7   000 10  2  8
20    59.04960   59.04956    8   2.602E-23   45  0.8205  19    59.0496  3.608E-23  1471.5519     D2O    010  6  3  4   010  6  2  5
20    59.09459   59.09455   15   7.335E-24   43  0.4270  19    59.0945  1.122E-23  1693.4430     HDO    000 14  3 12   000 13  4  9
20    59.09672   59.09668    8   3.535E-23   35  1.0339  19    59.0966  9.566E-23   780.4528     H2O18  000  7  3  4   000  7  2  5
20    59.12296   59.12292   14   7.448E-24   32  1.1316  19    59.1230  4.682E-24  2065.7574     D2O    010 11  3  8   010 11  2  9
20    59.22134   59.22130   16   3.253E-23   69  0.5010  21    59.2214  3.386E-23   558.8341     D2O17  000  9  2  7   000  9  1  8
19    59.34442   59.34438   24   6.117E-23   14  0.1267  19    59.3446  2.177E-23  2009.0769     HDO    010  8  2  6   010  8  1  7
19    59.35104   59.35100   34   8.535E-24   35  0.2153  20    59.3512  2.986E-23   961.7374     HD17O  000 10  3  7   000 10  2  8
20    59.55420   59.55416   48   1.714E-22 >100  0.1248  19    59.5542  8.195E-22    48.9588     D2O18  000  3  2  2   000  2  1  1
20    59.61831   59.61827   48   8.450E-23 >100  0.9108  19    59.6182  1.286E-22  1139.0601     D2O    000 12  5  7   000 11  6  6
20    59.69371   59.69367   10   3.017E-23   22  1.4076  19    59.6938  1.715E-22   265.8260     D2O18  000  5  4  1   000  5  3  2
21    59.71791   59.71787   15   1.713E-21 >100  0.3826  19    59.7179  5.010E-21   964.8505     HDO    000 10  3  7   000 10  2  8
20    59.79003   59.78999    4   2.178E-23    8  1.4809  19    59.7901  3.122E-23  1046.4741     HDO    000 10  4  7   000 11  1 10
21    59.86766   59.86762    6   4.539E-22   16 10.5082  19    59.8677  9.395E-21   542.9058     H2O    000  6  2  4   000  6  1  5
21    59.87371   59.87367    5   3.957E-21 >100  0.2604  19    59.8736  3.680E-21   341.3888     D2O    000  7  2  5   000  6  3  4
21    59.88146   59.88142    9   2.703E-22   21  9.7687  19    59.8813  1.162E-22  1287.2387     HDO    000 12  3 10   000 11  4  7
21    59.88146   59.88142                                      59.8812  3.240E-23  1411.6707     D2O    010  6  2  5   010  6  1  6
20    59.90136   59.90132   11   3.628E-21 >100  0.0180  19    59.9014  4.833E-22   155.2084     HD18O  000  4  2  3   000  4  1  4
21    59.94671   59.94667    5   6.762E-22   51  3.8016  19    59.9467  1.227E-20   782.4098     H2O    000  7  3  4   000  7  2  5
20    59.96428   59.96424   11   1.907E-23   28  1.0702  19    59.9640  5.602E-23   541.9968     H2O17  000  6  2  4   000  6  1  5
20    59.96621   59.96617    9   5.720E-23   84  0.8765  19    59.9663  7.465E-23  1400.9368     D2O    010  6  1  5   010  5  2  4
20    60.01118   60.01114    4   4.730E-23 >100  0.0485  19    60.0113  6.710E-24  1405.8182     HDO    000 12  4  9   000 13  1 12
20    60.05778   60.05774    9   4.302E-23 >100  0.1519  19    60.0577  7.430E-23   541.1801     H2O18  000  6  2  4   000  6  1  5
21    60.08499   60.08495    4   7.335E-22   16  8.1966  19    60.0849  1.723E-20   345.4468     D2O    000  6  4  2   000  6  3  3
21    60.08998   60.08994    9   1.581E-22   26 10.2717  19    60.0900  3.356E-22    49.1377     D2O17  000  3  2  2   000  2  1  1
21    60.25672   60.25668   12   1.653E-22   38  7.0947  19    60.2567  3.282E-22   155.7620     HD17O  000  4  2  3   000  4  1  4
20    60.54861   60.54857    8   5.060E-23   19  1.6269  19    60.5487  2.395E-22   516.7989     HD18O  000  7  3  4   000  7  2  5
21    60.57008   60.57004   14   1.244E-21 >100  0.3045  19    60.5702  3.034E-22   445.1585     H2O18  000  5  3  2   000  5  2  3
20    60.60834   60.60830   11   1.678E-23   34  0.7705  19    60.6082  3.428E-23  1729.7785     D2O    010  8  4  4   010  8  3  5
21    60.65967   60.65963    6   2.396E-21 >100  4.8509  19    60.6597  5.585E-20   156.3823     HDO    000  4  2  3   000  4  1  4
21    60.69474   60.69470    8   1.049E-21   14 16.0286  19    60.6946  4.303E-20    49.3394     D2O    000  3  2  2   000  2  1  1
20    60.78146   60.78142    7   8.125E-22 >100  0.0382  19    60.7814  2.561E-22   203.0998     D2O18  000  4  4  0   000  4  3  1
20    60.83167   60.83163   11   1.020E-22 >100  0.1537  19    60.8317  7.078E-23   267.3191     D2O17  000  5  4  1   000  5  3  2
20    60.85744   60.85740   16   4.335E-24   53  0.6422  19    60.8574  3.106E-23   339.5164     D2O17  000  7  2  5   000  6  3  4
20    61.15078   61.15074    8   6.812E-23 >100  0.4332  19    61.1508  1.623E-22   518.3697     HD17O  000  7  3  4   000  7  2  5
20    61.15209   61.15205   11   3.743E-23   42  0.9336  19    61.1520  4.623E-23  1709.9714     HDO    010  6  1  5   010  6  0  6
20    61.18450   61.18446    6   7.189E-22 >100  0.0876  19    61.1845  1.031E-22  1046.5299     D2O    000 12  4  9   000 11  5  6
20    61.20707   61.20703    7   1.740E-22 >100  0.0001  19    61.2070  5.010E-24  1587.7403     HDO    000  9  8  1   000 10  7  4
20    61.20707   61.20703                                      61.2072  5.010E-24  1587.7402     HDO    000  9  8  2   000 10  7  3
20    61.21132   61.21128    6   2.169E-23   32  0.5858  19    61.2113  1.297E-22   202.6629     D2O18  000  4  4  1   000  4  3  2
20    61.28081   61.28077    9   2.792E-23   30  1.0741  19    61.2808  3.589E-22   264.1780     D2O18  000  5  4  2   000  5  3  3
20    61.28774   61.28770    8   1.093E-21 >100  0.0200  19    61.2877  1.334E-22   153.8220     HD18O  000  4  2  3   000  3  2  2
21    61.37767   61.37763    8   3.396E-22   23  8.3895  19    61.3777  1.087E-21  1137.3006     D2O    000 12  5  7   000 12  4  8
21    61.38081   61.38077    6   2.131E-22   47  4.8808  19    61.3809  2.321E-22   445.7934     H2O17  000  5  3  2   000  5  2  3
20    61.43918   61.43914    4   7.838E-23 >100  0.0305  19    61.4392  6.845E-24  1958.3830     HDO    000 14  5 10   000 13  6  7
20    61.46062   61.46058    4   7.161E-22 >100  0.0302  19    61.4606  8.781E-23   154.5582     HD17O  000  4  2  3   000  3  2  2
21    61.65293   61.65289    6   1.916E-21 >100  0.7222  19    61.6529  1.444E-20   155.3890     HDO    000  4  2  3   000  3  2  2
20    61.69074   61.69070    9   8.895E-23 >100  0.2393  19    61.6907  1.807E-22   337.8562     D2O18  000  6  4  3   000  6  3  4
20    61.70733   61.70729    6   9.180E-23 >100  0.2971  19    61.7074  6.295E-23  1505.5931     HDO    010  3  2  2   010  3  1  3
20    61.72025   61.72021    4   3.537E-22   99  0.0001  19    61.7203  8.160E-23   337.8562     D2O18  000  7  2  5   000  6  3  4
21    61.76874   61.76870   16   2.492E-21 >100  0.0001  19    61.7687  2.237E-22  1349.1090     D2O    010  6  0  6   010  5  1  5
20    61.80016   61.80012    7   1.829E-22 >100  0.1039  19    61.8003  4.196E-23  1481.4436     HDO    000 13  3 11   000 12  4  8
21    61.83852   61.83848    6   1.168E-21 >100  2.8665  19    61.8386  2.754E-20   520.1235     HDO    000  7  3  4   000  7  2  5
20    61.87292   61.87288    9   1.346E-22 >100  0.1393  19    61.8729  1.056E-22   204.5907     D2O17  000  4  4  0   000  4  3  1
21    61.93871   61.93867    6   4.488E-21 >100  0.0001  19    61.9385  1.431E-21   168.9823     D2O18  000  6  0  6   000  5  1  5
21    61.97903   61.97899    6   1.073E-21   67  7.2941  19    61.9792  2.693E-20   217.5855     D2O    000  6  1  5   000  5  2  4
21    62.10161   62.10157    9   5.502E-21 >100  0.0001  19    62.1014  5.758E-22   169.5784     D2O17  000  6  0  6   000  5  1  5
21    62.11341   62.11337    5   9.141E-22 >100  1.8833  19    62.1135  9.145E-21   269.0101     D2O    000  5  4  1   000  5  3  2
21    62.27883   62.27879    9   1.757E-21   56 11.4407  21    62.2788  7.242E-20   170.2430     D2O    000  6  0  6   000  5  1  5
21    62.28061   62.28057   35   2.773E-23 >100  0.0001  21    62.2806  5.340E-23   204.1767     D2O17  000  4  4  1   000  4  3  2
21    62.28337   62.28333    3   2.053E-21   26  0.1430  21    62.2834  2.208E-22   216.5644     D2O17  000  6  1  5   000  5  2  4
21    62.30142   62.30138    5   9.441E-21 >100  0.8281  19    62.3014  3.950E-20   446.5106     H2O    000  5  3  2   000  5  2  3
21    62.34172   62.34168   10   2.675E-21 >100  0.0001  19    62.3416  1.477E-22   265.7526     D2O17  000  5  4  2   000  5  3  3
20    62.38418   62.38414    8   1.498E-23   20  1.0219  19    62.3842  1.039E-23  1559.8948     D2O    000 14  6  9   000 13  7  6
20    62.40734   62.40730    6   1.290E-23   17  1.4496  19    62.4072  2.073E-23   975.2787     D2O18  000 11  5  6   000 11  4  7
20    62.44165   62.44161   10   1.815E-23   33  2.1635  19    62.4416  3.771E-23   231.5533     HD17O  000  4  3  1   000  3  3  0
21    62.46352   62.46348    6   4.701E-22   37  4.4203  19    62.4635  6.150E-21   233.0238     HDO    000  4  3  2   000  3  3  1
20    62.48327   62.48323    9   1.291E-22 >100  0.1375  19    62.4834  2.650E-23  1483.5714     D2O    010  7  1  6   010  7  0  7
21    62.54062   62.54058   15   1.342E-22   43  7.2292  19    62.5405  5.645E-22   215.6555     D2O18  000  6  1  5   000  5  2  4
21    62.62626   62.62622    6   4.620E-22   20  8.0809  19    62.6262  6.180E-21   233.0513     HDO    000  4  3  1   000  3  3  0
20    62.67696   62.67692    4   3.408E-23 >100  0.0553  19    62.6771  5.475E-24  1654.6585     HDO    010  4  3  2   010  3  3  1
20    62.70149   62.70145   22   2.307E-23 >100  0.0936  19    62.7018  8.105E-24   920.2098     H2O    000  8  2  6   000  9  1  9
20    62.72374   62.72370    3   2.351E-23   16  0.7883  19    62.7239  7.428E-23   339.5164     D2O17  000  6  4  3   000  6  3  4
20    62.73417   62.73413   11   5.292E-23   53  1.1394  19    62.7341  3.126E-22   423.4098     D2O18  000  7  4  4   000  7  3  5
20    62.73524   62.73520   16   2.308E-19 >100  0.0003  19    62.7351  1.119E-22   586.2435     H2O    000  6  3  4   000  7  0  7
20    62.75311   62.75307    9   1.151E-22 >100  1.0970  19    62.7531  1.439E-22    46.1731     HDO    000  2  2  1   000  2  0  2
20    62.83610   62.83606    7   7.265E-24   37  0.7311  19    62.8360  5.500E-24  1654.6854     HDO    010  4  3  1   010  3  3  0
21    62.87300   62.87296   11   1.970E-22   28  7.7549  19    62.8730  2.767E-22  1059.8353     H2O    000  8  4  5   000  7  5  2
20    62.97135   62.97131    9   2.326E-23   29  0.9290  19    62.9714  1.357E-22   457.4904     D2O18  000  8  3  6   000  8  2  7
20    62.98536   62.98532    6   7.569E-22 >100  0.0450  19    62.9854  3.082E-22   303.5646     D2O18  000  7  2  6   000  7  1  7
20    63.06871   63.06867   14   8.904E-24   79  1.1750  19    63.0689  4.824E-24   404.4457     HDO    000  6  3  4   000  7  1  7
21    63.10466   63.10462    7   9.996E-21 >100  0.6209  19    63.1046  1.363E-20   206.2765     D2O    000  4  4  0   000  4  3  1
20    63.13759   63.13755    8   1.501E-23   25  1.0669  19    63.1375  6.485E-24   813.9784     D2O    000 11  2  9   000 12  1 12
20    63.16669   63.16665   10   8.670E-23 >100  0.1975  19    63.1666  4.950E-23   222.0528     H2O    000  3  3  1   000  4  0  4
20    63.18776   63.18772    5   4.525E-22 >100  0.0756  19    63.1878  1.784E-22   141.5680     H2O18  000  3  2  2   000  3  1  3
20    63.22599   63.22595    7   2.590E-23   19  1.0103  19    63.2260  1.257E-22   304.6069     D2O17  000  7  2  6   000  7  1  7
20    63.33892   63.33888    5   1.837E-23   20  0.7469  19    63.3385  1.601E-23  1411.6418     H2O    000  9  5  5   000  8  6  2
20    63.37599   63.37595   12   1.523E-22 >100  0.0797  19    63.3762  5.530E-23   459.0390     D2O17  000  8  3  6   000  8  2  7
21    63.48330   63.48326   10   1.812E-22   28  6.5101  19    63.4832  7.585E-22   167.9325     D2O18  000  6  1  6   000  5  0  5
21    63.48910   63.48906    7   3.570E-21 >100  0.2090  19    63.4890  6.885E-21   205.8863     D2O    000  4  4  1   000  4  3  2
21    63.49933   63.49929    6   4.971E-22   17  8.7651  19    63.4993  1.603E-20   305.7668     D2O    000  7  2  6   000  7  1  7
21    63.54140   63.54136    5   1.339E-21   90  2.6658  19    63.5414  1.903E-20   267.5305     D2O    000  5  4  2   000  5  3  3
20    63.57930   63.57926    4   3.433E-23   10  1.3567  19    63.5794  1.359E-22   141.9024     H2O17  000  3  2  2   000  3  1  3
20    63.65606   63.65602    5   3.717E-23   53  0.8010  19    63.6561  4.443E-23  1884.0045     D2O    000 16  5 11   000 16  4 12
20    63.71152   63.71148    4   2.521E-23   14  0.9378  19    63.7114  1.283E-22   425.1922     D2O17  000  7  4  4   000  7  3  5
21    63.72733   63.72729   12   4.416E-22 >100  0.9561  19    63.7273  6.373E-23  1552.8540     D2O    010  7  3  5   010  7  2  6
21    63.75790   63.75786    9   3.039E-22   84  2.8569  19    63.7579  3.064E-22   168.4576     D2O17  000  6  1  6   000  5  0  5
21    63.84315   63.84311    4   6.474E-22   80  2.4627  19    63.8432  7.053E-21   460.7656     D2O    000  8  3  6   000  8  2  7
21    63.89452   63.89448    5   7.416E-22   24  6.0202  19    63.8946  9.558E-21   341.3888     D2O    000  6  4  3   000  6  3  4
21    63.99382   63.99378    7   7.974E-22 >100  1.0797  19    63.9938  7.400E-21   382.5169     H2O    000  5  2  3   000  4  3  2
21    64.02292   64.02288   10   2.637E-21 >100  1.8403  19    64.0229  2.304E-20   142.2785     H2O    000  3  2  2   000  3  1  3
21    64.05876   64.05872    6   2.338E-22   18  6.5786  19    64.0588  3.840E-22    91.3303     HDO    000  3  2  2   000  3  0  3
21    64.06730   64.06726    6   1.184E-21   26 10.1119  19    64.0672  3.872E-20   169.0385     D2O    000  6  1  6   000  5  0  5
21    64.11544   64.11540    9   1.481E-22   23  7.6990  19    64.1154  1.504E-22  1229.1334     D2O    010  3  2  2   010  2  1  1
21    64.12994   64.12990    9   1.755E-22 >100  2.0407  19    64.1300  1.221E-22  1347.5407     D2O    010  6  1  6   010  5  0  5
20    64.19063   64.19059   10   3.152E-23 >100  0.0360  19    64.1905  2.924E-24  1603.9054     HDO    000 13  4 10   000 14  1 13
21    64.35307   64.35303    3   4.401E-22 >100  2.2790  19    64.3531  2.831E-22   403.1615     HDO    000  6  3  4   000  7  0  7
20    64.38502   64.38498    9   1.119E-23   27  1.1896  19    64.3850  6.723E-24  1810.5877     H2O    000 10  6  5   000  9  7  2
21    64.38885   64.38881    4   6.039E-22 >100  0.4668  19    64.3889  2.066E-22   512.5158     HDO    000  7  3  5   000  8  0  8
21    64.41004   64.41000    3   2.512E-21 >100  0.0001  19    64.4101  1.284E-22  1561.3379     HDO    010  5  0  5   010  4  1  4
20    64.43774   64.43770   16   1.339E-23   36  2.9820  19    64.4377  7.558E-24   204.9376     D2O    000  4  4  1   000  5  1  4
21    64.44299   64.44295    4   1.113E-21 >100  0.5691  19    64.4430  1.216E-21    90.7654     HD18O  000  4  1  4   000  3  0  3
21    64.45306   64.45302   11   1.241E-22   30  7.8553  19    64.4531  1.458E-22   155.5262     HD18O  000  4  2  2   000  3  2  1
20    64.46933   64.46929    5   1.898E-23   45  0.3673  19    64.4692  1.335E-23  1545.6723     D2O    000 15  4 12   000 14  5  9
20    64.51281   64.51277    6   5.335E-23 >100  0.4703  19    64.5128  6.085E-23   885.0645     HDO    000  9  4  6   000 10  1  9
20    64.60410   64.60406    6   2.011E-23   28  0.6416  19    64.6041  9.588E-23   156.2491     HD17O  000  4  2  2   000  3  2  1
20    64.63328   64.63324    7   5.699E-22 >100  0.0868  19    64.6333  8.245E-23  1288.4112     D2O    000 13  5  9   000 12  6  6
20    64.68974   64.68970    4   1.397E-23   15  0.6287  19    64.6897  2.343E-23  1134.5936     HD18O  000 11  3  8   000 11  2  9
20    64.70291   64.70287    4   1.037E-22 >100  0.0999  19    64.7029  1.226E-22   520.4619     D2O18  000  8  4  5   000  8  3  6
21    64.72934   64.72930    4   2.745E-22   11  6.6019  19    64.7294  8.235E-22    91.0327     HD17O  000  4  1  4   000  3  0  3
21    64.76766   64.76762   11   1.310E-22   34  5.7767  19    64.7676  3.608E-22   400.8155     HD18O  000  6  3  3   000  6  2  4
21    64.77141   64.77137    4   2.325E-20 >100  0.1530  19    64.7715  1.575E-20   157.0647     HDO    000  4  2  2   000  3  2  1
21    64.82291   64.82287    5   1.153E-21   66  3.5099  19    64.8229  1.647E-20   427.1987     D2O    000  7  4  4   000  7  3  5
20    64.86146   64.86142    9   4.575E-22 >100  0.0972  19    64.8612  2.520E-23  1624.9020     D2O    010  7  4  3   010  7  3  4
20    64.86146   64.86142                                      64.8619  1.562E-23  1137.9526     HD17O  000 11  3  8   000 11  2  9
20    64.92675   64.92671   11   1.091E-23   37  1.0047  19    64.9269  4.650E-24  2146.2636     H2O    010  6  2  4   010  6  1  5
20    64.98170   64.98166    4   1.563E-23   11  1.1276  19    64.9817  1.152E-23  2218.2986     HDO    010  9  3  6   010  9  2  7
20    64.98770   64.98766    7   1.657E-23   14  2.1442  19    64.9875  4.628E-23   380.8059     H2O17  000  5  2  3   000  4  3  2
21    65.05201   65.05197    5   1.666E-21    8 21.8841  19    65.0520  1.396E-19    91.3303     HDO    000  4  1  4   000  3  0  3
21    65.06306   65.06302    3   5.247E-21   61  0.0001  19    65.0630  2.606E-21  1141.6915     HDO    000 11  3  8   000 11  2  9
20    65.16454   65.16450    6   3.109E-23   19  1.1322  19    65.1644  3.205E-23  1705.9589     HDO    010  6  1  5   010  5  2  4
21    65.18453   65.18449    4   2.518E-21 >100  0.0001  19    65.1845  3.332E-22  1424.0029     D2O    000 14  4 10   000 14  3 11
20    65.24430   65.24426    5   2.098E-23   12  1.1422  19    65.2442  2.567E-23  1677.0614     H2O    010  2  2  1   010  2  1  2
21    65.25563   65.25559    5   8.955E-22 >100  0.7593  19    65.2557  1.116E-21   155.2084     HD18O  000  5  0  5   000  4  1  4
20    65.33613   65.33609    4   3.118E-23 >100  0.0186  19    65.3362  3.812E-24  1532.7319     HDO    000 12  5  8   000 13  2 11
21    65.39688   65.39684    4   2.734E-21 >100  0.0001  19    65.3970  2.449E-22   402.1057     HD17O  000  6  3  3   000  6  2  4
21    65.40252   65.40248    3   1.334E-21 >100  0.3799  19    65.4025  7.500E-22   155.7620     HD17O  000  5  0  5   000  4  1  4
21    65.56377   65.56373    6   1.567E-21   10 21.0716  19    65.5640  1.261E-19   156.3823     HDO    000  5  0  5   000  4  1  4
20    65.59269   65.59265   21   2.894E-23 >100  0.1097  19    65.5926  5.018E-23   522.4152     D2O17  000  8  4  5   000  8  3  6
20    65.68587   65.68583    5   2.787E-23   34  0.6137  19    65.6859  5.170E-23  1411.6113     H2O    000  9  5  4   000  8  6  3
20    65.86698   65.86694    4   2.789E-23   16  0.9881  19    65.8670  6.408E-23   379.2915     H2O18  000  5  2  3   000  4  3  2
20    65.87374   65.87370    4   2.861E-23   10  1.3031  19    65.8738  1.106E-22   730.8760     HD18O  000  9  2  7   000  9  1  8
20    65.89140   65.89136    6   1.901E-23   21  0.8246  19    65.8916  7.398E-23   733.1735     HD17O  000  9  2  7   000  9  1  8
20    65.89494   65.89490    7   1.765E-23   21  1.0304  19    65.8949  2.329E-23  1559.7811     D2O    000 14  6  8   000 13  7  7
21    65.90893   65.90889    4   1.553E-20 >100  0.2562  19    65.9089  1.239E-20   735.7351     HDO    000  9  2  7   000  9  1  8
20    65.92926   65.92922    5   1.210E-23   15  0.7287  19    65.9292  1.611E-23  1075.7623     HDO    000 11  2  9   000 12  1 12
21    66.11458   66.11454   13   2.561E-20 >100  0.3086  19    66.1146  4.161E-20   403.5490     HDO    000  6  3  3   000  6  2  4
21    66.15301   66.15297    3   2.893E-21   98  0.0001  19    66.1530  2.263E-22   115.6651     HD18O  000  4  1  3   000  3  1  2
20    66.22034   66.22030    4   3.224E-21 >100  0.0161  19    66.2203  1.094E-22  1198.6783     D2O    000 13  4 10   000 12  5  7
20    66.24294   66.24290    4   1.199E-22 >100  0.3444  19    66.2430  1.427E-22   314.4594     H2O18  000  4  3  1   000  4  2  2
21    66.27263   66.27259    5   3.279E-22   16  5.7189  19    66.2726  1.118E-21   980.2572     D2O    000 11  5  6   000 11  4  7
20    66.28244   66.28240    7   5.585E-23   14  1.7754  19    66.2825  1.540E-22  1495.0554     HDO    010  4  1  4   010  3  0  3
20    66.28870   66.28866    6   1.231E-23   17  1.2433  19    66.2887  6.065E-24  2383.0327     HDO    010 10  3  7   010 10  2  8
21    66.32814   66.32810    9   1.407E-21 >100  0.0001  19    66.3280  1.492E-22   116.0410     HD17O  000  4  1  3   000  3  1  2
21    66.52220   66.52216    5   7.485E-22   17  8.2419  19    66.5222  2.456E-20   116.4613     HDO    000  4  1  3   000  3  1  2
21    66.60960   66.60956    6   4.602E-22   22  5.8762  19    66.6096  6.425E-21   524.6088     D2O    000  8  4  5   000  8  3  6
20    66.63329   66.63325    4   2.372E-23   41  0.3214  19    66.6334  2.081E-23  2068.4216     HDO    010  8  3  5   010  8  2  6
19    66.82986   66.82982   26   1.623E-24   23  0.4293  19    66.8294  1.780E-24   634.7909     HDO    000  8  3  6   000  9  1  9
21    66.88561   66.88557    6   3.048E-21 >100  0.0001  19    66.8856  6.110E-22   150.1563     HDO    000  4  2  3   000  4  0  4
19    66.93279   66.93275   25   1.005E-24   34  0.2746  19    66.9322  6.850E-24  1416.3560     D2O18  000 14  4 10   000 14  3 11
21    67.01931   67.01927    5   1.686E-21 >100  0.0001  19    67.0191  4.910E-22   224.2231     HD18O  000  5  2  4   000  5  1  5
20    67.02120   67.02116    7   3.268E-23 >100  0.0766  19    67.0212  6.698E-24  2167.1162     D2O    000 17  6 11   000 17  5 12
20    67.08150   67.08146    4   2.293E-23   15  0.7574  19    67.0815  2.154E-23   505.0488     D2O    000  7  5  3   000  8  2  6
20    67.09755   67.09751    4   2.536E-23   21  0.6838  19    67.0974  1.091E-22   315.0785     H2O17  000  4  3  1   000  4  2  2
20    67.10639   67.10635    5   7.964E-24   15  0.6300  19    67.1063  1.630E-23   980.2223     H2O18  000  8  3  5   000  8  2  6
20    67.11489   67.11485    4   1.592E-23   13  0.7167  19    67.1150  2.339E-23  1522.9301     HDO    010  4  1  3   010  3  1  2
20    67.16096   67.16092    8   7.080E-24   23  0.7702  19    67.1610  1.228E-23   981.4958     H2O17  000  8  3  5   000  8  2  6
21    67.19212   67.19208   19   1.169E-21 >100  0.0001  19    67.1922  1.351E-22   634.4281     HDO    000  8  3  6   000  9  0  9
20    67.20871   67.20867    5   3.163E-23 >100  0.4339  19    67.2086  2.735E-23   542.9058     H2O    000  5  4  2   000  6  1  5
21    67.24602   67.24598    6   4.515E-22   22  7.4667  19    67.2460  2.059E-21   982.9116     H2O    000  8  3  5   000  8  2  6
21    67.35123   67.35119    5   2.725E-21 >100  0.0001  19    67.3511  3.244E-22   306.3148     HDO    000  5  3  3   000  6  0  6
20    67.36851   67.36847    9   8.976E-24   22  1.0928  19    67.3686  4.747E-24  2397.3670     D2O    000 18  6 12   000 18  5 13
21    67.37222   67.37218    9   1.803E-22   25  6.1848  19    67.3721  3.330E-22   224.9978     HD17O  000  5  2  4   000  5  1  5
20    67.38313   67.38309    6   1.508E-23   15  1.0255  19    67.3831  7.905E-23   831.8414     D2O18  000 10  5  5   000 10  4  6
20    67.45105   67.45101    4   2.303E-23   12  0.9305  19    67.4510  2.187E-23  1365.0393     D2O    000 14  4 11   000 13  5  8
21    67.77165   67.77161    5   1.121E-21   14 12.4118  19    67.7716  5.650E-20   225.8649     HDO    000  5  2  4   000  5  1  5
21    67.80370   67.80366    7   1.343E-21 >100  0.0001  19    67.8038  7.355E-23  1561.3379     HDO    010  4  2  3   010  4  1  4
20    67.82330   67.82326    8   3.195E-23   91  0.6861  19    67.8233  1.786E-22   628.5880     D2O18  000  9  4  6   000  9  3  7
20    67.90901   67.90897    7   2.206E-22 >100  0.2162  19    67.9090  5.050E-22    88.5155     D2O18  000  4  2  3   000  3  1  2
21    68.06296   68.06292    8   1.283E-20 >100  0.0296  19    68.0630  1.858E-20   315.7795     H2O    000  4  3  1   000  4  2  2
21    68.19902   68.19898    8   1.974E-22   21  7.6379  19    68.1990  1.306E-21   591.2183     D2O    000  9  3  6   000  8  4  5
20    68.29611   68.29607    4   3.120E-23   66  0.3163  19    68.2961  4.586E-23  1599.7998     HDO    000 13  4 10   000 12  5  7
20    68.43784   68.43780    7   1.489E-23   19  1.2829  19    68.4378  1.466E-23   813.9735     D2O    000 11  3  9   000 12  0 12
19    68.45370   68.45366   14   2.554E-23 >100  0.0017  19    68.4536  2.583E-25  2381.4197     D2O    000 17  8  9   000 16  9  8
20    68.48750   68.48746   10   4.392E-22 >100  0.0537  19    68.4875  2.064E-22    88.7304     D2O17  000  4  2  3   000  3  1  2
20    68.59615   68.59611    4   1.519E-23   12  0.8879  19    68.5962  7.282E-23   630.7713     D2O17  000  9  4  6   000  9  3  7
20    68.64486   68.64482    6   9.314E-24   16  0.7678  19    68.6448  6.565E-24  1999.7768     HDO    010  8  2  6   010  7  3  5
21    68.70050   68.70046    6   2.889E-22   15  5.1011  19    68.7005  1.850E-21  1019.2824     D2O    000 12  3  9   000 12  2 10
20    68.70673   68.70669    4   1.047E-22 >100  0.0001  19    68.7067  8.580E-24  1958.1248     HDO    000 14  5  9   000 13  6  8
21    68.87070   68.87066    4   1.054E-21   27  7.8248  19    68.8707  3.559E-20   293.6365     HDO    000  6  1  5   000  5  2  4
21    68.89781   68.89777   10   1.065E-22   22  4.5811  19    68.8978  6.102E-23  1483.9562     D2O    010  7  2  6   010  7  1  7
21    68.95531   68.95527    3   1.405E-21 >100  0.0001  19    68.9553  2.145E-22   292.3699     HD17O  000  6  1  5   000  5  2  4
21    69.01471   69.01467    8   1.303E-22   17  6.5081  19    69.0147  2.534E-22   155.2084     HD18O  000  5  1  5   000  4  1  4
21    69.02171   69.02167    3   4.257E-22 >100  1.1014  19    69.0218  3.229E-22   291.2422     HD18O  000  6  1  5   000  5  2  4
21    69.06968   69.06964    6   3.123E-22   20  5.2710  19    69.0695  4.779E-22   301.7448     HD18O  000  5  3  2   000  5  2  3
21    69.13962   69.13958    5   9.927E-22   62  7.0251  19    69.1397  2.640E-20    88.9714     D2O    000  4  2  3   000  3  1  2
20    69.15542   69.15538    6   1.607E-22 >100  0.0001  19    69.1553  2.562E-23  1561.3379     HDO    010  5  1  5   010  4  1  4
20    69.16245   69.16241    9   2.471E-23 >100  0.1185  19    69.1621  3.274E-23   834.2734     D2O17  000 10  5  5   000 10  4  6
21    69.19560   69.19556    4   9.687E-22   77  5.4183  19    69.1956  1.265E-20   206.3014     H2O    000  4  1  3   000  3  2  2
21    69.23591   69.23587    8   7.515E-22 >100  0.3890  19    69.2358  1.670E-22   155.7620     HD17O  000  5  1  5   000  4  1  4
20    69.28408   69.28404    7   3.133E-23   13  1.4708  19    69.2840  3.461E-22    41.5822     D2O18  000  3  2  1   000  2  1  2
21    69.47195   69.47191    6   2.163E-22   16  6.7472  19    69.4720  4.533E-22   404.4457     HDO    000  7  1  6   000  7  1  7
21    69.48259   69.48255    4   9.228E-22   24  6.3269  19    69.4826  2.750E-20   156.3823     HDO    000  5  1  5   000  4  1  4
21    69.48572   69.48568    4   5.571E-22   30  5.4324  19    69.4857  9.295E-21   633.2165     D2O    000  9  4  6   000  9  3  7
20    69.62236   69.62232    7   8.290E-24   17  0.8496  19    69.6224  6.415E-24   225.8649     HDO    000  4  3  2   000  5  1  5
20    69.63454   69.63450    4   6.311E-23 >100  0.4836  19    69.6345  3.722E-23  1947.6607     D2O    000 16  6 10   000 16  5 11
20    69.64870   69.64866    6   1.684E-23   13  1.1134  19    69.6487  7.757E-23   205.4818     H2O17  000  4  1  3   000  3  2  2
21    69.69874   69.69870    3   7.755E-22 >100  0.6943  19    69.6987  3.246E-22   302.8054     HD17O  000  5  3  2   000  5  2  3
21    69.70440   69.70436    7   9.510E-22 >100  0.0001  19    69.7044  1.427E-22    41.8116     D2O17  000  3  2  1   000  2  1  2
20    69.73950   69.73946    3   6.529E-23 >100  0.2360  19    69.7395  2.615E-23  1644.4943     D2O    010  8  3  6   010  8  2  7
21    69.76373   69.76369    6   2.699E-22 >100  1.4723  19    69.7638  2.557E-22   385.2505     D2O18  000  8  1  7   000  8  0  8
21    69.78866   69.78862    4   9.030E-22 >100  0.0001  19    69.7885  1.036E-22   386.5615     D2O17  000  8  1  7   000  8  0  8
21    69.80434   69.80430    4   6.825E-22   25  6.4113  19    69.8043  1.312E-20   388.0187     D2O    000  8  1  7   000  8  0  8
20    69.85222   69.85218    4   2.728E-23 >100  0.0001  19    69.8520  1.123E-23   588.0078     D2O17  000  9  3  6   000  8  4  5
20    69.97494   69.97490    7   4.311E-23 >100  0.6155  19    69.9749  3.403E-23  1457.9858     D2O    010  5  4  1   010  5  3  2
20    70.04733   70.04729    4   2.972E-22 >100  0.0757  19    70.0473  1.055E-22   204.7559     H2O18  000  4  1  3   000  3  2  2
20    70.16743   70.16739    5   1.111E-23   15  0.9867  19    70.1675  3.765E-23  1013.0210     D2O18  000 12  3  9   000 12  2 10
21    70.18227   70.18223    4   6.318E-22   12  8.1093  19    70.1822  1.841E-20    42.0693     D2O    000  3  2  1   000  2  1  2
20    70.21349   70.21345    7   2.848E-23   24  1.0188  19    70.2135  2.116E-22   558.3745     D2O18  000  9  3  7   000  9  2  8
20    70.28280   70.28276   10   8.624E-24   27  1.0636  19    70.2829  6.242E-24  2392.5924     H2O    010  7  3  4   010  7  2  5
21    70.41510   70.41506    4   1.176E-21   18 10.5861  19    70.4152  5.520E-20   303.9948     HDO    000  5  3  2   000  5  2  3
20    70.53117   70.53113    3   1.954E-23   23  0.3923  19    70.5312  8.590E-23   560.2401     D2O17  000  9  3  7   000  9  2  8
21    70.57483   70.57479    6   1.779E-22   13  5.4484  19    70.5748  2.890E-22   400.3633     HD18O  000  7  1  6   000  7  0  7
21    70.66255   70.66251    4   2.652E-22   26  3.2886  19    70.6626  1.945E-22   401.6851     HD17O  000  7  1  6   000  7  0  7
21    70.75619   70.75615    5   8.241E-22   14 10.0632  19    70.7562  3.276E-20   403.1615     HDO    000  7  1  6   000  7  0  7
21    70.87718   70.87714   10   8.163E-22 >100  0.0001  19    70.8769  1.188E-22  1410.5666     HDO    000 12  4  8   000 11  5  7
21    70.88315   70.88311    4   4.560E-22   16  6.4441  19    70.8831  6.778E-21   672.9202     D2O    000 10  2  8   000 10  1  9   not listed in HITRAN2020
21    70.88918   70.88914   15   1.006E-22 >100  2.1516  19    70.8893  5.050E-23  1395.2697     D2O    010  4  4  0   010  4  3  1
21    70.89947   70.89943    6   1.419E-21 >100  1.8309  19    70.8995  1.091E-20   562.3170     D2O    000  9  3  7   000  9  2  8
20    71.04121   71.04117    7   7.073E-24   17  1.1966  19    71.0412  6.238E-24  2209.1705     D2O    010 12  3  9   010 12  2 10
19    71.07527   71.07523   35   5.269E-24 >100  0.0004  19    71.0753  9.305E-25  1971.0300     HDO    000 10  9  1   000 11  8  4
19    71.07527   71.07523                                      71.0754  9.305E-25  1971.0302     HDO    000 10  9  2   000 11  8  3
20    71.07933   71.07929   27   8.098E-24   37  0.8500  21    71.0798  3.078E-24  2561.5800     HDO    010 11  3  8   010 11  2  9
20    71.07949   71.07945                                      71.0797  1.797E-24  1260.2639     D2O18  010  4  2  3   010  3  1  2
20    71.08416   71.08412   16   1.927E-23   58  1.7228  19    71.0843  8.373E-25  2637.2861     D2O    000 19  6 13   000 19  5 14
20    71.08860   71.08856    5   4.010E-23 >100  0.0001  19    71.0887  3.972E-24  2333.6493     D2O    010 12  5  7   010 12  4  8
20    71.11661   71.11657    5   1.693E-23   19  0.7458  19    71.1167  1.517E-23  2147.1820     HDO    010  9  2  7   010  9  1  8
21    71.16016   71.16012    3   2.532E-21   73  0.1200  19    71.1602  4.243E-21   837.0509     D2O    000 10  5  5   000 10  4  6   not listed in HITRAN2020
20    71.20560   71.20556   17   3.279E-24   45  1.9211  19    71.2054  4.416E-24   221.1646     HD17O  000  5  2  4   000  5  0  5
20    71.23957   71.23953    4   2.022E-23   10  1.0347  19    71.2396  2.547E-23  1394.9145     D2O    010  4  4  1   010  4  3  2
20    71.24866   71.24862    3   1.617E-23   11  0.6788  19    71.2487  5.414E-23   670.5308     D2O17  000 10  2  8   000 10  1  9
20    71.27606   71.27602    5   7.378E-23   59  0.9223  19    71.2761  2.816E-22   149.1880     HD18O  000  5  0  5   000  4  0  4
20    71.28574   71.28570    4   5.817E-23   64  0.6221  19    71.2857  7.032E-23  1456.6311     D2O    010  5  4  2   010  5  3  3
20    71.31430   71.31426    6   1.176E-23   12  1.2837  19    71.3143  2.997E-23   585.1648     D2O18  000  9  3  6   000  8  4  5
19    71.38426   71.38422   33   2.874E-25   48  0.1258  19    71.3840  4.527E-25  2570.6500     D2O    020  7  0  7   020  6  1  6
20    71.39915   71.39911    8   6.860E-24   20  0.8640  19    71.3990  4.090E-24  2211.1905     H2O    010  6  3  3   010  6  2  4
19    71.44462   71.44459   15   1.095E-24   23  0.1268  20    71.4449  1.473E-24  2043.8758     D2O    000 16  7 10   000 15  8  7
20    71.45629   71.45626   10   1.235E-23   36  3.1306  19    71.4564  2.736E-24  1401.7446     D2O18  010  7  0  7   010  6  1  6
21    71.50784   71.50781    7   1.831E-22   18  6.2754  19    71.5078  4.122E-22   210.7992     H2O18  000  3  3  0   000  3  2  1
21    71.51875   71.51872    8   1.368E-22   21  5.7955  19    71.5187  1.858E-22   149.6459     HD17O  000  5  0  5   000  4  0  4
20    71.55689   71.55686    4   2.282E-23   32  0.6066  19    71.5569  1.351E-22   668.3751     D2O18  000 10  2  8   000 10  1  9
20    71.59230   71.59227    4   1.349E-23   13  0.6278  19    71.5923  6.805E-23   702.6868     D2O18  000  9  5  4   000  9  4  5
20    71.60086   71.60083    4   5.500E-23 >100  0.3474  19    71.6009  3.523E-23  1530.6015     D2O    010  6  4  3   010  6  3  4
21    71.64060   71.64057    8   1.654E-22   21  5.5252  19    71.6406  5.334E-22    69.9274     H2O18  000  3  1  3   000  2  0  2
21    71.69043   71.69040    6   2.324E-22   16  4.8704  19    71.6903  7.205E-22   221.9462     HDO    000  5  2  4   000  5  0  5
21    71.78668   71.78665   13   7.392E-23   38  5.6286  19    71.7866  2.894E-23  1553.9614     HDO    010  5  0  5   010  4  0  4
21    71.78982   71.78979    3   2.601E-21 >100  2.7024  19    71.7899  3.062E-20   150.1563     HDO    000  5  0  5   000  4  0  4
21    71.89790   71.89787    5   1.244E-21 >100  0.0001  19    71.8978  4.038E-22    70.0046     H2O17  000  3  1  3   000  2  0  2
21    71.90072   71.90069   10   5.253E-22 >100  0.2073  19    71.9006  1.331E-22  1411.6707     D2O    010  7  0  7   010  6  1  6
21    71.92476   71.92473    3   5.910E-22 >100  0.6834  19    71.9248  8.445E-22   231.4157     D2O18  000  7  0  7   000  6  1  6
21    72.12906   72.12903   10   3.312E-22 >100  0.6250  19    72.1289  1.235E-22  1059.6466     H2O    000  8  4  4   000  7  5  3
20    72.14076   72.14073    6   2.234E-23   15  0.9616  19    72.1407  1.347E-22   385.3497     D2O18  000  8  2  7   000  8  1  8
20    72.14226   72.14223    9   3.308E-23 >100  0.0509  19    72.1421  9.757E-24  2094.9741     D2O    000 17  5 12   000 17  4 13
21    72.14597   72.14594    8   2.150E-22   52  2.4990  19    72.1458  3.400E-22   232.2155     D2O17  000  7  0  7   000  6  1  6
21    72.18762   72.18759    5   1.078E-21    9 14.9403  19    72.1877  6.800E-20    70.0908     H2O    000  3  1  3   000  2  0  2
20    72.21058   72.21055    5   1.092E-23   17  0.7042  19    72.2106  6.110E-23   747.3646     D2O18  000 10  4  7   000 10  3  8
21    72.33201   72.33198    3   1.456E-21 >100  0.0001  19    72.3320  3.150E-22   211.4358     H2O17  000  3  3  0   000  3  2  1
21    72.36768   72.36765   10   1.076E-22   21  4.1432  19    72.3674  5.482E-23   386.6716     D2O17  000  8  2  7   000  8  1  8
21    72.38923   72.38920    4   1.102E-21   30  8.4995  19    72.3892  4.280E-20   233.1058     D2O    000  7  0  7   000  6  1  6
21    72.39793   72.39790    5   5.028E-22 >100  0.0001  19    72.3979  9.030E-23  1268.9839     D2O    010  4  2  3   010  3  1  2
20    72.43765   72.43762    3   3.487E-22 >100  0.1027  19    72.4376  8.175E-23   768.9299     HDO    000  9  3  7   000 10  0 10
20    72.44851   72.44848    4   3.775E-23   13  1.1264  19    72.4484  6.047E-23  1616.5812     D2O    010  7  4  4   010  7  3  5
21    72.52692   72.52689    6   1.148E-21 >100  0.0001  19    72.5268  5.242E-22   219.9793     HD18O  000  4  3  1   000  4  2  2
21    72.62342   72.62339    4   1.122E-21   87  0.9051  19    72.6234  6.977E-21   388.1422     D2O    000  8  2  7   000  8  1  8
20    72.63050   72.63047    6   1.110E-22 >100  0.0001  19    72.6305  2.266E-23   744.0637     H2O    000  7  3  5   000  8  0  8
21    72.64371   72.64368    4   1.553E-21   95  0.0001  19    72.6438  1.728E-21   230.9208     D2O18  000  7  1  7   000  6  0  6
21    72.82801   72.82798    9   1.321E-22   24  9.6320  19    72.8279  1.034E-22   735.7351     HDO    000  8  4  5   000  9  1  8
20    72.84682   72.84679    7   7.466E-24   19  0.9314  19    72.8468  2.482E-23   749.8429     D2O17  000 10  4  7   000 10  3  8
21    72.92713   72.92710    3   1.486E-21   95  0.0001  19    72.9271  6.972E-22   231.6798     D2O17  000  7  1  7   000  6  0  6
20    73.06689   73.06686   14   1.749E-24   41  1.4662  19    73.0671  9.548E-25  2569.5349     D2O    020  7  1  7   020  6  0  6
21    73.07827   73.07824    4   1.337E-21   81  0.0001  19    73.0784  2.762E-22  1410.8778     D2O    010  7  1  7   010  6  0  6
21    73.14180   73.14177    4   4.896E-22 >100  0.9020  19    73.1417  3.564E-22   220.8532     HD17O  000  4  3  1   000  4  2  2
20    73.18147   73.18144   13   5.625E-24   77  0.3537  19    73.1817  3.095E-24  2043.8221     D2O    000 16  7  9   000 15  8  8
21    73.24514   73.24511    4   1.911E-21   21 11.9715  19    73.2451  8.795E-20   232.5218     D2O    000  7  1  7   000  6  0  6
21    73.26222   73.26219    3   9.264E-22    6 12.0709  19    73.2622  5.357E-20   212.1564     H2O    000  3  3  0   000  3  2  1
21    73.31228   73.31225   11   9.822E-22 >100  0.0001  19    73.3124  3.287E-22   906.9448     D2O    000 11  4  7   000 10  5  6
20    73.37724   73.37721    6   1.585E-23 >100  0.0001  19    73.3774  2.955E-24   609.9465     HDO    000  7  4  4   000  8  2  7
20    73.46854   73.46851    4   3.082E-23   17  0.7717  19    73.4686  3.110E-23  1616.5812     D2O    010  8  2  6   010  7  3  5
21    73.54108   73.54105    3   1.277E-21   99  0.0001  19    73.5410  2.698E-22   221.9462     HDO    000  4  3  2   000  5  0  5
21    73.58557   73.58554    5   3.966E-22   17  6.1435  19    73.5856  3.155E-21   752.6107     D2O    000 10  4  7   000 10  3  8
21    73.84137   73.84134    3   1.206E-21    9 13.0785  19    73.8413  6.065E-20   221.8362     HDO    000  4  3  1   000  4  2  2
20    73.88074   73.88071   11   5.469E-24   25  2.1240  19    73.8806  7.881E-24  1326.7623     HD17O  000 12  3  9   000 12  2 10
21    73.90874   73.90871    7   5.370E-22   86  0.9689  19    73.9087  1.307E-21  1331.2168     HDO    000 12  3  9   000 12  2 10
21    73.92149   73.92146    4   5.448E-22 >100  0.0001  19    73.9214  6.633E-23  1221.5051     D2O    010  3  2  1   010  2  1  2
21    74.10963   74.10960    4   1.100E-21    6 16.6603  19    74.1096  5.450E-20   325.3479     H2O    000  5  1  4   000  5  0  5
21    74.11301   74.11298   20   4.875E-23   57 11.6355  19    74.1126  2.344E-23  1714.2338     D2O    010  8  4  5   010  8  3  6
21    74.21847   74.21844    5   2.096E-22   12  5.4479  19    74.2184  3.248E-22   324.6610     H2O17  000  5  1  4   000  5  0  5
20    74.30388   74.30385    4   9.859E-24   11  0.6604  19    74.3039  1.261E-23  1739.4837     H2O    010  3  2  2   010  3  1  3
21    74.31373   74.31370    3   2.642E-22   12  2.1404  19    74.3138  4.302E-22   324.0467     H2O18  000  5  1  4   000  5  0  5
20    74.35483   74.35480    4   5.148E-23   87  0.5274  19    74.3548  4.998E-23  1740.1570     D2O    000 15  6  9   000 15  5 10
20    74.50287   74.50284    3   9.142E-23 >100  0.3617  19    74.5028  5.833E-23  1471.5519     D2O    010  7  1  6   010  6  2  5
20    74.51331   74.51328    4   2.887E-23   12  0.8930  19    74.5134  2.065E-22   587.9150     D2O18  000  8  5  3   000  8  4  4
20    74.51917   74.51914    4   2.020E-23   12  0.8759  19    74.5191  2.970E-23  1664.9646     H2O    010  3  1  3   010  2  0  2
20    74.61165   74.61162    3   2.046E-23    9  0.6671  19    74.6117  2.406E-23  1856.5001     D2O    010 10  2  8   010 10  1  9
20    74.65080   74.65077   11   1.602E-23 >100  0.0001  19    74.6510  9.166E-24  1396.6203     HD18O  000 12  4  8   000 12  3  9
21    74.70448   74.70445    4   1.169E-21   83  0.0001  19    74.7044  4.049E-22   155.5262     HD18O  000  3  3  0   000  3  2  1
20    74.71980   74.71977    5   1.370E-23   18  0.6341  19    74.7198  1.463E-23  1733.0335     D2O    000 15  6 10   000 14  7  7
21    74.74260   74.74257    3   4.095E-22 >100  1.0108  19    74.7427  3.979E-22  1618.7004     HDO    000 13  4  9   000 13  3 10
21    74.79157   74.79154    3   1.493E-21   56  0.0001  19    74.7916  5.876E-22   223.8285     H2O18  000  4  2  3   000  4  1  4
20    74.79664   74.79661    4   3.007E-22 >100  0.0945  19    74.7966  4.917E-23  1565.6886     D2O    010  8  1  7   010  8  0  8
21    74.87873   74.87870    5   2.545E-22   17  3.6310  19    74.8787  8.557E-22   931.2370     H2O    000  8  3  6   000  7  4  3
20    74.88246   74.88243   21   3.093E-23 >100  0.0001  19    74.8826  8.580E-24   944.3998     D2O    000 12  2 10   000 13  1 13
20    74.94735   74.94732    3   2.267E-23    9  0.9815  19    74.9473  2.735E-23  1450.4373     D2O    000 14  5 10   000 13  6  7
21    74.99120   74.99117    3   1.664E-21   63  0.0001  19    74.9911  1.201E-21   949.5773     HDO    000 10  3  7   000  9  4  6
21    75.03501   75.03498    5   5.223E-22   60  1.5067  19    75.0351  1.585E-21   149.1880     HD18O  000  5  1  5   000  4  0  4
21    75.09852   75.09849    4   8.241E-22   75  1.0770  19    75.0985  3.623E-21   708.1702     D2O    000  9  5  4   000  9  4  5
21    75.13477   75.13474    4   4.431E-22   96  1.2024  19    75.1347  4.467E-22   224.3042     H2O17  000  4  2  3   000  4  1  4
21    75.17764   75.17761    3   1.240E-21   70  0.0001  19    75.1777  1.151E-21   140.4778     D2O18  000  5  2  4   000  4  1  3
20    75.18196   75.18193    3   4.808E-23   45  0.5557  19    75.1819  5.295E-23  1816.9010     HDO    010  6  3  3   010  6  2  4
20    75.27482   75.27479    4   1.097E-22 >100  0.3298  19    75.2748  7.325E-23   889.5757     HDO    000 10  2  8   000 10  2  9
21    75.30428   75.30425    3   6.732E-22 >100  0.4015  19    75.3043  2.753E-22   156.2491     HD17O  000  3  3  0   000  3  2  1
21    75.35185   75.35182    3   1.695E-21   49  0.0001  19    75.3519  1.071E-21   149.6459     HD17O  000  5  1  5   000  4  0  4
20    75.40153   75.40150    5   8.690E-24   14  1.1376  19    75.4016  1.590E-23  1279.7976     H2O18  000  9  4  5   000  9  3  6
20    75.42579   75.42576   13   3.218E-24   53  1.1813  19    75.4257  6.135E-24  1400.6429     HD17O  000 12  4  8   000 12  3  9
20    75.45670   75.45667   10   5.981E-24   26  0.9683  19    75.4565  3.346E-24  1543.2439     HDO    000 13  3 10   000 13  3 11
20    75.46567   75.46564    5   5.986E-23   86  0.6423  19    75.4657  7.420E-23  1630.4932     HDO    010  5  2  4   010  5  1  5
21    75.48133   75.48130    4   1.217E-21   70  0.0257  19    75.4814  1.154E-21    32.1491     HD18O  000  2  2  1   000  1  1  0
20    75.48536   75.48533   17   3.058E-24   56  0.9843  19    75.4853  5.207E-24   928.2958     H2O17  000  8  3  6   000  7  4  3
21    75.51098   75.51095    3   1.067E-21   80  0.0001  19    75.5109  4.467E-22   306.4077     HD18O  000  6  2  5   000  6  1  6
21    75.52389   75.52386    3   1.718E-21   43  6.3661  19    75.5239  7.553E-20   224.8384     H2O    000  4  2  3   000  4  1  4
21    75.70856   75.70853    4   2.119E-21    9 19.7062  19    75.7086  1.811E-19   150.1563     HDO    000  5  1  5   000  4  0  4
21    75.79864   75.79861    3   7.104E-22   97  0.2946  19    75.7986  4.690E-22   140.7659     D2O17  000  5  2  4   000  4  1  3
21    75.86267   75.86264    3   1.055E-21   76  0.0001  19    75.8626  3.021E-22   307.4499     HD17O  000  6  2  5   000  6  1  6
21    75.92620   75.92617    9   6.564E-22 >100  0.7448  19    75.9261  7.842E-22    32.3121     HD17O  000  2  2  1   000  1  1  0
21    75.95299   75.95296    3   9.861E-22   13  7.0603  19    75.9530  2.039E-20   288.0938     D2O    000  7  1  6   000  6  2  5
21    75.98649   75.98646    4   1.043E-21   13  9.7838  19    75.9866  4.686E-20   157.0647     HDO    000  3  3  0   000  3  2  1
20    76.00602   76.00599   12   5.871E-24   42  0.9435  19    76.0060  7.024E-24   925.6997     H2O18  000  8  3  6   000  7  4  3
21    76.03783   76.03780    5   4.332E-22 >100  0.0001  19    76.0379  8.484E-23   590.5710     D2O17  000  8  5  3   000  8  4  4
21    76.09057   76.09054    5   6.909E-22 >100  0.0001  19    76.0907  1.659E-22   286.8951     D2O17  000  7  1  6   000  6  2  5
21    76.13246   76.13243    3   3.177E-22 >100  1.2572  19    76.1325  2.048E-22   215.1097     HD18O  000  5  2  4   000  4  2  3
21    76.18412   76.18409    4   1.414E-21 >100  1.9535  19    76.1840  8.395E-21   576.9047     HDO    000  8  2  6   000  7  3  5
21    76.19600   76.19597    4   2.753E-22 >100  1.5477  19    76.1960  4.211E-22   285.8247     D2O18  000  7  1  6   000  6  2  5
21    76.23229   76.23226    6   8.817E-23   43  4.1251  19    76.2324  1.351E-22   487.1490     D2O18  000  7  5  2   000  7  4  3
21    76.25985   76.25982    3   1.463E-21   29  7.5734  19    76.2599  5.120E-20   308.6157     HDO    000  6  2  5   000  6  1  6
20    76.28557   76.28554    7   5.232E-24   20  1.3412  19                                                                        
20    76.28727   76.28724    5   8.994E-24   15  1.3932  19    76.2873  1.209E-23  1281.2683     H2O17  000  9  4  5   000  9  3  6
21    76.31800   76.31797    5   3.885E-22   42  1.9600  19    76.3182  1.028E-21  1405.1254     HDO    000 12  4  8   000 12  3  9
21    76.35111   76.35108    6   1.438E-22   17  6.6974  19    76.3512  1.347E-22   216.0188     HD17O  000  5  2  4   000  4  2  3
21    76.38011   76.38008    3   1.146E-21   65  0.0001  19    76.3802  4.192E-22   153.8220     HD18O  000  3  3  1   000  3  2  2
21    76.38011   76.38008                                      76.3805  1.148E-23   941.5942     HD18O  000 10  3  7   000  9  4  6
21    76.42982   76.42979    4   1.884E-21   10 17.8252  19    76.4299  1.335E-19    32.4964     HDO    000  2  2  1   000  1  1  0
21    76.48584   76.48581   14   7.890E-23   47  4.3019  19    76.4860  1.484E-22  1846.4021     HDO    000 14  4 10   000 14  3 11
21    76.49858   76.49855    4   1.224E-21    7 16.0936  19    76.4986  5.977E-20   141.0870     D2O    000  5  2  4   000  4  1  3
20    76.52572   76.52569   10   2.191E-23   18  1.5221  19    76.5257  2.130E-23  2053.9686     H2O    010  5  3  2   010  5  2  3
21    76.53172   76.53169    4   3.777E-22 >100  0.7213  19    76.5318  1.966E-22  1553.9614     HDO    010  5  1  5   010  4  0  4
21    76.58253   76.58250   10   3.126E-22 >100  0.1752  19    76.5824  5.127E-23   574.3771     HD17O  000  8  2  6   000  7  3  5
21    76.59456   76.59453    3   6.363E-18 >100  0.0007  19    76.5946  2.212E-20   217.0420     HDO    000  5  2  4   000  4  2  3
20    76.64142   76.64139    5   2.053E-23 >100  0.0001  19    76.6415  3.822E-24   156.3823     HDO    000  3  3  1   000  4  1  4
20    76.70969   76.70966   10   1.400E-23 >100  0.0001  19    76.7098  3.472E-24   403.5490     HDO    000  5  4  1   000  6  2  4
20    76.73507   76.73504    4   7.632E-24   17  0.4978  19    76.7350  5.122E-24   982.9116     H2O    000  7  5  3   000  8  2  6
20    76.73793   76.73790    3   8.525E-24 >100  0.0001  19    76.7369  3.861E-25  1796.5059     HD18O  010  7  1  6   010  7  0  7
21    76.78193   76.78189   11   3.819E-22 >100  0.0001  19    76.7820  8.907E-23  1605.0071     D2O    000 15  4 11   000 15  3 12
20    76.81717   76.81714    4   2.147E-23   16  0.7545  19    76.8172  2.037E-23  1629.1418     HDO    010  5  2  4   010  4  2  3
20    76.83995   76.83992    4   4.146E-23   75  0.4952  19    76.8401  3.363E-23  1823.1649     D2O    010  9  4  6   010  9  3  7
20    76.92173   76.92170    3   3.356E-23   42  0.6280  19    76.9216  7.816E-23   572.1281     HD18O  000  8  2  6   000  7  3  5
20    76.96466   76.96463    4   1.783E-22 >100  0.0883  19    76.9646  4.226E-23  1806.4964     HDO    010  7  1  6   010  7  0  7
20    76.96711   76.96708    4   5.647E-23   19  1.2378  19    76.9671  2.849E-22   154.5582     HD17O  000  3  3  1   000  3  2  2
20    76.98533   76.98530    4   2.501E-23    9  1.1641  19    76.9853  4.017E-23  1746.1796     D2O    010  9  3  7   010  9  2  8
20    77.09003   77.09000    3   1.934E-23   12  0.5989  19    77.0901  1.100E-22   585.1648     D2O18  000  8  5  4   000  8  4  5
21    77.11602   77.11599    6   2.234E-22 >100  1.6681  19    77.1160  2.930E-22   399.8390     D2O18  000  6  5  1   000  6  4  2
21    77.19509   77.19506    3   3.999E-22 >100  0.0001  19    77.1951  2.767E-22   486.1439     D2O18  000  7  5  3   000  7  4  4
21    77.19936   77.19933    9   4.260E-22 >100  0.5606  19    77.1995  5.764E-22   215.1097     HD18O  000  4  3  2   000  4  2  3
21    77.26574   77.26571    8   2.708E-22 >100  0.2078  19    77.2659  6.200E-23  1287.7733     D2O    000 13  5  8   000 12  6  7
21    77.30198   77.30195    4   1.075E-22   15  5.5523  19    77.3020  1.563E-22   696.4113     D2O18  000  9  5  5   000  9  4  6
20    77.30658   77.30655    4   1.280E-23   10  0.7564  19    77.3065  6.030E-24  1433.5721     HDO    000  8  8  1   000  9  7  2
20    77.30658   77.30655                                      77.3067  6.030E-24  1433.5719     HDO    000  8  8  0   000  9  7  3
21    77.31611   77.31608    4   1.162E-21   57  0.1402  19    77.3163  2.046E-21  1282.9188     H2O    000  9  4  5   000  9  3  6
21    77.33868   77.33865    4   6.093E-22 >100  0.0001  19    77.3386  1.543E-22   204.7559     H2O18  000  3  3  1   000  3  2  2
20    77.40082   77.40079    5   2.731E-23   22  0.7027  19    77.4008  1.475E-22   399.5469     D2O18  000  6  5  2   000  6  4  3
20    77.46155   77.46152    3   1.696E-23   24  0.3395  19    77.4614  4.075E-23   397.4280     HD18O  000  5  4  2   000  4  4  1
20    77.47662   77.47659    4   1.736E-23   12  0.6719  19    77.4766  4.077E-23   397.4299     HD18O  000  5  4  1   000  4  4  0
20    77.49290   77.49287   17   2.104E-24   49  0.7511  19                                                                        
20    77.49445   77.49442   10   3.830E-24   21  0.5426  19    77.4941  4.138E-24  2176.1777     HDO    000 15  5 11   000 14  6  8
20    77.51409   77.51406    3   2.233E-23   33  0.5841  19    77.5140  1.127E-22   325.5199     D2O18  000  5  5  0   000  5  4  1
21    77.57450   77.57447    8   1.066E-22   19  3.6261  19    77.5744  2.256E-22   325.4588     D2O18  000  5  5  1   000  5  4  2
21    77.63468   77.63465    4   1.384E-21   58  6.4381  19    77.6347  4.846E-20   155.3890     HDO    000  3  3  1   000  3  2  2
20    77.66803   77.66800    6   1.496E-23   15  0.9725  19    77.6680  5.538E-23   489.8369     D2O17  000  7  5  2   000  7  4  3
20    77.67534   77.67531    7   2.285E-23 >100  0.0338  19    77.6755  2.663E-23   399.7260     HD17O  000  5  4  2   000  4  4  1
20    77.69012   77.69009    7   1.005E-23   15  1.0911  19    77.6903  2.664E-23   399.7280     HD17O  000  5  4  1   000  4  4  0
20    77.69923   77.69920   14   4.419E-24   33  1.2498  19    77.6991  6.466E-24   304.2194     HD18O  000  6  2  5   000  6  0  6
21    77.73513   77.73510    6   5.571E-22 >100  0.0001  19    77.7353  1.159E-22   292.3092     HD18O  000  5  3  3   000  4  3  2
21    77.74881   77.74878    3   5.439E-22   12  5.3582  19    77.7488  1.091E-20   593.5867     D2O    000  8  5  3   000  8  4  4
21    77.78224   77.78221    7   3.849E-22   71  1.0624  19    77.7824  3.912E-22   216.0188     HD17O  000  4  3  2   000  4  2  3
21    77.85012   77.85009    3   6.261E-22   16  6.5940  19    77.8501  1.229E-20   427.1987     D2O    000  8  2  6   000  7  3  5
20    77.90036   77.90033    3   7.960E-24   14  0.8695  19    77.9003  4.557E-24   944.3976     D2O    000 12  3 10   000 13  0 13
21    77.91354   77.91351    3   6.600E-22   35  2.3823  19    77.9131  4.343E-21   402.3295     HDO    000  5  4  2   000  4  4  1
21    77.92788   77.92785    4   3.999E-22   16  5.4659  19    77.9287  4.344E-21   402.3302     HDO    000  5  4  1   000  4  4  0   corrected compare to HITRAN2020
21    77.94516   77.94513    9   2.051E-22   72  1.8767  19    77.9453  7.602E-23   293.8012     HD17O  000  5  3  3   000  4  3  2
20    77.96746   77.96743    3   7.534E-20 >100  0.0003  19    77.9675  2.883E-23  1739.4837     H2O    010  4  0  4   010  3  1  3
21    78.07977   78.07974    6   3.486E-22 >100  0.7130  19    78.0798  1.176E-22   205.4818     H2O17  000  3  3  1   000  3  2  2
20    78.10206   78.10203    9   1.268E-23   21  1.0809  19    78.1021  5.100E-23   819.5752     D2O18  000 10  5  6   000 10  4  7
20    78.10329   78.10326    7   8.977E-24 >100  0.0001  19    78.1031  4.221E-24   305.2095     HD17O  000  6  2  5   000  6  0  6
21    78.17861   78.17858    3   7.227E-22   22  3.3969  19    78.1786  1.244E-20   295.4873     HDO    000  5  3  3   000  4  3  2
21    78.19581   78.19578    3   1.986E-18 >100  0.0024  19    78.1958  1.982E-20   704.2140     H2O    000  7  2  5   000  7  1  6
21    78.30342   78.30339   11   4.896E-22 >100  0.0001  19    78.3036  2.316E-22  1538.1488     H2O    000 10  4  6   000 10  3  7
21    78.30813   78.30810   16   2.699E-22 >100  0.1631  19    78.3082  1.174E-22   292.5061     HD18O  000  5  3  2   000  4  3  1
20    78.34762   78.34759    6   8.086E-24   29  0.3768  19    78.3476  3.196E-23   879.2477     D2O17  000 11  4  8   000 11  3  9
20    78.35621   78.35618    5   1.342E-23   14  0.7145  19    78.3562  7.715E-23   669.0084     D2O18  000 10  3  8   000 10  2  9
21    78.44523   78.44520    4   1.373E-21   10 14.7956  19    78.4453  6.650E-20   217.0420     HDO    000  4  3  2   000  4  2  3
21    78.49142   78.49139    9   1.280E-22   26  5.7115  19    78.4915  1.187E-22   702.8858     H2O17  000  7  2  5   000  7  1  6
21    78.50346   78.50343   14   3.864E-22 >100  0.0001  19    78.5033  1.200E-22   402.5107     D2O17  000  6  5  1   000  6  4  2
21    78.50918   78.50915   10   2.056E-22 >100  1.1933  19    78.5092  7.698E-23   293.9949     HD17O  000  5  3  2   000  4  3  1
21    78.51944   78.51941    7   2.813E-22   38  2.5767  19    78.5193  1.143E-21    29.4600     HD18O  000  2  2  0   000  1  1  1
21    78.56088   78.56085    7   2.610E-22   57  1.7775  19    78.5608  6.875E-22   306.3148     HDO    000  6  2  5   000  6  0  6
21    78.56283   78.56280    8   3.471E-22 >100  0.0001  19    78.5629  1.132E-22   488.9036     D2O17  000  7  5  3   000  7  4  4
20    78.57174   78.57171    4   9.280E-24   14  0.7638  19    78.5716  2.226E-23  1199.2833     HD18O  000 11  4  7   000 11  3  8
20    78.60513   78.60510    4   1.048E-23   10  0.7263  19    78.6051  3.124E-23   671.2378     D2O17  000 10  3  8   000 10  2  9
21    78.61542   78.61539    9   1.099E-22   22  6.3709  19    78.6154  6.384E-23   699.3676     D2O17  000  9  5  5   000  9  4  6
21    78.61542   78.61539                                      78.6153  6.915E-24  1616.4524     H2O    000 11  3  9   000 10  4  6
20    78.62342   78.62339    3   2.522E-23   17  0.7043  19    78.6235  2.652E-23  1565.8708     D2O    010  8  2  7   010  8  1  8
21    78.73042   78.73039    4   4.287E-22 >100  0.0001  19    78.7304  1.032E-22   425.1922     D2O17  000  8  2  6   000  7  3  5
21    78.73248   78.73245    5   1.395E-21 >100  2.9344  19    78.7325  1.260E-20   295.6775     HDO    000  5  3  2   000  4  3  1
21    78.75859   78.75856    7   1.577E-22   17  7.8503  19    78.7586  1.580E-22   701.6942     H2O18  000  7  2  5   000  7  1  6
21    78.76716   78.76713    4   3.885E-22 >100  0.0001  19    78.7671  6.036E-23   402.2403     D2O17  000  6  5  2   000  6  4  3
21    78.80242   78.80239    8   3.081E-22   76  1.3514  19    78.8023  5.773E-22   291.2422     HD18O  000  5  3  3   000  5  2  4
20    78.87827   78.87824    3   1.526E-23    8  0.7422  19    78.8783  4.612E-23   328.1508     D2O17  000  5  5  0   000  5  4  1
21    78.89329   78.89326    3   5.025E-22   22  2.7344  19    78.8933  3.955E-21   673.7174     D2O    000 10  3  8   000 10  2  9
21    78.91790   78.91787    3   7.128E-22    9  7.3429  19    78.9179  1.995E-20   206.3014     H2O    000  3  3  1   000  3  2  2
21    78.92690   78.92687    3   3.858E-22    9  5.9269  19    78.9270  4.045E-21   882.4113     D2O    000 11  4  8   000 11  3  9
21    78.93425   78.93422    9   1.619E-22 >100  1.0675  19    78.9341  9.236E-23   328.0942     D2O17  000  5  5  1   000  5  4  2
21    78.96066   78.96063    3   1.126E-21   54  0.0001  19    78.9607  7.773E-22    29.6236     HD17O  000  2  2  0   000  1  1  1
20    78.99455   78.99452    3   4.162E-23   63  0.0001  19    78.9945  1.119E-23  1717.5214     HDO    010  5  3  2   010  4  3  1
20    79.11055   79.11052    4   1.045E-23   11  1.4164  19    79.1105  1.442E-23  1047.3286     H2O18  000  8  4  4   000  8  3  5
21    79.28413   79.28410    3   6.285E-22   18  3.1694  19    79.2841  7.102E-21   492.8804     D2O    000  7  5  2   000  7  4  3
20    79.33819   79.33816    7   6.352E-24   16  0.3995  19    79.3382  2.078E-23   822.6896     D2O17  000 10  5  6   000 10  4  7
20    79.34983   79.34980    5   8.993E-24   13  0.6019  19    79.3499  9.265E-24  1331.2168     HDO    000 11  5  7   000 12  2 10
21    79.37640   79.37637    4   6.855E-22   77  0.1008  19    79.3765  3.912E-22   292.3699     HD17O  000  5  3  3   000  5  2  4
21    79.46050   79.46047    5   1.697E-21    7 21.7086  19    79.4605  1.323E-19    29.8086     HDO    000  2  2  0   000  1  1  1
21    79.46289   79.46286    3   2.029E-23   99  2.2019  19    79.4628  1.496E-23  1202.8145     HD17O  000 11  4  7   000 11  3  8
21    79.47809   79.47806    3   2.911E-22 >100  1.2876  19    79.4781  1.781E-22  1630.4932     HDO    010  6  0  6   010  5  1  5
21    79.49266   79.49263    5   1.441E-22   92  2.3647  19    79.4925  2.696E-22   423.4098     D2O18  000  8  2  6   000  7  3  5
21    79.52329   79.52326    3   6.654E-22   97  0.0001  19    79.5233  2.001E-22  1321.4135     D2O    010  5  2  4   010  4  1  3
20    79.56394   79.56391   11   1.960E-24   36  0.7778  19    79.5642  1.506E-24  2752.9257     HDO    010 12  3  9   010 12  2 10
21    79.66595   79.66592    3   9.999E-22   56  0.0001  19    79.6660  6.038E-22   141.5680     H2O18  000  4  0  4   000  3  1  3
20    79.66924   79.66921    8   4.770E-24 >100  0.0001  19    79.6696  4.245E-25   916.1236     HDO    000 10  3  8   000 11  1 11
21    79.71851   79.71848    5   1.716E-22   12  4.5614  19    79.7184  4.530E-22   141.9024     H2O17  000  4  0  4   000  3  1  3
21    79.76291   79.76288   14   1.736E-22 >100  0.0001  19    79.7627  6.200E-23   954.2624     D2O18  000 11  5  7   000 11  4  8
21    79.76435   79.76432    6   2.302E-22 >100  0.2971  19    79.7644  4.614E-23   916.0289     HDO    000 10  3  8   000 11  0 11
21    79.77422   79.77419    4   1.270E-21    7 16.7191  19    79.7743  7.553E-20   142.2785     H2O    000  4  0  4   000  3  1  3
21    79.78595   79.78592    3   5.712E-22   17  3.4013  19    79.7860  8.130E-21   885.0645     HDO    000 10  2  8   000 10  1  9
20    79.81848   79.81845    4   1.517E-23   29  0.3762  19    79.8185  4.875E-23   881.9189     HD17O  000 10  2  8   000 10  1  9
20    79.82000   79.81997    5   4.984E-23   51  0.7145  19    79.8200  7.035E-23  1716.6959     HDO    010  5  3  2   010  5  2  3
20    79.84179   79.84176    3   5.133E-20 >100  0.0004  19    79.8418  7.308E-23   879.0993     HD18O  000 10  2  8   000 10  1  9
21    79.97672   79.97669    3   7.563E-22   21  2.8921  19    79.9767  5.750E-21   591.2183     D2O    000  8  5  4   000  8  4  5
21    79.99645   79.99642    3   1.194E-21   50  0.0001  19    79.9964  1.525E-21   224.2231     HD18O  000  6  0  6   000  5  1  5
21    80.00254   80.00251   17   1.330E-22 >100  0.0001  19    80.0024  2.388E-23  1804.8398     HDO    000 14  4 11   000 13  5  8
21    80.00363   80.00360    6   1.751E-22   14  4.4302  19    80.0037  2.537E-22  1545.6723     D2O    000 14  6  8   000 14  5  9
21    80.02928   80.02925    3   1.448E-21   11 10.0926  19    80.0294  6.640E-20   293.6365     HDO    000  5  3  3   000  5  2  4
21    80.06816   80.06813    3   8.706E-22   35  5.0774  19    80.0681  1.537E-20   405.5317     D2O    000  6  5  1   000  6  4  2
20    80.09645   80.09642   12   4.743E-23 >100  0.1018  19    80.0965  2.808E-23  1920.7658     H2O    010  5  1  4   010  5  0  5
21    80.10663   80.10660    3   6.144E-22   18  3.0752  19    80.1066  8.152E-21   702.7021     D2O    000  9  5  5   000  9  4  6
21    80.10874   80.10871    3   1.460E-21 >100  3.2227  19    80.1087  1.449E-20   492.0216     D2O    000  7  5  3   000  7  4  4
21    80.21162   80.21159    3   1.230E-21   45  0.0001  19    80.2117  1.025E-21   224.9978     HD17O  000  6  0  6   000  5  1  5
20    80.28111   80.28108    8   3.312E-24   31  0.7934  19    80.2811  1.100E-23  1048.6569     H2O17  000  8  4  4   000  8  3  5
21    80.31057   80.31054    3   4.602E-22   11  5.1485  19    80.3106  7.728E-21   405.2833     D2O    000  6  5  2   000  6  4  3
21    80.41853   80.41850    3   1.429E-18 >100  0.0019  19    80.4186  5.905E-21   331.1236     D2O    000  5  5  0   000  5  4  1
21    80.44992   80.44989    3   2.300E-21    8 19.6911  19    80.4499  1.724E-19   225.8649     HDO    000  6  0  6   000  5  1  5
21    80.46973   80.46970    3   6.645E-22   16  5.1221  19    80.4697  1.183E-20   331.0718     D2O    000  5  5  1   000  5  4  2
21    80.48417   80.48414    4   5.235E-22   30  1.7614  19    80.4842  2.515E-21  1206.7545     HDO    000 11  4  7   000 11  3  8
20    80.52305   80.52302    5   9.136E-24   12  0.8120  19    80.5229  4.310E-23   478.3112     D2O17  000  9  1  8   000  9  0  9
20    80.54543   80.54540    4   9.310E-24 >100  0.0001  19    80.5457  5.605E-24  1356.9468     D2O18  000 13  6  7   000 13  5  8
21    80.62925   80.62922    3   5.811E-22   17  2.9768  19    80.6293  5.463E-21   480.1250     D2O    000  9  1  8   000  9  0  9
20    80.64108   80.64105    5   9.507E-24   12  0.5176  19    80.6411  8.042E-24  1900.0050     D2O    010 10  3  7   010  9  4  6
21    80.67144   80.67141    4   2.156E-22   10  5.9937  19    80.6714  5.612E-22   298.6201     H2O18  000  4  3  2   000  4  2  3
21    80.72215   80.72212    5   2.246E-22   13  4.7916  19    80.7222  1.855E-21    72.7572     D2O18  000  3  3  1   000  2  2  0
21    80.74856   80.74853    3   3.831E-22   17  4.1580  19    80.7485  2.648E-21   826.1963     D2O    000 10  5  6   000 10  4  7
20    80.79350   80.79347    3   1.187E-23    7  0.6238  19    80.7934  1.131E-23  1942.9620     D2O    010 10  4  7   010 10  3  8
20    80.88097   80.88094    5   9.067E-24   12  0.9191  19    80.8809  2.520E-23   957.5952     D2O17  000 11  5  7   000 11  4  8
21    80.99763   80.99760    4   3.408E-22   12  6.1181  19    80.9978  2.947E-21  1201.9210     H2O    000  9  3  6   000  9  2  7
21    81.18308   81.18305    4   1.742E-22   11  5.2856  19    81.1831  5.840E-22  1170.3697     D2O    000 13  3 10   000 13  2 11
21    81.28275   81.28272    5   8.442E-22   73  0.0001  19    81.2829  9.335E-22    72.2609     D2O18  000  3  3  0   000  2  2  1
20    81.30533   81.30530    3   1.284E-23   87  0.1139  19    81.3054  1.770E-23  1199.9629     H2O17  000  9  3  6   000  9  2  7
21    81.36700   81.36697    3   9.162E-22   46  0.0001  19    81.3669  4.271E-22   299.4389     H2O17  000  4  3  2   000  4  2  3
20    81.37873   81.37870    3   1.846E-23   13  0.7166  19    81.3787  1.540E-23  2033.4146     D2O    010 10  5  5   010 10  4  6
21    81.44281   81.44278    3   7.527E-22   55  0.0001  19    81.4429  4.932E-22   381.9186     HD18O  000  6  3  4   000  6  2  5
21    81.53996   81.53993    4   2.656E-22   13  5.5705  19    81.5400  7.596E-22    73.4072     D2O17  000  3  3  1   000  2  2  0
20    81.59799   81.59796    4   1.229E-23   12  1.0179  19    81.5980  2.364E-23  1198.1996     H2O18  000  9  3  6   000  9  2  7
21    81.61795   81.61792    3   1.187E-21   62  0.0001  19    81.6179  1.868E-21  1050.1576     H2O    000  8  4  4   000  8  3  5
20    81.65144   81.65141    3   3.140E-23   10  0.8239  19    81.6514  2.181E-22   476.7231     D2O18  000  9  2  8   000  9  1  9
20    81.65382   81.65379   20   1.897E-24   61  1.6566  19    81.6537  2.901E-24  1473.2010     D2O18  010  8  1  8   010  7  0  7
21    81.68581   81.68578    4   3.702E-22   25  1.9627  19    81.6859  1.761E-21   303.5646     D2O18  000  8  0  8   000  7  1  7
21    81.73237   81.73234    3   3.939E-22   83  0.7079  19    81.7324  2.785E-22  1483.9562     D2O    010  8  0  8   010  7  1  7
21    81.76553   81.76550    7   1.009E-22   20  5.0188  19    81.7655  2.299E-22   219.9793     HD18O  000  5  2  3   000  4  2  2
21    81.77516   81.77513    7   2.589E-22   61  1.1477  19    81.7750  3.064E-22   181.8181     HD18O  000  5  1  4   000  4  1  3
21    81.78321   81.78318    3   7.158E-22   66  0.0001  19    81.7833  6.180E-22   204.0414     D2O18  000  6  2  5   000  5  1  4
20    81.78573   81.78570    4   1.161E-23   12  0.7994  19    81.7858  8.883E-24  1732.7260     D2O    000 15  6  9   000 14  7  8
21    81.88064   81.88061    7   3.183E-22 >100  0.0001  19    81.8804  8.856E-23   478.3597     D2O17  000  9  2  8   000  9  1  9
20    81.92063   81.92060    3   3.863E-23   13  0.8672  19    81.9206  5.370E-23  2087.1384     HDO    000 15  4 11   000 15  3 12
20    81.94210   81.94207    8   6.454E-24   25  2.4226  19    81.9422  4.724E-24  1166.4253     D2O17  000 13  3 10   000 13  2 11
21    81.95224   81.95221    3   3.192E-22 >100  0.3999  19    81.9522  1.510E-22   220.8532     HD17O  000  5  2  3   000  4  2  2
21    81.95458   81.95455    3   1.083E-21   42  0.0001  19    81.9545  7.086E-22   304.6069     D2O17  000  8  0  8   000  7  1  7
21    82.00121   82.00118    4   6.516E-22   83  0.0111  19    82.0013  2.018E-22   182.3690     HD17O  000  5  1  4   000  4  1  3
21    82.00262   82.00259    4   8.730E-22   71  0.0001  19    82.0027  3.339E-22   383.3125     HD17O  000  6  3  4   000  6  2  5
21    82.00920   82.00917    3   6.627E-22   69  0.0001  19    82.0092  8.880E-22   303.3405     D2O18  000  8  1  8   000  7  0  7
21    82.08260   82.08257    6   3.105E-22   47  1.4992  19    82.0825  3.824E-22    72.9258     D2O17  000  3  3  0   000  2  2  1
21    82.13664   82.13661    3   1.306E-21 >100  2.6523  19    82.1366  1.125E-20   480.1803     D2O    000  9  2  8   000  9  1  9
21    82.15460   82.15457    3   1.158E-21   11 11.1185  19    82.1546  7.235E-20   300.3623     H2O    000  4  3  2   000  4  2  3
21    82.15868   82.15865    3   1.589E-21 >100  2.8522  19    82.1586  2.477E-20   221.8362     HDO    000  5  2  3   000  4  2  2
21    82.16598   82.16595    3   1.038E-21   36  0.5373  19    82.1659  3.202E-21   961.3383     D2O    000 11  5  7   000 11  4  8
21    82.18463   82.18460    6   1.341E-22   15  6.0043  19    82.1846  2.984E-22   224.2231     HD18O  000  6  1  6   000  5  1  5
21    82.25215   82.25212    3   3.084E-20 >100  1.0322  19    82.2519  8.915E-20   305.7668     D2O    000  8  0  8   000  7  1  7
21    82.25215   82.25212                                      82.2527  3.320E-20   182.9835     HDO    000  5  1  4   000  4  1  3
21    82.29948   82.29945    5   1.376E-22   14  6.1117  19    82.2994  1.414E-22  1483.5714     D2O    010  8  1  8   010  7  0  7
21    82.31040   82.31037    4   2.077E-22   10  5.9434  19    82.3103  3.578E-22   304.3613     D2O17  000  8  1  8   000  7  0  7
20    82.33055   82.33052    4   2.163E-23   12  0.8824  19    82.3306  3.007E-23  1630.4932     HDO    010  6  1  6   010  5  1  5
21    82.42778   82.42775    7   5.514E-22 >100  0.0001  19    82.4278  2.506E-22   204.4672     D2O17  000  6  2  5   000  5  1  4
21    82.45222   82.45219    8   3.342E-22 >100  0.6504  19    82.4521  1.964E-22   224.9978     HD17O  000  6  1  6   000  5  1  5
21    82.46343   82.46340    3   1.645E-21    8 15.9399  19    82.4634  9.740E-20    74.1420     D2O    000  3  3  1   000  2  2  0
21    82.49004   82.49001    8   1.136E-22   21  5.7719  19    82.4901  1.628E-22  1438.2000     HDO    010  2  2  1   010  1  1  0
20    82.50181   82.50178    8   4.674E-24   22  0.5906  19    82.5018  1.775E-23  1100.0349     D2O18  000 12  5  8   000 12  4  9
20    82.59207   82.59204    4   1.351E-23 >100  0.0001  19    82.5920  1.193E-23  1162.8556     D2O18  000 13  3 10   000 13  2 11
20    82.60713   82.60710    5   2.013E-23   27  0.3909  19    82.6072  2.289E-23  1634.0887     HDO    010  5  2  3   010  4  2  2
21    82.63897   82.63894    3   1.249E-21   13  9.8685  19    82.6390  5.655E-20   384.8756     HDO    000  6  3  4   000  6  2  5
21    82.64723   82.64720    3   1.150E-21   10 10.4653  19    82.6472  4.507E-20   305.4950     D2O    000  8  1  8   000  7  0  7
21    82.68296   82.68293    3   9.867E-22   36  0.3684  19    82.6830  2.464E-21   794.4329     D2O    000 11  2  9   000 11  1 10
21    82.75085   82.75082    3   1.466E-21   36  4.5448  19    82.7508  3.230E-20   225.8649     HDO    000  6  1  6   000  5  1  5
20    82.83596   82.83593    4   4.009E-24 >100  0.0001  19    82.8360  2.310E-24  1360.7184     D2O17  000 13  6  7   000 13  5  8
20    82.86237   82.86234    3   1.006E-23    8  0.5403  19    82.8623  9.462E-24  2309.7301     H2O    010  7  2  5   010  7  1  6
20    82.86740   82.86737    3   6.619E-23   17  1.2511  19    82.8675  1.187E-22   150.1563     HDO    000  3  3  1   000  4  0  4
20    82.93020   82.93017    5   7.336E-24   13  0.9610  19    82.9301  1.968E-23   791.5527     D2O17  000 11  2  9   000 11  1 10
21    82.97250   82.97247    3   1.526E-22 >100  0.0001  19    82.9725  3.151E-23  1590.0450     HDO    010  5  1  4   010  4  1  3
21    82.98647   82.98644    3   1.166E-21   11  9.5018  19    82.9865  4.900E-20    73.6764     D2O    000  3  3  0   000  2  2  1
20    83.01594   83.01591    4   1.027E-23   11  0.6846  19    83.0162  1.001E-23  1922.9004     H2O    010  4  3  1   010  4  2  2
20    83.12756   83.12753    6   1.057E-23   16  0.7414  19    83.1276  4.909E-23   788.9574     D2O18  000 11  2  9   000 11  1 10
20    83.13333   83.13330   10   5.639E-24   29  0.7706  19    83.1332  8.335E-24  2314.2337     D2O    000 18  5 13   000 18  4 14
21    83.15625   83.15622    3   1.071E-21   15  8.0647  19    83.1562  3.180E-20   204.9376     D2O    000  6  2  5   000  5  1  4
20    83.22892   83.22889    4   8.484E-24   11  0.7594  19    83.2290  9.320E-24  1247.9878     HDO    000 12  2 10   000 13  1 13
20    83.23348   83.23345    3   5.126E-23   82  0.3915  19    83.2334  2.942E-23  1625.6760     D2O    000 15  5 11   000 14  6  8
21    83.43250   83.43247    5   3.249E-22 >100  0.0001  19    83.4327  7.730E-23  1634.0887     HDO    010  4  3  1   010  4  2  2
20    83.44189   83.44186    4   7.980E-24 >100  0.8339  19    83.4419  5.250E-24    70.1019     D2O18  000  3  3  0   000  3  0  3
20    83.46328   83.46325    6   5.396E-24   18  0.9366  19    83.4633  4.061E-24   490.4274     HDO    000  6  4  3   000  7  2  6
20    83.46578   83.46575   15   1.743E-24   47  0.4335  19    83.4656  7.188E-24  1103.6575     D2O17  000 12  5  8   000 12  4  9
21    83.75546   83.75543    3   6.294E-22   75  0.0001  19    83.7554  3.165E-22   220.4640     HD18O  000  6  0  6   000  5  0  5
19    83.96141   83.96138   16   1.562E-24   19  0.2934  19    83.9615  1.760E-24  2240.7907     D2O    000 17  7 11   000 16  8  8
21    84.04500   84.04497    4   5.346E-22   71  0.0001  19    84.0449  2.085E-22   221.1646     HD17O  000  6  0  6   000  5  0  5
21    84.16368   84.16365    7   2.113E-22 >100  0.0001  19    84.1638  5.035E-23  1017.9746     HD18O  000 10  4  6   000 10  3  7
20    84.20268   84.20265    8   3.497E-24   36  1.2604  19    84.2026  1.954E-24  2361.3290     D2O    010 13  3 10   010 13  2 11
20    84.22341   84.22338    3   3.990E-23   24  0.6426  19    84.2234  3.227E-23  1625.7480     HDO    010  6  0  6   010  5  0  5
20    84.33156   84.33153    5   9.246E-24   13  0.9822  19    84.3315  7.115E-24   401.2624     D2O    000  6  5  2   000  7  2  5
21    84.36869   84.36866    3   1.469E-21   43  4.9918  19    84.3685  3.432E-20   221.9462     HDO    000  6  0  6   000  5  0  5
21    84.45559   84.45556    4   2.575E-22 >100  0.6563  19    84.4557  1.334E-22  1131.7755     H2O    000  9  3  7   000  8  4  4
21    84.58364   84.58361    3   9.270E-22   43  0.0001  19    84.5836  9.103E-22  1107.7143     D2O    000 12  5  8   000 12  4  9
21    84.62268   84.62265   11   1.842E-22 >100  0.0001  19    84.6225  6.700E-23  1712.8238     HDO    010  6  2  5   010  6  1  6
20    84.62455   84.62452   17   2.238E-24   67  1.3461  19    84.6242  7.941E-25  1128.9380     H2O17  000  9  3  7   000  8  4  4
20    84.62744   84.62741    3   6.952E-24   16  0.8590  19    84.6274  2.416E-23  1015.4075     D2O18  000 12  4  9   000 12  3 10
21    84.76069   84.76066    7   3.339E-22   98  0.2010  19    84.7608  1.413E-22   598.5631     HDO    000  7  4  4   000  8  1  7
19    84.78293   84.78290   10   7.976E-25   22  0.2983  19    84.7829  1.488E-24  2126.4076     H2O    010  6  2  4   010  5  3  3
19    84.95121   84.95118   19   5.410E-25   38  0.3059  19    84.9512  2.558E-25  1909.6182     D2O    000 17  4 14   000 18  1 17
20    84.97333   84.97330    3   3.247E-23    8  1.1263  19    84.9731  8.683E-23  1255.9115     H2O    000  9  4  6   000  8  5  3
20    84.98837   84.98834    7   2.972E-24   21  0.4681  19    84.9883  9.734E-24  1018.6692     D2O17  000 12  4  9   000 12  3 10
20    85.11040   85.11037    8   1.305E-23   20  0.9287  19    85.1103  3.393E-23  1021.0886     HD17O  000 10  4  6   000 10  3  7
20    85.11187   85.11184   13   2.714E-23 >100  0.0412  19    85.1118  1.300E-23  1904.7798     D2O    010  9  5  4   010  9  4  5
19    85.13165   85.13162   16   1.558E-24   31  0.4169  19    85.1315  3.287E-24   509.5755     HD18O  000  8  1  7   000  8  1  8
21    85.23007   85.23004    3   5.499E-22   59  0.0001  19    85.2301  3.686E-22   401.5738     HD18O  000  7  2  6   000  7  1  7
20    85.27079   85.27076    6   6.165E-24   16  1.1972  19    85.2708  2.416E-23  1190.1487     D2O18  000 12  6  6   000 12  5  7
20    85.27592   85.27589    3   1.478E-23    9  0.8159  19    85.2759  1.447E-23  1857.6861     D2O    010 10  3  8   010 10  2  9
21    85.32423   85.32420    3   5.733E-22   72  0.0089  19    85.3242  3.774E-22   486.8039     HD18O  000  7  3  5   000  7  2  6
21    85.35579   85.35576    3   6.594E-22   56  0.0001  19    85.3559  3.449E-22   513.2072     HDO    000  8  1  7   000  8  1  8
21    85.39814   85.39811    3   5.907E-22   75  0.0001  19    85.3981  2.977E-22  1365.0393     D2O    000 13  6  7   000 13  5  8
21    85.41649   85.41646    4   9.816E-22   50  0.1343  19    85.4164  1.226E-21  1022.2980     D2O    000 12  4  9   000 12  3 10
21    85.58355   85.58352    5   1.928E-22   12  4.9016  19    85.5835  2.489E-22   402.9296     HD17O  000  7  2  6   000  7  1  7
21    85.63175   85.63172    3   3.663E-22   11  3.7954  19    85.6318  2.642E-21   756.7247     H2O    000  7  3  4   000  6  4  3
20    85.66123   85.66120    3   6.151E-23   45  0.5821  19    85.6613  5.970E-23  1569.0241     HDO    010  3  3  0   010  3  2  1
20    85.71204   85.71201    5   1.318E-23   13  0.7450  19    85.7120  9.845E-24  2297.3207     HDO    010 10  2  8   010 10  1  9
21    85.74209   85.74207    5   1.395E-22   13  7.2769  19    85.7421  1.621E-22  1435.3001     HDO    010  2  2  0   010  1  1  1
21    85.77716   85.77714    3   4.368E-22   70  0.0002  19    85.7773  2.379E-22   508.9297     HD18O  000  8  1  7   000  8  0  8
21    85.78471   85.78469    4   2.393E-22   42  1.8545  19    85.7848  2.256E-22  1813.2226     H2O    000 11  4  7   000 11  3  8
21    85.85106   85.85104    3   3.807E-22   85  0.0001  19    85.8511  1.041E-22  1385.7009     D2O    010  6  2  5   010  5  1  4
21    85.86411   85.86409    5   1.517E-22   12  5.4316  19    85.8640  2.548E-22   488.5131     HD17O  000  7  3  5   000  7  2  6
21    85.89295   85.89293    4   1.295E-22   11  5.2029  19    85.8929  1.137E-22  1360.2350     H2O    000 10  3  8   000  9  4  5
20    85.90749   85.90747    3   3.824E-23   20  0.6165  19    85.9075  1.598E-22   510.6234     HD17O  000  8  1  7   000  8  0  8
21    85.94375   85.94373    4   3.987E-22   19  2.5675  19    85.9436  1.813E-21   220.4640     HD18O  000  6  1  6   000  5  0  5
20    85.94762   85.94760    7   3.129E-23   89  0.1731  19    85.9477  3.708E-23   920.1680     H2O    000  8  3  6   000  9  0  9
21    85.96860   85.96858    4   2.704E-22   11  5.8715  19    85.9685  6.240E-22  1532.7319     HDO    000 13  3 10   000 13  2 11
21    85.98172   85.98170    3   1.076E-21   21  8.0498  19    85.9817  4.206E-20   404.4457     HDO    000  7  2  6   000  7  1  7
20    86.01473   86.01471    5   2.779E-23   11  1.1769  19    86.0147  5.060E-23  1797.4463     HDO    010  7  1  6   010  6  2  5
20    86.02705   86.02703    5   1.617E-23   17  0.5642  19    86.0270  1.435E-23  2073.2318     D2O    010 11  4  8   010 11  3  9
21    86.04720   86.04718    4   8.499E-20 >100  0.0500  19    86.0473  2.686E-20   512.5158     HDO    000  8  1  7   000  8  0  8
20    86.15032   86.15030    3   5.813E-23   81  0.4310  19    86.1503  1.048E-22   839.5494     H2O18  000  7  4  3   000  7  3  4
21    86.19111   86.19109    3   1.241E-21 >100  1.2990  19    86.1913  5.715E-21  1024.5684     HDO    000 10  4  6   000 10  3  7
21    86.21545   86.21543    6   3.852E-22   77  0.1508  19    86.2153  2.607E-22    70.4475     D2O    000  3  3  0   000  3  0  3
20    86.27244   86.27242    3   5.991E-24 >100  0.0001  19    86.2724  1.326E-24  2818.3977     H2O    010  9  3  6   010  9  2  7
21    86.28529   86.28527    4   3.774E-22   14  4.3443  19    86.2853  1.223E-21   221.1646     HD17O  000  6  1  6   000  5  0  5
20    86.34774   86.34772    4   6.932E-24   11  1.0627  19    86.3478  4.353E-24  1918.6859     D2O    000 16  6 11   000 15  7  8
20    86.39197   86.39195    6   3.009E-24   20  1.3535  19    86.3917  6.805E-24  1247.5765     D2O18  010  3  3  1   010  2  2  0
20    86.41956   86.41954    3   2.889E-23   19  0.7759  19    86.4195  4.078E-23  1821.5968     H2O    010  4  2  3   010  4  1  4
21    86.42812   86.42810    5   1.380E-22   13  5.9042  19    86.4281  1.616E-22   414.1681     H2O18  000  5  3  3   000  5  2  4
20    86.44099   86.44097    5   6.692E-24   13  0.8231  19    86.4411  1.927E-23  1256.4525     D2O18  000 13  5  9   000 13  4 10
20    86.44099   86.44097                                      86.4406  5.265E-24   400.3633     HD18O  000  7  2  6   000  7  0  7
21    86.47730   86.47728    3   1.285E-21   24  6.6303  19    86.4773  4.305E-20   490.4274     HDO    000  7  3  5   000  7  2  6
21    86.66955   86.66953    4   2.159E-21    8 20.9159  19    86.6695  2.063E-19   221.9462     HDO    000  6  1  6   000  5  0  5
21    87.05164   87.05162    3   3.918E-22   74  0.0006  19    87.0516  1.227E-22   415.1280     H2O17  000  5  3  3   000  5  2  4
21    87.07568   87.07566    3   4.623E-22   63  0.0001  19    87.0758  2.213E-22  1625.7480     HDO    010  6  1  6   010  5  0  5
20    87.14478   87.14476    3   2.163E-23   13  0.5260  19    87.1448  1.055E-22   789.2639     D2O18  000 11  3  9   000 11  2 10
20    87.15980   87.15978    5   5.141E-24   12  0.7690  19    87.1598  1.665E-23   753.7049     H2O17  000  7  3  4   000  6  4  3
20    87.17218   87.17216    3   8.686E-24 >100  0.0001  19    87.1722  1.121E-24  1802.3352     HDO    000  9  9  1   000 10  8  2
20    87.17218   87.17216                                      87.1723  1.121E-24  1802.3352     HDO    000  9  9  0   000 10  8  3
20    87.22523   87.22521   10   2.532E-24   32  0.6432  19    87.2252  7.768E-24  1260.4426     D2O17  000 13  5  9   000 13  4 10
21    87.26588   87.26586    3   7.863E-22   33  0.0001  19    87.2659  5.575E-22   403.1615     HDO    000  7  2  6   000  7  0  7
20    87.27662   87.27660   11   1.569E-24   33  0.7105  19    87.2765  2.732E-24  1252.1753     D2O17  010  3  3  1   010  2  2  0
20    87.33579   87.33577    3   6.848E-21 >100  0.0017  19    87.3355  4.390E-23  1631.3830     H2O    000 10  5  6   000  9  6  3
20    87.34846   87.34844    4   1.120E-23   11  0.7629  19    87.3484  4.258E-23   791.8992     D2O17  000 11  3  9   000 11  2 10
20    87.35802   87.35800    3   5.430E-23   24  0.6665  19    87.3580  6.160E-23  1567.3005     HDO    010  3  3  1   010  3  2  2
20    87.37159   87.37157    4   9.680E-24   11  0.7554  19    87.3717  1.473E-23  1114.5493     H2O    000  9  2  7   000 10  1 10
20    87.38073   87.38071    7   3.226E-24   19  0.4811  19    87.3806  9.908E-24  1194.1300     D2O17  000 12  6  6   000 12  5  7
20    87.43108   87.43106    3   2.088E-23    8  0.7079  19    87.4311  7.998E-23   840.8647     H2O17  000  7  4  3   000  7  3  4
21    87.49186   87.49184    3   9.642E-22   23  0.0915  19    87.4918  2.328E-21   136.3366     H2O18  000  4  1  4   000  3  0  3
20    87.51617   87.51615    3   9.410E-24    7  0.8894  19    87.5161  8.770E-24  1978.2412     D2O    010 11  2  9   010 11  1 10
20    87.53079   87.53077    3   2.420E-22 >100  0.0730  19    87.5309  3.877E-23  1790.3866     D2O    010  8  5  3   010  8  4  4
21    87.58208   87.58206    3   1.204E-21 >100  2.0331  19    87.5821  5.375E-21   794.8293     D2O    000 11  3  9   000 11  2 10
21    87.63122   87.63120    3   3.222E-22   74  0.0001  19    87.6312  1.423E-22  1552.8540     D2O    010  8  1  7   010  7  2  6
20    87.65886   87.65884    4   5.494E-24   10  0.6950  19    87.6588  5.323E-24  1084.3638     D2O    000 13  3 11   000 14  0 14
21    87.75938   87.75936    3   7.392E-22   13  5.8584  19    87.7594  2.074E-20   416.2087     H2O    000  5  3  3   000  5  2  4
21    87.76667   87.76665    3   3.453E-22    9  5.1752  19    87.7666  1.758E-21   136.5376     H2O17  000  4  1  4   000  3  0  3
20    87.92023   87.92021    5   5.901E-24   13  0.6812  19    87.9202  4.637E-24  2464.7355     D2O    000 18  7 11   000 18  6 12
20    87.92023   87.92021                                      87.9206  4.332E-25  1594.7996     D2O17  010  6  5  1   010  6  4  2
21    88.07675   88.07673    4   3.123E-21    5 17.5733  18    88.0767  2.952E-19   136.7617     H2O    000  4  1  4   000  3  0  3
21    88.11827   88.11825    3   5.355E-22   19  4.6275  19    88.1182  3.478E-21   702.7021     D2O    000 10  3  7   000  9  4  6
21    88.14589   88.14587    3   3.708E-22   16  2.3519  19    88.1459  9.790E-22  1264.8986     D2O    000 13  5  9   000 13  4 10
21    88.16294   88.16292    3   3.393E-22   10  4.1667  19    88.1630  1.446E-21    65.6591     HD18O  000  3  2  2   000  2  1  1
21    88.19376   88.19374    7   9.609E-23   15  4.5475  19    88.1938  8.425E-23  1629.1418     HDO    010  4  3  2   010  4  2  3
20    88.20755   88.20753    3   8.603E-24    6  0.4568  19    88.2076  7.707E-24   790.8204     D2O    000  9  6  4   000 10  3  7
20    88.22913   88.22911    9   2.695E-24   26  0.5234  19    88.2286  1.836E-24  2054.3681     H2O    000 11  6  6   000 10  7  3
21    88.27533   88.27531    5   4.698E-22   64  0.0001  19    88.2755  3.430E-22  1257.3094     D2O    010  3  3  1   010  2  2  0
20    88.28067   88.28065    4   5.558E-22 >100  0.0246  19    88.2806  2.863E-23  1819.3351     H2O    010  3  3  0   010  3  2  1
21    88.35395   88.35393    3   7.524E-22   32  0.0001  19    88.3540  1.257E-21   278.1960     D2O18  000  7  2  6   000  6  1  5
21    88.46427   88.46425    4   1.729E-22   12  4.9787  19    88.4643  9.900E-22   366.5500     D2O18  000  8  1  7   000  7  2  6
21    88.51698   88.51696    3   2.265E-22    7  6.0585  19    88.5171  3.924E-22   367.8329     D2O17  000  8  1  7   000  7  2  6
21    88.55687   88.55685    3   1.131E-21    6 11.9229  19    88.5569  4.852E-20   369.2661     D2O    000  8  1  7   000  7  2  6
21    88.65011   88.65009   16   9.069E-23 >100  0.0001  19    88.6502  5.475E-23   399.4575     H2O    000  4  4  1   000  5  1  4
21    88.65153   88.65151    4   5.415E-22   33  1.1804  19    88.6516  9.813E-22    65.9066     HD17O  000  3  2  2   000  2  1  1
20    88.68238   88.68236    4   1.458E-23    9  0.9218  19    88.6823  2.339E-23  1037.6860     D2O18  000 11  6  5   000 11  5  6
20    88.68238   88.68236                                      88.6825  6.365E-24  1814.5117     D2O    000 16  5 12   000 15  6  9
21    88.78238   88.78236    3   4.119E-22   42  0.0001  19    88.7824  1.726E-22  1256.8546     D2O    010  3  3  0   010  2  2  1
20    88.79171   88.79169    4   6.913E-24    9  0.5553  19    88.7917  3.164E-23   114.3081     D2O18  000  4  3  1   000  4  0  4
20    88.79514   88.79512    3   2.014E-23   12  0.3975  19    88.7950  2.435E-23  1075.7147     HDO    000 11  3  9   000 12  0 12
20    88.81278   88.81276    4   8.448E-24    9  0.7252  19    88.8126  9.730E-24  2026.8315     HDO    000 15  4 12   000 14  5  9
20    88.82378   88.82376    3   3.627E-23   15  0.7328  19    88.8238  4.280E-23  1657.3558     D2O    010  9  2  8   010  9  1  9
21    88.88052   88.88050    3   1.298E-21 >100  3.1226  19    88.8804  1.359E-20   842.3565     H2O    000  7  4  3   000  7  3  4
20    88.90123   88.90121    4   1.603E-21 >100  0.0067  19    88.9012  2.510E-23  1689.7632     D2O    010  7  5  2   010  7  4  3
21    88.95237   88.95235    5   2.300E-22   75  0.6371  19    88.9524  1.782E-22   325.2157     H2O18  000  5  2  4   000  5  1  5
21    88.97488   88.97486    6   1.847E-22   19  2.1677  19    88.9748  6.620E-22    73.8440     D2O18  000  4  2  2   000  3  1  3
21    88.98518   88.98516    4   2.190E-22    9  3.8839  19    88.9851  5.072E-22   278.8478     D2O17  000  7  2  6   000  6  1  5
21    89.01954   89.01952    4   2.049E-22    9  3.8847  19    89.0195  4.914E-22   381.9186     HD18O  000  7  1  6   000  6  2  5
21    89.03519   89.03517    3   4.407E-22   50  0.3369  19    89.0351  3.267E-22   383.3125     HD17O  000  7  1  6   000  6  2  5
21    89.04209   89.04207    3   1.310E-21   13  9.1854  19    89.0421  5.425E-20   384.8756     HDO    000  7  1  6   000  6  2  5
21    89.20453   89.20451    4   2.181E-21   11 15.7296  19    89.2045  1.668E-19    66.1845     HDO    000  3  2  2   000  2  1  1
21    89.24796   89.24794    3   1.556E-22    9  2.1421  19    89.2479  1.352E-22   325.8802     H2O17  000  5  2  4   000  5  1  5
21    89.29935   89.29933    3   6.171E-22   34  0.0001  19    89.2994  2.742E-22    74.1563     D2O17  000  4  2  2   000  3  1  3
21    89.42734   89.42732    6   1.309E-22   28  1.6763  19    89.4272  9.015E-23  1794.5774     D2O    000 16  4 12   000 16  3 13
20    89.45929   89.45927    3   2.190E-23   14  0.5277  19    89.4592  2.021E-23  1788.3465     D2O    010  8  5  4   010  8  4  5
20    89.51910   89.51908    3   2.587E-23   15  0.6753  19    89.5191  2.857E-23  1900.0050     D2O    010  9  5  5   010  9  4  6
21    89.58330   89.58328    3   8.700E-22   10  5.6106  19    89.5833  2.281E-20   326.6255     H2O    000  5  2  4   000  5  1  5
21    89.58793   89.58791    3   1.298E-22   85  0.8100  19    89.5879  5.420E-23  1602.4135     D2O    010  6  5  1   010  6  4  2
21    89.60768   89.60766    6   8.064E-23   20  3.0294  19    89.6076  5.097E-23  1689.0296     D2O    010  7  5  3   010  7  4  4
20    89.64825   89.64823   13   1.960E-24   48  0.3047  19                                                                        
21    89.67149   89.67147    3   1.129E-21   10  8.5211  19    89.6715  3.558E-20    74.5062     D2O    000  4  2  2   000  3  1  3
21    89.70022   89.70020   12   1.539E-22   37  9.3045  19    89.7001  1.247E-22  1731.8967     H2O    010  4  1  4   010  3  0  3
21    89.70152   89.70150    4   1.472E-21   11 10.0210  19    89.7014  6.405E-20   279.5647     D2O    000  7  2  6   000  6  1  5
21    89.73296   89.73294    3   8.685E-22   21  0.0001  19    89.7330  1.271E-21  1198.6783     D2O    000 12  6  6   000 12  5  7
20    89.75138   89.75136    3   8.415E-24    8  0.6576  19    89.7514  2.978E-23   699.3676     D2O17  000 10  3  7   000  9  4  6
20    89.79423   89.79421    3   2.003E-23    7  0.6428  19    89.7943  2.723E-23  1602.2024     D2O    010  6  5  2   010  6  4  3
20    89.82919   89.82917    3   4.323E-23   11  1.0414  19    89.8292  8.385E-23  1705.9589     HDO    010  5  3  3   010  5  2  4
20    89.88276   89.88274    3   2.155E-23   17  0.4272  19    89.8828  2.082E-23  1527.9607     D2O    010  5  5  0   010  5  4  1
20    89.92622   89.92620    3   5.904E-23 >100  0.3065  19    89.9262  4.167E-23  1527.9168     D2O    010  5  5  1   010  5  4  2
20    89.95996   89.95994    6   3.924E-24   12  0.3340  19    89.9601  1.278E-23   114.6306     D2O17  000  4  3  1   000  4  0  4
20    90.01969   90.01967    3   1.003E-23   12  0.3731  19    90.0197  9.245E-24  2023.7554     D2O    010 10  5  6   010 10  4  7
20    90.02205   90.02203    4   6.145E-24 >100  0.0684  19    90.0223  3.594E-24  2707.5972     HDO    000 17  5 12   000 17  4 13
21    90.21275   90.21273    5   1.425E-22   58  1.2639  19    90.2129  1.040E-22   853.5464     HD18O  000  9  4  5   000  9  3  6
19    90.49878   90.49876   20   6.454E-25   27  0.2934  19    90.4989  4.175E-24  1451.2960     D2O18  010  7  2  6   010  6  1  5
20    90.53478   90.53476    9   1.360E-24   35  0.7476  19    90.5346  5.720E-25  2522.2645     H2O    000 12  7  6   000 11  8  3
20    90.53666   90.53664    3   5.844E-24   18  0.2762  19    90.5366  4.398E-24  2017.2952     D2O    000 17  5 13   000 16  6 10
21    90.57338   90.57336    3   3.789E-22   50  0.0001  19    90.5734  2.637E-22   605.5500     HD18O  000  8  3  6   000  8  2  7
20    90.60961   90.60959    4   7.426E-24 >100  0.0001  19    90.6095  9.550E-24  1041.8230     D2O17  000 11  6  5   000 11  5  6
20    90.61113   90.61111    4   7.044E-24   11  0.6255  19    90.6111  5.725E-24  2175.5639     HDO    000 15  5 10   000 14  6  9
21    90.67646   90.67644    3   3.969E-22   53  0.0002  19    90.6764  2.436E-22   291.2422     HD18O  000  6  2  5   000  5  2  4
21    90.73955   90.73953    3   1.934E-22   95  0.0731  19    90.7395  1.624E-22   577.6355     D2O18  000 10  1  9   000 10  0 10
19    90.75867   90.75865   36   7.879E-25   41  0.4923  19    90.7589  2.707E-24  1554.8547     D2O18  010  9  0  9   010  8  1  8
20    90.86147   90.86145    3   1.533E-23    7  0.5743  19    90.8614  8.095E-23   899.2246     D2O18  000 10  6  4   000 10  5  5
21    90.91243   90.91241    8   7.617E-23   14  2.1974  19    90.9126  6.574E-23   579.6182     D2O17  000 10  1  9   000 10  0 10
21    90.94250   90.94248    3   3.435E-22   53  0.0001  19    90.9426  1.600E-22   292.3699     HD17O  000  6  2  5   000  5  2  4
20    90.97638   90.97636    3   3.395E-24 >100  0.0001  19    90.9763  5.445E-24  1554.7053     D2O18  010  9  1  9   010  8  0  8
20    91.04951   91.04949    3   1.484E-23    8  0.7803  19    91.0493  1.881E-23  2339.9445     HDO    000 16  4 12   000 16  3 13
21    91.08889   91.08887    6   2.414E-22   69  0.7782  19    91.0889  1.776E-22   607.6248     HD17O  000  8  3  6   000  8  2  7
21    91.09666   91.09664    4   4.491E-21 >100  0.6138  19    91.0966  8.322E-21   581.8235     D2O    000 10  1  9   000 10  0 10
21    91.16190   91.16188    3   2.662E-22   70  0.0001  19    91.1620  7.014E-23   856.3046     HD17O  000  9  4  5   000  9  3  6
21    91.18306   91.18304    5   1.117E-22 >100  0.4346  19    91.1830  7.930E-23   696.4113     D2O18  000 10  3  7   000  9  4  6
20    91.22004   91.22002    4   1.228E-23   15  0.5728  19    91.2201  1.111E-23  2159.2588     D2O    010 11  5  7   010 11  4  8
21    91.23902   91.23900    3   9.576E-22    9  6.6577  19    91.2390  2.625E-20   293.6365     HDO    000  6  2  5   000  5  2  4
21    91.28996   91.28994    3   7.956E-22   28  0.0001  19    91.2900  1.612E-21   114.9865     D2O    000  4  3  1   000  4  0  4
21    91.33013   91.33011    3   2.056E-22    9  4.5061  19    91.3302  8.295E-22   385.3497     D2O18  000  9  0  9   000  8  1  8
20    91.35403   91.35401    3   1.341E-23    9  0.5062  19    91.3540  8.205E-23   577.6544     D2O18  000 10  2  9   000 10  1 10
20    91.37548   91.37546    4   4.718E-22 >100  0.0246  19    91.3755  2.113E-23  1714.2338     D2O    010  9  2  7   010  8  3  6
21    91.40010   91.40008    5   2.135E-22   59  0.6654  19    91.4000  1.314E-22  1565.8708     D2O    010  9  0  9   010  8  1  8
21    91.45238   91.45236    3   8.253E-22   22  0.2739  19    91.4523  1.985E-21    42.0234     H2O18  000  2  2  1   000  1  1  0
21    91.47261   91.47259    3   6.348E-22   35  0.0001  19    91.4725  1.665E-21   385.2505     D2O18  000  9  1  9   000  8  0  8
20    91.48736   91.48734    3   2.340E-23   11  0.6952  19    91.4874  2.411E-23  1705.9589     HDO    010  6  2  5   010  5  2  4
20    91.58857   91.58855   20   2.177E-24   49  1.2486  19    91.5886  4.969E-24  1423.1131     D2O18  000 14  5 10   000 14  4 11
20    91.59814   91.59812    5   9.796E-24   12  0.7589  19    91.5981  3.326E-23   579.6397     D2O17  000 10  2  9   000 10  1 10
21    91.63957   91.63955    5   1.562E-22   14  5.0894  19    91.6396  3.336E-22   386.6716     D2O17  000  9  0  9   000  8  1  8
21    91.66717   91.66715    5   1.765E-22   10  2.8604  19    91.6673  2.645E-22  1565.6886     D2O    010  9  1  9   010  8  0  8
21    91.67384   91.67382    3   1.865E-21   87  3.3598  19    91.6738  2.993E-20   609.9465     HDO    000  8  3  6   000  8  2  7
21    91.79659   91.79657    5   4.941E-22   47  0.0001  19    91.7967  9.525E-22   110.8662     D2O18  000  4  3  2   000  3  2  1
21    91.79829   91.79827    3   2.850E-22    9  4.1314  19    91.7982  6.698E-22   386.5615     D2O17  000  9  1  9   000  8  0  8
20    91.80266   91.80264    4   5.298E-24   21  0.9553  19    91.8027  2.981E-24  2632.6598     HDO    010 11  4  7   010 11  3  8
21    91.86936   91.86934    3   5.058E-22   16  4.2543  19    91.8693  4.218E-21   581.8481     D2O    000 10  2  9   000 10  1 10
21    91.95097   91.95095    4   3.636E-22   70  0.0001  19    91.9509  2.050E-22  1460.9031     D2O    010  7  2  6   010  6  1  5
21    91.95837   91.95835    3   5.502E-22   32  3.0324  19    91.9583  1.509E-21    42.1870     H2O17  000  2  2  1   000  1  1  0
21    91.98287   91.98285    3   1.046E-21   15  8.5061  19    91.9829  4.193E-20   388.1422     D2O    000  9  0  9   000  8  1  8
20    92.04143   92.04141    3   1.344E-23    6  0.8128  19    92.0414  5.030E-23  1034.0251     D2O18  000 11  6  6   000 11  5  7
20    92.06268   92.06266    6   4.185E-24   15  0.7578  19    92.0628  1.398E-23  1182.5367     D2O18  000 12  6  7   000 12  5  8
20    92.13178   92.13176    4   1.717E-23   43  0.1922  19    92.1323  1.300E-23  2430.9938     HDO    000 16  5 11   000 16  4 12
20    92.13691   92.13689    8   1.261E-23   22  0.6514  19    92.1368  6.230E-23   774.2791     D2O18  000  9  6  3   000  9  5  4
21    92.16163   92.16161    3   1.423E-21    7 14.3648  19    92.1616  8.423E-20   388.0187     D2O    000  9  1  9   000  8  0  8
21    92.24308   92.24306    4   1.945E-20 >100  0.1540  19    92.2431  1.184E-20   859.3925     HDO    000  9  4  5   000  9  3  6
20    92.31255   92.31253    3   1.501E-23   44  0.0220  19    92.3125  4.176E-23   897.6772     D2O18  000 10  6  5   000 10  5  6
20    92.32632   92.32630    4   5.766E-24   10  0.6542  19    92.3264  2.794E-23  1164.1261     D2O18  000 13  4 10   000 13  3 11
20    92.48435   92.48433   11   7.470E-24   29  1.4258  19    92.4844  4.308E-24  2213.6320     D2O    010 12  4  9   010 12  3 10
21    92.52991   92.52989    3   2.479E-21    7 20.5441  19    92.5299  2.550E-19    42.3717     H2O    000  2  2  1   000  1  1  0
20    92.56717   92.56715    4   2.343E-23   12  0.9247  19    92.5672  4.125E-23  1049.1243     HDO    000 11  2  9   000 11  2 10
20    92.57669   92.57667    3   1.031E-23   84  0.0001  19    92.5766  1.121E-23  1167.8660     D2O17  000 13  4 10   000 13  3 11
20    92.62123   92.62121    8   3.738E-24   22  0.7056  19    92.6212  1.449E-23  1342.8936     D2O18  000 13  6  8   000 13  5  9
20    92.64331   92.64329    6   9.104E-24   16  0.8538  19    92.6433  2.157E-23   608.4726     HD18O  000  6  5  2   000  5  5  1
20    92.64448   92.64446    6   8.997E-24   61  0.1828  19    92.6443  2.157E-23   608.4728     HD18O  000  6  5  1   000  5  5  0
20    92.65579   92.65577    3   1.451E-23   60  0.0150  19    92.6557  3.294E-23   903.4356     D2O17  000 10  6  4   000 10  5  5
21    92.66053   92.66051    3   3.168E-22   29  1.1666  19    92.6606  3.902E-22   111.5160     D2O17  000  4  3  2   000  3  2  1
20    92.67672   92.67670    3   5.871E-23 >100  0.2030  19    92.6767  1.261E-22   773.7134     D2O18  000  9  6  4   000  9  5  5
20    92.71183   92.71181    3   3.920E-24 >100  0.0001  19    92.7115  2.591E-25  1045.2410     HD17O  000 11  2  9   000 11  2 10
21    92.76361   92.76359    3   7.038E-22   23  0.3632  19    92.7636  1.219E-21  1046.5299     D2O    000 11  6  5   000 11  5  6
20    92.83500   92.83498    3   2.741E-23   15  0.6979  19    92.8350  1.682E-22   662.4284     D2O18  000  8  6  2   000  8  5  3
20    92.84668   92.84666    3   3.902E-22 >100  0.0348  19    92.8466  2.855E-23  1908.0163     H2O    010  5  1  4   010  4  2  3
21    92.87595   92.87593    3   3.501E-22    9  5.0783  19    92.8759  1.407E-21  1172.0227     D2O    000 13  4 10   000 13  3 11
21    92.89447   92.89445    5   4.506E-22   50  0.0001  19    92.8944  2.500E-22  1432.4903     D2O    000 14  5 10   000 14  4 11
20    92.90580   92.90578    3   1.180E-23 >100  0.0001  19    92.9058  1.402E-23   611.9874     HD17O  000  6  5  2   000  5  5  1
20    92.90689   92.90687    5   6.187E-24   15  0.8785  19    92.9069  1.402E-23   611.9874     HD17O  000  6  5  1   000  5  5  0
20    93.00316   93.00314    3   1.504E-23   10  0.5342  19    93.0032  8.440E-23   662.2548     D2O18  000  8  6  3   000  8  5  4
20    93.11227   93.11225    4   4.996E-23 >100  0.2791  19    93.1123  7.159E-23   474.8894     HD18O  000  6  4  3   000  5  4  2
20    93.11348   93.11346   28   2.536E-24 >100  0.0001  19    93.1133  1.833E-24  1703.3926     HD18O  010  7  0  7   010  6  1  6
20    93.17928   93.17926    3   2.754E-23   17  0.5820  19    93.1793  7.168E-23   474.9065     HD18O  000  6  4  2   000  5  4  1
20    93.18793   93.18791    4   1.924E-23   18  0.5085  19    93.1879  9.520E-23   563.3814     D2O18  000  7  6  1   000  7  5  2
21    93.19792   93.19790    7   4.068E-22   20  7.9073  19    93.1983  2.273E-21   615.9686     HDO    000  6  5  2   000  5  5  1
21    93.19909   93.19907   10   7.554E-22 >100  0.0001  19    93.1988  2.273E-21   615.9688     HDO    000  6  5  1   000  5  5  0
21    93.22932   93.22930    5   1.087E-22    8  3.3850  19    93.2294  1.906E-22   563.3390     D2O18  000  7  6  2   000  7  5  3
21    93.31686   93.31684    5   1.817E-22   47  0.8346  19    93.3170  1.539E-22   370.0445     HD18O  000  6  3  4   000  5  3  3
20    93.32198   93.32196    3   8.332E-24    7  0.6702  19    93.3219  8.790E-24  2124.9767     HDO    010  9  2  7   010  8  3  6
20    93.33735   93.33733    3   4.069E-23 >100  0.3612  19    93.3374  1.536E-22   476.9550     D2O18  000  6  6  0   000  6  5  1
20    93.34467   93.34465    3   1.432E-23    9  0.4225  19    93.3447  7.680E-23   476.9477     D2O18  000  6  6  1   000  6  5  2
20    93.35867   93.35865    5   4.355E-24   11  0.4689  19    93.3586  3.130E-24  2306.1164     D2O    010 12  5  8   010 12  4  9
21    93.36582   93.36580    9   1.256E-22   99  0.0595  19    93.3660  4.671E-23   477.4015     HD17O  000  6  4  3   000  5  4  2
20    93.43145   93.43143    4   1.378E-23   10  0.7477  19    93.4314  4.677E-23   477.4182     HD17O  000  6  4  2   000  5  4  1
20    93.45993   93.45991    3   1.539E-23   13  0.3132  19    93.4594  1.683E-23  1631.2453     H2O    000 10  5  5   000  9  6  4
21    93.47925   93.47923    3   6.867E-22   24  0.0001  19    93.4792  6.815E-22  1330.5237     D2O    000 14  3 11   000 14  2 12
20    93.49712   93.49710    5   2.589E-24   22  0.8288  19    93.4972  1.803E-24  2066.3040     HDO    010  6  5  2   010  5  5  1
20    93.49807   93.49805    4   4.629E-24 >100  0.0001  19    93.4982  1.804E-24  2066.3039     HDO    010  6  5  1   010  5  5  0
21    93.56875   93.56873    5   2.095E-22   47  0.8195  19    93.5688  1.008E-22   371.7464     HD17O  000  6  3  4   000  5  3  3
21    93.57720   93.57718    4   1.983E-22   87  0.0001  19    93.5773  7.100E-23   658.6100     H2O18  000  6  4  2   000  6  3  3
21    93.59420   93.59418    6   1.390E-22   11  3.0661  19    93.5942  1.295E-22  1253.7991     D2O    010  4  2  2   010  3  1  3
21    93.63474   93.63472    3   1.285E-21    7 12.7589  19    93.6347  5.002E-20   112.2515     D2O    000  4  3  2   000  3  2  1
21    93.64804   93.64802    3   2.655E-21 >100  0.9049  19    93.6480  7.610E-21   480.2426     HDO    000  6  4  3   000  5  4  2
20    93.66381   93.66379    3   1.038E-23    6  0.6841  19    93.6627  1.046E-23  1813.7876     H2O    010  3  3  1   010  3  2  2
21    93.67271   93.67269    4   1.815E-22    9  6.4478  19    93.6726  1.996E-22  1712.8238     HDO    010  7  0  7   010  6  1  6
20    93.68917   93.68915    7   6.042E-24   14  0.4275  19    93.6891  2.040E-23  1038.4761     D2O17  000 11  6  6   000 11  5  7
21    93.71164   93.71162    4   1.066E-19   48  0.0121  19    93.7117  7.620E-21   480.2589     HDO    000  6  4  2   000  5  4  1
20    93.73200   93.73198    3   2.705E-23   13  0.6709  19    93.7320  3.465E-23  1915.3450     HDO    010  8  1  7   010  8  0  8
21    93.76081   93.76079    3   3.732E-22   48  0.0001  19    93.7609  2.119E-22    15.5082     HDO    000  2  2  0   000  1  0  1
21    93.79651   93.79649    3   3.174E-22   12  2.2935  19    93.7964  6.917E-22  1043.5042     D2O    000 12  4  8   000 11  5  7
21    93.84864   93.84862    3   1.775E-21 >100  2.3696  19    93.8487  1.649E-20   373.6659     HDO    000  6  3  4   000  5  3  3
21    93.85026   93.85024    3   1.063E-22 >100  0.0001  19    93.8503  2.530E-23   778.4959     D2O17  000  9  6  3   000  9  5  4
20    93.89975   93.89973    7   4.578E-24   31  0.9115  19    93.8994  3.117E-24  2266.1751     HDO    000 16  4 13   000 15  5 10
21    93.91323   93.91321    3   1.378E-21 >100  1.0140  19    93.9132  3.275E-21   925.3693     D2O    000 12  2 10   000 12  1 11
21    93.95571   93.95569    3   4.419E-22   28  0.8739  19    93.9557  1.693E-21   306.4077     HD18O  000  7  0  7   000  6  1  6
20    93.95892   93.95890    6   7.358E-24   11  0.4554  19    93.9589  6.420E-24  1915.1876     HDO    010  6  4  3   010  5  4  2
20    93.97837   93.97835    4   6.194E-24   13  0.2987  19    93.9784  1.694E-23   902.0278     D2O17  000 10  6  5   000 10  5  6
20    94.01805   94.01803    4   7.093E-24    9  0.7349  19    94.0181  6.425E-24  1915.2028     HDO    010  6  4  2   010  5  4  1
20    94.02734   94.02732    3   7.315E-24    8  0.5519  19    94.0274  2.614E-23   921.9726     D2O17  000 12  2 10   000 12  1 11
20    94.08565   94.08563    3   9.297E-24   19  0.1981  19    94.0856  7.130E-24  2234.1374     D2O    000 17  7 10   000 17  6 11
20    94.09601   94.09599    9   1.798E-24 >100  0.0001  19    94.0959  1.003E-24  2904.6701     H2O    010  9  4  5   010  9  3  6
20    94.10073   94.10071    3   4.001E-24 >100  0.0221  19    94.1008  5.516E-24  1325.9088     D2O17  000 14  3 11   000 14  2 12
20    94.10677   94.10675    3   1.291E-23    6  0.6129  19    94.1067  6.520E-23   918.9143     D2O18  000 12  2 10   000 12  1 11
20    94.12310   94.12308   10   2.490E-24   23  1.1172  19    94.1230  5.858E-24  1347.6678     D2O17  000 13  6  8   000 13  5  9
20    94.18825   94.18823    3   1.321E-23    7  0.5184  19    94.1883  1.462E-23  1795.7881     HDO    010  6  3  4   010  5  3  3
21    94.23513   94.23511    3   3.993E-22   14  4.1743  19    94.2352  1.138E-21   307.4499     HD17O  000  7  0  7   000  6  1  6
20    94.34051   94.34049    3   1.363E-23    7  0.6911  19    94.3405  5.116E-23   777.9829     D2O17  000  9  6  4   000  9  5  5
20    94.37532   94.37530    3   2.109E-23   12  0.5052  19    94.3753  1.958E-23  1978.8565     D2O    010 11  3  9   010 11  2 10
21    94.50361   94.50359    5   8.901E-23   13  7.2542  19    94.5036  6.832E-23   666.6089     D2O17  000  8  6  2   000  8  5  3
21    94.54573   94.54571    3   2.022E-21    9 17.2808  19    94.5458  1.912E-19   308.6157     HDO    000  7  0  7   000  6  1  6
21    94.58670   94.58668    3   3.153E-22    8  3.3515  19    94.5867  1.943E-21   108.5131     D2O18  000  4  3  1   000  3  2  2
20    94.60169   94.60167    8   2.384E-24   24  0.6325  19    94.6019  7.865E-25  2523.1262     HDO    000 17  4 14   000 16  5 11
20    94.61533   94.61531    3   4.397E-24   69  0.1407  19    94.6153  1.393E-23  1321.7407     D2O18  000 14  3 11   000 14  2 12
20    94.65212   94.65210   24   1.821E-24   86  1.6657  19    94.6519  2.895E-25  1703.3926     HD18O  010  7  1  7   010  6  1  6
20    94.65582   94.65580    3   1.449E-23   59  0.0527  19    94.6558  3.426E-23   666.4519     D2O17  000  8  6  3   000  8  5  4
21    94.66937   94.66935    3   5.610E-22   17  3.4346  19    94.6693  4.190E-21   908.2111     D2O    000 10  6  4   000 10  5  5
21    94.76881   94.76879    4   2.626E-22   56  0.0001  19    94.7688  1.578E-22   370.8143     HD18O  000  6  3  3   000  5  3  2
20    94.82495   94.82493    3   1.438E-23    6  0.6813  19    94.8250  5.414E-23   659.9867     H2O17  000  6  4  2   000  6  3  3
20    94.83196   94.83194    3   1.189E-23    6  0.5193  19    94.8319  3.866E-23   567.5049     D2O17  000  7  6  1   000  7  5  2
20    94.86955   94.86953    3   1.887E-23    8  0.4272  19    94.8695  7.740E-23   567.4665     D2O17  000  7  6  2   000  7  5  3
21    94.93173   94.93171    3   4.488E-22   31  0.1530  19    94.9317  3.490E-22   550.4508     H2O18  000  6  3  4   000  6  2  5
21    94.95292   94.95290    3   7.131E-22   10  3.0789  19    94.9529  8.090E-21   524.6088     D2O    000  9  2  7   000  8  3  6
21    94.96789   94.96787    5   9.165E-23   11  5.0259  19    94.9678  6.236E-23   481.0140     D2O17  000  6  6  0   000  6  5  1
20    94.97443   94.97441    6   8.251E-24   13  0.8480  19    94.9745  3.118E-23   481.0075     D2O17  000  6  6  1   000  6  5  2
21    94.99858   94.99856    3   2.881E-22   42  0.0001  19    94.9985  1.033E-22   372.5041     HD17O  000  6  3  3   000  5  3  2
20    95.03231   95.03229    3   1.141E-23    7  0.8245  19    95.0323  1.443E-23  2205.6518     H2O    000 12  5  7   000 12  4  8
21    95.10267   95.10265    5   2.140E-22   27  1.2373  19    95.1028  1.982E-22  1472.1976     HDO    010  3  2  2   010  2  1  1
20    95.13440   95.13438    3   3.890E-23   21  0.6462  19    95.1344  5.495E-23  1808.1276     HDO    010  7  2  6   010  7  1  7
21    95.16619   95.16617    3   3.987E-22   38  0.0001  19    95.1662  3.010E-22   306.4077     HD18O  000  7  1  7   000  6  1  6
21    95.21741   95.21739    3   6.669E-22   24  3.0368  19    95.2174  4.916E-21  1046.4741     HDO    000 11  2  9   000 11  1 10
21    95.25357   95.25355    3   1.919E-21 >100  2.6305  19    95.2536  1.688E-20   374.4100     HDO    000  6  3  3   000  5  3  2
20    95.27495   95.27493    3   1.619E-23    6  0.3553  19    95.2750  4.449E-23  1039.3186     HD18O  000 11  2  9   000 11  1 10
20    95.30388   95.30386    3   4.475E-22 >100  0.0266  19    95.3038  3.020E-23  1712.8238     HDO    010  7  1  7   010  6  1  6
20    95.32229   95.32227   10   2.107E-24   21  1.2499  19    95.3223  1.341E-24  2421.6305     D2O    020  3  3  1   020  2  2  0
21    95.36299   95.36297    3   5.775E-22   24  0.1015  19    95.3630  7.958E-22   109.2277     D2O17  000  4  3  1   000  3  2  2
20    95.36714   95.36712    5   4.494E-24   12  0.6301  19    95.3671  4.044E-24   384.8756     HDO    000  5  4  2   000  6  2  5
20    95.37504   95.37502    3   5.015E-23   14  0.9740  19    95.3750  9.860E-23  1598.0681     HDO    000 13  4  9   000 12  5  8
21    95.46279   95.46277    5   3.912E-22   54  0.1604  19    95.4627  2.644E-22   551.6093     H2O17  000  6  3  4   000  6  2  5
21    95.46982   95.46980    7   2.084E-22   24  1.5720  19    95.4697  6.000E-22   362.0207     D2O18  000  8  2  7   000  7  1  6
21    95.47549   95.47547    4   3.813E-22   25  1.4751  19    95.4754  7.168E-22  1192.2979     D2O    000 12  6  7   000 12  5  8
21    95.47976   95.47974    3   3.771E-22   61  0.0001  19    95.4797  1.978E-22   307.4499     HD17O  000  7  1  7   000  6  1  6
20    95.54141   95.54139    3   8.877E-24    6  0.5100  19    95.5412  9.847E-24  2533.7917     H2O    000 13  5  8   000 13  4  9
21    95.55597   95.55595    3   4.938E-22   14  2.3109  19    95.5559  2.585E-21  1043.5042     D2O    000 11  6  6   000 11  5  7
20    95.56706   95.56704    4   1.406E-23   10  0.8610  19    95.5671  1.496E-23  1796.5159     HDO    010  6  3  3   010  5  3  2
20    95.59471   95.59469    8   1.893E-24   15  0.4453  19    95.5947  1.705E-24  2541.6914     D2O    000 19  5 14   000 19  4 15
21    95.63423   95.63421    8   1.841E-22   45  0.4552  19    95.6343  1.923E-22   706.5986     HD18O  000  8  4  4   000  8  3  5
21    95.64031   95.64029    3   1.990E-22   89  0.0001  19    95.6403  6.752E-23   522.4152     D2O17  000  9  2  7   000  8  3  6
21    95.77920   95.77918    3   5.409E-22   10  1.9168  19    95.7792  3.215E-21   783.2686     D2O    000  9  6  3   000  9  5  4
21    95.82994   95.82992    3   1.386E-21   27  5.0985  19    95.8300  3.248E-20   308.6157     HDO    000  7  1  7   000  6  1  6
21    95.84226   95.84224    3   4.266E-22   17  1.3232  19    95.8422  7.400E-22  1353.0445     D2O    000 13  6  8   000 13  5  9
21    95.86152   95.86150    3   6.558E-22   20  1.6691  19    95.8614  2.149E-21   906.9448     D2O    000 10  6  5   000 10  5  6
21    95.97457   95.97455    4   3.372E-22   45  0.0001  19    95.9745  2.781E-22   509.5755     HD18O  000  8  2  7   000  8  1  8
21    96.05366   96.05364    4   3.531E-22   35  0.0001  19    96.0533  2.414E-22   362.9857     D2O17  000  8  2  7   000  7  1  6
21    96.06730   96.06728    3   9.441E-22    8  8.0436  19    96.0673  4.457E-20   552.9114     H2O    000  6  3  4   000  6  2  5
21    96.14401   96.14399    4   1.919E-22    8  3.6809  19    96.1439  3.105E-22   304.2194     HD18O  000  7  0  7   000  6  0  6
21    96.20923   96.20921    3   2.173E-21 >100  1.7471  19    96.2092  1.564E-20   446.6966     H2O    000  6  1  5   000  6  0  6
21    96.21931   96.21929    3   4.836E-22    9 16.8876  22    96.2192  6.490E-21   782.8088     D2O    000  9  6  4   000  9  5  5
21    96.21984   96.21982   14   7.293E-23   25  6.5049  19    96.2201  1.755E-22   520.4619     D2O18  000  9  2  7   000  8  3  6
21    96.23134   96.23132    3   7.782E-21   79  0.2859  19    96.2312  9.185E-21   661.5489     H2O    000  6  4  2   000  6  3  3
21    96.24251   96.24249    3   1.867E-21    9 15.8919  19    96.2425  1.020E-19   110.0340     D2O    000  4  3  1   000  3  2  2
21    96.27756   96.27754    4   1.040E-22   10  6.1291  19    96.2776  9.331E-23   445.7192     H2O17  000  6  1  5   000  6  0  6
20    96.29905   96.29903   12   1.580E-24   27  0.5475  19    96.2991  3.263E-24  1697.5244     D2O18  000 15  6 10   000 15  5 11
21    96.33433   96.33431   10   2.724E-22    6  5.7088  19    96.3339  1.237E-22   444.8462     H2O18  000  6  1  5   000  6  0  6
21    96.33433   96.33431                                      96.3346  1.873E-22   511.2902     HD17O  000  8  2  7   000  8  1  8
20    96.34698   96.34696    3   8.598E-24   19  0.1886  19    96.3469  3.381E-23   919.0605     D2O18  000 12  3 10   000 12  2 11
21    96.38522   96.38520    3   7.704E-22   14  3.5322  19    96.3852  8.672E-21   671.3356     D2O    000  8  6  2   000  8  5  3
21    96.47556   96.47554    3   3.921E-22   33  0.0001  19    96.4756  2.042E-22   305.2095     HD17O  000  7  0  7   000  6  0  6
21    96.51463   96.51461    4   1.228E-22   96  0.2483  19    96.5148  5.385E-23  1903.2620     HDO    010  7  3  5   010  7  2  6
21    96.52157   96.52155    3   7.230E-22   34  2.3625  19    96.5215  4.350E-21   671.1951     D2O    000  8  6  3   000  8  5  4
21    96.52501   96.52499   11   8.565E-23 >100  0.0001  19    96.5250  3.140E-23  1709.9714     HDO    010  7  0  7   010  6  0  6
20    96.52920   96.52918    7   6.355E-24 >100  0.0001  19    96.5291  1.361E-23   922.1400     D2O17  000 12  3 10   000 12  2 11
21    96.55279   96.55277    5   2.291E-22   40  0.5228  19    96.5529  1.298E-22   709.0481     HD17O  000  8  4  4   000  8  3  5
20    96.60426   96.60424   13   1.233E-24   30  1.0178  19    96.6043  3.660E-25  3024.8927     HDO    100  7  1  7   100  6  0  6
20    96.60928   96.60926    3   4.964E-24    6  0.5390  19    96.6093  3.333E-24  2463.9049     D2O    010 13  5  9   010 13  4 10
20    96.62042   96.62040    8   2.038E-24   18  0.8770  19    96.6203  3.735E-24   508.9297     HD18O  000  8  2  7   000  8  0  8
21    96.67093   96.67091    3   4.059E-22   43  0.0001  19    96.6709  3.334E-22   263.5931     HD18O  000  6  1  5   000  5  1  4
21    96.68761   96.68759    3   6.780E-22   52  3.4915  19    96.6876  4.908E-21   572.1645     D2O    000  7  6  1   000  7  5  2
21    96.71878   96.71876    3   1.219E-21   33  6.0828  19    96.7188  3.035E-20   364.0468     D2O    000  8  2  7   000  7  1  6
21    96.72113   96.72111    4   4.737E-21 >100  0.5938  19    96.7211  9.825E-21   572.1303     D2O    000  7  6  2   000  7  5  3
21    96.73472   96.73470    3   3.981E-22   13  4.5597  19    96.7347  1.714E-21   925.5633     D2O    000 12  3 10   000 12  2 11
21    96.73936   96.73934    3   1.228E-21   33  5.7690  19    96.7393  3.158E-20   513.2072     HDO    000  8  2  7   000  8  1  8
20    96.77184   96.77182    5   6.264E-24   15  0.8416  19    96.7718  4.415E-24  2117.0038     D2O    000 17  6 12   000 16  7  9
21    96.78574   96.78572    6   1.314E-22   11  2.4545  19    96.7856  1.035E-22  1448.8867     D2O    000 14  5  9   000 13  6  8
20    96.79940   96.79938    4   3.179E-23   37  0.3564  19    96.7991  3.757E-23  1908.0163     H2O    010  4  3  2   010  4  2  3
21    96.80869   96.80867    4   5.100E-20   48  0.0330  19    96.8087  7.920E-21   485.5998     D2O    000  6  6  0   000  6  5  1
21    96.81457   96.81455    3   6.549E-22   15  1.5878  19    96.8146  3.960E-21   485.5939     D2O    000  6  6  1   000  6  5  2
21    96.84670   96.84668    3   1.191E-21   21  6.4480  19    96.8467  3.354E-20   306.3148     HDO    000  7  0  7   000  6  0  6
21    96.89450   96.89448    4   1.649E-22    9  2.2845  19    96.8944  1.793E-22  1525.3846     D2O    000 14  6  9   000 14  5 10
21    96.95495   96.95493    3   1.621E-22    8  4.8041  19    96.9550  2.194E-22   264.3702     HD17O  000  6  1  5   000  5  1  4
20    97.10278   97.10276    3   1.489E-23    8  0.6680  19    97.1028  1.845E-23  1141.6915     HDO    000 10  5  6   000 11  2  9
20    97.11603   97.11601    3   3.861E-23   35  0.5590  19    97.1160  4.481E-23  2169.0591     HDO    000 15  5 10   000 15  4 11
21    97.22789   97.22787    4   2.402E-22   54  0.0001  19    97.2277  1.699E-22   737.8201     HD18O  000  9  3  7   000  9  2  8
21    97.27094   97.27092    3   1.184E-21   17  6.6425  19    97.2710  3.607E-20   265.2362     HDO    000  6  1  5   000  5  1  4
21    97.35445   97.35443    3   4.014E-22   12  3.5324  19    97.3544  1.840E-21   304.2194     HD18O  000  7  1  7   000  6  0  6
21    97.43076   97.43074    3   2.676E-22    8  3.6865  19    97.4307  3.934E-22   512.5158     HDO    000  8  2  7   000  8  0  8
20    97.55589   97.55587   15   1.400E-24   43  0.7254  19    97.5558  1.463E-24  1233.8513     D2O    000 14  3 12   000 15  0 15
20    97.55985   97.55983    4   4.756E-24 >100  0.0001  19    97.5600  2.278E-24  2522.3650     D2O    010 14  3 11   010 14  2 12
21    97.59778   97.59776    3   2.108E-21 >100  2.2009  19    97.5980  2.192E-20   711.7953     HDO    000  8  4  4   000  8  3  5
20    97.63033   97.63031   12   2.497E-24   30  1.2067  19    97.6304  1.028E-24  2570.6196     D2O    010 13  6  7   010 13  5  8
21    97.71658   97.71656    7   2.284E-22   57  0.0002  19    97.7164  1.141E-22   740.3112     HD17O  000  9  3  7   000  9  2  8
21    97.72021   97.72019    3   3.873E-22   12  4.1901  19    97.7202  1.239E-21   305.2095     HD17O  000  7  1  7   000  6  0  6
20    97.84644   97.84642    9   1.827E-24   27  0.7306  19    97.8465  4.874E-24  1599.6779     D2O18  000 15  5 11   000 15  4 12
20    97.89362   97.89360    3   6.109E-24    6  0.5545  19    97.8935  2.298E-23   167.9325     D2O18  000  5  3  2   000  5  0  5
21    97.92868   97.92866    3   2.778E-22    8  5.7971  19    97.9287  1.346E-21    57.5975     HD18O  000  3  2  1   000  2  1  2
20    98.01785   98.01783    3   8.732E-24    6  0.7199  19    98.0178  7.633E-24   233.1058     D2O    000  5  4  1   000  6  1  6
21    98.03443   98.03441    3   4.992E-22   29  0.0001  19    98.0344  6.336E-22    36.7487     H2O18  000  2  2  0   000  1  1  1
21    98.10594   98.10592   10   5.667E-23   27  2.1133  19    98.1058  3.409E-23  1673.0176     HDO    010  6  1  5   010  5  1  4
21    98.13083   98.13081    3   2.289E-21    5 21.3649  19    98.1309  2.087E-19   306.3148     HDO    000  7  1  7   000  6  0  6
21    98.15635   98.15633    3   3.564E-22   31  0.0001  19    98.1562  2.224E-22  1709.9714     HDO    010  7  1  7   010  6  0  6
21    98.16567   98.16565   11   4.044E-23   28  5.6941  19    98.1655  3.155E-23  1758.3346     D2O    010 10  1  9   010 10  0 10
20    98.24402   98.24400    5   6.554E-24   12  0.6165  19    98.2440  6.820E-24  2449.3214     HDO    010 10  4  6   010 10  3  7
21    98.27021   98.27019    3   8.421E-22   10  5.2562  19    98.2702  1.917E-20   743.0973     HDO    000  9  3  7   000  9  2  8
20    98.33433   98.33431    3   6.805E-24 >100  0.0001  19    98.3343  1.623E-23  1034.0251     D2O18  000 12  4  8   000 11  5  7
20    98.33601   98.33599    9   2.959E-24   24  0.7430  19    98.3354  2.143E-24   303.9948     HDO    000  4  4  0   000  5  2  3
21    98.40258   98.40256    3   5.616E-22   16  0.5552  19    98.4025  9.147E-22    57.8466     HD17O  000  3  2  1   000  2  1  2
21    98.43948   98.43946    5   1.053E-22   12  5.7452  19    98.4395  9.542E-23  1546.0548     D2O    010  8  2  7   010  7  1  6
21    98.50006   98.50004    3   5.394E-22   31  0.0002  19    98.5001  4.821E-22    36.9311     H2O17  000  2  2  0   000  1  1  1
21    98.76795   98.76793    3   3.693E-22   38  0.0001  19    98.7679  2.430E-22  1610.1415     D2O    000 15  5 11   000 15  4 12
21    98.80539   98.80537    3   1.093E-19   23  0.0028  19    98.8054  5.922E-21   503.9681     H2O    000  6  2  4   000  5  3  3
21    98.84381   98.84379    4   1.878E-22    9  2.6468  19    98.8439  1.643E-22  1708.9094     D2O    000 15  6 10   000 15  5 11
20    98.86163   98.86161    6   4.263E-24 >100  0.0001  19    98.8615  9.428E-24   168.4576     D2O17  000  5  3  2   000  5  0  5
21    98.93785   98.93783    3   2.029E-21    6 19.2287  19    98.9378  1.557E-19    58.1269     HDO    000  3  2  1   000  2  1  2
21    99.02678   99.02676    3   1.622E-21   10 11.4201  19    99.0268  8.163E-20    37.1371     H2O    000  2  2  0   000  1  1  1
21    99.06409   99.06407    3   2.438E-22   24  1.6268  19    99.0641  3.354E-22   505.7287     H2O18  000  5  4  1   000  5  3  2
21    99.07069   99.07067    3   3.420E-22   41  0.0001  19    99.0707  2.754E-22   301.7448     HD18O  000  6  2  4   000  5  2  3
21    99.09526   99.09524    3   1.584E-21    9 11.8528  19    99.0952  9.008E-20   300.3623     H2O    000  5  1  4   000  4  2  3
20    99.13814   99.13812    5   8.979E-24   12  1.0096  19    99.1381  6.395E-24   170.2430     D2O    000  4  4  0   000  5  1  5
20    99.15590   99.15588    3   1.197E-23   15  0.1941  19    99.1552  1.199E-23  1247.9648     HDO    000 12  3 10   000 13  0 13
21    99.16959   99.16957    6   1.912E-22   57  0.0001  19    99.1690  1.248E-22  1821.5968     H2O    010  5  0  5   010  4  1  4
21    99.30042   99.30040    4   3.303E-22   39  0.0001  19    99.3003  1.808E-22   302.8054     HD17O  000  6  2  4   000  5  2  3
20    99.31205   99.31203    3   1.597E-23   10  0.6063  19    99.3120  1.607E-23  1758.3740     D2O    010 10  2  9   010 10  1 10
20    99.36148   99.36146    3   1.260E-23    9  0.6884  19    99.3615  1.196E-23  1917.9337     D2O    000 16  6 10   000 15  7  9
21    99.44035   99.44033    4   2.931E-22   14  1.7975  19    99.4404  5.499E-22   299.4389     H2O17  000  5  1  4   000  4  2  3
21    99.44460   99.44458    3   3.375E-22   10  3.5086  19    99.4446  1.624E-21   115.6651     HD18O  000  4  2  3   000  3  1  2
21    99.45958   99.45956    3   1.796E-22   84  0.0001  19    99.4595  7.197E-23  1644.4943     D2O    010  9  1  8   010  8  2  7
21    99.48798   99.48796    5   1.414E-22   14  4.7946  19    99.4880  1.743E-22  1295.4265     D2O    010  4  3  2   010  3  2  1
21    99.55419   99.55417    3   1.024E-21    8  6.7217  19    99.5542  2.962E-20   303.9948     HDO    000  6  2  4   000  5  2  3
21    99.60751   99.60749    6   1.678E-22   10  3.7854  19    99.6076  4.883E-22   457.4904     D2O18  000  9  1  8   000  8  2  7
20    99.70856   99.70854    3   3.079E-23   11  0.6899  19    99.7086  4.055E-23  2017.2952     D2O    000 16  7  9   000 16  6 10
21    99.74040   99.74038    3   2.528E-22    8  5.3160  19    99.7404  7.450E-22   298.6201     H2O18  000  5  1  4   000  4  2  3
20    99.76488   99.76486    3   2.447E-23   14  0.6371  19    99.7649  2.020E-23   305.7668     D2O    000  6  4  2   000  7  1  7
21    99.77126   99.77124    3   3.552E-22   34  0.0001  19    99.7713  3.114E-22   577.3477     HD18O  000  7  4  3   000  7  3  4
20    99.78119   99.78117    3   9.811E-24    6  0.4850  19    99.7812  3.678E-23   502.1796     H2O17  000  6  2  4   000  5  3  3
20    99.78119   99.78117                                      99.7810  9.088E-25  1441.7908     D2O17  000 14  5  9   000 13  6  8
20    99.78489   99.78487    3   1.720E-23    7  0.4690  19    99.7852  2.328E-23  2105.8666     H2O    000 12  4  8   000 12  3  9
21    99.79500   99.79498    4   1.749E-22   10  5.9742  19    99.7951  1.942E-22   459.0390     D2O17  000  9  1  8   000  8  2  7
20    99.89728   99.89726    3   1.361E-23    6  0.7092  19    99.8973  1.171E-23  2109.2732     D2O    010 12  2 10   010 12  1 11
21    99.97154   99.97152    3   3.906E-22   14  3.9780  19    99.9716  1.209E-21   169.0385     D2O    000  5  3  2   000  5  0  5
21    99.97318   99.97316   11   1.717E-22   32  0.4048  19    99.9730  1.425E-22   473.9176     HDO    000  6  4  3   000  7  1  6
21    99.97318   99.97316                                      99.9736  4.744E-24  1432.7583     HDO    000 13  2 11   000 14  1 14
21    99.97783   99.97781    3   3.372E-22   10  3.9985  19    99.9778  1.100E-21   116.0410     HD17O  000  4  2  3   000  3  1  2
21    99.98719   99.98717    6   1.306E-22   19  4.5149  19    99.9873  1.780E-22  1899.0075     H2O    000 11  5  6   000 11  4  7
21    99.98873   99.98871    3   8.979E-22   11  7.7071  19    99.9887  2.412E-20   460.7656     D2O    000  9  1  8   000  8  2  7
21   100.02136  100.02135    3   6.999E-22   29  2.3864  19   100.0212  4.088E-21   882.8903     H2O    000  8  2  6   000  8  1  7
21   100.02368  100.02367    3   9.129E-22   24  2.8726  19   100.0236  1.062E-20   701.6203     HDO    000  9  2  7   000  8  3  6
21   100.18087  100.18086    3   4.383E-22   25  0.0001  19   100.1810  4.322E-22  1437.9678     H2O    000 10  3  7   000 10  2  8
20   100.20512  100.20511    3   3.765E-22 >100  0.0334  19   100.2051  2.733E-23  1716.6959     HDO    010  6  2  4   010  5  2  3
20   100.20828  100.20827   11   2.231E-24   35  0.9273  19   100.2083  7.070E-24  1283.3789     D2O18  010  4  3  1   010  3  2  2
21   100.21818  100.21817    3   5.055E-22   17  3.0879  19   100.2182  2.528E-21   223.8285     H2O18  000  5  0  5   000  4  1  4
21   100.22301  100.22300    4   1.987E-22   11  5.6472  19   100.2230  2.553E-22   507.1743     H2O17  000  5  4  1   000  5  3  2
21   100.35156  100.35155    7   1.143E-22   19  7.9101  19   100.3515  6.486E-23   698.7136     HD17O  000  9  2  7   000  8  3  6
21   100.35673  100.35672    4   1.669E-20 >100  0.0928  19   100.3567  1.901E-21   224.3042     H2O17  000  5  0  5   000  4  1  4
20   100.39697  100.39696    3   7.822E-24   10  0.2534  19   100.3969  2.456E-23   881.0989     H2O17  000  8  2  6   000  8  1  7
21   100.49026  100.49025    3   4.464E-22   16  1.8386  19   100.4903  1.238E-21  1106.2642     HDO    000 11  3  8   000 10  4  7
21   100.50572  100.50571    4   3.384E-22   47  0.0758  19   100.5055  2.809E-22  1745.8966     HDO    000 14  3 11   000 14  2 12
21   100.50952  100.50951    4   2.484E-21    7 25.3528  19   100.5095  3.172E-19   224.8384     H2O    000  5  0  5   000  4  1  4
21   100.58054  100.58053    3   2.234E-21    7 18.3211  19   100.5806  1.867E-19   116.4613     HDO    000  4  2  3   000  3  1  2
21   100.62628  100.62627    3   1.445E-22   59  0.1546  19   100.6263  9.882E-23   696.1235     HD18O  000  9  2  7   000  8  3  6
21   100.64157  100.64156    7   6.702E-23   17  7.2643  19   100.6416  5.062E-23   500.5962     H2O18  000  6  2  4   000  5  3  3
21   100.64935  100.64934    3   3.132E-22   29  0.0001  19   100.6494  2.103E-22   579.5205     HD17O  000  7  4  3   000  7  3  4
20   100.71147  100.71146    3   3.957E-24 >100  0.0001  19   100.7116  7.635E-24  1322.4015     D2O18  000 14  4 11   000 14  3 12
20   100.72751  100.72750    3   1.437E-23    7  0.6084  19   100.7275  3.276E-23   879.4948     H2O18  000  8  2  6   000  8  1  7
20   100.84498  100.84497    3   1.242E-23    9  0.7734  19   100.8450  5.740E-23   688.1124     D2O18  000 11  1 10   000 11  0 11
21   100.90637  100.90636    5   2.083E-22   52  0.0272  19   100.9063  1.754E-22   629.9696     HD18O  000  9  1  8   000  9  0  9
21   100.91250  100.91249    3   4.452E-22   27  0.0002  19   100.9124  1.433E-21   476.7231     D2O18  000 10  0 10   000  9  1  9
20   100.92143  100.92142   21   1.746E-24 >100  0.0001  19   100.9212  2.607E-24  1734.3400     HD18O  000 14  3 11   000 14  2 12
21   100.94410  100.94409    4   2.492E-22   24  1.0311  19   100.9441  2.276E-22   634.7909     HDO    000  9  1  8   000  9  1  9
21   100.97451  100.97450    4   1.868E-22   10  4.9365  19   100.9745  7.175E-22   476.6799     D2O18  000 10  1 10   000  9  0  9
21   100.97873  100.97872    4   1.731E-22   11  5.5403  19   100.9787  2.272E-22  1657.3558     D2O    010 10  0 10   010  9  1  9
20   101.07431  101.07430    3   6.351E-24    8  0.7387  19   101.0743  2.320E-23   690.4784     D2O17  000 11  1 10   000 11  0 11
21   101.08321  101.08320    3   2.032E-22    9  5.3333  19   101.0832  3.815E-22  1331.4071     D2O    000 14  4 11   000 14  3 12
21   101.09848  101.09847    4   2.561E-22   42  0.0001  19   101.0984  1.176E-22   632.0751     HD17O  000  9  1  8   000  9  0  9
21   101.10321  101.10320    4   1.972E-22   49  0.2471  19   101.1032  1.139E-22  1657.2708     D2O    010 10  1 10   010  9  0  9
20   101.12496  101.12495    4   5.278E-24   10  0.5921  19   101.1249  4.617E-24  2023.7554     D2O    010 11  3  8   010 10  4  7
20   101.12496  101.12495                                     101.1251  1.304E-24  1910.9043     HD18O  000 14  5  9   000 14  4 10
20   101.14345  101.14344    3   1.931E-21   33  0.0041  19   101.1434  1.153E-22   688.1205     D2O18  000 11  2 10   000 11  1 11
20   101.18989  101.18988    9   1.598E-24   18  0.4798  19   101.1900  3.100E-24   470.9381     HD18O  000  7  3  5   000  7  1  6
20   101.23036  101.23035    5   3.941E-24   12  1.0443  19   101.2304  7.659E-24  1101.5841     HD17O  000 11  3  8   000 10  4  7
21   101.25857  101.25856    3   4.272E-22   25  0.0001  19   101.2586  5.756E-22   478.3597     D2O17  000 10  0 10   000  9  1  9
21   101.30687  101.30686    3   3.054E-21 >100  1.3443  19   101.3069  1.973E-20   634.4281     HDO    000  9  1  8   000  9  0  9
21   101.32269  101.32268    3   5.220E-22   12  3.1560  19   101.3227  2.935E-21   693.1102     D2O    000 11  1 10   000 11  0 11
21   101.32860  101.32859    4   1.967E-22    9  4.0931  19   101.3285  2.882E-22   478.3112     D2O17  000 10  1 10   000  9  0  9
20   101.33966  101.33965   10   5.289E-24   36  2.6308  19   101.3395  3.506E-24  1433.0287     H2O18  000 10  3  7   000 10  2  8
21   101.35925  101.35924    3   3.204E-22    9  2.7617  19   101.3592  1.773E-21   162.8188     D2O18  000  5  3  3   000  4  2  2
20   101.41149  101.41148    3   1.280E-23    7  0.7479  19   101.4115  4.666E-23   690.4877     D2O17  000 11  2 10   000 11  1 11
21   101.52910  101.52909    3   1.333E-21   12  5.6724  19   101.5291  4.323E-20   508.8120     H2O    000  5  4  1   000  5  3  2
20   101.59025  101.59024    6   4.870E-24   15  0.8780  19   101.5903  4.325E-24  2404.7380     D2O    010 12  6  6   010 12  5  7
21   101.64319  101.64318    3   1.502E-21   11 10.1816  19   101.6432  7.225E-20   480.1803     D2O    000 10  0 10   000  9  1  9
21   101.64796  101.64795    3   1.206E-21   14  6.0703  19   101.6480  3.553E-20   581.9620     HDO    000  7  4  3   000  7  3  4
20   101.69902  101.69901    7   9.525E-24   27  1.0620  19   101.6998  6.025E-24  1114.5313     H2O    000  9  3  7   000 10  0 10
21   101.70820  101.70819    3   6.669E-22    9  1.4747  19   101.7082  5.905E-21   693.1211     D2O    000 11  2 10   000 11  1 11
21   101.72307  101.72306    3   1.485E-21   23  5.3972  19   101.7231  3.617E-20   480.1250     D2O    000 10  1 10   000  9  0  9
20   101.75720  101.75719    3   7.082E-24    6  0.3867  19   101.7572  5.792E-24  1293.5125     D2O    010  4  3  1   010  4  0  4
21   101.79997  101.79996    8   1.781E-22   53  0.0001  19   101.7999  1.237E-22  1640.5057     H2O    010  2  2  1   010  1  1  0
20   101.83946  101.83945    3   2.663E-23    7  0.7381  19   101.8394  3.570E-23  1903.1943     D2O    000 16  6 11   000 16  5 12
20   101.86641  101.86640    3   6.558E-24    6  0.4476  19   101.8665  1.182E-23  1097.4168     HD18O  000 11  3  8   000 10  4  7
20   101.92852  101.92851    3   2.319E-23    5  0.7271  19   101.9285  3.721E-23  2023.0481     HDO    010  8  3  6   010  8  2  7
21   101.97000  101.96999    5   1.654E-22   41  0.2609  19   101.9701  1.145E-22   380.7024     H2O18  000  4  4  0   000  4  3  1
21   102.02085  102.02084    3   3.570E-22   24  0.0002  19   102.0210  3.560E-22  1293.2488     D2O    010  4  3  1   010  3  2  2
20   102.10808  102.10807    3   1.718E-23    6  0.6790  19   102.1081  2.134E-23  1992.8660     D2O    000 17  4 13   000 17  3 14
20   102.21944  102.21943    4   5.744E-24    7  0.4821  19   102.2194  5.900E-24  2459.3606     HDO    010 11  2  9   010 11  1 10
20   102.25511  102.25510    3   9.822E-24    6  0.7990  19   102.2553  1.063E-23  2024.1523     H2O    010  5  3  3   010  5  2  4
20   102.27645  102.27644    3   6.379E-24    6  0.5920  19   102.2764  4.947E-24   309.2651     D2O    000  5  5  1   000  6  2  4
21   102.29685  102.29684    3   3.225E-22    9  3.5617  19   102.2969  7.262E-22   163.4557     D2O17  000  5  3  3   000  4  2  2
19   102.43435  102.43434   11   8.053E-25   10  0.3433  19   102.4344  4.850E-24  1612.9508     D2O18  000 14  7  7   000 14  6  8
19   102.43987  102.43986   18   2.283E-25   24  0.1877  19   102.4398  8.679E-25  1916.5649     HD17O  000 14  5  9   000 14  4 10
19   102.47358  102.47357   23   2.970E-25   29  0.2596  19   102.4740  2.477E-24  1435.5148     D2O18  000 14  5  9   000 13  6  8
21   102.50270  102.50269    3   1.941E-22   10  4.9765  19   102.5027  4.315E-22   465.5831     HD18O  000  6  4  2   000  6  3  3
19   102.56180  102.56179   22   6.562E-25   18  0.4144  19   102.5626  7.140E-25  2880.8326     H2O    000 14  5  9   000 14  4 10
21   102.98699  102.98698    3   2.579E-22    8  3.1753  19   102.9870  3.240E-22   473.9176     HDO    000  7  3  5   000  7  1  6
21   103.05724  103.05723    4   2.037E-22   10  4.2506  19   103.0573  2.545E-22   598.5631     HDO    000  8  3  6   000  8  1  7
21   103.06087  103.06086    3   2.124E-22   65  0.0001  19   103.0609  8.703E-23   382.1759     H2O17  000  4  4  0   000  4  3  1
20   103.09751  103.09750    7   1.991E-24   16  0.6414  19   103.0975  3.286E-24   360.2640     HD18O  000  6  3  4   000  6  1  5
20   103.13255  103.13254   12   1.218E-24   29  0.7855  19   103.1324  1.066E-24  2449.5234     D2O    000 18  7 11   000 17  8 10
21   103.34700  103.34699    4   2.168E-22    9  4.8369  19   103.3470  2.915E-22   467.5027     HD17O  000  6  4  2   000  6  3  3
21   103.35287  103.35286   22   1.405E-21   58 13.9129  19   103.3528  9.312E-20   164.1777     D2O    000  5  3  3   000  4  2  2
21   103.36027  103.36026    4   3.993E-22   28  0.0726  19   103.3602  1.068E-21   455.0143     D2O18  000  9  2  8   000  8  1  7
20   103.45135  103.45134    4   6.781E-24   10  0.6976  19   103.4510  6.320E-24  2604.1462     HDO    000 17  4 13   000 17  3 14
20   103.88523  103.88522    9   7.459E-25   18  0.3531  19                                                                        
21   103.89001  103.89000    3   3.372E-22   17  1.0762  19   103.8901  4.284E-22   456.3500     D2O17  000  9  2  8   000  8  1  7
21   103.94355  103.94354    4   1.372E-22    7  4.4528  19   103.9434  1.445E-22  1922.8881     HDO    000 14  5  9   000 14  4 10
21   103.94790  103.94789    3   1.817E-22   38  0.0001  19   103.9479  1.220E-22   500.5962     H2O18  000  5  4  2   000  5  3  3
21   103.97704  103.97703   17   3.504E-23 >100  0.0002  19   103.9765  2.675E-25  1674.4434     D2O18  010  6  6  1   010  6  5  2
21   103.98177  103.98176    3   5.313E-22   15  0.0653  19   103.9817  9.244E-22   221.2340     H2O18  000  5  1  5   000  4  0  4
20   103.98980  103.98979   18   1.641E-24 >100  0.0001  19   103.9900  2.131E-24   361.3252     HD17O  000  6  3  4   000  6  1  5
21   104.03872  104.03871    3   1.792E-22   31  0.3672  19   104.0385  1.560E-22  1477.2972     H2O    000 10  4  7   000  9  5  4
20   104.04484  104.04483    3   6.693E-24    6  0.5332  19   104.0448  6.225E-24  2109.5872     D2O    010 12  3 10   010 12  2 11
21   104.09205  104.09204    3   2.404E-22    6  3.3256  19   104.0921  4.891E-22   370.8143     HD18O  000  5  4  1   000  5  3  2
20   104.17196  104.17195   19   1.436E-24 >100  0.0001  19   104.1719  1.644E-24   730.8760     HD18O  000  9  3  7   000  9  1  8
20   104.17419  104.17418    3   3.916E-23   12  0.7511  19   104.1742  5.262E-23  1814.5117     D2O    000 15  7  8   000 15  6  9
21   104.25940  104.25939    3   3.291E-22    6  4.5129  19   104.2593  6.969E-22   221.6208     H2O17  000  5  1  5   000  4  0  4
21   104.29172  104.29171    3   3.876E-21   51  0.7483  19   104.2917  1.471E-20   383.8425     H2O    000  4  4  0   000  4  3  1
21   104.30696  104.30695    3   1.259E-21   12  7.6807  19   104.3069  4.929E-20   469.6636     HDO    000  6  4  2   000  6  3  3
21   104.40315  104.40314    3   2.933E-22   16  0.6231  19   104.4031  2.674E-22   380.8059     H2O17  000  4  4  1   000  4  3  2
20   104.46076  104.46075   15   2.755E-24   44  2.3032  19   104.4606  3.447E-24  1629.4483     D2O18  010  9  2  8   010  8  1  7
21   104.48320  104.48319    7   3.825E-23 >100  0.0001  19   104.4831  8.038E-24  2041.7805     H2O    010  6  1  5   010  6  0  6
21   104.49394  104.49393    3   1.619E-21   14  8.0815  19   104.4939  5.370E-20   457.8230     D2O    000  9  2  8   000  8  1  7
21   104.57271  104.57270    3   1.738E-21    7 13.7877  19   104.5727  1.168E-19   222.0528     H2O    000  5  1  5   000  4  0  4
21   104.60243  104.60242    3   3.600E-22    8  3.8679  19   104.6025  1.003E-21  1065.7673     D2O    000 13  2 11   000 13  1 12
21   104.64021  104.64020    3   2.105E-22    8  4.9352  19   104.6402  4.486E-22   463.3615     HD18O  000  6  4  3   000  6  3  4
21   104.68943  104.68942    3   3.168E-22   26  0.0001  19   104.6896  3.404E-22   572.1281     HD18O  000  7  4  4   000  7  3  5
20   104.72691  104.72690   18   9.386E-25   52  0.7181  19   104.7270  6.965E-25  2399.4750     D2O    010 13  4  9   010 12  5  8
20   104.73820  104.73819    3   1.040E-23    6  0.8464  19   104.7382  9.590E-24   388.1422     D2O    000  7  4  3   000  8  1  8
20   104.74935  104.74934    3   1.397E-23    6  0.6612  19   104.7494  1.416E-23  2283.2803     HDO    010  9  4  5   010  9  3  6
20   104.76427  104.76426   12   1.170E-24   34  0.5830  19   104.7642  1.964E-24  1618.8986     D2O17  000 14  7  7   000 14  6  8
21   104.84484  104.84483    3   2.895E-22   11  1.2552  19   104.8449  4.959E-22   370.0445     HD18O  000  5  4  2   000  5  3  3
21   104.88528  104.88527    3   2.545E-22   30  0.0002  19   104.8853  2.414E-22   381.9186     HD18O  000  7  2  6   000  6  2  5
20   104.89045  104.89044    5   1.636E-24 >100  0.0001  19   104.8905  5.245E-24  1437.4925     D2O18  000 13  7  6   000 13  6  7
21   104.91402  104.91401    3   3.900E-22   22  0.0001  19   104.9141  3.309E-22   372.5041     HD17O  000  5  4  1   000  5  3  2
21   104.92385  104.92384    4   2.396E-22   18  0.7758  19   104.9238  3.895E-22   292.5061     HD18O  000  4  4  0   000  4  3  1
21   104.97958  104.97957    5   1.120E-22   12  4.6517  19   104.9796  9.255E-23   502.1796     H2O17  000  5  4  2   000  5  3  3
21   105.00726  105.00725    3   2.857E-22   17  0.7624  19   105.0073  3.448E-22   362.5072     HDO    000  6  3  4   000  6  1  5
21   105.06858  105.06857    3   2.454E-22    8  3.9479  19   105.0685  4.245E-22  1255.1666     H2O    000  9  4  5   000  8  5  4
21   105.10466  105.10465    3   3.981E-22   23  0.1021  19   105.1046  4.172E-22   445.3462     H2O18  000  6  2  5   000  6  1  6
21   105.11879  105.11878    3   3.876E-22   22  0.0002  19   105.1187  3.909E-22   292.3092     HD18O  000  4  4  1   000  4  3  2
21   105.14260  105.14259    4   1.546E-22   10  5.5514  19   105.1426  1.834E-22  1499.8645     D2O    000 15  3 12   000 15  2 13
21   105.20069  105.20068    5   2.225E-22   27  0.0010  19   105.2006  1.584E-22   383.3125     HD17O  000  7  2  6   000  6  2  5
21   105.23187  105.23186    7   1.061E-22   11  1.1467  19   105.2320  1.014E-22   883.3107     HD18O  000 10  3  8   000 10  2  9
21   105.23558  105.23557    3   2.606E-22   27  0.0001  19   105.2357  2.281E-22   696.1235     HD18O  000  8  4  5   000  8  3  6
21   105.36454  105.36453    4   3.297E-22   20  0.3104  19   105.3644  3.158E-22   446.2449     H2O17  000  6  2  5   000  6  1  6
20   105.37793  105.37792    3   3.627E-23   15  0.6854  19   105.3779  4.830E-23  1817.4512     H2O    010  5  1  5   010  4  0  4
21   105.45234  105.45233    3   2.175E-22    6  5.3485  19   105.4524  3.030E-22   465.3152     HD17O  000  6  4  3   000  6  3  4
20   105.45877  105.45876    6   2.707E-24   20  0.8940  19   105.4588  1.905E-24  2490.3539     H2O    010  8  2  6   010  8  1  7
21   105.49875  105.49874    3   3.222E-22   19  0.1034  19   105.4987  2.294E-22   574.3771     HD17O  000  7  4  4   000  7  3  5
21   105.51900  105.51899    3   2.727E-22   28  0.0002  19   105.5190  1.884E-22  1463.5052     HDO    010  3  2  1   010  2  1  2
21   105.55178  105.55177    3   1.469E-21   25  4.0835  19   105.5518  2.595E-20   384.8756     HDO    000  7  2  6   000  6  2  5
21   105.59081  105.59080    3   1.323E-21   17  5.6623  19   105.5908  4.518E-20   382.5169     H2O    000  4  4  1   000  4  3  2
21   105.62240  105.62239    7   7.344E-23   22  5.3185  19   105.6224  5.613E-23  1797.5719     D2O    000 16  5 12   000 16  4 13
21   105.63246  105.63245    3   1.954E-22   28  0.9643  19   105.6325  1.704E-22   735.7351     HDO    000  9  3  7   000  9  1  8
21   105.65036  105.65035    3   3.090E-22   34  0.0002  19   105.6503  2.624E-22   645.3825     H2O18  000  6  4  3   000  6  3  4
21   105.65511  105.65510    4   3.216E-22   16  0.9465  19   105.6551  3.354E-22   371.7464     HD17O  000  5  4  2   000  5  3  3
21   105.65905  105.65904    3   1.183E-21   16  8.0696  19   105.6590  5.315E-20   447.2523     H2O    000  6  2  5   000  6  1  6
21   105.69449  105.69448    3   1.997E-22    8  5.3265  19   105.6945  1.667E-22  1640.4852     D2O    010  9  2  8   010  8  1  7
21   105.69449  105.69448                                     105.6944  6.792E-23   886.2687     HD17O  000 10  3  8   000 10  2  9
21   105.73308  105.73307    3   2.225E-22    7  4.7734  19   105.7330  2.636E-22   293.9949     HD17O  000  4  4  0   000  4  3  1
20   105.77992  105.77991    4   8.576E-24   11  0.6751  19   105.7799  4.070E-23  1058.3462     D2O18  000 13  3 11   000 13  2 12
20   105.81506  105.81505   25   1.488E-19 >100  0.0002  19   105.8149  6.105E-23  1903.2620     HDO    010  8  1  7   010  7  2  6
20   105.81556  105.81555   44   5.092E-19 >100  0.0002  19   105.8157  2.377E-23  1797.4463     HDO    010  7  2  6   010  6  2  5
21   105.84883  105.84882    3   1.271E-21    8  9.0789  19   105.8489  5.600E-20   374.4100     HDO    000  5  4  1   000  5  3  2
21   105.85165  105.85164   19   2.253E-23   49  8.6029  19                                                                        
20   105.90286  105.90285    3   1.553E-23    7  0.6492  19   105.9029  1.400E-23  2114.7933     D2O    010 10  6  4   010 10  5  5
20   105.92491  105.92490    3   6.142E-23   29  0.7110  19   105.9249  2.644E-22   293.8012     HD17O  000  4  4  1   000  4  3  2
20   105.93771  105.93770   14   1.036E-24   42  0.6202  19   105.9377  3.748E-24  1489.7859     D2O18  000 15  3 12   000 15  2 13
20   105.94380  105.94379    3   2.364E-23    9  0.5801  19   105.9438  2.955E-23  2107.8318     D2O    000 17  6 12   000 17  5 13
20   105.96090  105.96089    4   4.102E-24   11  0.7992  19   105.9609  1.635E-23  1061.9051     D2O17  000 13  3 11   000 13  2 12
20   105.98186  105.98185   15   8.463E-25   33  0.4734  19   105.9821  8.090E-25  2659.7614     HDO    000 17  5 13   000 16  6 10
21   106.03410  106.03409    3   2.651E-22   21  0.1088  19   106.0342  1.535E-22   698.7136     HD17O  000  8  4  5   000  8  3  6
21   106.14634  106.14633    3   1.555E-21 >100  2.4905  19   106.1463  1.562E-20   503.9681     H2O    000  5  4  2   000  5  3  3
21   106.16126  106.16125    3   5.184E-22   13  1.9450  19   106.1613  2.052E-21  1065.8613     D2O    000 13  3 11   000 13  2 12
21   106.16399  106.16398   12   9.348E-23   71  0.0002  19   106.1639  7.290E-23   706.5978     H2O18  000  7  3  5   000  7  2  6
20   106.18894  106.18893    3   1.628E-23    5  0.6880  19   106.1888  2.001E-23   782.4098     H2O    000  6  5  2   000  7  2  5
21   106.21159  106.21158    3   3.051E-22   22  0.0002  19   106.2117  2.172E-22  1522.9301     HDO    010  4  2  3   010  3  1  2
21   106.21756  106.21755    3   9.498E-22   27  3.4508  19   106.2176  1.137E-20   889.5757     HDO    000 10  3  8   000 10  2  9
21   106.37618  106.37617    3   1.233E-21   11  7.8218  19   106.3761  5.115E-20   467.5145     HDO    000  6  4  3   000  6  3  4
21   106.41918  106.41917    3   1.151E-21   11  6.8924  19   106.4192  3.870E-20   576.9047     HDO    000  7  4  4   000  7  3  5
20   106.43457  106.43456    9   4.765E-24   27  0.9791  19   106.4345  2.059E-23  1275.4195     D2O18  000 12  7  5   000 12  6  6
20   106.45150  106.45149   10   4.731E-24   42  1.9159  19   106.4514  2.830E-24   263.5931     HD18O  000  5  3  3   000  5  1  4
20   106.52940  106.52939   12   2.076E-24 >100  0.0002  19   106.5294  1.753E-24  1798.0444     HD18O  010  8  0  8   010  7  1  7
20   106.54140  106.54139    4   9.138E-24    9  0.7265  19   106.5414  8.568E-24  2250.4789     D2O    010 11  6  6   010 11  5  7
21   106.54632  106.54631    3   2.079E-22   28  0.0002  19   106.5463  1.383E-22   835.0478     HD18O  000  9  4  6   000  9  3  7
21   106.57671  106.57670    3   1.626E-21   19  5.4819  19   106.5768  5.670E-20   373.6659     HDO    000  5  4  2   000  5  3  3
21   106.59434  106.59433    3   1.154E-22   51  0.0002  19   106.5943  5.509E-23   708.0163     H2O17  000  7  3  5   000  7  2  6
21   106.63292  106.63291    3   2.274E-22   10  1.8229  19   106.6329  1.989E-22   647.0720     H2O17  000  6  4  3   000  6  3  4
21   106.65343  106.65342    3   2.906E-21   75  2.4347  19   106.6527  4.464E-20   295.6775     HDO    000  4  4  0   000  4  3  1
20   106.71362  106.71361    6   3.176E-24   15  1.0757  19   106.7137  1.086E-23  1435.5148     D2O18  000 13  7  7   000 13  6  8
20   106.80269  106.80268    3   1.162E-22 >100  0.1458  19   106.8027  4.125E-23  1916.2455     HDO    010  8  2  7   010  8  1  8
21   106.84181  106.84180    3   1.367E-21   16  6.5196  19   106.8422  4.479E-20   295.4873     HDO    000  4  4  1   000  4  3  2
20   106.86565  106.86564    4   1.071E-23   11  0.9061  19   106.8657  7.130E-24  2113.7751     D2O    010 10  6  5   010 10  5  6
21   106.94270  106.94269    3   9.918E-22   10  5.4231  19   106.9426  2.583E-20   701.6203     HDO    000  8  4  5   000  8  3  6
21   107.08609  107.08608    3   1.203E-20   40  0.1740  19   107.0860  9.260E-21   709.6082     H2O    000  7  3  5   000  7  2  6
20   107.10732  107.10731    8   2.456E-24   26  1.3698  19   107.1074  6.380E-24  1337.6636     D2O18  010  5  3  3   010  4  2  2
20   107.19940  107.19939    3   2.131E-23    6  0.5621  19   107.1994  2.155E-23  1989.5240     D2O    010  9  6  4   010  9  5  5
20   107.20359  107.20358    4   3.019E-24   11  0.5743  19   107.2036  1.045E-23  1274.5994     D2O18  000 12  7  6   000 12  6  7
21   107.21726  107.21725    4   2.499E-22   31  0.0002  19   107.2174  1.904E-22  1808.1276     HDO    010  8  0  8   010  7  1  7
21   107.32435  107.32434    5   1.204E-22   13  7.0252  19   107.3244  9.282E-23   838.0276     HD17O  000  9  4  6   000  9  3  7
20   107.34915  107.34914    3   2.619E-23    9  0.6499  19   107.3491  2.883E-23  1877.9175     D2O    010  8  6  2   010  8  5  3
21   107.35595  107.35594    3   3.912E-22    9  4.4888  19   107.3559  1.609E-21   401.5738     HD18O  000  8  0  8   000  7  1  7
21   107.35753  107.35752    3   3.348E-22   26  0.0002  19   107.3575  2.484E-22  1625.6760     D2O    000 14  7  7   000 14  6  8
20   107.36461  107.36460    3   4.883E-24   66  0.0018  19   107.3647  1.834E-23  1126.3683     D2O18  000 11  7  4   000 11  6  5
20   107.45782  107.45781    3   1.408E-23    5  0.3960  19   107.4579  1.444E-23  1877.8057     D2O    010  8  6  3   010  8  5  4
20   107.49173  107.49172    3   2.599E-24   50  0.0753  19   107.4918  1.517E-24  1392.8373     D2O    000 15  3 13   000 16  0 16
21   107.51478  107.51477    3   2.015E-22   24  0.4052  19   107.5147  1.924E-22   630.3054     HD18O  000  9  2  8   000  9  1  9
20   107.52990  107.52989   20   1.130E-24   96  0.0002  19   107.5298  5.697E-25  2803.8306     D2O    020  9  2  8   020  8  1  7
20   107.58258  107.58257    3   1.412E-23    5  0.4170  19   107.5825  1.632E-23  1778.6644     D2O    010  7  6  1   010  7  5  2
20   107.60922  107.60921    3   1.011E-22 >100  0.1275  19   107.6093  3.265E-23  1778.6372     D2O    010  7  6  2   010  7  5  3
20   107.65181  107.65180    3   1.050E-23   35  0.0085  19   107.6518  3.689E-23  1126.0665     D2O18  000 11  7  5   000 11  6  6
20   107.65353  107.65352    3   1.950E-23   12  0.5937  19   107.6535  2.635E-23  1692.0014     D2O    010  6  6  0   010  6  5  1
20   107.65823  107.65822    3   1.124E-23    9  0.6306  19   107.6582  1.317E-23  1691.9967     D2O    010  6  6  1   010  6  5  2
20   107.67425  107.67424    4   7.244E-24   10  0.6473  19   107.6742  8.779E-24   862.2264     HD18O  000  7  6  2   000  6  6  1
20   107.67425  107.67424                                     107.6743  8.779E-24   862.2264     HD18O  000  7  6  1   000  6  6  0
21   107.69373  107.69372    3   5.250E-22   11  0.3429  19   107.6937  1.080E-21   402.9296     HD17O  000  8  0  8   000  7  1  7
20   107.70315  107.70314   11   1.185E-24   44  0.6927  19   107.7032  3.699E-25  1915.3450     HDO    010  8  2  7   010  8  0  8
21   107.74613  107.74612    3   1.314E-21   27  4.0959  19   107.7461  3.352E-20   648.9787     H2O    000  6  4  3   000  6  3  4
21   107.85567  107.85566    3   5.415E-22    8  1.2111  19   107.8557  1.939E-21   826.1963     D2O    000 11  3  8   000 10  4  7
21   107.88806  107.88805    5   1.463E-22   10  3.3924  19   107.8880  1.293E-22   632.4233     HD17O  000  9  2  8   000  9  1  9
20   107.90086  107.90085    3   1.197E-23   10  0.2785  19   107.9008  5.895E-23   990.0860     D2O18  000 10  7  3   000 10  6  4
21   107.90314  107.90313    3   3.123E-22    8  2.8986  19   107.9031  5.783E-22   486.8039     HD18O  000  8  1  7   000  7  2  6
20   107.94679  107.94678    3   6.678E-23   42  0.3870  19   107.9469  4.667E-23  1823.1649     D2O    010 10  2  8   010  9  3  7
20   107.98818  107.98817    5   5.297E-24   11  1.0218  19   107.9882  5.670E-24   867.1796     HD17O  000  7  6  2   000  6  6  1
20   107.98818  107.98817                                     107.9882  5.670E-24   867.1795     HD17O  000  7  6  1   000  6  6  0
20   107.99367  107.99366    4   6.184E-24    9  0.6739  19   107.9937  2.951E-23   989.9897     D2O18  000 10  7  4   000 10  6  5
21   108.00166  108.00165    4   2.120E-22   18  0.7419  19   108.0017  2.669E-22   401.5738     HD18O  000  8  1  8   000  7  1  7
21   108.01771  108.01770    3   2.874E-22    7  2.4739  19   108.0178  3.846E-22   488.5131     HD17O  000  8  1  7   000  7  2  6
21   108.07017  108.07016    3   2.007E-21    4 17.2691  19   108.0701  1.812E-19   404.4457     HDO    000  8  0  8   000  7  1  7
20   108.11769  108.11768   11   8.971E-22 >100  0.0002  19   108.1179  2.666E-23  1808.1276     HDO    010  8  1  8   010  7  1  7
21   108.13565  108.13564    3   1.396E-21    7  9.5615  19   108.1357  6.385E-20   490.4274     HDO    000  8  1  7   000  7  2  6
20   108.18440  108.18439    4   9.514E-24   10  0.5291  19   108.1844  4.182E-23   866.4160     D2O18  000  9  7  2   000  9  6  3
20   108.20116  108.20115    6   1.492E-23   22  0.6639  19   108.2010  3.354E-23   701.1160     HD18O  000  7  5  3   000  6  5  2
21   108.20733  108.20732   16   5.013E-23   76  0.0002  19   108.2074  3.355E-23   701.1171     HD18O  000  7  5  2   000  6  5  1
21   108.20973  108.20972    3   8.808E-22   10  4.7035  19   108.2098  1.558E-20   841.3675     HDO    000  9  4  6   000  9  3  7
21   108.25240  108.25239    4   1.520E-22   10  5.4976  19   108.2523  2.201E-22  1616.4524     H2O    000 10  5  5   000 10  4  6
21   108.30264  108.30263   10   5.049E-23   30  5.2427  19   108.3026  9.985E-23   755.2634     D2O18  000  8  7  1   000  8  6  2
21   108.30642  108.30641    3   1.372E-21   48  3.5526  19   108.3064  2.175E-20   634.7909     HDO    000  9  2  8   000  9  1  9
21   108.30812  108.30811    9   7.299E-23 >100  0.0001  22   108.3082  4.992E-23   755.2580     D2O18  000  8  7  2   000  8  6  3
21   108.31058  108.31057   27   3.600E-23   32  2.7360  22   108.3106  4.243E-23   656.5693     D2O18  000  7  7  0   000  7  6  1
21   108.31115  108.31114   24   7.299E-23   24  2.6185  22   108.3114  8.485E-23   656.5684     D2O18  000  7  7  1   000  7  6  2
21   108.33756  108.33755    3   2.786E-20   26  0.0002  19   108.3375  9.125E-22   872.7905     HDO    000  7  6  1   000  6  6  0
21   108.33756  108.33755                                     108.3377  9.125E-22   872.7905     HDO    000  7  6  2   000  6  6  1
21   108.36054  108.36053    3   1.759E-22    8  4.8426  19   108.3605  1.752E-22   402.9296     HD17O  000  8  1  8   000  7  1  7
20   108.41956  108.41955   10   1.440E-24   27  0.7875  19   108.4196  1.319E-24  2523.7933     D2O    010 14  4 11   010 14  3 12
21   108.42960  108.42959    3   3.324E-22   15  0.0002  19   108.4296  2.980E-22   265.2362     HDO    000  5  3  3   000  5  1  4
20   108.46183  108.46182    8   1.945E-24   20  0.8417  19   108.4618  1.320E-24  2777.4650     D2O    000 20  5 15   000 20  4 16
20   108.47772  108.47771    7   2.392E-24   15  0.7997  19   108.4779  8.290E-24  1281.5107     D2O17  000 12  7  5   000 12  6  6
20   108.50354  108.50353    3   7.829E-24    6  0.2705  19   108.5036  2.176E-23   704.8932     HD17O  000  7  5  3   000  6  5  2
20   108.50961  108.50960    3   7.597E-24    5  0.3809  19   108.5096  2.176E-23   704.8944     HD17O  000  7  5  2   000  6  5  1
20   108.51927  108.51926    3   3.514E-23   21  0.5622  19   108.5192  4.027E-23  1634.9671     H2O    010  2  2  0   010  1  1  1
20   108.56083  108.56082    7   2.610E-24   19  0.8699  19   108.5609  3.858E-24  1682.4204     HD18O  000 13  5  8   000 13  4  9
21   108.56640  108.56639    4   1.670E-22   10  5.2273  19   108.5664  2.712E-22   400.3633     HD18O  000  8  0  8   000  7  0  7
20   108.59375  108.59374    8   1.190E-24   26  1.1251  19   108.5936  4.165E-25  3042.2665     D2O    000 20  8 12   000 20  7 13
21   108.66921  108.66920    3   2.046E-22    7  2.0971  19   108.6692  2.454E-22   634.4281     HDO    000  9  2  8   000  9  0  9
20   108.67153  108.67152    8   2.492E-24   24  0.7002  19   108.6716  6.735E-25  2340.7726     HDO    010  7  6  1   010  6  6  0
20   108.67153  108.67152                                     108.6716  6.735E-25  2340.7727     HDO    010  7  6  2   010  6  6  1
20   108.67537  108.67536   30   1.162E-24    2  0.2603  21                                                                        
20   108.67630  108.67629   11   1.504E-24    6  0.2228  21   108.6760  4.364E-24  1441.7908     D2O17  000 13  7  7   000 13  6  8
20   108.69251  108.69250    6   2.372E-24   17  0.8586  19   108.6930  2.277E-24   293.6365     HDO    000  4  4  1   000  5  2  4
21   108.76151  108.76150    3   1.043E-21   11  6.0813  19   108.7615  2.870E-20   404.4457     HDO    000  8  1  8   000  7  1  7
21   108.76670  108.76669    3   2.029E-22   30  0.0002  19   108.7666  1.612E-22   463.3615     HD18O  000  7  3  5   000  6  3  4
20   108.81594  108.81593    3   2.631E-23    8  0.6703  19   108.8160  8.406E-23   568.0017     HD18O  000  7  4  4   000  6  4  3
20   108.82869  108.82868    3   2.591E-23   28  0.4694  19   108.8288  2.369E-23  2156.4540     HDO    010  9  3  7   010  9  2  8
20   108.83062  108.83061   17   3.157E-24   63  1.4405  19   108.8307  3.786E-24  1246.3684     H2O18  000  9  4  5   000  8  5  4
21   108.84000  108.83999    3   6.345E-22   17  3.5102  19   108.8398  3.522E-21   709.1669     HDO    000  7  5  3   000  6  5  2
21   108.84580  108.84579    3   6.693E-22    9  0.7453  19   108.8458  3.522E-21   709.1676     HDO    000  7  5  2   000  6  5  1
21   108.84859  108.84858   15   4.614E-23   80  0.0002  19   108.8486  2.722E-23  1806.4964     HDO    010  8  0  8   010  7  0  7
20   108.87415  108.87414    3   2.520E-23   12  0.5712  19   108.8741  7.686E-23   988.5427     HD18O  000 10  4  7   000 10  3  8
20   108.90951  108.90950   16   1.865E-24   37  1.7541  19   108.9096  1.844E-24  1796.5059     HD18O  010  8  1  8   010  7  0  7
20   108.93831  108.93830    3   4.329E-23   21  0.5838  19   108.9383  1.780E-22   401.6851     HD17O  000  8  0  8   000  7  0  7
20   109.00270  109.00269   13   1.377E-24 >100  0.0002  19   109.0024  1.378E-24  2457.6128     D2O    020  4  3  1   020  3  2  2
20   109.01864  109.01863    3   1.826E-23    5  0.5748  19   109.0186  1.762E-23   562.3170     D2O    000  8  5  3   000  9  2  8
20   109.03314  109.03313    3   2.533E-23    5  0.7688  19   109.0331  8.429E-23   568.0858     HD18O  000  7  4  3   000  6  4  2
21   109.06192  109.06191    3   1.698E-22   19  0.8038  19   109.0619  1.054E-22   465.3152     HD17O  000  7  3  5   000  6  3  4
20   109.10828  109.10827    3   1.527E-23    6  0.6652  19   109.1083  5.475E-23   570.7676     HD17O  000  7  4  4   000  6  4  3
20   109.13412  109.13411    3   1.796E-23    7  0.6634  19   109.1341  5.134E-23   812.7616     H2O18  000  7  4  4   000  7  3  5
20   109.16241  109.16240   11   1.933E-24   24  1.3576  19   109.1623  4.198E-24  1280.7823     D2O17  000 12  7  6   000 12  6  7
20   109.18623  109.18622    4   3.085E-24    9  0.4743  19   109.1862  2.788E-24  2159.8012     HDO    010  7  5  3   010  6  5  2
20   109.19138  109.19137    3   4.169E-24    8  0.5109  19   109.1914  2.788E-24  2159.8021     HDO    010  7  5  2   010  6  5  1
21   109.21215  109.21214    3   4.206E-22   11  2.0755  19   109.2122  1.674E-21   400.3633     HD18O  000  8  1  8   000  7  0  7
21   109.22189  109.22188    4   2.311E-22    9  3.2686  19   109.2218  7.645E-22   228.6344     D2O18  000  6  3  4   000  5  2  3
21   109.23791  109.23790    4   2.325E-22    9  2.6879  19   109.2378  3.218E-22  1347.3933     D2O    010  5  3  3   010  4  2  2
20   109.26390  109.26389    3   6.717E-24    6  0.4537  19   109.2640  6.810E-24  2462.8752     H2O    010  7  4  3   010  7  3  4
20   109.30518  109.30517   15   9.339E-25   40  0.9320  20   109.3052  1.218E-24  1801.2238     HD17O  010  8  1  8   010  7  0  7
20   109.32031  109.32030    3   1.573E-23    6  0.5659  19   109.3203  5.493E-23   570.8496     HD17O  000  7  4  3   000  6  4  2
21   109.35434  109.35433    3   1.158E-21   13  5.5811  19   109.3543  2.918E-20   403.1615     HDO    000  8  0  8   000  7  0  7
21   109.39017  109.39016    3   1.178E-21   29  3.1913  19   109.3901  1.721E-20   467.5145     HDO    000  7  3  5   000  6  3  4
21   109.40155  109.40154    3   2.272E-22    8  5.3137  19   109.4015  8.980E-22   156.4245     D2O18  000  5  3  2   000  4  2  3
21   109.42416  109.42415    3   3.741E-22    9  4.7566  19   109.4241  1.644E-21   181.8181     HD18O  000  5  2  4   000  4  1  3
21   109.43317  109.43316    3   1.429E-21 >100  2.0956  19   109.4332  8.905E-21   573.8907     HDO    000  7  4  4   000  6  4  3
21   109.45742  109.45741    4   2.850E-22   23  0.0002  19   109.4575  2.665E-22  1450.4373     D2O    000 13  7  6   000 13  6  7
20   109.55115  109.55114    3   7.994E-24    7  0.7479  19   109.5512  7.302E-24   673.7174     D2O    000  9  5  4   000 10  2  9
20   109.55345  109.55344    8   1.777E-24   36  0.1672  19   109.5535  7.880E-24  1490.1244     D2O18  000 15  4 12   000 15  3 13
20   109.59488  109.59487    3   5.540E-24   12  0.1564  19   109.5948  1.483E-23  1132.1653     D2O17  000 11  7  5   000 11  6  6
21   109.60516  109.60515    3   3.939E-22    5  3.1823  19   109.6051  1.125E-21   401.6851     HD17O  000  8  1  8   000  7  0  7
21   109.62092  109.62091    5   8.487E-23   12  6.0669  19   109.6209  5.145E-23   991.9632     HD17O  000 10  4  7   000 10  3  8
20   109.62747  109.62746   14   2.447E-24   65  0.8780  19   109.6276  6.970E-24    45.8986     HD18O  000  3  2  1   000  2  0  2
21   109.63941  109.63940    3   3.504E-21   59  0.6531  19   109.6395  8.930E-21   573.9706     HDO    000  7  4  3   000  6  4  2
20   109.67967  109.67966    3   1.694E-23    5  0.6353  19   109.6796  2.013E-23  1221.5372     HDO    000 12  2 10   000 12  2 11
20   109.71217  109.71216   13   3.535E-24   43  2.9579  19   109.7121  1.882E-24  1745.9703     D2O18  010 11  0 11   010 10  1 10
21   109.74903  109.74902    4   1.631E-22   10  5.2203  19   109.7491  2.009E-22  1806.4964     HDO    010  8  1  8   010  7  0  7
20   109.75692  109.75691   18   1.087E-24   49  0.4268  19   109.7569  3.766E-24  1745.9394     D2O18  010 11  1 11   010 10  0 10
20   109.79869  109.79868    4   7.669E-24   10  0.4620  19   109.7987  7.490E-24  2009.1465     HDO    010  7  4  4   010  6  4  3
20   109.80040  109.80039    3   1.620E-23   10  0.6819  19   109.8004  1.522E-23  1889.9764     HDO    010  7  3  5   010  6  3  4
21   109.81240  109.81239    3   3.519E-22   11  0.0002  19   109.8125  3.912E-22  1500.3291     D2O    000 15  4 12   000 15  3 13
20   109.83572  109.83571    4   7.216E-24   10  0.7788  19   109.8357  2.370E-23   996.0913     D2O17  000 10  7  3   000 10  6  4
20   109.88631  109.88630    5   1.605E-24   73  0.0293  19   109.8863  2.574E-24  1687.6229     HD17O  000 13  5  8   000 13  4  9
20   109.91788  109.91787    3   4.267E-24    6  0.3515  19   109.9179  1.187E-23   996.0062     D2O17  000 10  7  4   000 10  6  5
20   109.91928  109.91927    9   9.158E-25   22  0.3579  19   109.9192  6.293E-25  2915.4713     D2O    020 11  1 11   020 10  0 10
20   109.95734  109.95733    3   2.092E-23    4  0.6819  19   109.9574  2.256E-23  1868.8991     D2O    010 11  2 10   010 11  1 11
21   109.96726  109.96725    3   3.999E-22   12  0.1338  19   109.9672  7.888E-22    94.7886     H2O18  000  3  2  2   000  2  1  1
20   109.99055  109.99054    4   8.289E-24    9  0.8105  19   109.9905  7.510E-24  2009.2208     HDO    010  7  4  3   010  6  4  2
21   110.00050  110.00049   17   4.914E-21   83  0.6524  22   110.0006  8.470E-22   558.3745     D2O18  000 10  1  9   000  9  2  8
21   110.00095  110.00094   11   7.311E-21   32  0.2107  20   110.0010  1.113E-21   182.3690     HD17O  000  5  2  4   000  4  1  3
21   110.03083  110.03082    3   8.190E-23   43  0.0002  19   110.0308  3.885E-23   814.6106     H2O17  000  7  4  4   000  7  3  5
21   110.04567  110.04566    3   2.037E-21    4 18.1055  19   110.0457  1.890E-19   403.1615     HDO    000  8  1  8   000  7  0  7
20   110.09433  110.09432    4   6.118E-24    9  0.8680  19   110.0943  1.682E-23   872.3463     D2O17  000  9  7  2   000  9  6  3
21   110.10126  110.10125    3   2.291E-22    9  4.8304  19   110.1012  3.686E-22   157.2179     D2O17  000  5  3  2   000  4  2  3
20   110.11652  110.11651    3   8.956E-24    5  0.3859  19   110.1166  3.366E-23   872.3234     D2O17  000  9  7  3   000  9  6  4
21   110.18050  110.18049    4   1.189E-22    6  2.6249  19   110.1804  1.180E-22  1807.7533     D2O    000 15  7  9   000 15  6 10
20   110.19426  110.19425    3   1.438E-23    5  1.1917  19   110.1945  3.416E-23   662.3360     D2O17  000  7  7  1   000  7  6  2
20   110.19426  110.19425                                     110.1939  1.708E-23   662.3368     D2O17  000  7  7  0   000  7  6  1
20   110.19643  110.19642    3   1.031E-23    7  0.5598  19   110.1963  4.016E-23   761.1125     D2O17  000  8  7  1   000  8  6  2
20   110.20125  110.20124    3   6.239E-24    7  0.3699  19   110.2011  2.008E-23   761.1077     D2O17  000  8  7  2   000  8  6  3
20   110.22049  110.22048   10   2.408E-24   22  1.0495  19   110.2205  4.551E-24    46.0285     HD17O  000  3  2  1   000  2  0  2
21   110.24508  110.24507    3   3.183E-22   16  0.0002  19   110.2451  3.128E-22   229.2713     D2O17  000  6  3  4   000  5  2  3
20   110.28689  110.28688    3   2.043E-23    7  0.5013  19   110.2869  2.476E-23  2005.0337     D2O    000 16  7 10   000 16  6 11
21   110.29073  110.29072    3   3.204E-22   17  0.0002  19   110.2907  3.374E-22   560.2401     D2O17  000 10  1  9   000  9  2  8
21   110.32044  110.32043    4   1.441E-22   11  1.6227  19   110.3205  1.265E-22  1746.1796     D2O    010 10  1  9   010  9  2  8
20   110.32312  110.32311    3   8.877E-24    8  0.6247  19   110.3229  8.955E-24  1875.4613     H2O    000 11  5  7   000 10  6  4
20   110.32578  110.32577    3   8.276E-23 >100  0.1270  19   110.3258  2.620E-23  2135.0550     HDO    010  8  4  4   010  8  3  5
21   110.33032  110.33031    3   3.777E-22    9  1.0217  19   110.3304  1.553E-21   153.5438     D2O18  000  4  4  1   000  3  3  0
21   110.40181  110.40180    3   4.170E-22    9  1.6246  19   110.4017  3.109E-21   153.4795     D2O18  000  4  4  0   000  3  3  1
20   110.42621  110.42620    3   1.888E-23    4  0.8028  19   110.4261  2.247E-23  2161.2859     H2O    010  6  3  4   010  6  2  5
20   110.44503  110.44502    4   5.706E-24   12  0.7160  19   110.4450  4.545E-24  1347.5407     D2O    010  5  3  2   010  5  0  5
21   110.44703  110.44702    3   1.743E-22   16  1.2368  19   110.4470  1.317E-22  1622.2790     D2O    000 14  7  8   000 14  6  9
21   110.45812  110.45811    3   1.911E-22    8  7.0222  19   110.4581  5.725E-22   577.6544     D2O18  000 11  0 11   000 10  1 10
21   110.47086  110.47085    3   4.941E-21   85  0.5059  19   110.4710  8.615E-21   995.7933     HDO    000 10  4  7   000 10  3  8
21   110.48498  110.48497    3   2.635E-22    7  4.7253  19   110.4850  1.146E-21   577.6355     D2O18  000 11  1 11   000 10  0 10
20   110.49112  110.49111   21   1.058E-24   63  1.0439  19   110.4912  1.852E-24   181.8181     HD18O  000  4  3  2   000  4  1  3
20   110.49739  110.49738    3   6.053E-24    7  0.3652  19   110.4974  5.500E-24  1432.7465     HDO    000 13  3 11   000 14  0 14
21   110.50684  110.50683    3   1.598E-22   36  0.0002  19   110.5068  9.080E-23  1758.3740     D2O    010 11  0 11   010 10  1 10
21   110.51125  110.51124    3   3.060E-22    6  5.2631  19   110.5112  5.986E-22    94.9706     H2O17  000  3  2  2   000  2  1  1
21   110.56458  110.56457    4   1.623E-22    9  5.5093  19   110.5645  1.818E-22  1758.3346     D2O    010 11  1 11   010 10  0 10
21   110.58677  110.58676    3   1.044E-21   12  4.9523  19   110.5868  1.734E-20   633.2165     D2O    000 10  2  8   000  9  3  7
21   110.60321  110.60320    3   1.280E-21    9  7.9191  19   110.6032  4.197E-20   562.3170     D2O    000 10  1  9   000  9  2  8
21   110.60831  110.60830   10   2.938E-23   32  5.4618  19   110.6084  2.552E-23  2036.5736     HDO    010  9  1  8   010  9  0  9
21   110.64955  110.64954   14   4.659E-23   33 11.9074  19   110.6496  4.398E-23   819.5752     D2O18  000 11  3  8   000 10  4  7
21   110.65291  110.65290    3   2.180E-21    5 19.4307  19   110.6530  1.886E-19   182.9835     HDO    000  5  2  4   000  4  1  3
21   110.67401  110.67400    3   2.770E-22   14  0.0002  19   110.6741  3.060E-22   360.2640     HD18O  000  7  1  6   000  6  1  5
21   110.72864  110.72863    4   1.257E-22   13  1.1003  19   110.7288  9.890E-23   885.0645     HDO    000 10  3  8   000 10  1  9
21   110.77284  110.77283    3   4.617E-22    8  0.3537  19   110.7728  1.042E-21  1288.4112     D2O    000 12  7  5   000 12  6  6
20   110.81604  110.81603    3   1.480E-23    5  0.6838  19   110.8160  7.580E-23   808.0983     D2O18  000 12  1 11   000 12  0 12
21   110.83878  110.83877    3   2.910E-22   14  0.0002  19   110.8388  2.296E-22   579.6397     D2O17  000 11  0 11   000 10  1 10
20   110.85101  110.85100    3   3.467E-24   27  0.1099  19   110.8512  2.384E-24  1327.1165     H2O    000 10  2  8   000 11  1 11
21   110.86943  110.86942    3   3.132E-22    9  1.9404  19   110.8695  4.596E-22   579.6182     D2O17  000 11  1 11   000 10  0 10
21   110.89154  110.89153    3   5.121E-22   14  0.0002  19   110.8916  7.415E-22    46.1731     HDO    000  3  2  1   000  2  0  2
21   110.89439  110.89438    3   3.069E-22    7  2.9029  19   110.8944  5.477E-22  1448.8867     D2O    000 13  7  7   000 13  6  8
21   110.89911  110.89910    3   1.351E-21   12  9.9208  19   110.8991  4.738E-20   158.1110     D2O    000  5  3  2   000  4  2  3
20   110.95872  110.95871    3   7.910E-24    6  0.6752  19   110.9587  3.797E-23   808.1019     D2O18  000 12  2 11   000 12  1 12
20   110.97658  110.97657    3   1.784E-23    5  0.7520  19   110.9766  1.959E-23  2213.7756     D2O    000 17  7 11   000 17  6 12
21   111.00824  111.00823    3   1.874E-22   20  0.0002  19   111.0082  1.437E-22   630.7713     D2O17  000 10  2  8   000  9  3  7
21   111.02241  111.02240    3   2.865E-22   15  0.1990  19   111.0225  2.011E-22   361.3252     HD17O  000  7  1  6   000  6  1  5
21   111.04968  111.04967    3   6.783E-22    7  2.4979  19   111.0497  6.535E-21   816.6942     H2O    000  7  4  4   000  7  3  5
20   111.09301  111.09300    4   7.802E-24   10  0.3039  19   111.0930  3.060E-23   810.8796     D2O17  000 12  1 11   000 12  0 12
21   111.12553  111.12552    3   1.573E-21    5 13.3932  19   111.1255  1.011E-19    95.1759     H2O    000  3  2  2   000  2  1  1
20   111.15404  111.15403    4   1.020E-23   10  0.6290  19   111.1540  2.480E-23  1211.6073     HD18O  000 12  2 10   000 12  1 11
20   111.17627  111.17626    4   6.738E-24   10  0.6625  19   111.1762  1.644E-23  1215.5861     HD17O  000 12  2 10   000 12  1 11
21   111.18801  111.18800    3   6.609E-22   15  2.3478  19   111.1879  2.724E-21  1220.0289     HDO    000 12  2 10   000 12  1 11
21   111.25631  111.25630   12   3.450E-23   28  8.2524  19   111.2563  1.533E-23   810.8838     D2O17  000 12  2 11   000 12  1 12
21   111.26209  111.26208    3   1.245E-21   12  6.1521  19   111.2621  2.877E-20   581.8481     D2O    000 11  0 11   000 10  1 10
21   111.29757  111.29756    3   1.704E-21   13  6.7135  19   111.2975  5.757E-20   581.8235     D2O    000 11  1 11   000 10  0 10
21   111.34393  111.34392    3   2.048E-22   21  0.2207  19   111.3439  3.704E-22   628.5880     D2O18  000 10  2  8   000  9  3  7
21   111.37331  111.37330    3   2.960E-22    7  4.4179  19   111.3733  5.270E-22  1287.7733     D2O    000 12  7  6   000 12  6  7
21   111.39587  111.39586    5   3.396E-21   33  0.3698  19   111.3958  3.860E-21   813.9735     D2O    000 12  1 11   000 12  0 12
21   111.39685  111.39684    4   1.463E-21   21  6.7258  19   111.3968  4.008E-20   229.9919     D2O    000  6  3  4   000  5  2  3
21   111.39685  111.39684                                     111.3967  4.293E-22  1693.4430     HDO    000 13  5  8   000 13  4  9
21   111.41047  111.41046    3   1.291E-21   17  5.5081  19   111.4104  3.302E-20   362.5072     HDO    000  7  1  6   000  6  1  5
21   111.44894  111.44893    3   3.852E-22    8  1.1655  19   111.4489  6.332E-22   155.0083     D2O17  000  4  4  1   000  3  3  0
21   111.51634  111.51633    3   4.197E-22    7  2.8029  19   111.5164  1.267E-21   154.9472     D2O17  000  4  4  0   000  3  3  1
21   111.56458  111.56457    3   3.762E-22    9  4.2438  19   111.5645  9.270E-22  1139.2935     D2O    000 11  7  4   000 11  6  5
21   111.58481  111.58480    3   1.830E-20   29  0.0002  19   111.5849  1.936E-21   813.9784     D2O    000 12  2 11   000 12  1 12
20   111.67680  111.67679    3   4.276E-24    7  0.5981  19   111.6768  3.602E-24  2249.6522     D2O    010 13  2 11   010 13  1 12
20   111.72256  111.72255    7   1.103E-24   19  0.5372  19   111.7227  8.880E-25  1846.4021     HDO    000 13  6  8   000 14  3 11
21   111.76460  111.76459    4   1.367E-22    9  5.7820  19   111.7646  1.677E-22   465.5831     HD18O  000  7  3  4   000  6  3  3
21   111.78723  111.78722    3   1.873E-20   24  0.0002  19   111.7872  1.862E-21  1139.0601     D2O    000 11  7  5   000 11  6  6
20   111.89478  111.89477    3   3.426E-24    6  0.3250  19   111.8940  3.113E-24  2321.9050     H2O    000 12  6  7   000 11  7  4
21   111.91037  111.91036    3   2.309E-22   17  0.0002  19   111.9104  4.410E-22   557.0980     D2O18  000 10  2  9   000  9  1  8
21   112.01746  112.01745    3   8.808E-21   53  0.3223  19   112.0173  2.977E-21  1002.8805     D2O    000 10  7  3   000 10  6  4
21   112.08901  112.08900    3   4.959E-22   15  3.5096  19   112.0890  1.490E-21  1002.8062     D2O    000 10  7  4   000 10  6  5
20   112.11334  112.11333    3   5.334E-24    7  0.7346  19   112.1133  1.779E-23   231.6798     D2O17  000  6  3  3   000  6  0  6
21   112.24039  112.24038    3   1.838E-22   24  0.0002  19   112.2404  2.702E-22   116.3940     D2O18  000  5  2  3   000  4  1  4
21   112.24913  112.24912    3   1.937E-20   20  0.0002  19   112.2491  2.113E-21   879.0478     D2O    000  9  7  2   000  9  6  3
21   112.26844  112.26843    3   1.543E-20   24  0.0430  19   112.2685  4.228E-21   879.0280     D2O    000  9  7  3   000  9  6  4
21   112.29849  112.29848    3   3.132E-21   73  1.2280  19   112.2984  1.788E-20   469.6636     HDO    000  7  3  4   000  6  3  3
21   112.32010  112.32009    3   3.621E-21   64  1.6836  19   112.3203  4.295E-21   668.8515     D2O    000  7  7  1   000  7  6  2
21   112.32010  112.32009                                     112.3197  2.147E-21   668.8521     D2O    000  7  7  0   000  7  6  1
21   112.33386  112.33385    3   2.132E-20   24  0.0221  19   112.3339  5.048E-21   767.7208     D2O    000  8  7  1   000  8  6  2
21   112.33801  112.33800    3   6.456E-22   18  3.8862  19   112.3380  2.525E-21   767.7166     D2O    000  8  7  2   000  8  6  3
21   112.33801  112.33800                                     112.3377  3.107E-23  1771.1233     HDO    010  7  1  6   010  6  1  5
21   112.40368  112.40367    3   1.661E-22    6  3.3867  19   112.4037  1.765E-22   558.8341     D2O17  000 10  2  9   000  9  1  8
20   112.42016  112.42015    3   1.527E-23    5  0.5610  19   112.4202  3.953E-23  1156.2152     HD18O  000 11  4  8   000 11  3  9
21   112.44360  112.44359    3   1.256E-22    9  5.6149  19   112.4436  1.123E-22   116.8277     D2O17  000  5  2  3   000  4  1  4
20   112.44528  112.44527    5   3.752E-24   11  0.4885  19   112.4453  3.670E-24  2433.5870     D2O    000 18  7 12   000 18  6 13
21   112.50360  112.50359    3   2.626E-22   18  0.0083  19   112.5037  1.957E-22   182.9835     HDO    000  4  3  2   000  4  1  3
20   112.67155  112.67154    8   1.762E-23   26  0.6640  19   112.6716  1.579E-23  1892.0830     HDO    010  7  3  4   010  6  3  3
21   112.67989  112.67988    3   4.608E-21   64  0.8644  19   112.6799  1.461E-20   117.3121     D2O    000  5  2  3   000  4  1  4
21   112.71241  112.71240    3   1.543E-21    5 12.7244  19   112.7124  8.075E-20   156.6629     D2O    000  4  4  1   000  3  3  0
21   112.77576  112.77575    3   2.116E-21    5 17.7247  19   112.7757  1.616E-19   156.6055     D2O    000  4  4  0   000  3  3  1
21   112.92498  112.92497    3   5.298E-22    5  2.2190  19   112.9250  2.323E-21   232.5218     D2O    000  6  3  3   000  6  0  6
21   112.96316  112.96315    3   1.001E-21    7  6.3680  19   112.9631  2.206E-20   560.7543     D2O    000 10  2  9   000  9  1  8
20   113.12558  113.12557    3   7.914E-24    6  0.4452  19   113.1256  2.638E-23  1160.1298     HD17O  000 11  4  8   000 11  3  9
21   113.26248  113.26247    6   5.982E-23   11  3.2049  19   113.2624  4.925E-23  1994.5694     D2O    000 17  5 13   000 17  4 14
20   113.38189  113.38188    3   1.208E-23    5  0.7990  19   113.3819  1.007E-23   794.8293     D2O    000 10  5  5   000 11  2 10
20   113.40643  113.40642    3   1.615E-23    6  0.7276  19   113.4064  1.426E-23   480.1803     D2O    000  8  4  4   000  9  1  9
20   113.40964  113.40963   37   8.867E-25 >100  1.6320  19                                                                        
20   113.41281  113.41280    3   7.803E-24    6  0.6511  19   113.4128  1.654E-23  1355.1991     H2O18  000  9  5  4   000  9  4  5
20   113.54663  113.54662    7   2.352E-24   20  0.5741  19   113.5467  1.968E-24  1137.3006     D2O    000 11  7  5   000 12  4  8
21   113.73220  113.73219    5   7.590E-23   13  5.4219  19   113.7322  6.797E-23  1743.9538     D2O    010 10  2  9   010  9  1  8
21   113.92832  113.92831    3   6.759E-22    8  1.9859  19   113.9284  4.402E-21  1164.5097     HDO    000 11  4  8   000 11  3  9
20   114.07659  114.07658    3   7.444E-24    4  0.2782  19   114.0766  7.440E-24  2249.8110     D2O    010 13  3 11   010 13  2 12
19   114.15960  114.15959   15   8.531E-25   12  0.5025  19   114.1595  7.057E-25  2790.6159     D2O    000 19  8 11   000 19  7 12
20   114.20608  114.20607    3   1.749E-23    3  0.5374  19   114.2060  1.881E-23  2200.0277     D2O    000 18  4 14   000 18  3 15
19   114.42898  114.42898    3   7.758E-24 >100  0.1210  19   114.4285  2.903E-25  2813.5114     H2O    000 13  7  6   000 12  8  5
20   114.44845  114.44845    3   1.891E-23    6  0.5191  19   114.4484  5.625E-23  1041.7667     HD18O  000 11  3  9   000 11  2 10
20   114.45676  114.45676    3   4.312E-23   32  0.4516  19   114.4568  4.241E-23  2004.7546     HDO    010  7  4  3   010  7  3  4
20   114.56809  114.56809   12   1.197E-24 >100  0.0002  19   114.5683  1.941E-24  1581.6268     HD18O  010  5  2  4   010  4  1  3
20   114.56946  114.56946    5   3.528E-24   13  0.6619  19   114.5696  3.209E-24  2408.5565     HDO    000 16  5 11   000 15  6 10
19   114.62545  114.62545   17   2.439E-25   18  0.2636  19   114.6254  8.429E-25   360.2640     HD18O  000  5  4  2   000  6  1  5
20   114.68878  114.68878    4   4.836E-24   10  0.6266  19   114.6888  2.285E-23  1207.0519     D2O18  000 14  2 12   000 14  1 13
20   114.79053  114.79053    5   3.242E-24   12  0.8629  19   114.7905  9.140E-24  1211.1183     D2O17  000 14  2 12   000 14  1 13
20   114.84306  114.84306    3   3.513E-24   27  0.0355  19   114.8430  2.613E-24  2664.0562     D2O    000 19  7 13   000 19  6 14
21   114.88591  114.88591    3   4.743E-22    6  0.6147  19   114.8859  1.142E-21  1215.6378     D2O    000 14  2 12   000 14  1 13
21   114.88872  114.88872    4   8.574E-23   34  0.0002  19   114.8887  3.753E-23  1045.2410     HD17O  000 11  3  9   000 11  2 10
20   114.92772  114.92772   23   6.443E-25   59  0.6884  19   114.9278  3.273E-24  1331.3437     D2O18  010  5  3  2   010  4  2  3
21   114.93036  114.93036    4   8.742E-23   10  7.4387  19   114.9304  7.816E-23  1001.7057     H2O18  000  8  4  5   000  8  3  6
21   115.00649  115.00649    4   2.502E-22   12  1.1200  19   115.0065  3.177E-22  1192.2979     D2O    000 13  4  9   000 12  5  8
19   115.08637  115.08637   33   1.063E-25   21  0.1438  19   115.0871  5.341E-25  1880.4422     HD18O  010  6  4  2   010  6  3  3
20   115.12904  115.12904    4   3.900E-24   11  0.7388  19   115.1291  1.257E-23  1357.5556     H2O17  000  9  5  4   000  9  4  5
20   115.31689  115.31689    4   3.842E-24    8  1.0896  19   115.3170  1.152E-23  1207.0845     D2O18  000 14  3 12   000 14  2 13
21   115.38540  115.38540    3   7.155E-22    8  2.2956  19   115.3854  6.265E-21  1049.1243     HDO    000 11  3  9   000 11  2 10
20   115.41420  115.41420   12   1.170E-24   44  0.0002  19   115.4143  1.260E-24   763.6850     HD18O  000 10  1  9   000 10  1 10
20   115.51124  115.51124    7   1.935E-24   18  0.6372  19   115.5113  4.614E-24  1211.1566     D2O17  000 14  3 12   000 14  2 13
21   115.58553  115.58553    4   1.394E-22   26  0.0002  19   115.5855  1.164E-22   763.5138     HD18O  000 10  1  9   000 10  0 10
21   115.59028  115.59028    3   3.429E-22   10  0.3844  19   115.5904  1.256E-21   307.8195     D2O18  000  7  3  5   000  6  2  4
20   115.62416  115.62416    3   4.803E-24    9  0.1187  19   115.6241  1.038E-23  1471.2713     HD18O  000 12  5  7   000 12  4  8
19   115.68881  115.68881   10   7.798E-25   19  0.2143  19   115.6894  1.110E-24  2321.8117     H2O    000 12  6  6   000 11  7  5
21   115.70682  115.70682    6   7.896E-23   16  5.2531  19   115.7068  5.900E-23  1003.7811     H2O17  000  8  4  5   000  8  3  6
20   115.71162  115.71162   26   2.779E-24   83  3.1861  21   115.7118  1.316E-24  1336.0873     D2O17  010  5  3  2   010  4  2  3
21   115.72384  115.72384    3   2.937E-22    6  3.9452  19   115.7238  5.775E-22  1215.6833     D2O    000 14  3 12   000 14  2 13
21   115.84763  115.84763    4   1.173E-22    9  5.6620  19   115.8476  7.794E-23   766.0714     HD17O  000 10  1  9   000 10  0 10
20   115.86650  115.86650    5   2.747E-24   15  0.8245  19   115.8669  2.162E-24  1630.0297     HDO    000 14  2 12   000 15  1 15
21   115.91380  115.91380    3   1.997E-22    6  3.6287  19   115.9139  2.148E-22  1590.0450     HDO    010  5  2  4   010  4  1  3
21   115.94779  115.94779    4   1.199E-22    9  5.2536  19   115.9477  1.306E-22   769.1168     HDO    000 10  1  9   000 10  1 10
21   115.98340  115.98340    3   2.539E-22   14  0.0058  19   115.9834  2.685E-22   400.8155     HD18O  000  7  2  5   000  6  2  4
19   115.99948  115.99948   45   2.452E-25 >100  0.2682  19   115.9996  4.452E-25  3244.5993     H2O    000 15  5 10   000 15  4 11
21   116.11333  116.11333    3   2.337E-22   13  0.0002  19   116.1133  1.829E-22  1678.4641     D2O    000 16  3 13   000 16  2 14
21   116.13466  116.13466    3   1.238E-21   21  3.1378  19   116.1346  1.305E-20   768.9299     HDO    000 10  1  9   000 10  0 10
21   116.26401  116.26401    3   2.473E-22   13  0.0527  19   116.2640  1.760E-22   402.1057     HD17O  000  7  2  5   000  6  2  4
20   116.31580  116.31580   12   1.080E-24   29  1.2280  19   116.3157  2.948E-25  1883.4610     HDO    010  7  3  5   010  7  1  6
20   116.31957  116.31957    5   1.345E-24   45  0.0202  19   116.3199  7.890E-25  2716.1700     HDO    010 12  3  9   010 11  4  8
20   116.33369  116.33369    3   1.248E-23    3  0.6409  19   116.3337  1.150E-23   369.2661     D2O    000  6  5  1   000  7  2  6
20   116.38615  116.38615   10   1.740E-24   25  0.9192  19   116.3864  1.488E-24   701.6203     HDO    000  7  5  3   000  8  3  6
20   116.38861  116.38861    4   3.951E-24   10  0.7539  19   116.3886  3.085E-24  1172.0227     D2O    000 12  6  6   000 13  3 11
20   116.38861  116.38861                                     116.3881  1.481E-24  1672.4613     D2O17  000 16  3 13   000 16  2 14
20   116.41843  116.41843    7   1.417E-24   71  0.0002  19   116.4178  1.236E-24  2511.6382     D2O    020  5  3  3   020  4  2  2
21   116.47774  116.47774    3   1.495E-22   19  0.0002  19   116.4778  1.179E-22  1970.6607     HDO    000 15  3 12   000 15  2 13
21   116.56242  116.56242    5   9.561E-23    8  2.4358  19   116.5624  7.935E-23   116.4613     HDO    000  3  3  1   000  3  1  2
21   116.57446  116.57446    3   1.373E-21   20  4.7123  19   116.5744  2.881E-20   403.5490     HDO    000  7  2  5   000  6  2  4
21   116.59257  116.59257    3   9.786E-22   12  2.1367  19   116.5926  9.900E-21  1006.1157     H2O    000  8  4  5   000  8  3  6
21   116.60391  116.60391    3   2.318E-22   14  0.0002  19   116.6039  1.654E-22  1341.3818     D2O    010  5  3  2   010  4  2  3
20   116.68897  116.68897   13   3.465E-24   70  2.5646  19   116.6895  4.590E-25  2629.3329     H2O    000 14  4 11   000 13  5  8
21   116.69243  116.69243    3   3.423E-22    7  0.2293  19   116.6924  5.120E-22   308.4997     D2O17  000  7  3  5   000  6  2  4
19   116.89687  116.89687   37   1.462E-25   47  0.2517  19   116.8966  4.923E-25  1039.3186     HD18O  000 11  3  9   000 11  1 10
20   116.90266  116.90266    4   3.377E-24    9  1.0159  19   116.9027  6.933E-24  1476.0687     HD17O  000 12  5  7   000 12  4  8
20   116.93480  116.93480   22   1.105E-24   37  1.8981  19   116.9350  1.105E-24  1957.4267     HD18O  000 15  3 12   000 15  2 13
20   116.93948  116.93948    3   4.430E-23    8  0.7705  19   116.9395  5.388E-23  1296.4170     D2O    010  5  2  3   010  4  1  4
20   116.99549  116.99549    4   3.409E-24    8  0.9674  19   116.9955  2.502E-24  1022.2980     D2O    000 11  6  5   000 12  3 10
21   117.06204  117.06204    3   5.061E-22    5  1.2417  19   117.0622  2.124E-21  1360.2350     H2O    000  9  5  4   000  9  4  5
21   117.13783  117.13783    5   8.256E-23   56  0.0002  19   117.1379  5.875E-23  1892.0830     HDO    010  6  4  2   010  6  3  3
19   117.16639  117.16639    9   7.530E-25   14  0.3111  19   117.1664  7.420E-25  1561.2977     D2O    000 16  2 14   000 17  1 17
20   117.18021  117.18021    3   1.275E-23    4  0.3486  19   117.1802  1.397E-23  2303.1586     HDO    010 10  3  8   010 10  2  9
19   117.18729  117.18729   23   3.312E-25   29  0.3597  19   117.1870  5.530E-25  1878.2640     HD18O  010  6  4  3   010  6  3  4
20   117.18830  117.18830   34   3.901E-25   46  0.0061  19   117.1883  4.183E-25  1987.4489     HD18O  010  7  4  4   010  7  3  5
21   117.24504  117.24504    3   1.345E-22    6  4.5084  19   117.2450  1.368E-22  1413.3565     D2O    010  6  3  4   010  5  2  3
20   117.28801  117.28801    3   5.460E-24    5  0.3400  19   117.2880  4.390E-24  2546.7682     D2O    000 19  6 14   000 19  5 15
20   117.30693  117.30693    3   8.793E-24    4  0.6208  19   117.3069  1.891E-23  1337.6658     HD18O  000 12  4  9   000 12  3 10
19   117.40829  117.40829    4   2.958E-25    8  0.1803  19   117.4084  3.720E-25  1561.2976     D2O    000 16  3 14   000 17  0 17
19   117.42310  117.42310   17   1.762E-25   29  0.2818  19   117.4232  6.129E-25  1784.6012     HD18O  010  5  4  2   010  5  3  3
19   117.42664  117.42664   24   3.266E-25   29  0.5060  19   117.4266  2.762E-24  1187.1231     D2O17  000 13  4  9   000 12  5  8
20   117.45150  117.45150    3   2.354E-23    4  0.6091  19   117.4515  2.652E-23  1816.9010     HDO    010  7  2  5   010  6  2  4
20   117.46455  117.46455    6   1.771E-24   12  0.4494  19   117.4646  1.343E-24  2693.2045     D2O    010 15  4 12   010 15  3 13
20   117.52485  117.52485   15   6.552E-25 >100  0.0002  21   117.5248  4.824E-25  1706.7793     HD18O  010  4  4  0   010  4  3  1
21   117.73533  117.73533    4   1.183E-22   14  0.1171  19   117.7354  9.480E-23   362.5072     HDO    000  5  4  2   000  6  1  5
20   117.73713  117.73713    7   3.655E-24   15  0.4838  19   117.7370  1.666E-23    35.7425     D2O18  000  3  3  1   000  2  0  2
20   117.74994  117.74994    3   9.483E-24    4  0.6441  19   117.7499  9.235E-24  2265.2827     HDO    010 10  2  8   010  9  3  7
20   117.87789  117.87789    3   2.938E-23    3  0.8178  19   117.8780  3.862E-23  1622.2790     D2O    000 15  5 10   000 14  6  9
21   117.91645  117.91645    3   1.779E-22    6  4.0634  19   117.9164  2.682E-22   583.7778     H2O18  000  7  1  6   000  7  0  7
21   117.93359  117.93359    3   1.930E-21   15  9.1091  19   117.9336  6.538E-20   309.2651     D2O    000  7  3  5   000  6  2  4
21   117.94487  117.94487    3   2.070E-22    5  1.5712  19   117.9450  2.020E-22   584.9408     H2O17  000  7  1  6   000  7  0  7
21   117.96313  117.96313   14   2.709E-23   25  3.7062  19   117.9630  1.258E-23  1342.1291     HD17O  000 12  4  9   000 12  3 10
21   117.97050  117.97050    3   1.472E-21   26  3.9673  19   117.9705  3.387E-20   586.2435     H2O    000  7  1  6   000  7  0  7
20   118.01420  118.01420    5   2.610E-24   13  1.0060  19   118.0143  1.103E-23  1333.9682     D2O18  010  4  4  0   010  3  3  1
20   118.03555  118.03555    3   3.468E-23    6  0.7008  19   118.0356  5.040E-23  1046.4741     HDO    000 11  3  9   000 11  1 10
20   118.04462  118.04462   13   5.661E-25 >100  0.0002  19   118.0446  5.087E-25  2983.3952     H2O    000 14  6  8   000 14  5  9
19   118.25204  118.25204   29   6.177E-25   25  0.3923  19   118.2516  4.437E-25  2904.7802     D2O    000 20  7 14   000 20  6 15
20   118.28822  118.28822    5   2.469E-24   12  0.8540  19   118.2875  2.016E-24  2879.4239     HDO    000 18  4 14   000 18  3 15
21   118.32548  118.32548    3   4.884E-22   17  4.0007  19   118.3255  1.523E-21   263.5931     HD18O  000  6  2  5   000  5  1  4
21   118.35619  118.35619    3   4.512E-22    8  3.3039  19   118.3562  1.158E-21  1481.4436     HDO    000 12  5  7   000 12  4  8
20   118.51309  118.51309    3   5.280E-24    5  0.2723  19   118.5130  4.390E-24  2552.6558     D2O    000 18  8 10   000 18  7 11
20   118.53271  118.53271    3   2.147E-23    7  0.7084  19   118.5327  2.822E-23  2042.7533     H2O    010  6  2  5   010  6  1  6
21   118.68683  118.68683    3   8.808E-23   15  1.0289  19   118.6869  6.675E-23  1796.5159     HDO    010  5  4  1   010  5  3  2
21   118.70937  118.70937    3   5.949E-22    7  1.3018  19   118.7094  2.092E-21  1347.1200     HDO    000 12  4  9   000 12  3 10
21   118.74613  118.74613    3   2.072E-22   11  0.0002  19   118.7461  2.069E-22   486.8039     HD18O  000  8  2  7   000  7  2  6
20   118.81682  118.81682    3   4.204E-24    7  0.5711  19   118.8168  3.640E-24  2115.3206     D2O    000 17  6 11   000 16  7 10
21   118.86586  118.86586    4   1.109E-22    9  4.7929  19   118.8659  9.470E-23  1678.7060     D2O    000 16  4 13   000 16  3 14
21   118.94233  118.94233    3   4.692E-22   11  3.3484  19   118.9423  1.029E-21   264.3702     HD17O  000  6  2  5   000  5  1  4
20   118.95147  118.95147    3   2.905E-23    4  0.7037  19   118.9515  4.468E-23  1922.8290     H2O    010  6  0  6   010  5  1  5
20   119.01827  119.01827    3   7.463E-24    4  0.2484  19   119.0183  7.868E-24  1327.1096     H2O    000 10  3  8   000 11  0 11
19   119.03047  119.03047   13   7.969E-25   13  0.3088  19   119.0303  8.345E-25  1331.4071     D2O    000 13  6  7   000 14  3 12
20   119.06974  119.06974    3   1.723E-23    7  0.6309  19   119.0698  2.019E-23  2414.7220     H2O    000 13  4  9   000 13  3 10
21   119.11162  119.11162    3   1.564E-22    5  3.8560  19   119.1117  1.355E-22   488.5131     HD17O  000  8  2  7   000  7  2  6
19   119.12659  119.12659   32   3.850E-25   51  0.3529  19   119.1264  2.697E-25  3228.4078     HDO    100  9  0  9   100  8  1  8
20   119.13714  119.13714    8   1.333E-24   19  1.1760  19   119.1370  2.809E-24  1855.6963     D2O18  010 12  0 12   010 11  1 11
20   119.14033  119.14033    4   2.083E-24   12  0.8073  19   119.1403  6.532E-24    35.8069     D2O17  000  3  3  1   000  2  0  2
20   119.15576  119.15576   17   8.652E-25   46  1.1491  21   119.1558  2.202E-24  1339.5071     D2O17  010  4  4  1   010  3  3  0
21   119.16845  119.16845    5   5.763E-23   14  1.6459  19   119.1684  4.580E-23  1999.7768     HDO    010  7  4  4   010  7  3  5
21   119.17020  119.17020    5   6.888E-23   11  5.9559  19   119.1701  6.075E-23  1889.9764     HDO    010  6  4  3   010  6  3  4
20   119.21647  119.21647    6   1.658E-24   17  0.6205  19   119.2164  4.406E-24  1339.4518     D2O17  010  4  4  0   010  3  3  1
20   119.39548  119.39548    3   2.228E-23    5  0.5918  19   119.3954  2.843E-23  2037.0585     HDO    010  9  2  8   010  9  1  9
21   119.39962  119.39962    4   9.444E-23   13  0.3852  19   119.3995  6.750E-23  1795.7881     HDO    010  5  4  2   010  5  3  3
20   119.49653  119.49653    3   3.375E-23   12  0.6964  19   119.4966  5.325E-23  1717.5214     HDO    010  4  4  0   010  4  3  1
21   119.51910  119.51910    3   1.285E-21   14  4.0574  19   119.5191  2.216E-20   490.4274     HDO    000  8  2  7   000  7  2  6
20   119.55004  119.55004   12   1.467E-24   33  0.7174  19   119.5501  7.460E-24  1182.5367     D2O18  000 13  4  9   000 12  5  8
20   119.57364  119.57364    6   3.622E-24   16  0.8137  19   119.5736  3.253E-24  2633.3521     HDO    010 12  2 10   010 12  1 11
21   119.62566  119.62566    4   1.302E-22   11  0.7104  19   119.6257  1.226E-22   763.6850     HD18O  000 10  2  9   000 10  1 10
21   119.63039  119.63039   13   3.957E-22   30  0.0002  19   119.6305  8.896E-22   325.2157     H2O18  000  6  0  6   000  5  1  5
21   119.63112  119.63112   58   4.221E-23 >100  1.9955  19   119.6313  3.045E-23  2124.9767     HDO    010  8  4  5   010  8  3  6
21   119.63931  119.63931    3   2.426E-21    9 15.1695  19   119.6393  1.739E-19   265.2362     HDO    000  6  2  5   000  5  1  4
21   119.68074  119.68074    6   7.860E-23   33  0.0002  19   119.6808  5.340E-23  1717.3356     HDO    010  4  4  1   010  4  3  2
20   119.78613  119.78613    3   1.713E-23    5  0.5836  19   119.7861  2.023E-23  1903.2620     HDO    010  8  2  7   010  7  2  6
21   119.79167  119.79167    3   1.081E-22    8  5.0299  19   119.7917  1.211E-22   881.9140     H2O18  000  8  3  6   000  8  2  7
21   119.83898  119.83898    3   3.690E-22    5  2.2774  19   119.8390  6.685E-22   325.8802     H2O17  000  6  0  6   000  5  1  5
20   119.87699  119.87699   12   9.400E-25   30  0.6471  19   119.8763  8.275E-25  3089.1834     HDO    000 18  6 12   000 18  5 13
21   119.94907  119.94907    3   1.751E-22   12  0.0002  19   119.9490  3.322E-22   669.0084     D2O18  000 11  1 10   000 10  2  9
21   119.97781  119.97781    3   3.021E-22   10  0.0002  19   119.9778  8.520E-22   688.1205     D2O18  000 12  0 12   000 11  1 11
21   119.98952  119.98952    3   1.803E-22    6  1.3930  19   119.9894  4.260E-22   688.1124     D2O18  000 12  1 12   000 11  0 11
21   120.00226  120.00226    3   1.661E-22    9  0.8686  19   120.0022  1.350E-22  1868.8991     D2O    010 12  0 12   010 11  1 11
21   120.01900  120.01900    4   1.126E-22    9  5.3323  19   120.0190  8.220E-23   766.2497     HD17O  000 10  2  9   000 10  1 10
21   120.02899  120.02899    6   7.809E-23   13  5.7640  19   120.0289  6.755E-23  1868.8808     D2O    010 12  1 12   010 11  0 11
21   120.07113  120.07113    3   1.718E-21    6 11.2776  19   120.0711  1.117E-19   326.6255     H2O    000  6  0  6   000  5  1  5
21   120.12924  120.12924    4   1.148E-22    9  5.8145  19   120.1292  9.130E-23   883.6519     H2O17  000  8  3  6   000  8  2  7
20   120.13763  120.13763    3   4.079E-23   14  0.5979  19   120.1376  4.730E-23  1693.6499     H2O    010  3  2  2   010  2  1  1
21   120.31494  120.31494    3   1.695E-22   12  0.0002  19   120.3150  1.324E-22   671.2378     D2O17  000 11  1 10   000 10  2  9
20   120.32177  120.32177   13   1.205E-24   26  1.1863  19   120.3216  7.843E-25  2843.2021     D2O    010 14  7  7   010 14  6  8
21   120.32812  120.32812    3   1.792E-22    7  1.0510  19   120.3281  1.599E-22  1916.2455     HDO    010  9  0  9   010  8  1  8
20   120.36609  120.36609   18   8.378E-25   54  0.9582  19   120.3661  2.052E-25  1904.5738     HD18O  010  9  0  9   010  8  0  8
20   120.37186  120.37186    3   1.519E-23    4  0.5118  19   120.3718  1.479E-23  1988.9013     D2O    010 12  1 11   010 12  0 12
21   120.39201  120.39201    3   5.100E-22   10  2.9849  19   120.3921  1.317E-21    99.5872     HD18O  000  4  2  2   000  3  1  3
21   120.39201  120.39201                                     120.3919  3.408E-22   690.4877     D2O17  000 12  0 12   000 11  1 11
21   120.39414  120.39414    3   3.822E-22    7  3.7951  19   120.3941  1.348E-21   509.5755     HD18O  000  9  0  9   000  8  1  8
21   120.40532  120.40532    3   1.998E-22   14  0.0795  19   120.4053  1.705E-22   690.4784     D2O17  000 12  1 12   000 11  0 11
21   120.45900  120.45900    3   9.111E-22   11  3.6194  19   120.4589  1.378E-20   769.1168     HDO    000 10  2  9   000 10  1 10
20   120.46913  120.46913    5   9.489E-24   19  0.9610  19   120.4691  6.987E-24   882.4113     D2O    000 10  6  4   000 11  3  9
21   120.51572  120.51572    3   1.730E-21 >100  1.7888  19   120.5156  1.530E-20   885.6002     H2O    000  8  3  6   000  8  2  7
21   120.51708  120.51708    4   2.364E-22   13  4.8538  19   120.5172  2.747E-22  1345.6369     D2O    010  4  4  1   010  3  3  0
20   120.55523  120.55523    3   4.428E-23   14  0.5020  19   120.5552  4.995E-23  1857.6861     D2O    010 11  1 10   010 10  2  9
21   120.57428  120.57428    3   3.516E-22    6  1.3102  19   120.5742  5.500E-22  1345.5848     D2O    010  4  4  0   010  3  3  1
21   120.64587  120.64587    3   1.488E-22   12  0.1178  19   120.6458  1.358E-22   768.9299     HDO    000 10  2  9   000 10  0 10
20   120.67742  120.67742    3   7.979E-24    5  0.4567  19   120.6774  7.425E-24  1988.9098     D2O    010 12  2 11   010 12  1 12
20   120.69964  120.69964    8   5.909E-24   27  0.4707  19   120.6996  2.348E-23   937.5774     D2O18  000 13  1 12   000 13  0 13
21   120.71537  120.71537    3   4.149E-21   35  0.8211  19   120.7154  1.647E-20   673.7174     D2O    000 11  1 10   000 10  2  9
21   120.72738  120.72738    3   4.197E-22    6  0.9658  19   120.7274  7.990E-22    35.8780     D2O    000  3  3  1   000  2  0  2
21   120.72982  120.72982    3   1.586E-22    6  2.7877  19   120.7298  2.117E-22   509.5755     HD18O  000  9  1  9   000  8  1  8
20   120.76712  120.76712    3   2.009E-23   10  0.7164  19   120.7673  4.700E-23   937.5788     D2O18  000 13  2 12   000 13  1 13
20   120.76712  120.76712                                     120.7669  1.487E-23  1126.4391     H2O18  000  8  5  3   000  8  4  4
21   120.78495  120.78495    3   4.317E-22    8  4.2302  19   120.7850  9.036E-22   511.2902     HD17O  000  9  0  9   000  8  1  8
20   120.81304  120.81304    3   1.686E-23    5  0.6386  19   120.8130  2.104E-23  1916.2455     HDO    010  9  1  9   010  8  1  8
20   120.82693  120.82693    3   1.722E-23    8  0.6312  19   120.8269  1.827E-23  2265.2827     HDO    010  9  4  6   010  9  3  7
21   120.85243  120.85243    3   1.255E-21   15  6.7289  19   120.8524  4.263E-20   693.1211     D2O    000 12  0 12   000 11  1 11
21   120.86821  120.86821    3   1.335E-21   24  3.9972  19   120.8682  2.132E-20   693.1102     D2O    000 12  1 12   000 11  0 11
20   120.88035  120.88035    5   7.865E-24   13  0.2576  19   120.8803  7.005E-24  2271.7120     H2O    010  7  2  5   010  6  3  4
21   120.88525  120.88525    4   1.774E-22    9  4.7512  19   120.8853  4.979E-22   399.5765     D2O18  000  8  3  6   000  7  2  5
21   120.88727  120.88727    3   4.671E-22   10  4.2589  19   120.8872  8.955E-22    99.9660     HD17O  000  4  2  2   000  3  1  3
21   120.88886  120.88886    3   2.706E-22   14  0.0002  19   120.8889  6.765E-22   668.3751     D2O18  000 11  2 10   000 10  1  9
20   120.94675  120.94675   10   6.563E-25   24  0.2250  19   120.9468  2.398E-25  3021.7243     D2O    000 21  5 16   000 21  4 17
20   120.95288  120.95288    3   1.054E-23    3  0.4375  19   120.9529  9.017E-24  2159.2588     D2O    010 12  3  9   010 11  4  8
20   120.96661  120.96661    3   3.552E-24    8  0.8240  19   120.9666  2.950E-24   925.5633     D2O    000 11  5  6   000 12  2 11
20   121.01904  121.01904    4   3.074E-24    9  0.6971  19   121.0190  9.458E-24   940.8061     D2O17  000 13  1 12   000 13  0 13
21   121.03996  121.03996    3   1.823E-22    8  0.7025  19   121.0399  2.133E-22   508.9297     HD18O  000  9  0  9   000  8  0  8
20   121.09735  121.09735    3   5.240E-24    7  0.5882  19   121.0973  1.893E-23   940.8078     D2O17  000 13  2 12   000 13  1 13
21   121.13315  121.13315    3   1.702E-22    5  1.4843  19   121.1331  1.387E-22   511.2902     HD17O  000  9  1  9   000  8  1  8
20   121.14227  121.14227   16   7.525E-25   47  0.6794  22   121.1421  4.382E-24  1483.1348     D2O18  010  7  3  5   010  6  2  4
21   121.22098  121.22098    3   1.883E-21    5 14.5071  19   121.2210  1.514E-19   513.2072     HDO    000  9  0  9   000  8  1  8
21   121.22875  121.22875    8   3.507E-23   45  0.0002  19   121.2287  2.126E-23  1915.3450     HDO    010  9  0  9   010  8  0  8
21   121.29948  121.29948    3   6.747E-22   11  2.2403  19   121.2995  2.760E-21   324.0467     H2O18  000  6  1  6   000  5  0  5
21   121.36838  121.36838    3   2.139E-22    9  4.1412  19   121.3684  2.702E-22   670.5308     D2O17  000 11  2 10   000 10  1  9
21   121.36838  121.36838                                     121.3680  2.103E-23  2130.4942     H2O    010  5  4  1   010  5  3  2
21   121.36962  121.36962    3   4.731E-22   11  1.3679  19   121.3696  1.191E-21   944.3976     D2O    000 13  1 12   000 13  0 13
21   121.37562  121.37562    3   4.371E-22    8  1.6773  19   121.3756  1.374E-21   508.9297     HD18O  000  9  1  9   000  8  0  8
20   121.41458  121.41458    6   3.863E-24   15  0.7608  19   121.4146  4.590E-24  2318.5399     H2O    010  7  3  5   010  7  2  6
21   121.44518  121.44518    3   2.100E-21    6 16.1019  19   121.4453  1.525E-19   100.3909     HDO    000  4  2  2   000  3  1  3
21   121.45182  121.45182    3   1.391E-22    7  3.1478  19   121.4518  1.398E-22   510.6234     HD17O  000  9  0  9   000  8  0  8
21   121.46157  121.46157    3   9.783E-21   16  0.0002  19   121.4615  2.385E-21   944.3998     D2O    000 13  2 12   000 13  1 13
20   121.47715  121.47715    5   1.218E-23   15  0.7918  19   121.4772  1.027E-23  2200.9809     D2O    000 18  5 14   000 18  4 15
20   121.47858  121.47858   15   3.046E-24   46  0.9194  19   121.4785  8.465E-24   204.0414     D2O18  000  5  4  1   000  5  1  4
20   121.50297  121.50297    3   1.073E-23    8  0.8118  19   121.5029  2.505E-23  1277.8549     HD18O  000 11  5  6   000 11  4  7
21   121.58377  121.58377    3   1.378E-21   23  4.7938  19   121.5838  2.268E-20   513.2072     HDO    000  9  1  9   000  8  1  8
21   121.58377  121.58377                                     121.5839  2.077E-21   324.6610     H2O17  000  6  1  6   000  5  0  5
20   121.64289  121.64289    4   8.816E-24    7  0.9289  19   121.6429  3.565E-23   278.1960     D2O18  000  6  4  2   000  6  1  5
20   121.65022  121.65022    3   7.529E-24    8  0.5582  19   121.6502  6.250E-24  2328.2231     D2O    000 17  8  9   000 17  7 10
21   121.68076  121.68076    3   1.004E-22   17  0.3620  19   121.6807  6.805E-23  1801.2074     HDO    000 14  4 10   000 13  5  9
21   121.71357  121.71357    3   1.525E-22    6  4.7212  19   121.7136  1.641E-22  1915.3450     HDO    010  9  1  9   010  8  0  8
21   121.79989  121.79989    3   4.533E-22    5  0.9665  19   121.7999  9.210E-22   510.6234     HD17O  000  9  1  9   000  8  0  8
21   121.90444  121.90444    3   2.490E-21    4 24.4329  19   121.9044  3.477E-19   325.3479     H2O    000  6  1  6   000  5  0  5
21   121.90905  121.90905    3   1.611E-21   30  4.7866  19   121.9091  3.370E-20   672.9202     D2O    000 11  2 10   000 10  1  9
21   121.91229  121.91229    3   1.328E-21   17  4.0271  19   121.9124  2.286E-20   512.5158     HDO    000  9  0  9   000  8  0  8
21   121.98679  121.98679    3   1.532E-22   11  0.0002  19   121.9875  1.423E-22  1920.7658     H2O    010  6  1  6   010  5  0  5
21   122.04143  122.04143    3   2.073E-22    5  0.9750  19   122.0414  2.022E-22   400.3738     D2O17  000  8  3  6   000  7  2  5
20   122.05550  122.05550    7   1.795E-24   15  0.0843  19   122.0554  7.260E-24  1542.2284     D2O18  000 13  8  6   000 13  7  7
20   122.07156  122.07156   11   1.139E-24   39  0.0002  19   122.0716  8.347E-25  2668.2500     D2O    010 13  7  6   010 13  6  7
20   122.11106  122.11106    3   1.150E-23    5  0.4700  19   122.1112  1.438E-23  2024.1523     H2O    010  6  1  5   010  5  2  4
21   122.22289  122.22289    3   8.373E-21   17  0.0350  19   122.2229  3.077E-21   107.9793     HD18O  000  3  3  1   000  2  2  0
21   122.27509  122.27509    3   2.087E-21    5 13.3584  19   122.2751  1.544E-19   512.5158     HDO    000  9  1  9   000  8  0  8
20   122.34514  122.34514    9   1.419E-24   20  0.3682  19   122.3453  6.780E-24  1381.8031     D2O18  000 12  8  5   000 12  7  6
20   122.35285  122.35285    6   3.249E-24   17  0.8115  19   122.3529  1.127E-23  1128.9380     H2O17  000  8  5  3   000  8  4  4
21   122.35637  122.35637    3   1.430E-22   15  0.0002  19   122.3564  1.034E-22  1856.5001     D2O    010 11  2 10   010 10  1  9
21   122.35908  122.35908    3   4.350E-22    6  3.1952  19   122.3591  2.851E-21   203.0998     D2O18  000  5  4  2   000  4  3  1
20   122.39351  122.39351    3   1.091E-23    7  0.5372  19   122.3935  3.900E-23   863.5660     D2O18  000  8  8  0   000  8  7  1
20   122.39351  122.39351                                     122.3935  1.950E-23   863.5661     D2O18  000  8  8  1   000  8  7  2
21   122.41378  122.41378    3   4.761E-22    6  1.4561  19   122.4137  1.166E-21   927.7439     H2O    000  8  3  5   000  7  4  4
20   122.49123  122.49123    6   3.347E-24   12  0.8451  19   122.4912  1.147E-23  1233.7329     D2O18  000 11  8  3   000 11  7  4
20   122.50552  122.50552    5   5.861E-24   12  0.8980  19   122.5055  2.295E-23  1233.7183     D2O18  000 11  8  4   000 11  7  5
20   122.50677  122.50677    3   1.389E-23    6  0.8894  19   122.5068  4.344E-23   974.5998     D2O18  000  9  8  2   000  9  7  3
20   122.50677  122.50677                                     122.5064  2.172E-23   974.6003     D2O18  000  9  8  1   000  9  7  2
20   122.51324  122.51324    6   2.591E-24   13  0.4963  19   122.5132  2.351E-24  1630.0243     HDO    000 14  3 12   000 15  0 15
20   122.52667  122.52667    5   3.303E-24   12  0.7787  19   122.5265  2.808E-24  1157.4700     HD18O  000  8  7  1   000  7  7  0
20   122.52667  122.52667                                     122.5266  2.808E-24  1157.4701     HD18O  000  8  7  2   000  7  7  1
20   122.54853  122.54853    3   7.654E-24    6  0.3977  19   122.5485  3.442E-23  1097.9868     D2O18  000 10  8  2   000 10  7  3
20   122.55199  122.55199    4   4.813E-24   10  0.7334  19   122.5520  1.721E-23  1097.9834     D2O18  000 10  8  3   000 10  7  4
21   122.55901  122.55901    3   3.054E-22    6  3.8907  19   122.5590  5.148E-22  1690.6636     H2O    000 11  3  8   000 11  2  9
21   122.60018  122.60018    3   5.565E-22    8  2.8046  19   122.6002  3.090E-21   107.6305     HD18O  000  3  3  0   000  2  2  1
21   122.61129  122.61129    5   9.834E-23   11  6.7854  19   122.6113  9.442E-23   583.9864     H2O18  000  7  2  6   000  7  1  7
20   122.71002  122.71002    3   6.321E-24    6  0.6730  19   122.7101  1.674E-23  1282.2773     HD17O  000 11  5  6   000 11  4  7
20   122.79545  122.79545    3   2.477E-23    9  0.5899  19   122.7954  2.147E-23  1942.9620     D2O    010 11  2  9   010 10  3  8
21   122.84197  122.84197    3   2.481E-21   27  0.7708  19   122.8418  6.590E-21  1079.0792     H2O    000  9  2  7   000  9  1  8
21   122.85446  122.85446    3   1.006E-22    6  2.5515  19   122.8544  7.134E-23   585.1619     H2O17  000  7  2  6   000  7  1  7
21   122.85687  122.85687    3   3.660E-22    6  0.0172  19   122.8570  1.433E-21   202.6629     D2O18  000  5  4  1   000  4  3  2
20   122.89178  122.89178   34   5.836E-25 >100  1.1458  20   122.8920  5.520E-25  1610.1415     D2O    000 14  7  7   000 15  4 12
20   122.89497  122.89497    9   1.651E-24   34  0.0002  19   122.8949  1.799E-24  1164.0631     HD17O  000  8  7  1   000  7  7  0
20   122.89497  122.89497                                     122.8949  1.799E-24  1164.0631     HD17O  000  8  7  2   000  7  7  1
21   122.94103  122.94103    3   6.354E-22    9  2.7394  19   122.9411  2.086E-21   108.5843     HD17O  000  3  3  1   000  2  2  0
20   122.96212  122.96212    5   4.603E-24   12  0.7532  19   122.9620  4.117E-24  2399.4030     D2O    010 14  2 12   010 14  1 13
20   123.00071  123.00071   21   1.230E-24   41  1.5937  19   123.0007  1.761E-24  1664.1260     HD18O  010  6  2  5   010  5  1  4
20   123.01715  123.01715    3   9.610E-24    5  0.6478  19   123.0172  1.004E-23  2420.3387     HDO    010 10  4  7   010 10  3  8
20   123.02102  123.02102   19   5.979E-25   57  0.4865  19   123.0210  6.175E-25  2831.9296     HDO    100  3  3  0   100  2  2  1
21   123.12673  123.12673   23   2.014E-23   57  6.0266  19   123.1265  1.225E-23   969.9006     HD18O  000  8  6  3   000  7  6  2
21   123.12673  123.12673                                     123.1268  1.225E-23   969.9007     HD18O  000  8  6  2   000  7  6  1
21   123.12909  123.12909    3   1.370E-21   20  2.5394  19   123.1290  1.199E-20   586.4792     H2O    000  7  2  6   000  7  1  7
20   123.15432  123.15432    6   4.253E-24   13  0.9015  19   123.1543  3.250E-24  2506.3283     D2O    010 12  7  5   010 12  6  6
20   123.16206  123.16206    3   1.004E-23    6  0.5702  19   123.1621  3.965E-23  1076.8008     H2O17  000  9  2  7   000  9  1  8
20   123.16810  123.16810    8   2.172E-24   18  0.4282  19   123.1682  1.701E-24  2667.0729     D2O    010 13  7  7   010 13  6  8
20   123.28389  123.28389    7   1.253E-24   34  0.0779  19   123.2840  3.122E-24  1687.3828     H2O17  000 11  3  8   000 11  2  9
20   123.29364  123.29364    3   5.787E-24    7  0.7178  19   123.2936  1.171E-23  1211.1856     H2O18  000  9  4  6   000  9  3  7
21   123.30490  123.30490    3   3.240E-22    7  3.8070  19   123.3048  2.872E-22  1171.5316     HDO    000  8  7  1   000  7  7  0
21   123.30490  123.30490                                     123.3049  2.872E-22  1171.5316     HDO    000  8  7  2   000  7  7  1
21   123.31513  123.31513    3   2.235E-21   29  0.5608  19   123.3151  2.094E-21   108.2382     HD17O  000  3  3  0   000  2  2  1
21   123.34640  123.34640    3   1.237E-21   14  6.1377  19   123.3464  2.568E-20   401.2624     D2O    000  8  3  6   000  7  2  5
20   123.40341  123.40341    8   1.189E-24   19  0.5263  19   123.4034  4.275E-24   140.4778     D2O18  000  4  4  0   000  4  1  3
20   123.43662  123.43662    3   5.645E-23   38  0.1414  19   123.4366  5.300E-23  1074.7630     H2O18  000  9  2  7   000  9  1  8
20   123.44831  123.44831    5   3.259E-24   13  0.8877  19   123.4483  2.160E-24   288.0938     D2O    000  5  5  0   000  6  2  5
21   123.47743  123.47743   17   1.276E-23   58  5.5563  20   123.4776  9.185E-24  1410.8778     D2O    010  6  3  3   010  6  0  6
21   123.48117  123.48117    9   2.431E-23   77  0.0002  19   123.4809  7.896E-24   975.1677     HD17O  000  8  6  3   000  7  6  2
21   123.48117  123.48117                                     123.4813  7.896E-24   975.1678     HD17O  000  8  6  2   000  7  6  1
21   123.48289  123.48289    3   1.393E-21   18  2.3775  19   123.4829  1.080E-20   841.3675     HDO    000 10  2  8   000  9  3  7
21   123.50355  123.50355    3   4.617E-22   15  4.0629  19   123.5036  1.162E-21   204.5907     D2O17  000  5  4  2   000  4  3  1
20   123.56498  123.56498    3   4.112E-24    7  0.1103  19   123.5651  8.446E-24  1532.5130     HD18O  000 13  4 10   000 13  3 11
20   123.60876  123.60876    4   1.983E-24   10  0.1648  19   123.6087  1.638E-24  2505.8475     D2O    010 12  7  6   010 12  6  7
21   123.63028  123.63028    3   1.900E-22    5  3.9883  19   123.6303  2.195E-22  1492.9509     D2O    010  7  3  5   010  6  2  4
20   123.66291  123.66291    3   5.040E-24    7  0.6883  19   123.6629  1.406E-23   278.8478     D2O17  000  6  4  2   000  6  1  5
20   123.68361  123.68361   13   9.047E-25   31  0.4241  19   123.6836  3.314E-24   204.4672     D2O17  000  5  4  1   000  5  1  4
20   123.70156  123.70156    4   6.595E-24    9  0.4802  19   123.7019  7.082E-24  2005.9166     H2O    010  4  4  0   010  4  3  1
21   123.70985  123.70985    4   9.960E-23   10  4.2756  19   123.7098  6.603E-23   838.0276     HD17O  000 10  2  8   000  9  3  7
21   123.75461  123.75461    3   2.905E-21    3 26.3708  19   123.7547  3.540E-19   109.2691     HDO    000  3  3  1   000  2  2  0
21   123.76886  123.76886    3   2.158E-22    6  0.1071  19   123.7690  2.447E-22   470.9381     HD18O  000  8  1  7   000  7  1  6
21   123.78687  123.78687    7   4.392E-23   15  5.9707  19   123.7869  3.270E-23  2117.0038     D2O    000 16  8  8   000 16  7  9
20   123.79216  123.79216   13   5.657E-24   27  1.1184  19   123.7921  2.885E-24  2357.1954     D2O    010 11  7  4   010 11  6  5
21   123.80621  123.80621    6   4.935E-23   14  6.7896  19   123.8062  3.525E-23   809.3170     HD18O  000  8  5  4   000  7  5  3
21   123.83053  123.83053    8   4.560E-23   22  0.0002  19   123.8307  3.526E-23   809.3244     HD18O  000  8  5  3   000  7  5  2
21   123.87549  123.87549   15   1.178E-20   13  0.1027  19   123.8753  1.268E-21   981.1281     HDO    000  8  6  3   000  7  6  2
21   123.87549  123.87549                                     123.8757  1.268E-21   981.1280     HDO    000  8  6  2   000  7  6  1
21   123.89315  123.89315    4   1.172E-22   11  0.0919  19   123.8933  1.007E-22   835.0478     HD18O  000 10  2  8   000  9  3  7
20   123.92269  123.92269    6   2.292E-24   15  0.8726  19   123.9226  4.204E-24  1684.4394     H2O18  000 11  3  8   000 11  2  9
20   123.92710  123.92710    4   3.119E-24   11  0.5572  19   123.9271  8.813E-24  1213.5621     H2O17  000  9  4  6   000  9  3  7
20   123.95963  123.95963    3   7.187E-24    5  0.7180  19   123.9596  5.787E-24  2357.0203     D2O    010 11  7  5   010 11  6  6
21   123.97411  123.97411    3   3.480E-22    4  0.7770  19   123.9741  5.842E-22   204.1767     D2O17  000  5  4  1   000  4  3  2
21   123.99531  123.99531    3   1.350E-22   11  0.0286  19   123.9954  1.417E-22   572.1281     HD18O  000  8  3  6   000  7  3  5
20   124.01553  124.01553    4   2.373E-24    8  0.2649  19   124.0155  7.317E-24   924.6414     H2O17  000  8  3  5   000  7  4  4
21   124.02224  124.02224    8   3.819E-23   18  4.6614  19   124.0221  3.462E-23  1874.9727     H2O    000 11  5  6   000 10  6  5
21   124.08125  124.08125    3   5.931E-21   21  0.1099  19   124.0812  2.797E-21  1287.2387     HDO    000 11  5  6   000 11  4  7
21   124.12498  124.12498    3   2.779E-21    2 27.1149  19   124.1250  3.554E-19   108.9262     HDO    000  3  3  0   000  2  2  1
21   124.13373  124.13373    5   7.449E-23   16  1.0354  19   124.1338  5.930E-23  2023.0481     HDO    010  9  1  8   010  8  2  7
21   124.13597  124.13597    3   5.583E-22    8  3.2812  19   124.1360  1.900E-21  1131.7755     H2O    000  8  5  3   000  8  4  4
21   124.14689  124.14689    7   4.779E-23   45  0.0002  19   124.1469  2.283E-23   813.3967     HD17O  000  8  5  4   000  7  5  3
20   124.16736  124.16736   12   3.240E-24   28  0.9400  19   124.1675  5.598E-24  1537.5802     HD17O  000 13  4 10   000 13  3 11
21   124.17057  124.17057   11   4.836E-23   23  8.4103  19   124.1706  2.284E-23   813.4040     HD17O  000  8  5  3   000  7  5  2
21   124.18317  124.18317    3   2.182E-22   10  0.0002  19   124.1832  1.606E-22   472.3477     HD17O  000  8  1  7   000  7  1  6
20   124.19104  124.19104    4   6.062E-24    9  0.8042  19   124.1911  4.635E-24  2220.6408     D2O    010 10  7  4   010 10  6  5
20   124.21080  124.21080    6   2.403E-24   15  0.7247  19   124.2108  1.682E-24  2778.8993     D2O    000 19  8 12   000 19  7 13
20   124.23846  124.23846    3   8.693E-23   40  0.1159  19   124.2385  1.338E-23  1886.2465     D2O    010  7  7  1   010  7  6  2
20   124.23846  124.23846                                     124.2383  6.692E-24  1886.2469     D2O    010  7  7  0   010  7  6  1
20   124.25179  124.25179    7   1.872E-24   16  0.7166  19   124.2516  9.335E-25  2449.4442     HDO    010  8  6  3   010  7  6  2
20   124.25179  124.25179                                     124.2518  9.335E-25  2449.4443     HDO    010  8  6  2   010  7  6  1
20   124.25845  124.25845   13   1.627E-24   42  1.1915  19   124.2585  2.886E-24  1550.4668     D2O17  000 13  8  6   000 13  7  7
20   124.25938  124.25938   13   1.779E-24   52  1.1951  19   124.2594  7.880E-25  2780.5208     D2O    000 20  6 15   000 20  5 16
20   124.28792  124.28792    3   7.534E-24    8  0.6964  19   124.2879  6.575E-24  2096.7383     D2O    010  9  7  2   010  9  6  3
20   124.30237  124.30237    3   1.374E-23    6  0.5318  19   124.3024  1.316E-23  2096.7235     D2O    010  9  7  3   010  9  6  4
20   124.30713  124.30713    3   1.518E-23    7  0.5738  19   124.3071  1.572E-23  1985.2666     D2O    010  8  7  1   010  8  6  2
20   124.31025  124.31025    3   1.053E-23    6  0.4259  19   124.3102  7.860E-24  1985.2636     D2O    010  8  7  2   010  8  6  3
20   124.31025  124.31025                                     124.3103  2.093E-24  2399.4830     D2O    010 14  3 12   010 14  2 13
21   124.33649  124.33649    4   1.260E-22    9  4.5074  19   124.3365  9.258E-23   574.3771     HD17O  000  8  3  6   000  7  3  5
20   124.34545  124.34545    4   3.463E-24    9  0.7210  19   124.3455  2.429E-24  2546.0323     D2O    000 18  8 11   000 18  7 12
21   124.42871  124.42871    3   1.773E-22    8  5.1669  19   124.4287  1.941E-22  1673.0176     HDO    010  6  2  5   010  5  1  4
20   124.48193  124.48193    6   2.070E-24   18  0.9461  19   124.4819  5.386E-24  1389.9886     D2O17  000 12  8  4   000 12  7  5
21   124.50515  124.50515    3   8.016E-22    7  3.9632  19   124.5051  7.760E-21   752.6107     D2O    000 11  2  9   000 10  3  8
20   124.51387  124.51387    8   6.714E-24   23  0.5934  19   124.5139  1.553E-23   871.3088     D2O17  000  8  8  0   000  8  7  1
20   124.51387  124.51387                                     124.5139  7.766E-24   871.3089     D2O17  000  8  8  1   000  8  7  2
21   124.52570  124.52570    3   5.895E-21   19  0.1011  19   124.5256  3.687E-21   818.0067     HDO    000  8  5  4   000  7  5  3
21   124.54145  124.54145    3   9.744E-23   18  0.0002  19   124.5415  7.879E-23   676.8177     HD18O  000  8  4  5   000  7  4  4
21   124.54852  124.54852    3   6.330E-22    6  1.7551  19   124.5487  3.688E-21   818.0134     HDO    000  8  5  3   000  7  5  2
20   124.55465  124.55465   16   1.217E-24   39  0.0032  19   124.5548  6.115E-24  1365.2311     D2O18  000 15  2 13   000 15  1 14
21   124.63618  124.63618   13   4.167E-23   31  6.3782  19   124.6363  1.729E-23   982.4400     D2O17  000  9  8  2   000  9  7  3
21   124.63618  124.63618                                     124.6358  8.646E-24   982.4406     D2O17  000  9  8  1   000  9  7  2
21   124.63997  124.63997    7   7.443E-23   16  4.3566  19   124.6400  6.378E-23   749.8429     D2O17  000 11  2  9   000 10  3  8
21   124.64535  124.64535    3   1.267E-21   17  5.2249  19   124.6454  2.633E-20   473.9176     HDO    000  8  1  7   000  7  1  6
21   124.65361  124.65361    3   5.805E-22   12  2.3945  19   124.6534  1.475E-21  1216.2311     H2O    000  9  4  6   000  9  3  7
20   124.66381  124.66381   14   2.440E-24   22  0.0029  19   124.6637  9.128E-24  1241.7601     D2O17  000 11  8  4   000 11  7  5
20   124.67973  124.67973    3   1.162E-23    6  0.5869  19   124.6798  2.898E-23  1212.9860     HD18O  000 12  3 10   000 12  2 11
20   124.69081  124.69081    5   4.021E-24   11  0.6786  19   124.6908  1.370E-23  1105.9270     D2O17  000 10  8  2   000 10  7  3
20   124.69387  124.69387   10   1.880E-24   25  0.7436  19   124.6939  6.848E-24  1105.9241     D2O17  000 10  8  3   000 10  7  4
21   124.71564  124.71564    3   1.008E-21    9  4.4983  19   124.7156  1.509E-20   576.9047     HDO    000  8  3  6   000  7  3  5
21   124.72036  124.72036    3   9.408E-23   18  0.0002  19   124.7204  1.633E-22   747.3646     D2O18  000 11  2  9   000 10  3  8
20   124.77126  124.77126    7   1.400E-23   17  1.0336  19   124.7712  1.320E-23  2324.7522     D2O    000 17  8 10   000 17  7 11
21   124.78348  124.78348   11   2.130E-23   19  0.4071  19   124.7837  2.161E-23  2004.8154     H2O    010  4  4  1   010  4  3  2
21   124.79533  124.79533    3   2.070E-21    3 18.4799  19   124.7953  1.482E-19   206.2765     D2O    000  5  4  2   000  4  3  1
21   124.85214  124.85214    3   4.356E-22    5  1.6108  19   124.8521  9.270E-22  1543.2439     HDO    000 13  4 10   000 13  3 11
21   124.87196  124.87196    4   9.318E-23   19  0.0440  19   124.8720  5.127E-23   679.8759     HD17O  000  8  4  5   000  7  4  4
20   124.87805  124.87805    4   3.277E-24   11  0.0002  19   124.8780  1.229E-23  1365.2464     D2O18  000 15  3 13   000 15  2 14
21   124.88892  124.88892    3   2.586E-22    7  0.0100  19   124.8889  3.048E-22  1374.9756     D2O    000 15  2 13   000 15  1 14
20   124.91716  124.91716    3   3.805E-24    8  0.0679  19   124.9172  2.910E-24  2268.9874     HDO    010  8  5  4   010  7  5  3
20   124.93737  124.93737    3   3.194E-24    5  0.2528  19   124.9374  2.910E-24  2268.9934     HDO    010  8  5  3   010  7  5  2
20   125.09530  125.09530    6   1.890E-24   15  0.7433  19   125.0953  4.908E-24  1369.8641     D2O17  000 15  3 13   000 15  2 14
20   125.10486  125.10486    3   6.662E-24    5  0.7130  19   125.1049  1.928E-23  1217.0242     HD17O  000 12  3 10   000 12  2 11
20   125.11404  125.11404    3   2.575E-23    5  0.6209  19   125.1140  7.933E-23   677.1189     HD18O  000  8  4  4   000  7  4  3
20   125.12820  125.12820    3   5.734E-24    6  0.8657  19   125.1283  2.436E-23   362.0207     D2O18  000  7  4  3   000  7  1  6
20   125.18984  125.18984    3   2.980E-23    6  0.6186  19   125.1898  3.938E-23  1918.6859     D2O    000 15  8  7   000 15  7  8
20   125.19992  125.19992    3   1.321E-23    5  0.7272  19   125.1999  1.330E-23  1999.7768     HDO    010  8  3  6   010  7  3  5
21   125.23729  125.23729    3   2.016E-21   12  9.3268  19   125.2373  7.445E-20   205.8863     D2O    000  5  4  1   000  4  3  2
21   125.23914  125.23914    3   9.102E-22    8  2.8537  19   125.2390  8.320E-21   683.3239     HDO    000  8  4  5   000  7  4  4
20   125.28763  125.28763    3   7.181E-24    7  0.3854  19   125.2877  7.445E-24  2126.4076     H2O    010  5  4  2   010  5  3  3
21   125.32597  125.32597    5   3.159E-22   13  5.5112  19   125.3259  5.521E-22   605.5500     HD18O  000  9  1  8   000  8  2  7
21   125.33151  125.33151    3   3.501E-22    6  1.3321  19   125.3315  6.125E-22  1374.9975     D2O    000 15  3 13   000 15  2 14
20   125.34690  125.34690   10   1.321E-24   30  0.8272  19   125.3469  7.982E-25  1500.3291     D2O    000 14  6  8   000 15  3 13
21   125.43094  125.43094    5   8.046E-23   11  5.0520  19   125.4310  5.160E-23   680.1700     HD17O  000  8  4  4   000  7  4  3
20   125.43282  125.43282    5   5.483E-24   11  0.7750  19   125.4328  1.017E-23   921.8957     H2O18  000  8  3  5   000  7  4  4
21   125.50334  125.50334    3   1.130E-22   14  0.0002  19   125.5034  9.686E-23   925.6997     H2O18  000  7  5  2   000  7  4  3
20   125.51151  125.51151   10   1.302E-24   21  1.0476  19   125.5112  1.115E-24  2300.6841     H2O    000 13  4 10   000 12  5  7
20   125.52132  125.52132    3   4.479E-24    6  0.6201  19   125.5213  3.857E-24  2416.1701     D2O    000 19  4 15   000 19  3 16
21   125.54877  125.54877    3   2.823E-22    5  4.7198  19   125.5488  3.669E-22   607.6248     HD17O  000  9  1  8   000  8  2  7
21   125.58283  125.58283    3   6.858E-22    7  2.4646  19   125.5829  3.207E-21  1221.5372     HDO    000 12  3 10   000 12  2 11
20   125.61594  125.61594    3   2.274E-23    4  0.6747  19   125.6159  2.461E-23  1883.4610     HDO    010  8  1  7   010  7  1  6
20   125.66277  125.66277    3   6.973E-24    5  0.6931  19   125.6628  6.975E-24  2118.9452     HDO    010  8  4  5   010  7  4  4
21   125.68569  125.68569    3   2.325E-22    5  4.2252  19   125.6857  7.680E-22   502.9023     D2O18  000  9  3  7   000  8  2  6
21   125.73712  125.73712    3   6.708E-21   16  0.0464  19   125.7372  2.422E-21   172.8829     H2O18  000  4  2  3   000  3  1  2
21   125.78316  125.78316    3   1.997E-21   25  1.3023  19   125.7833  8.370E-21   683.6100     HDO    000  8  4  4   000  7  4  3
21   125.78856  125.78856    3   1.674E-21   14  7.5384  19   125.7886  6.095E-20   609.9465     HDO    000  9  1  8   000  8  2  7
21   125.88844  125.88844    3   1.104E-22   10  0.0002  19   125.8884  7.970E-23  1917.9337     D2O    000 15  8  8   000 15  7  9
21   125.89676  125.89676    4   6.450E-23   11  5.3278  19   125.8967  5.368E-23  1102.1384     HD18O  000 10  5  5   000 10  4  6
20   125.95609  125.95609    3   1.587E-23    8  0.6538  19   125.9551  1.747E-23  1998.9948     H2O    000 12  4  9   000 11  5  6
21   125.96698  125.96698    3   7.173E-22   13  1.7119  19   125.9670  1.729E-21   279.5647     D2O    000  6  4  2   000  6  1  5
20   126.07523  126.07523    3   8.670E-24    5  0.6929  19   126.0753  8.490E-24  1406.6566     HDO    000 13  2 11   000 13  2 12
21   126.08489  126.08489    3   1.633E-22    6  3.3801  19   126.0850  1.748E-22  1733.0335     D2O    000 14  8  6   000 14  7  7
20   126.13136  126.13136   19   6.663E-25   51  1.5796  22   126.1315  1.699E-24  1575.4449     D2O18  010  8  3  6   010  7  2  5
20   126.16942  126.16942    3   7.200E-24    4  0.6372  19   126.1694  7.015E-24  2119.2114     HDO    010  8  4  4   010  7  4  3
21   126.18599  126.18599    3   3.321E-22    5  0.4347  19   126.1860  4.045E-22   204.9376     D2O    000  5  4  1   000  5  1  4
20   126.32207  126.32207    3   4.286E-24    5  0.3451  19   126.3221  4.297E-24   581.8481     D2O    000  9  4  5   000 10  1 10
21   126.32887  126.32887    3   5.310E-21   19  0.0808  19   126.3288  1.836E-21   173.1101     H2O17  000  4  2  3   000  3  1  2
21   126.37433  126.37433    3   1.248E-22   15  0.0002  19   126.3743  8.785E-23  1732.7260     D2O    000 14  8  7   000 14  7  8
20   126.42047  126.42047    3   5.381E-24    4  0.2395  19   126.4204  5.090E-24  2589.7496     HDO    010 11  4  8   010 11  3  9
20   126.43709  126.43709    3   4.895E-24    6  0.7998  19   126.4371  4.070E-24   752.6107     D2O    000  9  6  3   000 10  3  8
21   126.51136  126.51136    6   6.615E-23   20  0.0002  19   126.5114  4.255E-23  1866.3546     D2O    000 17  3 14   000 17  2 15
21   126.53988  126.53988    3   4.557E-22    7  3.5616  19   126.5399  1.305E-21   360.2640     HD18O  000  7  2  6   000  6  1  5
20   126.61074  126.61074    8   1.297E-24   19  0.5052  19   126.6107  1.156E-24  2560.5143     D2O    010 14  4 10   010 13  5  9
21   126.63445  126.63445    3   1.787E-22    7  5.5186  19   126.6345  1.786E-22  1559.8948     D2O    000 13  8  5   000 13  7  6
21   126.64459  126.64459    3   6.474E-22    7  2.6391  19   126.6446  3.695E-21   961.3383     D2O    000 12  3  9   000 11  4  8
20   126.66924  126.66924    3   1.454E-23   10  0.6408  19   126.6696  1.587E-23  2271.7120     H2O    010  6  4  3   010  6  3  4
21   126.68205  126.68205    3   3.474E-22    8  4.7999  19   126.6820  1.443E-21   215.6555     D2O18  000  6  3  3   000  5  2  4
21   126.68747  126.68747    3   4.434E-22    8  1.7418  19   126.6874  1.048E-21  1278.4381     HDO    000 12  3  9   000 11  4  8
21   126.69703  126.69703    3   1.333E-21   15  7.5208  19   126.6970  4.280E-20   416.2087     H2O    000  6  1  5   000  5  2  4
20   126.72137  126.72137    4   5.638E-24    9  0.4810  19   126.7215  1.261E-23  1396.0562     HD18O  000 13  2 11   000 13  1 12
21   126.74269  126.74269    3   2.671E-22    8  4.4486  19   126.7427  3.580E-22  1559.7811     D2O    000 13  8  6   000 13  7  7
20   126.81883  126.81883    4   3.005E-24   10  0.5440  19   126.8189  8.334E-24  1400.6676     HD17O  000 13  2 11   000 13  1 12
21   126.84885  126.84885    3   2.476E-22    5  2.6855  19   126.8488  3.100E-22   503.9226     D2O17  000  9  3  7   000  8  2  6
20   126.85120  126.85120    6   3.151E-24   14  0.7293  19   126.8511  9.742E-24   362.9857     D2O17  000  7  4  3   000  7  1  6
20   126.86271  126.86271    3   8.168E-24    5  0.6352  19   126.8628  7.655E-24  2462.8868     HDO    010 11  3  9   010 11  2 10
21   126.86871  126.86871    3   2.631E-22    8  0.0002  19   126.8687  2.601E-22   415.1280     H2O17  000  6  1  5   000  5  2  4
21   126.90709  126.90709    3   7.314E-21   20  0.0005  19   126.9071  1.931E-21   880.0547     D2O    000  8  8  0   000  8  7  1
21   126.90709  126.90709                                     126.9072  9.655E-22   880.0546     D2O    000  8  8  1   000  8  7  2
21   126.91366  126.91366    3   5.703E-21   27  0.0002  19   126.9137  1.377E-21  1405.8182     HDO    000 13  2 11   000 13  1 12
21   126.94568  126.94568    3   4.095E-22    8  4.0139  19   126.9457  6.685E-22  1399.1841     D2O    000 12  8  4   000 12  7  5
21   126.95928  126.95928    5   9.900E-23   12  5.8772  19   126.9593  7.324E-23   928.2958     H2O17  000  7  5  2   000  7  4  3
21   126.98168  126.98168    3   2.894E-22    7  0.4599  19   126.9816  3.345E-22  1399.1467     D2O    000 12  8  5   000 12  7  6
21   126.99648  126.99648    3   2.667E-21    3 25.0424  19   126.9965  3.095E-19   173.3658     H2O    000  4  2  3   000  3  1  2
21   127.01195  127.01195    3   2.387E-22    6  4.0126  19   127.0120  3.510E-22   414.1681     H2O18  000  6  1  5   000  5  2  4
21   127.03556  127.03556    8   5.640E-23   21  5.7337  19   127.0356  3.591E-23  1106.1989     HD17O  000 10  5  5   000 10  4  6
21   127.03935  127.03935    3   6.594E-21   24  0.3820  19   127.0395  2.149E-21   991.2965     D2O    000  9  8  2   000  9  7  3
21   127.03935  127.03935                                     127.0391  1.074E-21   991.2970     D2O    000  9  8  1   000  9  7  2
20   127.08078  127.08078    5   9.046E-24   16  0.7793  19   127.0813  8.270E-24  2629.3329     H2O    000 13  6  7   000 13  5  8
21   127.08809  127.08809    3   3.870E-22    7  0.0816  19   127.0881  5.665E-22  1250.8580     D2O    000 11  8  3   000 11  7  4
20   127.09113  127.09113    8   1.603E-23   33  0.4478  19   127.0912  2.269E-23  1220.0289     HDO    000 12  3 10   000 12  1 11
21   127.09846  127.09846    3   4.587E-22    6  0.8477  19   127.0985  1.133E-21  1250.8473     D2O    000 11  8  4   000 11  7  5
21   127.10810  127.10810    3   5.700E-21   50  0.0002  19   127.1081  1.701E-21  1114.8978     D2O    000 10  8  2   000 10  7  3
21   127.11060  127.11060    3   4.482E-22   13  2.9662  19   127.1106  8.505E-22  1114.8953     D2O    000 10  8  3   000 10  7  4
21   127.18790  127.18790    3   4.263E-22    4  1.2647  19   127.1879  8.796E-22   361.3252     HD17O  000  7  2  6   000  6  1  5
20   127.20571  127.20571    6   1.602E-24   15  0.6057  19   127.2055  1.407E-24   581.9620     HDO    000  6  5  1   000  7  3  4
21   127.22874  127.22874    3   3.327E-22    5  3.4696  19   127.2287  5.954E-22   216.5644     D2O17  000  6  3  3   000  5  2  4
20   127.31906  127.31906    9   1.004E-24   23  0.9899  19   127.3191  1.650E-24  1497.5396     HD18O  010  4  2  2   010  3  1  3
20   127.38755  127.38755    4   2.257E-24    7  0.2633  19   127.3876  6.498E-24  1273.2553     HD17O  000 12  3  9   000 11  4  8
20   127.40465  127.40465   13   1.193E-24   27  1.3888  19   127.4045  5.090E-25  1432.4903     D2O    000 13  7  6   000 14  4 11
21   127.86125  127.86125    3   1.758E-21    5 11.0447  19   127.8612  7.690E-20   217.5855     D2O    000  6  3  3   000  5  2  4
21   127.88284  127.88284    5   5.055E-23   10  1.5291  19   127.8828  3.140E-23   957.5952     D2O17  000 12  3  9   000 11  4  8
21   127.92016  127.92016    3   2.226E-21    5 14.8299  19   127.9202  1.483E-19   362.5072     HDO    000  7  2  6   000  6  1  5
21   127.92709  127.92709    3   5.985E-23   16  0.0002  19   127.9271  5.384E-23   752.1874     H2O18  000  6  5  1   000  6  4  2
20   127.96989  127.96989    3   4.920E-24    8  0.4241  19   127.9699  4.760E-24   540.8816     D2O    000  7  6  2   000  8  3  5
20   127.98497  127.98497    4   4.137E-24    9  0.5531  19   127.9850  1.004E-23  1268.6353     HD18O  000 12  3  9   000 11  4  8
21   128.08944  128.08944    4   9.672E-23    8  3.1660  19   128.0894  8.670E-23  1866.4800     D2O    000 17  4 14   000 17  3 15
21   128.16767  128.16767    3   3.270E-21   83  3.3286  19   128.1677  3.915E-20   505.0488     D2O    000  9  3  7   000  8  2  6
21   128.29425  128.29425    3   2.032E-22    5  2.9557  19   128.2942  2.036E-22   141.0870     D2O    000  4  4  0   000  4  1  3
21   128.32944  128.32944    3   1.595E-21   35  1.5440  19   128.3294  6.005E-21  1110.7597     HDO    000 10  5  5   000 10  4  6
20   128.41479  128.41479    4   3.787E-24    9  0.6597  19   128.4142  3.410E-24  2797.6195     HDO    000 17  6 11   000 17  5 12
21   128.49561  128.49561    3   1.718E-22    8  5.2827  19   128.4957  1.843E-22  1505.5931     HDO    010  4  2  2   010  3  1  3
20   128.54813  128.54813   15   4.729E-25   21  0.1919  22   128.5481  1.961E-24  1974.8333     D2O18  010 13  1 13   010 12  0 12
21   128.59827  128.59828    3   3.666E-21   18  0.6732  19   128.5984  1.231E-20   931.2370     H2O    000  7  5  2   000  7  4  3
20   128.69232  128.69233    4   2.974E-24   10  0.7804  19   128.6926  2.910E-24  1282.9188     H2O    000  8  6  3   000  9  3  6
21   128.75180  128.75181    3   1.023E-22    8  5.2111  19   128.7518  8.435E-23  1585.4820     D2O    010  8  3  6   010  7  2  5
21   128.83354  128.83355    3   5.712E-22   11  3.0901  19   128.8336  1.215E-21   364.0468     D2O    000  7  4  3   000  7  1  6
21   128.89014  128.89015    3   1.685E-22    5  5.1344  19   128.8901  1.780E-22   604.7928     H2O18  000  5  5  0   000  5  4  1
21   128.92616  128.92617    4   6.030E-23   24  0.0032  19   128.9261  8.300E-23   954.2624     D2O18  000 12  3  9   000 11  4  8
21   128.92901  128.92902    4   1.037E-22    8  0.4558  19   128.9291  1.018E-22   943.7592     HD18O  000  9  5  4   000  9  4  5
21   129.04337  129.04338    3   1.551E-22    6  0.0003  19   129.0433  1.644E-22   751.0329     H2O18  000  6  5  2   000  6  4  3
20   129.08727  129.08728    3   1.570E-23    5  0.5061  19   129.0872  1.751E-23  2180.6428     H2O    010  7  1  6   010  7  0  7
21   129.09435  129.09436    5   4.395E-23   11  3.6391  19   129.0944  3.416E-23   921.8957     H2O18  000  7  5  3   000  7  4  4
20   129.13510  129.13511    3   2.084E-23    4  0.5611  19   129.1351  5.956E-23   604.5441     H2O18  000  5  5  1   000  5  4  2
20   129.21387  129.21388    3   6.022E-24    4  0.4864  19   129.2139  1.311E-23    90.7654     HD18O  000  4  2  2   000  3  0  3
21   129.25098  129.25099    3   1.440E-22    4  1.3145  19   129.2509  1.494E-22   577.3477     HD18O  000  8  3  5   000  7  3  4
20   129.30194  129.30195    3   1.164E-23    4  0.5922  19   129.3020  4.067E-23   754.8116     H2O17  000  6  5  1   000  6  4  2
21   129.47267  129.47268    6   6.678E-23   14  5.5594  19   129.4727  4.693E-23  1988.9098     D2O    010 13  0 13   010 12  1 12
21   129.47549  129.47550    3   1.380E-22    7  4.6893  19   129.4755  2.960E-22   808.1019     D2O18  000 13  0 13   000 12  1 12
21   129.48055  129.48056    3   2.101E-22    6  4.8180  19   129.4805  5.920E-22   808.0983     D2O18  000 13  1 13   000 12  0 12
21   129.48507  129.48508    4   1.056E-22    7  1.0975  19   129.4851  9.388E-23  1988.9013     D2O    010 13  1 13   010 12  0 12
21   129.52746  129.52747    3   1.392E-22    6  3.1542  19   129.5275  9.747E-23   579.5205     HD17O  000  8  3  5   000  7  3  4
20   129.55106  129.55107   21   6.185E-25   61  0.7664  22   129.5513  1.520E-24  1964.9714     D2O18  010 12  1 11   010 11  2 10
20   129.55346  129.55347    5   3.566E-24   11  0.9717  22   129.5535  3.060E-24  2439.9544     H2O    010  7  4  4   010  7  3  5
21   129.65033  129.65034    3   1.810E-22    5  1.7891  19   129.6504  4.794E-22   789.2639     D2O18  000 12  1 11   000 11  2 10
20   129.73235  129.73236    3   1.941E-23    5  0.5834  19   129.7324  5.132E-23  1116.6361     H2O18  000  8  5  4   000  8  4  5
20   129.74112  129.74113    4   3.777E-24   11  0.5258  19   129.7411  1.452E-23   303.3405     D2O18  000  7  3  4   000  7  0  7
20   129.74947  129.74948    3   3.018E-23    9  0.4360  19   129.7496  7.011E-23   909.5690     HD18O  000 11  1 10   000 11  0 11
20   129.81762  129.81763   10   1.941E-24   27  0.7921  19                                      DF                                
20   129.82057  129.82058    8   2.921E-24   25  0.8270  19   129.8205  8.568E-24    91.0327     HD17O  000  4  2  2   000  3  0  3
21   129.83321  129.83322    3   2.652E-21   21  1.2952  19   129.8333  1.587E-20   581.9620     HDO    000  8  3  5   000  7  3  4
20   129.89417  129.89418    5   2.403E-24   17  0.0295  19   129.8943  2.060E-24  2516.9527     D2O    020  4  4  0   020  3  3  1
20   129.91469  129.91470    3   1.296E-23    4  0.6190  19   129.9147  2.868E-23  1268.6353     HD18O  000 11  5  7   000 11  4  8
21   129.92233  129.92234    4   1.329E-22    7  2.9417  19   129.9223  1.182E-22   810.8838     D2O17  000 13  0 13   000 12  1 12
21   129.92818  129.92819    3   2.176E-22    6  3.4458  19   129.9282  2.364E-22   810.8796     D2O17  000 13  1 13   000 12  0 12
20   130.01583  130.01584    3   2.189E-23    8  0.5161  19   130.0158  6.816E-23   947.4666     HD17O  000  9  5  4   000  9  4  5
20   130.02712  130.02713    5   2.490E-24   13  0.7468  19   130.0271  1.004E-23  1383.5872     D2O18  010  5  4  2   010  4  3  1
20   130.06622  130.06623    4   6.388E-24    8  0.7457  19   130.0661  1.307E-23  1454.9727     HD18O  000 12  5  8   000 12  4  9
20   130.06996  130.06997    3   8.720E-24    6  0.6005  19   130.0700  8.118E-24  2416.6982     D2O    000 19  5 15   000 19  4 16
21   130.07343  130.07344    3   1.917E-22    5  3.2890  19   130.0734  1.909E-22   791.8992     D2O17  000 12  1 11   000 11  2 10
20   130.08051  130.08052    3   1.346E-23    5  0.5843  19   130.0805  4.683E-23   912.6194     HD17O  000 11  1 10   000 11  0 11
21   130.10319  130.10320    3   1.297E-22    9  0.0637  19   130.1031  2.417E-22   788.9574     D2O18  000 12  2 11   000 11  1 10
20   130.11356  130.11357    5   2.061E-24   12  0.6807  19   130.1136  6.156E-24   304.3613     D2O17  000  7  3  4   000  7  0  7
21   130.22654  130.22655    3   1.808E-22    4  0.2586  19   130.2265  1.344E-22   607.3973     H2O17  000  5  5  0   000  5  4  1
20   130.30035  130.30036    3   1.292E-23    4  0.6965  19   130.3004  1.397E-23  2004.7546     HDO    010  8  3  5   010  7  3  4
20   130.30216  130.30217    3   6.431E-23   37  0.1281  19   130.3022  5.764E-23  1097.4168     HD18O  000 10  5  6   000 10  4  7
20   130.31819  130.31820    5   3.014E-24   11  0.7129  19   130.3182  3.038E-24  2688.0795     H2O    010  9  2  7   010  9  1  8
21   130.35038  130.35039    3   8.961E-23    8  0.0031  19   130.3505  6.555E-23   916.1236     HDO    000 11  1 10   000 11  1 11
21   130.37251  130.37252    3   1.676E-22    5  0.0002  19   130.3725  1.240E-22   753.7049     H2O17  000  6  5  2   000  6  4  3
21   130.41253  130.41254    8   5.142E-23   17  5.4543  19   130.4125  2.577E-23   924.6414     H2O17  000  7  5  3   000  7  4  4
21   130.41672  130.41673    4   9.567E-23    8  2.5028  19   130.4167  7.220E-23  1978.8565     D2O    010 12  1 11   010 11  2 10
21   130.41930  130.41931    3   1.829E-21   23  1.8096  19   130.4193  1.475E-20   813.9784     D2O    000 13  0 13   000 12  1 12
21   130.42632  130.42633    3   1.329E-21   13  4.4259  19   130.4263  2.950E-20   813.9735     D2O    000 13  1 13   000 12  0 12
21   130.44525  130.44526    3   5.739E-21   16  0.1382  19   130.4452  7.825E-21   916.0289     HDO    000 11  1 10   000 11  0 11
21   130.46111  130.46112    6   7.536E-23   12  5.0411  19   130.4611  4.495E-23   607.1592     H2O17  000  5  5  1   000  5  4  2
20   130.47336  130.47337   15   1.048E-24   40  0.8934  19   130.4734  5.045E-24  1383.1922     D2O18  010  5  4  1   010  4  3  2
21   130.50580  130.50581    3   5.343E-22    5  2.4401  19   130.5059  1.398E-21    91.3303     HDO    000  4  2  2   000  3  0  3
20   130.52102  130.52103    5   7.244E-24   12  0.7941  19   130.5210  2.739E-23  1076.5308     D2O18  000 14  1 13   000 14  0 14
21   130.53995  130.53996    3   1.511E-21   17  3.2105  19   130.5400  2.373E-20   794.8293     D2O    000 12  1 11   000 11  2 10
20   130.55295  130.55296    9   3.652E-24   29  0.6658  19   130.5530  1.370E-23  1076.5316     D2O18  000 14  2 13   000 14  1 14
21   130.56515  130.56516    3   4.395E-22    5  2.2952  19   130.5652  8.173E-22   305.4950     D2O    000  7  3  4   000  7  0  7
21   130.58723  130.58724    3   1.286E-22    5  2.0737  19   130.5873  9.632E-23   791.5527     D2O17  000 12  2 11   000 11  1 10
20   130.64697  130.64698   14   7.252E-25   41  0.7573  21   130.6469  1.478E-24  1761.6368     HD18O  010  7  2  6   010  6  1  5
21   130.68266  130.68267    3   1.322E-22    7  4.5213  19   130.6827  2.873E-22   616.6819     D2O18  000 10  3  8   000  9  2  7
20   130.75310  130.75311   12   1.738E-24   28  1.6892  19   130.7531  8.205E-25  2657.4554     D2O    020  7  3  5   020  6  2  4
21   130.85246  130.85247    3   1.681E-21   21  1.3529  19   130.8525  6.828E-21   757.7801     H2O    000  6  5  1   000  6  4  2
20   130.87941  130.87942    3   3.652E-24    7  0.7680  19   130.8794  1.101E-23  1080.2389     D2O17  000 14  1 13   000 14  0 14
20   130.90171  130.90172    6   1.283E-24   11  0.1781  19   130.9017  8.945E-25  1839.7590     HDO    000 15  2 13   000 16  1 16
20   130.91679  130.91680    6   1.469E-24   11  0.2282  19   130.9168  5.506E-24  1080.2398     D2O17  000 14  2 13   000 14  1 14
21   130.92218  130.92219    3   1.314E-22    5  4.7130  19   130.9222  1.699E-22   802.2329     HD18O  000  8  5  3   000  8  4  4
20   130.95017  130.95018    3   6.274E-24    4  0.4237  19   130.9502  1.910E-23  1273.2553     HD17O  000 11  5  7   000 11  4  8
21   130.98532  130.98533    3   1.002E-22    7  5.5321  19   130.9853  1.053E-22   941.5942     HD18O  000  9  5  5   000  9  4  6
20   131.01049  131.01050    3   1.104E-23    4  0.5055  19   131.0105  3.868E-23  1119.4879     H2O17  000  8  5  4   000  8  4  5
20   131.01340  131.01341    6   2.392E-24   14  0.5597  19   131.0135  5.503E-24  1656.0781     HD18O  000 13  5  9   000 13  4 10
20   131.08200  131.08201    3   3.162E-24    5  0.3430  19   131.0820  8.682E-24  1460.0921     HD17O  000 12  5  8   000 12  4  9
21   131.13032  131.13033    3   3.465E-21   14  0.7138  19   131.1304  1.199E-20   794.4329     D2O    000 12  2 11   000 11  1 10
20   131.18414  131.18415    4   2.636E-24   10  0.5927  19   131.1842  2.398E-24  2773.1064     HDO    010 12  4  9   010 12  3 10
21   131.25087  131.25088    3   3.414E-21   16  0.6440  19   131.2509  1.141E-20   951.6356     HDO    000  9  5  4   000  9  4  5
20   131.25790  131.25791    3   4.955E-24   15  1.3714  19   131.2579  4.008E-24  1389.1012     D2O17  010  5  4  2   010  4  3  1
20   131.26974  131.26975   11   4.411E-24   45  0.6410  19   131.2697  4.588E-24  2118.3825     D2O    010 13  1 12   010 13  0 13
21   131.27391  131.27392    3   4.542E-21   15  0.0002  19   131.2740  1.383E-21  1084.3638     D2O    000 14  1 13   000 14  0 14
20   131.28761  131.28762    6   2.928E-24   15  0.8740  19   131.2877  2.540E-24  1214.2972     D2O    010  3  3  1   010  2  0  2
21   131.31840  131.31841    3   3.993E-22    3  0.6217  19   131.3185  6.917E-22  1084.3648     D2O    000 14  2 13   000 14  1 14
20   131.32656  131.32657    4   1.112E-23    9  0.6035  19   131.3261  1.196E-23  2144.0458     H2O    000 12  5  8   000 11  6  5
21   131.34434  131.34435    6   5.676E-23    8  0.7583  19   131.3444  3.849E-23  1101.5841     HD17O  000 10  5  6   000 10  4  7
21   131.34603  131.34604    6   4.395E-23   14  3.2729  19   131.3460  3.670E-23  1978.2412     D2O    010 12  2 11   010 11  1 10
20   131.42454  131.42455    3   1.005E-23    7  0.6755  19   131.4246  9.190E-24  2118.3864     D2O    010 13  2 12   010 13  1 13
20   131.53891  131.53892    4   3.741E-24    9  0.8318  19   131.5390  7.286E-24  1334.4792     H2O18  000  9  5  5   000  9  4  6
20   131.68167  131.68168    7   1.902E-24   15  1.2808  19   131.6815  2.014E-24  1388.7255     D2O17  010  5  4  1   010  4  3  2
20   131.68167  131.68168                                     131.6819  2.329E-24  1746.1406     HD17O  000 14  4 11   000 14  3 12
21   131.73513  131.73514    3   1.299E-21   15  3.2323  19   131.7351  2.255E-20   610.3411     H2O    000  5  5  0   000  5  4  1
21   131.76416  131.76417    3   1.572E-22    5  4.5856  19   131.7641  1.722E-22   801.3591     HD18O  000  8  5  4   000  8  4  5
21   131.78737  131.78738    3   1.515E-22    5  3.1193  19   131.7874  1.153E-22   618.0555     D2O17  000 10  3  8   000  9  2  7
21   131.81061  131.81062    3   4.671E-21   16  0.0002  19   131.8106  1.905E-21    78.9887     H2O18  000  3  2  1   000  2  1  2
20   131.85483  131.85484    8   1.802E-24   31  1.5458  19   131.8550  5.390E-25  3023.5329     D2O    000 21  6 16   000 21  5 17
21   131.87395  131.87396    3   1.157E-21   10  4.4372  19   131.8739  2.081E-20   756.7247     H2O    000  6  5  2   000  6  4  3
20   131.89349  131.89350   10   3.346E-24   39  1.3429  19   131.8936  3.758E-24  1512.3692     HD18O  010  3  3  1   010  2  2  0
21   131.90278  131.90279    3   1.053E-21    9  1.7747  19   131.9027  4.320E-21   927.7439     H2O    000  7  5  3   000  7  4  4
21   131.95853  131.95854    3   1.895E-21   15  1.2203  19   131.9586  7.543E-21   610.1144     H2O    000  5  5  1   000  5  4  2
21   131.97366  131.97367    3   1.391E-22    5  3.0921  19   131.9736  1.139E-22   805.6009     HD17O  000  8  5  3   000  8  4  4
20   131.99403  131.99404    6   1.372E-24   10  0.0691  19   131.9941  3.642E-24  1661.7477     HD17O  000 13  5  9   000 13  4 10
21   132.02507  132.02508    3   1.178E-22    7  0.0002  19   132.0251  7.041E-23   945.3520     HD17O  000  9  5  5   000  9  4  6
20   132.02906  132.02907    8   1.530E-24   21  1.0055  19   132.0291  5.325E-24  1390.6548     D2O18  010  6  3  3   010  5  2  4
21   132.11164  132.11165    4   7.266E-23    8  3.0706  19   132.1116  7.209E-23   909.6552     HD18O  000 11  2 10   000 11  1 11
21   132.12848  132.12849    3   3.549E-21   12  0.2087  19   132.1286  3.178E-21  1278.4381     HDO    000 11  5  7   000 11  4  8
21   132.13861  132.13862    3   1.628E-22    4  2.4769  19   132.1387  1.621E-22  1771.1233     HDO    010  7  2  6   010  6  1  5
21   132.20555  132.20556    4   1.837E-22    9  3.5249  19   132.2055  2.455E-22   677.1189     HD18O  000  7  5  2   000  7  4  3
21   132.20843  132.20844    3   1.493E-21   48  1.0385  19   132.2084  1.453E-21    79.2273     H2O17  000  3  2  1   000  2  1  2
21   132.23859  132.23860    3   4.296E-21   23  0.0002  19   132.2387  1.441E-21  1465.8294     HDO    000 12  5  8   000 12  4  9
21   132.25072  132.25073    3   1.700E-22    7  3.6283  19   132.2508  2.209E-22   516.7989     HD18O  000  8  2  6   000  7  2  5
20   132.25582  132.25583   30   3.442E-25   39  0.0254  19   132.2560  1.117E-24  2025.3890     HD18O  010 10  0 10   010  9  1  9
20   132.26181  132.26182    7   1.662E-24   18  0.8347  19   132.2622  1.453E-24   576.9047     HDO    000  6  5  2   000  7  3  5
21   132.27001  132.27002    4   1.357E-22    8  3.7972  19   132.2701  1.567E-22   605.5500     HD18O  000  9  2  8   000  8  2  7
20   132.27970  132.27971    7   2.023E-24   15  0.9434  19   132.2797  3.773E-24  1512.0110     HD18O  010  3  3  0   010  2  2  1
21   132.30470  132.30471    3   2.875E-22    5  1.4659  19   132.3047  3.842E-22  1752.5375     HDO    000 14  4 11   000 14  3 12
21   132.45817  132.45818    3   9.702E-22    9  2.5927  19   132.4583  6.480E-21  1122.7083     H2O    000  8  5  4   000  8  4  5
21   132.49937  132.49938    4   1.865E-22    9  4.7446  19   132.4993  2.466E-22   676.8177     HD18O  000  7  5  3   000  7  4  4
21   132.53009  132.53010    4   1.359E-21   58  1.8111  19   132.5301  6.425E-21  1106.2642     HDO    000 10  5  6   000 10  4  7
21   132.53160  132.53161   14   6.954E-23   20  1.5335  19   132.5315  4.821E-23   912.7095     HD17O  000 11  2 10   000 11  1 11
20   132.56101  132.56102    3   8.226E-24    5  0.7530  19   132.5610  3.607E-23    70.1019     D2O18  000  4  3  2   000  3  0  3
21   132.58976  132.58977    3   1.724E-22    5  4.4452  19   132.5898  1.447E-22   518.3697     HD17O  000  8  2  6   000  7  2  5
21   132.64705  132.64706    3   3.411E-22    3  0.3059  19   132.6471  5.002E-22  1395.2697     D2O    010  5  4  2   010  4  3  1
21   132.65997  132.65998    3   2.294E-21    3 23.4682  19   132.6600  2.466E-19    79.4964     H2O    000  3  2  1   000  2  1  2
21   132.67849  132.67850   13   1.834E-23   24  1.5590  19   132.6785  1.806E-23  2170.4801     HDO    010 10  2  9   010 10  1 10
21   132.68648  132.68649    3   1.364E-22    4  4.3501  19   132.6865  1.024E-22   607.6248     HD17O  000  9  2  8   000  8  2  7
20   132.70151  132.70152   16   9.436E-25   50  0.5386  20   132.7016  2.503E-24  1516.4604     HD17O  010  3  3  1   010  2  2  0
20   132.73595  132.73596   10   1.345E-24   20  0.2623  19   132.7360  5.483E-24  1337.4893     H2O17  000  9  5  5   000  9  4  6
21   132.79583  132.79584    3   1.536E-22    4  0.1079  19   132.7959  1.154E-22   804.7478     HD17O  000  8  5  4   000  8  4  5
20   132.81677  132.81678    3   6.256E-24    4  0.8134  19   132.8165  2.938E-24  1557.8471     H2O    000 11  2  9   000 12  1 12
20   132.81677  132.81678                                     132.8169  2.957E-24  1065.8613     D2O    000 12  5  7   000 13  2 12
20   132.82852  132.82853    3   3.656E-23   12  0.4323  19   132.8281  4.592E-23  2207.1164     HDO    000 16  3 13   000 16  2 14
20   132.90074  132.90075    3   9.994E-24    4  0.6436  19   132.9007  4.650E-23   455.0143     D2O18  000  8  4  4   000  8  1  7
20   132.94039  132.94040   16   5.923E-25   19  0.0002  19   132.9404  1.131E-24  2024.9399     HD18O  010 10  1 10   010  9  0  9
21   132.96520  132.96521    3   1.252E-21    7  5.7411  19   132.9652  2.365E-20   520.1235     HDO    000  8  2  6   000  7  2  5
20   132.99101  132.99102    9   1.406E-24   43  1.0739  19   132.9911  2.151E-24  1871.5484     HD18O  000 14  5 10   000 14  4 11
21   133.00041  133.00042    3   3.840E-21   20  0.3887  19   133.0007  8.060E-21   916.1236     HDO    000 11  2 10   000 11  1 11
21   133.03136  133.03137    3   2.171E-22    6  3.9234  19   133.0313  2.937E-22   568.0858     HD18O  000  6  5  1   000  6  4  2
21   133.04618  133.04619    3   2.186E-22    6  3.5849  19   133.0462  2.513E-22  1394.9145     D2O    010  5  4  1   010  4  3  2
21   133.04898  133.04899    3   1.163E-21   14  4.2787  19   133.0490  1.446E-20   619.5617     D2O    000 10  3  8   000  9  2  7
20   133.08438  133.08439   10   1.037E-24   24  0.5010  19   133.0844  2.513E-24  1516.1050     HD17O  010  3  3  0   010  2  2  1
21   133.09533  133.09534    4   7.668E-23    9  3.3576  19   133.0954  6.675E-23   916.0289     HDO    000 11  2 10   000 11  0 11
21   133.11133  133.11134    3   3.696E-22    7  1.5480  19   133.1115  6.025E-22  1668.0959     HDO    000 13  5  9   000 13  4 10
21   133.11412  133.11413   20   1.990E-22   14  0.1886  19   133.1143  2.941E-22   568.0017     HD18O  000  6  5  2   000  6  4  3
21   133.11506  133.11507   13   1.669E-22   38  5.5368  19   133.1151  1.254E-22  1690.0498     D2O    010  9  3  7   010  8  2  6
21   133.15077  133.15078    3   1.189E-21   18  4.1564  19   133.1508  1.671E-20   609.9465     HDO    000  9  2  8   000  8  2  7
21   133.16498  133.16499    4   1.240E-22    7  0.4616  19   133.1651  1.205E-22  2037.0585     HDO    010 10  0 10   010  9  1  9
21   133.16893  133.16894    3   2.360E-21   32  1.6308  19   133.1688  1.909E-20   809.3933     HDO    000  8  5  3   000  8  4  4
21   133.20758  133.20759    3   1.384E-20   10  0.4038  19   133.2076  1.177E-20   949.5773     HDO    000  9  5  5   000  9  4  6
21   133.20842  133.20843    4   4.176E-22   22  0.6690  21   133.2084  1.015E-21   630.3054     HD18O  000 10  0 10   000  9  1  9
21   133.23408  133.23409    3   1.875E-22    6  2.5598  19   133.2341  1.648E-22   680.1700     HD17O  000  7  5  2   000  7  4  3
21   133.37963  133.37964    3   1.472E-22    7  0.0002  19   133.3796  1.517E-22   630.3054     HD18O  000 10  1 10   000  9  1  9
20   133.40584  133.40585    3   1.418E-23    7  0.5971  19   133.4058  1.521E-23  2023.0481     HDO    010  9  2  8   010  8  2  7
21   133.41861  133.41862    3   2.410E-22    4  3.0510  19   133.4186  2.715E-22  1400.9368     D2O    010  6  3  3   010  5  2  4
21   133.42156  133.42157   20   1.722E-23   28  1.8041  19   133.4216  1.501E-23  2037.0585     HDO    010 10  1 10   010  9  1  9
21   133.43114  133.43115    3   1.488E-21   13  4.1321  19   133.4312  2.575E-20   648.9787     H2O    000  7  2  5   000  6  3  4
21   133.52088  133.52089    3   2.011E-22    6  0.0002  19   133.5209  1.655E-22   679.8759     HD17O  000  7  5  3   000  7  4  4
21   133.54408  133.54409    3   1.260E-22    8  4.2010  19   133.5442  1.523E-22   629.9696     HD18O  000 10  0 10   000  9  0  9
21   133.56626  133.56627    3   1.944E-22    6  5.0141  19   133.5663  2.475E-22   474.9065     HD18O  000  5  5  0   000  5  4  1
21   133.58324  133.58325    3   2.117E-22    5  5.9300  19   133.5832  2.476E-22   474.8894     HD18O  000  5  5  1   000  5  4  2
21   133.61619  133.61620    3   2.953E-22    5  4.4557  19   133.6163  4.170E-22  1521.0422     HDO    010  3  3  1   010  2  2  0
21   133.64806  133.64807    3   3.939E-22    5  1.8598  19   133.6481  6.789E-22   632.4233     HD17O  000 10  0 10   000  9  1  9
20   133.64990  133.64991    3   1.475E-23    5  0.4948  19   133.6500  1.509E-23  2036.5736     HDO    010 10  0 10   010  9  0  9
21   133.71529  133.71530    3   4.062E-22    6  0.8648  19   133.7154  1.024E-21   629.9696     HD18O  000 10  1 10   000  9  0  9
21   133.72082  133.72083    3   3.093E-22    6  4.0939  19   133.7208  1.198E-21   265.8260     D2O18  000  6  4  3   000  5  3  2
21   133.82644  133.82645    3   1.433E-22    5  0.0003  19   133.8264  9.918E-23   632.4233     HD17O  000 10  1 10   000  9  1  9
20   133.83338  133.83339    8   1.363E-24   17  0.8482  19   133.8335  1.277E-24  2919.1356     HDO    010 12  5  7   010 12  4  8
20   133.89086  133.89087    7   1.369E-24   17  0.7159  19   133.8909  1.101E-24  2558.5300     D2O    010 15  2 13   010 15  1 14
21   133.90647  133.90648    3   1.361E-22    5  0.0002  19   133.9065  1.221E-22  2036.5736     HDO    010 10  1 10   010  9  0  9
20   133.91014  133.91015    3   4.237E-24    6  0.7233  19   133.9102  1.422E-23    70.2665     D2O17  000  4  3  2   000  3  0  3
21   133.96927  133.96928    3   1.937E-21   17  2.0706  19   133.9694  1.933E-20   808.5629     HDO    000  8  5  4   000  8  4  5
21   133.99528  133.99529   23   3.171E-22   65  5.7618  19   133.9953  4.186E-22  1520.6901     HDO    010  3  3  0   010  2  2  1
21   133.99628  133.99629   86   1.108E-22 >100  6.4494  19   133.9962  9.957E-23   632.0751     HD17O  000 10  0 10   000  9  0  9
21   134.04475  134.04476    3   2.225E-22    5  4.2334  19   134.0447  1.974E-22   570.8496     HD17O  000  6  5  1   000  6  4  2
20   134.06902  134.06903    3   2.047E-23    3  0.6176  19   134.0691  2.170E-23  1934.3525     HDO    010  8  2  6   010  7  2  5
21   134.09591  134.09592    3   5.877E-22   16  2.4688  19   134.0957  9.170E-22  1340.8845     H2O    000  9  5  5   000  9  4  6
21   134.12557  134.12558    3   2.090E-22    6  4.1055  19   134.1256  1.976E-22   570.7676     HD17O  000  6  5  2   000  6  4  3
21   134.13897  134.13898    3   2.495E-21   32  6.5810  19   134.1390  1.135E-19   634.7909     HDO    000 10  0 10   000  9  1  9
20   134.16136  134.16137    4   7.257E-24    9  0.6418  19   134.1614  1.415E-23  1440.2879     H2O18  000 10  4  7   000 10  3  8
21   134.17456  134.17457    3   5.295E-22   13  2.8953  19   134.1746  6.852E-22   632.0751     HD17O  000 10  1 10   000  9  0  9
20   134.21071  134.21072   22   4.285E-25   58  0.6545  20   134.2109  1.131E-24  1765.3983     H2O18  010  4  2  3   010  3  1  2
20   134.22102  134.22103    3   5.514E-24    5  0.6799  19   134.2210  1.894E-23   456.3500     D2O17  000  8  4  4   000  8  1  7
20   134.25205  134.25206    6   1.495E-24   12  0.3144  19   134.2521  6.170E-24  1532.7986     D2O18  000 16  2 14   000 16  1 15
20   134.28549  134.28550    4   2.008E-24    8  0.3172  19   134.2855  1.652E-24  1264.8986     D2O    000 12  7  5   000 13  4 10
21   134.30525  134.30526    3   1.964E-22    4  0.0002  19   134.3053  1.595E-22   647.0720     H2O17  000  7  2  5   000  6  3  4
21   134.32577  134.32578    3   1.617E-21   17  2.3866  19   134.3259  1.618E-20   634.7909     HDO    000 10  1 10   000  9  1  9
21   134.40349  134.40350    3   1.487E-21   12  3.8157  19   134.4034  2.766E-20   683.6100     HDO    000  7  5  2   000  7  4  3
20   134.46900  134.46901    5   1.375E-24   13  0.7023  19   134.4690  2.458E-24  1537.9923     D2O17  000 16  2 14   000 16  1 15
21   134.50176  134.50177    3   1.944E-21   17  1.8902  19   134.5018  1.625E-20   634.4281     HDO    000 10  0 10   000  9  0  9
21   134.56926  134.56927    3   1.978E-22    6  4.1660  19   134.5692  1.665E-22   477.4182     HD17O  000  5  5  0   000  5  4  1
21   134.58582  134.58583    3   2.020E-22    5  2.2542  19   134.5858  1.666E-22   477.4015     HD17O  000  5  5  1   000  5  4  2
21   134.61193  134.61194    3   5.232E-22   11  2.9385  19   134.6119  1.042E-21   470.9381     HD18O  000  8  2  7   000  7  1  6
20   134.63422  134.63423    6   2.646E-24   13  0.5786  19   134.6342  2.221E-24  2558.5704     D2O    010 15  3 13   010 15  2 14
20   134.63800  134.63801   11   1.190E-24   26  0.3742  19   134.6380  1.206E-24   980.2572     D2O    000 10  7  4   000 11  4  7
20   134.64729  134.64730    5   3.850E-24   12  0.8035  19   134.6473  1.061E-23  1443.0408     H2O17  000 10  4  7   000 10  3  8
21   134.68263  134.68264    3   1.883E-21   25  2.9544  19   134.6828  2.778E-20   683.3239     HDO    000  7  5  3   000  7  4  4
21   134.68855  134.68856    3   2.163E-21   22  8.7895  19   134.6887  1.147E-19   634.4281     HDO    000 10  1 10   000  9  0  9
21   134.69827  134.69828    3   2.839E-22    6  3.4196  19   134.6983  3.057E-22  1543.7658     D2O    000 16  2 14   000 16  1 15
21   134.92120  134.92121    3   3.186E-22    4  3.0553  19   134.9212  4.888E-22   267.3191     D2O17  000  6  4  3   000  5  3  2
21   134.92956  134.92957    3   1.821E-22    5  0.0002  19   134.9296  1.532E-22  1543.7764     D2O    000 16  3 14   000 16  2 15
20   134.95175  134.95176    8   1.171E-24   21  0.7342  19   134.9518  9.365E-25  1839.7560     HDO    000 15  3 13   000 16  0 16
21   134.97993  134.97994    3   2.123E-22    5  0.0002  19   134.9800  2.338E-22  1884.8422     HDO    000 14  5 10   000 14  4 11
20   134.99500  134.99501   14   4.871E-25   46  0.0002  19   134.9949  4.420E-25  2613.1038     H2O    000 13  6  8   000 12  7  5
20   135.02674  135.02675    3   7.063E-24    7  0.6987  19   135.0267  7.463E-24  2495.1657     H2O    010  8  3  6   010  8  2  7
21   135.07027  135.07028    3   1.868E-22    4  2.6125  19   135.0702  2.188E-22   645.3825     H2O18  000  7  2  5   000  6  3  4
20   135.09054  135.09055    3   3.731E-24    4  0.2327  19   135.0905  8.150E-24  1574.4494     H2O18  000 10  5  6   000 10  4  7
21   135.19718  135.19719    3   1.411E-21   12  4.7287  19   135.1970  3.318E-20   573.9706     HDO    000  6  5  1   000  6  4  2
21   135.20772  135.20773    3   7.698E-22   10  1.6595  19   135.2078  1.770E-21  1446.1279     H2O    000 10  4  7   000 10  3  8
21   135.27583  135.27584    3   1.629E-21   28  3.1729  19   135.2762  3.323E-20   573.8907     HDO    000  6  5  2   000  6  4  3
21   135.27708  135.27709    3   4.626E-22    7  3.6587  19   135.2771  6.999E-22   472.3477     HD17O  000  8  2  7   000  7  1  6
20   135.36404  135.36405    3   5.220E-24    4  0.6022  19   135.3640  4.816E-24  1532.7319     HDO    000 13  4 10   000 13  2 11
21   135.43874  135.43875    3   4.128E-21   12  0.0002  19   135.4387  1.749E-21    70.4475     D2O    000  4  3  2   000  3  0  3
20   135.54189  135.54190    4   5.286E-24    8  0.6857  19   135.5419  1.495E-23  1078.0203     H2O17  000  9  3  7   000  9  2  8
20   135.54898  135.54899    4   5.519E-24    8  0.6000  19   135.5490  1.517E-23  1097.1066     D2O18  000  9  9  1   000  9  8  2
20   135.54898  135.54899                                     135.5490  7.585E-24  1097.1068     D2O18  000  9  9  0   000  9  8  1
21   135.60284  135.60285    3   1.325E-22    7  0.0003  19   135.6029  1.401E-22  1772.4134     H2O    010  4  2  3   010  3  1  2
21   135.66090  135.66091    3   4.689E-22    8  2.9583  19   135.6610  2.440E-21   264.1780     D2O18  000  6  4  2   000  5  3  3
20   135.69880  135.69881    7   5.123E-24   18  0.3669  19   135.6988  1.389E-23  1396.8143     HD18O  000 13  3 11   000 13  2 12
21   135.70992  135.70993    3   1.843E-21   15  2.8456  19   135.7099  2.804E-20   480.2589     HDO    000  5  5  0   000  5  4  1
21   135.72600  135.72601    3   1.764E-21   14  2.7991  19   135.7260  2.805E-20   480.2426     HDO    000  5  5  1   000  5  4  2
21   135.76365  135.76366    3   3.333E-21   13  0.2208  19   135.7637  2.406E-21   457.8230     D2O    000  8  4  4   000  8  1  7
20   135.78017  135.78018    4   5.695E-24    9  0.6846  19   135.7802  1.597E-23  1220.5353     D2O18  000 10  9  1   000 10  8  2
20   135.78017  135.78018                                     135.7802  7.985E-24  1220.5354     D2O18  000 10  9  2   000 10  8  3
21   135.84581  135.84582    3   6.246E-22    5  1.7552  19   135.8458  2.499E-21  1080.3853     H2O    000  9  3  7   000  9  2  8
20   135.93866  135.93867    3   3.094E-23    4  0.6118  19   135.9387  3.380E-23  2073.2318     D2O    010 12  2 10   010 11  3  9
20   135.96391  135.96392    3   4.459E-24    5  0.5227  19   135.9639  1.196E-23  1356.2237     D2O18  000 11  9  3   000 11  8  4
20   135.96391  135.96392                                     135.9637  5.975E-24  1356.2242     D2O18  000 11  9  2   000 11  8  3
21   136.02883  136.02884    3   2.037E-21    4 12.1259  19   136.0289  1.177E-19   473.9176     HDO    000  8  2  7   000  7  1  6
20   136.07973  136.07974    4   2.237E-24   11  0.4766  19   136.0797  7.525E-24  1504.1503     D2O18  000 12  9  3   000 12  8  4
20   136.08171  136.08172    9   1.620E-24   28  1.2806  19   136.0817  3.764E-24  1504.1484     D2O18  000 12  9  4   000 12  8  5
20   136.11243  136.11244   12   3.949E-24   27  0.9378  19   136.1124  2.960E-24  2641.3526     D2O    000 20  4 16   000 20  3 17
20   136.11365  136.11366   43   9.124E-25 >100  0.8012  19   136.1135  4.202E-24  1664.2838     D2O18  000 13  9  5   000 13  8  6
20   136.11777  136.11778    5   3.925E-24   12  0.8309  19   136.1177  9.213E-24  1401.4624     HD17O  000 13  3 11   000 13  2 12
20   136.13155  136.13156   14   7.914E-25   60  1.1137  19                                                                        
21   136.14288  136.14289    3   3.450E-22    3  1.2165  19   136.1429  5.182E-22  1353.0445     D2O    000 14  4 10   000 13  5  9
20   136.16104  136.16105    7   2.257E-24   18  0.8271  19   136.1611  6.119E-24  1577.6881     H2O17  000 10  5  6   000 10  4  7
21   136.16899  136.16900    3   1.517E-22    5  5.3459  19   136.1689  1.750E-22   594.7071     HD18O  000  9  1  8   000  8  1  7
21   136.27324  136.27325    3   2.028E-21   10  7.6368  19   136.2732  6.235E-20   269.0101     D2O    000  6  4  3   000  5  3  2
21   136.47676  136.47677    3   1.505E-22    6  2.7076  19   136.4768  4.121E-22   739.9319     D2O18  000 11  3  9   000 10  2  8
20   136.48535  136.48536    3   3.169E-23    9  0.4330  19   136.4854  3.715E-23  2063.5424     D2O    000 18  3 15   000 18  2 16
21   136.58709  136.58710    3   3.408E-21   14  0.0002  19   136.5873  1.526E-21  1406.6566     HDO    000 13  3 11   000 13  2 12
21   136.61229  136.61230    3   1.232E-22    5  0.0003  19   136.6123  2.488E-22   876.4087     D2O18  000 12  2 10   000 11  3  9
20   136.63511  136.63512    3   1.257E-23    4  0.7171  19   136.6353  1.284E-23  2523.1262     HDO    000 16  6 10   000 16  5 11
21   136.64270  136.64271    3   1.460E-22    5  4.8872  19   136.6427  1.147E-22   596.5309     HD17O  000  9  1  8   000  8  1  7
20   136.74650  136.74651    3   2.055E-23    3  0.5861  19   136.7466  2.334E-23  1141.6915     HDO    000 11  4  8   000 11  2  9
21   136.75230  136.75231    3   1.109E-22    8  4.9071  19   136.7523  9.768E-23   879.2477     D2O17  000 12  2 10   000 11  3  9
21   136.75800  136.75801    3   3.063E-21   17  0.0002  19   136.7581  9.942E-22   265.7526     D2O17  000  6  4  2   000  5  3  3
21   136.78296  136.78297    3   3.348E-21   15  0.1444  19   136.7830  2.982E-21   155.5262     HD18O  000  4  3  2   000  3  2  1
20   136.81685  136.81686    3   1.226E-23    5  0.6757  19   136.8170  1.314E-23  2300.6841     H2O    000 12  6  6   000 12  5  7
21   136.87105  136.87106    3   1.482E-21   13  2.4760  19   136.8711  1.195E-20   882.4113     D2O    000 12  2 10   000 11  3  9
20   137.09280  137.09281    3   3.433E-23    5  0.4583  19   137.0933  3.260E-23   265.2362     HDO    000  4  4  1   000  5  1  4
21   137.17199  137.17200    3   1.338E-21   16  4.2191  19   137.1720  1.875E-20   598.5631     HDO    000  9  1  8   000  8  1  7
20   137.22430  137.22431    5   1.134E-24   14  0.5169  19   137.2241  1.022E-24  1557.8436     H2O    000 11  3  9   000 12  0 12
19   137.29799  137.29800   33   4.221E-25   42  0.2365  19   137.2977  1.172E-24   155.2084     HD18O  000  4  3  1   000  4  1  4
20   137.35260  137.35261    3   3.969E-23    4  0.6847  19   137.3526  4.520E-23  1805.6093     D2O    010 10  3  8   010  9  2  7
20   137.36370  137.36371   16   7.617E-25   45  0.5997  19   137.3638  9.618E-25  2034.3772     H2O18  010  7  0  7   010  6  1  6
20   137.36790  137.36791   11   1.150E-24   17  0.0002  19   137.3679  1.053E-24  2970.0130     HDO    010 13  4 10   010 13  3 11
20   137.37366  137.37367    3   1.760E-23    4  0.4806  19   137.3737  1.876E-23  2063.6072     D2O    000 18  4 15   000 18  3 16
21   137.38278  137.38279    3   3.192E-21   15  0.0002  19   137.3828  1.021E-21  1581.3357     H2O    000 10  5  6   000 10  4  7
20   137.42556  137.42557    3   9.043E-24    4  0.6456  19   137.4257  9.040E-24  1405.8182     HDO    000 13  3 11   000 13  1 12
20   137.45002  137.45003    3   6.279E-24    5  0.7246  19   137.4501  6.343E-24  2181.0898     H2O    010  7  2  6   010  7  1  7
21   137.46819  137.46820    3   1.766E-22    4  0.1106  19   137.4682  1.645E-22   741.7795     D2O17  000 11  3  9   000 10  2  8
21   137.55210  137.55211    3   7.050E-22    6  2.4981  19   137.5521  2.020E-21   156.2491     HD17O  000  4  3  2   000  3  2  1
20   137.58503  137.58504    4   2.152E-24    9  0.8351  19   137.5853  2.010E-24  1618.7004     HDO    000 12  6  7   000 13  3 10
20   137.68972  137.68973    3   4.392E-24    5  0.7580  19   137.6898  3.899E-24  2635.4166     HDO    010 12  3 10   010 12  2 11
20   137.73305  137.73306   11   5.849E-25   33  0.3913  19   137.7331  5.125E-25  2904.7754     D2O    000 19  9 10   000 19  8 11
20   137.87032  137.87033    3   3.497E-24    5  0.3532  19   137.8703  3.551E-24  1279.9967     HD18O  000  9  7  3   000  8  7  2
20   137.87032  137.87033                                     137.8705  3.550E-24  1279.9965     HD18O  000  9  7  2   000  8  7  1
21   137.88957  137.88958    3   1.171E-22    4  1.1071  19   137.8896  1.168E-22  2042.7533     H2O    010  7  0  7   010  6  1  6
21   137.89102  137.89103   12   2.051E-23   19  0.3008  19   137.8909  5.972E-24  1107.0762     D2O17  000  9  9  1   000  9  8  2
21   137.89102  137.89103                                     137.8908  2.986E-24  1107.0764     D2O17  000  9  9  0   000  9  8  1
20   137.91973  137.91974   13   5.721E-25   34  0.0640  22   137.9197  1.283E-24  2103.3813     D2O18  010 14  0 14   010 13  1 13
20   137.92350  137.92351   34   3.252E-25   80  0.0002  22   137.9238  6.420E-25  2103.3784     D2O18  010 14  1 14   010 13  0 13
20   137.92958  137.92959   12   5.511E-25   38  0.3566  18                                                                        
20   137.93223  137.93224   12   6.914E-25   37  0.9240  18                                                                        
21   138.00122  138.00123    3   2.076E-21    3 14.9698  19   138.0012  1.267E-19   267.5305     D2O    000  6  4  2   000  5  3  3
21   138.02753  138.02754    3   1.007E-22    7  0.0003  19   138.0277  8.460E-23  2115.6441     HDO    000 15  5 11   000 15  4 12
20   138.06256  138.06257   22   1.428E-24   47  1.9223  19   138.0624  1.156E-24  1873.2428     HD18O  010  8  2  7   010  7  1  6
21   138.06872  138.06873    3   1.474E-22    5  5.1109  19   138.0688  7.195E-23  1510.8785     HDO    000  9  8  2   000  8  8  1
21   138.06872  138.06873                                     138.0688  7.195E-23  1510.8786     HDO    000  9  8  1   000  8  8  0
20   138.10500  138.10501    3   1.649E-23    3  0.7269  19   138.1050  1.740E-23  2009.0769     HDO    010  9  1  8   010  8  1  7
20   138.12996  138.12997    4   3.152E-24    8  0.7021  19   138.1300  6.284E-24  1230.6178     D2O17  000 10  9  1   000 10  8  2
20   138.12996  138.12997                                     138.1300  3.142E-24  1230.6180     D2O17  000 10  9  2   000 10  8  3
20   138.27977  138.27978    6   2.055E-24   12  0.8786  19   138.2797  2.270E-24  1286.9581     HD17O  000  9  7  2   000  8  7  1
20   138.27977  138.27978                                     138.2798  2.270E-24  1286.9580     HD17O  000  9  7  3   000  8  7  2
20   138.32443  138.32444    6   2.748E-24   11  1.2004  19   138.3245  4.700E-24  1366.4238     D2O17  000 11  9  3   000 11  8  4
20   138.32443  138.32444                                     138.3243  2.350E-24  1366.4243     D2O17  000 11  9  2   000 11  8  3
21   138.42249  138.42250    3   3.069E-21    4 23.4125  19   138.4226  3.425E-19   157.0647     HDO    000  4  3  2   000  3  2  1
21   138.43168  138.43169    3   2.467E-21    9  0.1915  19   138.4316  2.306E-21   445.3462     H2O18  000  7  0  7   000  6  1  6
20   138.50711  138.50712   17   9.972E-25   36  2.1112  19   138.5068  1.651E-24  1674.7253     D2O17  000 13  9  5   000 13  8  6
21   138.58250  138.58251    6   6.621E-23   12  6.2721  19   138.5825  5.502E-23   740.9122     H2O18  000  8  1  7   000  8  0  8
21   138.60810  138.60811    3   1.326E-21   15  4.9456  19   138.6081  2.053E-20   743.8032     D2O    000 11  3  9   000 10  2  8
21   138.68407  138.68408    3   4.041E-21   12  0.0017  19   138.6841  3.028E-21   153.8220     HD18O  000  4  3  1   000  3  2  2
21   138.69589  138.69590    3   3.573E-21   13  0.0002  19   138.6959  1.733E-21   446.2449     H2O17  000  7  0  7   000  6  1  6
21   138.70034  138.70035    5   6.555E-23   11  0.0563  19   138.7004  4.144E-23   742.3985     H2O17  000  8  1  7   000  8  0  8
21   138.73550  138.73551    3   4.254E-22    6  3.1524  19   138.7354  3.615E-22  1294.8365     HDO    000  9  7  3   000  8  7  2
21   138.73550  138.73551                                     138.7356  3.615E-22  1294.8365     HDO    000  9  7  2   000  8  7  1
21   138.82671  138.82672    3   2.956E-21   16  0.4486  19   138.8267  6.940E-21   744.0637     H2O    000  8  1  7   000  8  0  8
21   138.83726  138.83727    3   1.626E-22    6  2.7554  19   138.8372  4.038E-22   168.9823     D2O18  000  6  2  4   000  5  1  5
20   138.87725  138.87726    6   1.594E-24   13  0.4316  19   138.8772  1.523E-24  2641.6436     D2O    000 20  5 16   000 20  4 17
21   138.92125  138.92126    3   2.510E-22    5  3.6080  19   138.9213  1.677E-22   169.5784     D2O17  000  6  2  4   000  5  1  5
21   138.92125  138.92126                                     138.9211  6.118E-23  2118.3864     D2O    010 14  0 14   010 13  1 13
21   138.92441  138.92442    4   1.024E-22    7  1.1596  19   138.9244  1.080E-22   696.1235     HD18O  000  9  3  7   000  8  3  6
21   138.92685  138.92686   12   3.690E-23   16  0.0002  19   138.9269  3.060E-23  2118.3825     D2O    010 14  1 14   010 13  0 13
20   138.94567  138.94568    5   2.066E-24   13  0.4539  19   138.9456  1.791E-24  1745.8966     HDO    000 14  4 11   000 14  2 12
21   138.95191  138.95192    3   1.643E-22    7  4.6779  19   138.9520  3.859E-22   937.5788     D2O18  000 14  0 14   000 13  1 13
21   138.95414  138.95415    5   1.032E-22    8  0.4278  19   138.9541  1.930E-22   937.5774     D2O18  000 14  1 14   000 13  0 13
21   138.99120  138.99121    3   2.180E-21    3 20.9063  19   138.9912  2.893E-19   447.2523     H2O    000  7  0  7   000  6  1  6
21   139.02212  139.02213    3   1.370E-21    8  4.7723  19   139.0221  2.184E-20   170.2430     D2O    000  6  2  4   000  5  1  5
20   139.12406  139.12407    3   3.314E-24    6  0.2384  19   139.1241  2.987E-24  2671.1688     D2O    000 18  9  9   000 18  8 10
21   139.14026  139.14027    3   4.098E-22    7  3.5123  19   139.1403  7.784E-22   444.8462     H2O18  000  7  1  7   000  6  0  6
21   139.15205  139.15206    3   2.855E-21   18  0.0189  19   139.1521  3.526E-21   263.8812     D2O18  000  5  5  1   000  4  4  0
21   139.15966  139.15967    3   4.113E-22    8  3.1085  19   139.1597  1.763E-21   263.8742     D2O18  000  5  5  0   000  4  4  1
21   139.21641  139.21642    6   8.565E-23   10  2.2268  19   139.2165  1.608E-22   919.0605     D2O18  000 13  1 12   000 12  2 11
20   139.24093  139.24094    6   1.314E-24   14  0.4793  19   139.2409  1.050E-24  2903.1100     D2O    000 19  9 11   000 19  8 12
21   139.29513  139.29514    3   1.213E-22    8  4.2605  19   139.2952  1.246E-22   156.3823     HDO    000  4  3  1   000  4  1  4
20   139.29951  139.29952    3   4.138E-24    7  0.7754  19   139.2995  3.938E-24   602.7735     H2O    000  5  5  1   000  6  2  4
21   139.30930  139.30931    9   4.014E-23   21  4.5596  19   139.3093  3.990E-23  2041.7805     H2O    010  7  1  7   010  6  0  6
21   139.31399  139.31400    4   1.047E-22    9  5.0063  19   139.3140  7.044E-23   698.7136     HD17O  000  9  3  7   000  8  3  6
21   139.36495  139.36496    3   3.786E-22    6  3.3327  19   139.3649  7.308E-22   274.8032     H2O18  000  5  2  4   000  4  1  3
20   139.41513  139.41514    4   4.487E-24    9  0.5925  19   139.4152  3.783E-24  2306.1164     D2O    010 13  3 10   010 12  4  9
21   139.43142  139.43143    9   3.450E-22   15 13.2189  19   139.4319  3.226E-22   918.9143     D2O18  000 13  2 12   000 12  1 11
21   139.43142  139.43143                                     139.4311  1.538E-22   940.8078     D2O17  000 14  0 14   000 13  1 13
21   139.43371  139.43372    6   2.269E-21   42  0.0002  19   139.4337  1.200E-21  1105.0034     HDO    000  9  6  4   000  8  6  3
21   139.43371  139.43372                                     139.4337  7.690E-23   940.8061     D2O17  000 14  1 14   000 13  0 13
21   139.43632  139.43633    6   9.177E-21 >100  0.9639  19   139.4367  2.051E-21   154.5582     HD17O  000  4  3  1   000  3  2  2
21   139.43632  139.43633                                     139.4360  1.200E-21  1105.0038     HDO    000  9  6  3   000  8  6  2
21   139.44264  139.44265    5   4.341E-22   19  3.8602  19   139.4427  5.851E-22   445.7192     H2O17  000  7  1  7   000  6  0  6
20   139.45621  139.45622    3   1.286E-23    5  0.5412  19   139.4562  2.984E-23   933.1233     HD18O  000  9  5  5   000  8  5  4
20   139.46528  139.46529    4   4.975E-24    9  0.7697  19   139.4653  1.032E-23    90.7654     HD18O  000  3  3  0   000  3  0  3
20   139.53319  139.53320    3   1.155E-23    3  0.3348  19   139.5332  2.986E-23   933.1552     HD18O  000  9  5  4   000  8  5  3
20   139.57308  139.57309    5   3.600E-24    9  0.9113  19   139.5732  3.077E-24  2724.4625     HDO    010 11  5  6   010 11  4  7
21   139.58706  139.58707    3   1.294E-22    6  4.7599  19   139.5871  1.260E-22  1883.4610     HDO    010  8  2  7   010  7  1  6
20   139.60702  139.60703    3   9.509E-24    4  0.4891  19   139.6071  5.613E-24  2109.5737     D2O    010  8  8  0   010  8  7  1
20   139.60702  139.60703                                     139.6070  2.808E-24  2109.5738     D2O    010  8  8  1   010  8  7  2
21   139.68507  139.68508    3   8.925E-23    7  5.7214  19   139.6851  6.390E-23   922.1400     D2O17  000 13  1 12   000 12  2 11
21   139.74719  139.74720    3   2.690E-21   13  0.9036  19   139.7472  1.146E-20   701.6203     HDO    000  9  3  7   000  8  3  6
21   139.78259  139.78260    3   1.866E-21    7  8.4528  19   139.7826  9.777E-20   446.6966     H2O    000  7  1  7   000  6  0  6
20   139.80077  139.80078    4   1.224E-23    9  0.6109  19   139.8008  6.238E-24  2221.0258     D2O    010  9  8  2   010  9  7  3
20   139.80077  139.80078                                     139.8006  3.117E-24  2221.0262     D2O    010  9  8  1   010  9  7  2
20   139.82710  139.82711   14   1.355E-24   33  0.7637  19   139.8272  1.035E-24  2790.2411     D2O    010 13  8  6   010 13  7  7
20   139.83336  139.83337    3   6.417E-24    7  0.6793  19   139.8334  1.929E-23   937.5437     HD17O  000  9  5  5   000  8  5  4
20   139.84902  139.84903   16   9.667E-25   38  0.9848  19   139.8496  8.800E-25  2573.6958     HDO    010  9  6  4   010  8  6  3
20   139.85050  139.85051    6   3.060E-24   14  1.1947  19   139.8503  1.510E-24  2670.3778     D2O    000 18  9 10   000 18  8 11
20   139.85050  139.85051                                     139.8508  8.800E-25  2573.6961     HDO    010  9  6  3   010  8  6  2
20   139.86964  139.86965    9   1.038E-24   20  0.9630  19   139.8697  1.380E-24  1961.0839     HD18O  000 15  4 12   000 15  3 13
21   139.90750  139.90751    4   1.222E-22    8  8.6650  19   139.9074  5.242E-23  1807.7533     D2O    000 16  5 11   000 15  6 10
21   139.90750  139.90751                                     139.9079  1.930E-23   937.5746     HD17O  000  9  5  4   000  8  5  3
21   139.93247  139.93248    3   1.498E-22    5  0.0003  19   139.9325  1.283E-22   921.9726     D2O17  000 13  2 12   000 12  1 11
20   139.93942  139.93943    4   5.753E-24    9  0.5467  19   139.9394  4.930E-24  2344.8335     D2O    010 10  8  2   010 10  7  3
20   139.94118  139.94119    7   2.938E-24   18  0.7111  19   139.9412  2.465E-24  2344.8318     D2O    010 10  8  3   010 10  7  4
20   139.94932  139.94933    3   4.351E-24   17  1.1212  19   139.9493  1.935E-24  2629.4826     D2O    010 12  8  4   010 12  7  5
21   139.96403  139.96404    3   1.361E-21   25  3.3830  19   139.9640  1.914E-20   944.3998     D2O    000 14  0 14   000 13  1 13
21   139.96711  139.96712    3   2.428E-21   18  0.8404  19   139.9672  9.573E-21   944.3976     D2O    000 14  1 14   000 13  0 13
20   139.98337  139.98338    5   4.217E-24   13  0.4926  19   139.9834  4.075E-24  2324.7522     D2O    000 18  6 12   000 17  7 11
21   139.99749  139.99750    3   3.912E-22    4  2.4988  19   139.9975  5.524E-22   275.1305     H2O17  000  5  2  4   000  4  1  3
20   140.00636  140.00637    3   3.741E-24    7  0.2568  19   140.0064  3.280E-24  2480.9800     D2O    010 11  8  4   010 11  7  5
20   140.03098  140.03099    9   1.126E-24   18  1.0052  19   140.0310  1.061E-24  2565.4236     D2O    020  6  3  3   020  5  2  4
20   140.04685  140.04686    3   4.686E-24    3  0.4023  19   140.0468  4.043E-24  2449.8733     D2O    000 17  9  8   000 17  8  9
20   140.06499  140.06500    3   3.177E-23   12  0.3226  19   140.0650  2.417E-23  2109.5872     D2O    010 13  1 12   010 12  2 11
21   140.20397  140.20398    3   1.991E-21   12  1.0656  19   140.2040  7.930E-21   925.5633     D2O    000 13  1 12   000 12  2 11
21   140.23506  140.23507    4   7.869E-23    8  6.6367  19   140.2351  6.259E-23   801.3591     HD18O  000  9  4  6   000  8  4  5
21   140.25258  140.25259    3   7.263E-22    5  2.2655  19   140.2526  3.109E-21   942.5323     HDO    000  9  5  5   000  8  5  4
21   140.28840  140.28841    3   2.970E-21    2 25.2487  19   140.2885  3.476E-19   155.3890     HDO    000  4  3  1   000  3  2  2
21   140.30594  140.30595   16   1.358E-23   42  2.8379  19   140.3061  1.006E-23  2124.9767     HDO    010  9  3  7   010  8  3  6
21   140.30803  140.30804   21   1.405E-23   54  8.2742  19   140.3080  1.508E-23  1224.9385     D2O18  000 15  2 14   000 15  1 15
21   140.32442  140.32443    3   4.059E-21   10  0.0281  19   140.3244  3.111E-21   942.5621     HDO    000  9  5  4   000  8  5  3
20   140.37217  140.37218    3   8.625E-24    4  0.4435  19   140.3722  8.125E-24  2449.5234     D2O    000 17  9  9   000 17  8 10
20   140.39463  140.39464    4   3.396E-24    8  0.8890  19   140.3946  1.216E-23  1342.8936     D2O18  000 14  4 10   000 13  5  9
21   140.49206  140.49207    3   1.768E-21   16  2.1308  19   140.4921  1.594E-20   925.3693     D2O    000 13  2 12   000 12  1 11
20   140.52066  140.52067    4   2.599E-24   10  0.8118  19   140.5207  6.921E-24    91.0327     HD17O  000  3  3  0   000  3  0  3
21   140.53347  140.53348    3   2.829E-21   17  0.0002  19   140.5335  7.330E-22  1118.3360     D2O    000  9  9  1   000  9  8  2
21   140.53347  140.53348                                     140.5334  3.665E-22  1118.3361     D2O    000  9  9  0   000  9  8  1
21   140.53786  140.53787    6   7.035E-23   12  4.9606  19   140.5378  4.872E-23  2109.2732     D2O    010 13  2 12   010 12  1 11
21   140.56469  140.56470    3   5.556E-22    5  2.0007  19   140.5647  1.429E-21   266.4636     D2O17  000  5  5  1   000  4  4  0
21   140.57179  140.57180    3   4.089E-22    4  1.6158  19   140.5718  7.142E-22   266.4573     D2O17  000  5  5  0   000  4  4  1
20   140.60417  140.60418    3   1.230E-23    4  0.5980  19   140.6042  4.065E-23   804.7478     HD17O  000  9  4  6   000  8  4  5
20   140.60675  140.60676    8   1.551E-24   16  0.3342  19   140.6071  1.566E-24  2657.0124     HDO    000 17  5 12   000 16  6 11
20   140.63761  140.63762    3   1.978E-23    6  0.5124  19   140.6376  2.034E-23  2240.7907     D2O    000 16  9  7   000 16  8  8
20   140.68722  140.68723   10   3.567E-24   39  0.8525  19   140.6871  2.444E-24  2393.9046     HDO    010  9  5  5   010  8  5  4
21   140.71170  140.71171    3   2.174E-21    8  8.9112  19   140.7117  9.288E-20   275.4971     H2O    000  5  2  4   000  4  1  3
20   140.75081  140.75082    5   2.773E-24   10  0.4966  19   140.7509  2.446E-24  2393.9309     HDO    010  9  5  4   010  8  5  3
20   140.77221  140.77222    3   1.084E-23    7  0.6361  19   140.7722  1.019E-23  2240.6475     D2O    000 16  9  8   000 16  8  9
21   140.78139  140.78140    3   4.914E-22    4  1.2962  19   140.7814  7.707E-22  1242.0058     D2O    000 10  9  1   000 10  8  2
21   140.78139  140.78140                                     140.7814  3.855E-22  1242.0058     D2O    000 10  9  2   000 10  8  3
20   140.81026  140.81027   16   7.451E-25   38  1.0136  19   140.8101  9.026E-25  1835.4865     H2O18  000 11  5  7   000 11  4  8
20   140.86672  140.86673    3   3.588E-23    5  0.6455  19   140.8667  4.814E-23  2156.4540     HDO    010 10  1  9   010  9  2  8
20   140.88827  140.88828    3   2.871E-23    3  0.6392  19   140.8884  3.572E-23   801.6440     HDO    000  8  5  4   000  9  2  7
21   140.91548  140.91549    3   1.538E-22    4  2.3410  19   140.9155  1.690E-22   740.9986     H2O18  000  8  2  7   000  8  1  8
21   140.93633  140.93634    3   1.453E-22    4  2.4034  19   140.9362  1.489E-22  1974.7078     HDO    000 15  4 12   000 15  3 13
21   140.98783  140.98784    3   1.042E-21   66  1.8291  19   140.9879  5.762E-22  1377.9458     D2O    000 11  9  3   000 11  8  4
21   140.98783  140.98784                                     140.9877  2.882E-22  1377.9461     D2O    000 11  9  2   000 11  8  3
21   140.98902  140.98903   32   1.543E-23   69  0.0002  19   140.9889  2.371E-23  2043.8758     D2O    000 15  9  6   000 15  8  7
21   141.01418  141.01419    3   3.549E-21    9  0.2548  19   141.0144  6.585E-21   808.5629     HDO    000  9  4  6   000  8  4  5
21   141.03981  141.03982    4   6.165E-23    6  0.2583  19   141.0398  4.748E-23  2043.8221     D2O    000 15  9  7   000 15  8  8
21   141.12432  141.12433    3   3.045E-22    7  4.1829  19   141.1243  3.787E-22  1233.8513     D2O    000 15  1 14   000 15  0 15
21   141.13414  141.13415    3   3.072E-22    7  2.5779  19   141.1342  3.625E-22  1526.1297     D2O    000 12  9  3   000 12  8  4
21   141.13554  141.13555    3   1.814E-22    8  3.0688  19   141.1356  1.812E-22  1526.1283     D2O    000 12  9  4   000 12  8  5
21   141.14583  141.14584    3   4.314E-22    6  1.9788  19   141.1459  7.575E-22  1233.8517     D2O    000 15  2 14   000 15  1 15
21   141.16123  141.16124    4   1.553E-22    8  2.9200  19   141.1612  1.275E-22   742.4906     H2O17  000  8  2  7   000  8  1  8
21   141.16233  141.16234    5   1.057E-22   11  2.3018  19   141.1623  1.022E-22  1859.1185     D2O    000 14  9  5   000 14  8  6
20   141.17978  141.17979    3   3.341E-23    6  0.6637  19   141.1798  5.112E-23  1859.1003     D2O    000 14  9  6   000 14  8  7
21   141.20048  141.20049    5   1.170E-22   10  3.5519  19   141.2005  1.011E-22  1686.5293     D2O    000 13  9  4   000 13  8  5
21   141.20577  141.20578    3   2.123E-22    7  5.0366  19   141.2058  2.021E-22  1686.5238     D2O    000 13  9  5   000 13  8  6
20   141.24123  141.24124    3   7.671E-24    4  0.6553  19   141.2413  8.000E-24  2420.3387     HDO    010 11  2  9   010 10  3  8
21   141.27923  141.27924    3   2.790E-22    5  4.4750  19   141.2792  4.427E-22   737.8201     HD18O  000 10  1  9   000  9  2  8
20   141.33062  141.33063    3   3.737E-24    6  0.7575  19   141.3306  3.393E-24  1483.5714     D2O    010  7  3  4   010  7  0  7
20   141.40579  141.40580    6   1.890E-24   13  0.6299  19   141.4049  1.780E-24  2739.4277     H2O    000 14  4 10   000 14  3 11
20   141.41370  141.41371    3   3.205E-23    5  0.7038  19   141.4137  4.196E-23   964.8505     HDO    000 10  4  7   000 10  2  8
21   141.43752  141.43753    3   1.509E-21   12  3.0035  19   141.4375  2.138E-20   744.1626     H2O    000  8  2  7   000  8  1  8
21   141.47224  141.47225    3   1.143E-22    6  5.0921  19   141.4721  1.150E-22  1474.9803     H2O    000 10  4  6   000  9  5  5
20   141.48906  141.48907    9   1.513E-24   19  0.9143  19   141.4891  4.204E-24  1446.2715     D2O18  010  6  4  3   010  5  3  2
20   141.50175  141.50176    3   5.471E-24    4  0.4142  19   141.5017  5.500E-24  2244.6080     HDO    010  9  4  6   010  8  4  5
20   141.51040  141.51041    3   6.507E-24    4  0.7598  19   141.5104  5.682E-24  1460.9031     D2O    010  6  4  2   010  6  1  5
21   141.52633  141.52634    4   6.612E-23    9  4.7095  19   141.5263  6.336E-23   802.2329     HD18O  000  9  4  5   000  8  4  4
20   141.53321  141.53322    3   3.490E-24    7  0.4842  19   141.5332  3.082E-24  1604.3634     HDO    000 14  2 12   000 14  2 13
21   141.60772  141.60773    3   2.776E-22    5  3.2710  19   141.6077  2.941E-22   740.3112     HD17O  000 10  1  9   000  9  2  8
20   141.61331  141.61332    4   2.688E-24    8  0.3465  19   141.6133  5.854E-24  1592.7267     HD18O  000 14  2 12   000 14  1 13
21   141.72088  141.72089    3   2.744E-21   14  0.0002  19   141.7210  1.160E-21    91.3303     HDO    000  3  3  0   000  3  0  3
20   141.79827  141.79828    4   1.584E-24   10  0.5888  19   141.7982  3.858E-24  1598.0069     HD17O  000 14  2 12   000 14  1 13
20   141.86565  141.86566    3   1.215E-23    3  0.5139  19   141.8657  4.113E-23   805.6009     HD17O  000  9  4  5   000  8  4  4
21   141.96723  141.96724    3   1.982E-21   24  5.0864  19   141.9672  4.884E-20   743.0973     HDO    000 10  1  9   000  9  2  8
21   141.99111  141.99112    3   4.251E-22    8  3.2806  19   141.9912  6.355E-22  1603.9054     HDO    000 14  2 12   000 14  1 13
20   142.02381  142.02382    4   1.867E-24    8  0.3289  19   142.0243  1.858E-24  2566.6152     D2O    020  5  4  2   020  4  3  1
20   142.09541  142.09542    3   5.704E-24    4  0.1682  19   142.0954  5.355E-24  2257.3075     D2O    010 14  1 13   010 14  0 14
21   142.11998  142.11999    4   7.752E-23    8  3.1509  19   142.1200  6.280E-23  1931.1118     D2O    010 11  3  9   010 10  2  8
21   142.16038  142.16039    3   2.405E-21    5 15.3303  19   142.1604  1.809E-19   269.3812     D2O    000  5  5  1   000  4  4  0
21   142.16684  142.16685    3   2.068E-21    8  9.1473  19   142.1668  9.047E-20   269.3753     D2O    000  5  5  0   000  4  4  1
21   142.24244  142.24245    3   1.316E-21   11  1.8717  19   142.2423  6.660E-21   809.3933     HDO    000  9  4  5   000  8  4  4
20   142.25974  142.25975    9   1.069E-24   14  0.0002  19   142.2598  1.306E-24  1385.7009     D2O    010  5  4  1   010  5  1  4
21   142.27367  142.27368    3   1.238E-22    6  5.0909  19   142.2737  1.227E-22  1677.0614     H2O    010  3  2  1   010  2  1  2
20   142.27955  142.27956   10   1.018E-24   21  0.3151  19   142.2797  9.555E-25  2998.7660     H2O    010  9  5  4   010  9  4  5
20   142.36415  142.36416    3   2.288E-23    4  0.4869  19   142.3645  2.862E-23  2360.0744     HDO    000 16  5 12   000 16  4 13
20   142.37177  142.37178    7   1.261E-24   15  0.3445  19   142.3717  9.328E-25  2566.3030     D2O    020  5  4  1   020  4  3  2
20   142.64891  142.64892    3   6.006E-24    5  0.6033  19   142.6490  5.560E-24  2245.3807     HDO    010  9  4  5   010  8  4  4
21   142.75527  142.75528    3   1.092E-22    7  5.1868  19   142.7554  1.124E-22  1843.0288     H2O    000 11  5  7   000 11  4  8
20   142.77166  142.77167   16   1.050E-24   31  2.0115  22   142.7716  1.680E-24  1451.7992     D2O17  010  6  4  3   010  5  3  2
20   143.04903  143.04905    3   1.020E-23    5  0.6739  19   143.0490  1.023E-23  2316.3116     HDO    010 11  1 10   010 11  0 11
21   143.11306  143.11308    3   3.957E-22    7  3.4002  19   143.1130  7.745E-22   594.7071     HD18O  000  9  2  8   000  8  1  7
20   143.14368  143.14370    7   1.892E-24   18  1.0534  19   143.1437  1.154E-24  1107.7143     D2O    000 11  7  4   000 12  4  9
20   143.23551  143.23553    4   2.102E-24    8  0.8998  19   143.2355  8.550E-24  1444.7710     D2O18  010  6  4  2   010  5  3  3
20   143.31808  143.31810    3   1.475E-23    2  0.6284  19   143.3181  3.505E-23   149.1880     HD18O  000  4  3  1   000  4  0  4
21   143.32247  143.32249    4   6.936E-23    9  4.0904  19   143.3225  1.402E-22   872.0850     D2O18  000 12  3 10   000 11  2  9
19   143.44001  143.44003   19   1.477E-25   25  0.3075  19   143.4401  2.823E-25  1068.1672     HD18O  000 12  1 11   000 12  1 12
20   143.48292  143.48294    3   1.449E-23    3  0.4720  19   143.4829  3.865E-23  1068.1245     HD18O  000 12  1 11   000 12  0 12
19   143.52849  143.52851   22   2.442E-25   20  0.3995  19   143.5287  1.562E-24  1339.6062     D2O18  010  6  2  4   010  5  1  5
19   143.54132  143.54134    9   5.373E-25    8  0.3715  19   143.5410  5.870E-25  2904.2906     HDO    010 13  3 10   010 12  4  9
19   143.61552  143.61554    4   1.343E-24    3  0.2927  19   143.6151  1.509E-24  2612.7991     H2O    000 13  6  7   000 12  7  6
20   143.70839  143.70841    3   4.578E-24    5  0.5408  19   143.7084  4.135E-24  1546.0548     D2O    010  7  4  3   010  7  1  6
21   143.72759  143.72761    6   5.235E-23   12  4.6294  19   143.7278  4.374E-23  2266.1751     HDO    000 15  6  9   000 15  5 10
20   143.77328  143.77330    3   6.396E-24    5  0.6416  19   143.7733  6.590E-24  2547.5654     HDO    010 10  5  5   010 10  4  6
21   143.78035  143.78037    3   4.116E-22    4  2.2819  19   143.7803  5.187E-22   596.5309     HD17O  000  9  2  8   000  8  1  7
21   143.80634  143.80636    3   3.918E-22    3  1.2354  19   143.8064  1.829E-21   342.3375     D2O18  000  7  4  4   000  6  3  3
21   143.83857  143.83859    3   2.817E-21   10  0.0002  19   143.8385  1.509E-21  1107.7143     D2O    000 13  3 10   000 12  4  9
21   143.84186  143.84188    3   1.047E-22    6  5.6621  19   143.8419  8.100E-23  1349.1090     D2O    010  6  2  4   010  5  1  5
20   143.87759  143.87761    3   8.336E-24    3  0.5666  19   143.8776  2.575E-23  1071.7085     HD17O  000 12  1 11   000 12  0 12
19   143.90833  143.90835    8   4.576E-25    9  0.2261  19   143.9083  2.940E-24  1709.7370     D2O18  000 17  3 15   000 17  2 16
20   143.92984  143.92986    3   5.425E-24    4  0.7953  19   143.9299  4.303E-24   693.1211     D2O    000 10  4  6   000 11  1 11
21   144.18629  144.18631    3   7.944E-23    6  0.0003  19   144.1863  5.574E-23   874.4829     D2O17  000 12  3 10   000 11  2  9
21   144.21656  144.21658    3   2.011E-22    3  3.3949  19   144.2166  2.097E-22  1457.9858     D2O    010  6  4  3   010  5  3  2
20   144.24329  144.24331    3   2.793E-24    7  0.3795  19   144.2433  2.484E-24   524.6088     D2O    000  7  6  1   000  8  3  6
20   144.26653  144.26655    3   2.665E-23    8  0.3960  19   144.2666  2.879E-23  1075.7623     HDO    000 12  1 11   000 12  1 12
21   144.31421  144.31423    3   1.703E-21    8  0.9707  19   144.3142  4.291E-21  1075.7147     HDO    000 12  1 11   000 12  0 12
20   144.34898  144.34900    3   8.357E-24    4  0.7965  19   144.3490  2.354E-23   149.6459     HD17O  000  4  3  1   000  4  0  4
21   144.36663  144.36665    3   8.373E-23    4  0.0004  19   144.3666  7.237E-23  1721.9880     D2O    000 17  2 15   000 17  1 16
20   144.43033  144.43035   12   1.306E-24   27  1.3653  19   144.4302  3.414E-24  1450.3693     D2O17  010  6  4  2   010  5  3  3
21   144.48681  144.48683    3   1.621E-22    4  4.0135  19   144.4868  1.449E-22  1721.9932     D2O    000 17  3 15   000 17  2 16
21   144.53424  144.53426    3   5.118E-21   69  3.0057  19   144.5342  8.690E-20   598.5631     HDO    000  9  2  8   000  8  1  7
20   144.57120  144.57122    9   1.146E-24   23  0.5881  19   144.5713  1.108E-24  2727.0260     D2O    010 16  2 14   010 16  1 15
20   144.70997  144.70999    4   3.523E-24    9  0.6063  19   144.7100  1.274E-23  1103.6575     D2O17  000 13  3 10   000 12  4  9
20   144.74554  144.74556   12   1.209E-24   25  1.3867  19   144.7455  6.565E-25  1321.4135     D2O    010  4  4  0   010  4  1  3
20   144.81863  144.81865    3   1.495E-23    3  0.4506  19   144.8188  3.921E-23  1068.1672     HD18O  000 12  2 11   000 12  1 12
21   144.95042  144.95044    3   4.692E-22    3  1.8695  19   144.9505  1.021E-21  1293.0173     H2O    000 10  2  8   000 10  1  9
19   144.97647  144.97649    9   7.135E-25   18  0.2852  19   144.9764  5.563E-25  2727.0464     D2O    010 16  3 14   010 16  2 15
19   144.98350  144.98352   10   6.598E-25   20  0.3618  19   144.9834  5.830E-25  1970.6607     HDO    000 15  4 12   000 15  2 13
21   145.05093  145.05095    3   1.466E-22    7  5.0688  19   145.0510  1.607E-22  1998.9948     H2O    000 11  6  5   000 11  5  6
21   145.11044  145.11046    3   4.029E-22    3  2.1395  19   145.1105  7.472E-22   343.7931     D2O17  000  7  4  4   000  6  3  3
20   145.13913  145.13915    4   2.172E-24    9  0.6437  19   145.1391  6.148E-24  1290.2280     H2O17  000 10  2  8   000 10  1  9
21   145.18206  145.18208    3   9.942E-22    7  3.3257  19   145.1821  6.925E-21   877.1159     D2O    000 12  3 10   000 11  2  9
20   145.27062  145.27064    3   8.700E-24    3  0.3654  19   145.2707  2.614E-23  1071.7535     HD17O  000 12  2 11   000 12  1 12
20   145.29405  145.29407    3   4.330E-24    5  0.5063  19   145.2940  8.226E-24  1287.7348     H2O18  000 10  2  8   000 10  1  9
20   145.41278  145.41280    3   7.342E-24    3  0.4656  19   145.4128  3.342E-23  1100.0349     D2O18  000 13  3 10   000 12  4  9
21   145.49059  145.49061    3   1.125E-22    6  4.2312  19   145.4906  1.065E-22   737.8201     HD18O  000 10  2  9   000  9  2  8
21   145.52117  145.52119    3   9.654E-22    7  2.2569  19   145.5212  3.953E-21   150.1563     HDO    000  4  3  1   000  4  0  4
20   145.53358  145.53360   18   3.871E-25   54  0.4116  19   145.5338  5.555E-25  2909.3997     HDO    020  3  3  1   020  2  2  0
20   145.58884  145.58886    3   3.877E-24    6  0.6073  19   145.5888  1.644E-23   557.0980     D2O18  000  9  4  5   000  9  1  8
19   145.63521  145.63523   26   4.544E-25   56  0.4874  19   145.6352  1.021E-24  1466.0181     H2O18  000 10  4  6   000  9  5  5
21   145.66049  145.66051    3   6.891E-23    7  4.1882  19   145.6605  6.047E-23  1960.2061     H2O    000 12  3  9   000 12  2 10
21   145.77485  145.77487    3   7.827E-22    6  2.9005  19   145.7749  4.358E-21  1075.7623     HDO    000 12  2 11   000 12  1 12
21   145.78234  145.78236    3   3.237E-22    4  1.3073  19   145.7824  4.257E-22  1456.6311     D2O    010  6  4  2   010  5  3  3
20   145.82260  145.82262    3   3.265E-23   13  0.2665  19   145.8225  2.900E-23  1075.7147     HDO    000 12  2 11   000 12  0 12
21   145.83142  145.83144    4   9.033E-23    8  3.5233  19   145.8315  8.255E-23  2170.4801     HDO    010 11  0 11   010 10  1 10
21   145.88403  145.88405    3   3.513E-22    4  1.2230  19   145.8840  6.948E-22   763.6850     HD18O  000 11  0 11   000 10  1 10
21   145.89817  145.89819    3   1.130E-21   12  3.3956  19   145.8982  9.160E-21   995.7933     HDO    000 11  2  9   000 10  3  8
20   145.90698  145.90700   11   1.693E-24   46  1.1016  19   145.9072  5.575E-25  2909.0511     HDO    020  3  3  0   020  2  2  1
21   145.95752  145.95754    3   1.047E-22    4  0.0002  19   145.9575  6.945E-23   740.3112     HD17O  000 10  2  9   000  9  2  8
20   145.96549  145.96551    3   9.076E-24    4  0.3645  19   145.9655  9.745E-24  2170.4801     HDO    010 11  1 11   010 10  1 10
21   145.97019  145.97021    3   1.249E-22    4  1.4527  19   145.9702  9.909E-23   763.6850     HD18O  000 11  1 11   000 10  1 10
21   145.97019  145.97021                                     145.9704  3.256E-23   136.3366     H2O18  000  3  3  0   000  3  0  3
21   145.98941  145.98943    4   8.121E-23    7  4.4853  19   145.9894  5.601E-23   991.9632     HD17O  000 11  2  9   000 10  3  8
20   145.99121  145.99123    3   6.765E-24    5  0.8204  19   145.9913  5.600E-24  1248.9232     D2O    010  4  3  2   010  3  0  3
21   146.05084  146.05086    4   9.879E-23    7  5.8426  19   146.0509  8.545E-23   988.5427     HD18O  000 11  2  9   000 10  3  8
21   146.05524  146.05526    3   1.084E-22    7  6.0965  19   146.0552  9.927E-23   763.5138     HD18O  000 11  0 11   000 10  0 10
20   146.08799  146.08801    3   9.230E-24    3  0.4102  19   146.0880  9.770E-24  2170.2236     HDO    010 11  0 11   010 10  0 10
20   146.12660  146.12662   20   1.066E-24   37  1.4779  19   146.1264  5.335E-25  2875.5979     D2O    000 21  4 17   000 21  3 18
21   146.14132  146.14134    3   4.221E-22   10  2.7214  19   146.1414  6.975E-22   763.5138     HD18O  000 11  1 11   000 10  0 10
20   146.15312  146.15314    3   8.852E-24    4  0.5643  19   146.1532  7.648E-24  2270.0170     D2O    000 19  3 16   000 19  2 17
20   146.17825  146.17827    9   8.324E-25   21  0.6594  19   146.1782  1.231E-24  2012.0293     HD18O  000 14  6  8   000 14  5  9
21   146.22208  146.22210    3   9.078E-23    5  1.3097  19   146.2220  8.305E-23  2170.2236     HDO    010 11  1 11   010 10  0 10
20   146.30525  146.30527   10   9.552E-25   20  0.8968  19   146.3052  7.960E-25   469.6636     HDO    000  5  5  0   000  6  3  3
20   146.34829  146.34831    7   1.257E-24   15  0.7042  19   146.3483  8.802E-25   436.0602     D2O    000  6  6  1   000  7  3  4
21   146.36964  146.36966    3   3.597E-22    5  3.3262  19   146.3697  4.635E-22   766.2497     HD17O  000 11  0 11   000 10  1 10
20   146.41566  146.41568    5   2.134E-24   10  0.5773  19   146.4157  6.826E-24   558.8341     D2O17  000  9  4  5   000  9  1  8
20   146.44111  146.44113    3   1.042E-23    4  0.4859  19   146.4411  1.059E-23  2316.4456     HDO    010 11  2 10   010 11  1 11
21   146.45981  146.45983    3   8.877E-23    5  2.2802  19   146.4598  6.459E-23   766.2497     HD17O  000 11  1 11   000 10  1 10
21   146.47842  146.47844    3   1.979E-21   12  1.4622  19   146.4784  1.131E-20   743.0973     HDO    000 10  2  9   000  9  2  8
21   146.53639  146.53641    3   2.217E-21   14  0.0002  19   146.5364  1.079E-21   155.2084     HD18O  000  5  2  3   000  4  1  4
21   146.54797  146.54799    3   9.369E-23    6  0.8127  19   146.5480  6.474E-23   766.0714     HD17O  000 11  0 11   000 10  0 10
21   146.57482  146.57484    3   2.712E-21   17  7.7667  19   146.5748  9.553E-20   345.4468     D2O    000  7  4  4   000  6  3  3
21   146.63813  146.63815    3   3.954E-22    5  3.0233  19   146.6381  4.656E-22   766.0714     HD17O  000 11  1 11   000 10  0 10
20   146.64759  146.64761    3   1.581E-23    5  0.4762  19   146.6476  1.537E-23  2270.0507     D2O    000 19  4 16   000 19  3 17
20   146.65206  146.65208    3   1.168E-23    5  0.6488  19   146.6520  1.251E-23  2388.0297     HDO    010  9  5  4   010  9  4  5
20   146.70455  146.70457    3   1.032E-23    5  0.5862  19   146.7046  1.025E-23  2156.4540     HDO    010 10  2  9   010  9  2  8
20   146.82012  146.82014   10   6.045E-25   24  0.3753  20   146.8202  1.456E-24  1716.1995     H2O18  000 10  6  4   000 10  5  5
20   146.85763  146.85765   27   3.682E-25   67  0.5931  18                                                                        
20   146.86267  146.86269   23   5.632E-25   54  0.9892  18                                                                        
21   146.91209  146.91211    3   1.692E-21    7  7.0678  19   146.9121  7.735E-20   769.1168     HDO    000 11  0 11   000 10  1 10
21   146.94774  146.94776    3   1.109E-22    5  3.6504  19   146.9478  1.143E-22   706.5986     HD18O  000  9  3  6   000  8  3  5
21   147.00702  147.00704    3   1.074E-21   10  3.2333  19   147.0068  1.051E-20   769.1168     HDO    000 11  1 11   000 10  1 10
21   147.04336  147.04338    3   6.117E-22    7  2.0983  19   147.0434  7.335E-22   155.7620     HD17O  000  5  2  3   000  4  1  4
21   147.09896  147.09898    3   1.968E-21   12  1.3419  19   147.0990  1.053E-20   768.9299     HDO    000 11  0 11   000 10  0 10
20   147.14227  147.14229    6   1.654E-24   13  0.7977  19   147.1425  1.551E-24  2904.2906     HDO    010 12  5  8   010 12  4  9
21   147.19384  147.19386    3   6.465E-21   93  1.7737  19   147.1937  7.770E-20   768.9299     HDO    000 11  1 11   000 10  0 10
20   147.23013  147.23015    3   7.193E-24    5  0.4887  19   147.2301  2.440E-23   136.5376     H2O17  000  3  3  0   000  3  0  3
21   147.25682  147.25684    3   3.282E-22    3  4.7454  19   147.2570  5.045E-22   285.8247     D2O18  000  7  3  4   000  6  2  5
21   147.25682  147.25684                                     147.2565  7.443E-23   709.0481     HD17O  000  9  3  6   000  8  3  5
20   147.27955  147.27957    3   2.999E-24    7  0.2535  19   147.2796  6.197E-24  1593.1360     HD18O  000 14  3 12   000 14  2 13
21   147.31135  147.31137    3   2.398E-21   11  0.0066  19   147.3114  1.548E-21   134.7831     H2O18  000  3  3  1   000  2  2  0
20   147.33974  147.33976    7   9.216E-25   15  0.4083  19   147.3397  2.390E-24  1564.3134     HD17O  010  4  3  2   010  3  2  1
21   147.37702  147.37704    3   1.034E-22    4  0.4752  19   147.3770  9.145E-23  2009.0769     HDO    010  9  2  8   010  8  1  7
21   147.41587  147.41589    3   2.108E-21   11  0.0002  19   147.4159  8.855E-22   560.7543     D2O    000  9  4  5   000  9  1  8
20   147.44818  147.44820    3   1.662E-23    3  0.5378  19   147.4482  8.460E-23  1015.4075     D2O18  000 13  2 11   000 12  3 10
21   147.57981  147.57983    3   2.159E-22    5  4.2948  19   147.5799  2.094E-22   286.8951     D2O17  000  7  3  4   000  6  2  5
21   147.59713  147.59715    3   2.223E-21   14  1.1681  19   147.5971  1.210E-20   711.7953     HDO    000  9  3  6   000  8  3  5
21   147.61250  147.61252    3   2.634E-21   13 10.3644  19   147.6125  1.250E-19   156.3823     HDO    000  5  2  3   000  4  1  4
20   147.69688  147.69690    3   1.241E-23    6  0.6107  19   147.6969  1.172E-23  2213.6320     D2O    010 13  2 11   010 12  3 10
21   147.69999  147.70001    3   1.446E-22    5  1.4249  19   147.7000  1.574E-22   649.0497     HD18O  000  9  2  7   000  8  2  6
20   147.70220  147.70222   13   1.795E-24   31  0.7703  19   147.7022  4.095E-24  1598.4384     HD17O  000 14  3 12   000 14  2 13
20   147.72157  147.72159    3   7.326E-24    5  0.6068  19   147.7217  6.985E-24  2543.3560     HDO    010 10  5  6   010 10  4  7
20   147.75609  147.75611    3   8.497E-24    3  0.4670  19   147.7561  3.328E-23  1018.6692     D2O17  000 13  2 11   000 12  3 10
20   147.75760  147.75762    5   1.848E-24   10  0.5511  19   147.7577  5.055E-24  1356.3155     D2O18  000 10 10  0   000 10  9  1
20   147.75760  147.75762                                     147.7577  2.528E-24  1356.3156     D2O18  000 10 10  1   000 10  9  2
20   147.77487  147.77489    5   1.532E-24   11  0.5247  19   147.7749  1.084E-24  2875.7580     D2O    000 21  5 17   000 21  4 18
20   147.80598  147.80600   13   6.630E-25   20  0.0002  19   147.8060  6.440E-25  3107.3809     HDO    010 13  5  9   010 13  4 10
20   147.87464  147.87466    3   1.999E-23    3  0.6329  19   147.8747  2.084E-23  2065.7574     D2O    010 12  3 10   010 11  2  9
20   147.93325  147.93327    3   4.212E-23    5  0.7899  19   147.9333  6.595E-23   801.6440     HDO    000  9  4  6   000  9  2  7
21   147.96096  147.96098    3   1.924E-22    5  3.5116  19   147.9611  2.124E-22  1695.0677     H2O    000 11  4  8   000 11  3  9
21   147.96636  147.96638    3   1.636E-21   12  5.0405  19   147.9664  2.720E-20   288.0938     D2O    000  7  3  4   000  6  2  5
20   148.01515  148.01517    3   9.106E-24    6  0.5581  19   148.0155  9.080E-24  2617.7281     HDO    000 17  5 13   000 17  4 14
20   148.02349  148.02351   12   5.434E-25   18  0.0002  19   148.0237  4.270E-25  2733.2680     D2O    010 15  4 11   010 14  5 10
21   148.07174  148.07176    3   2.192E-21   12  0.5061  19   148.0718  4.085E-21  1022.2980     D2O    000 13  2 11   000 12  3 10
21   148.10551  148.10553    3   1.432E-22    5  3.8888  19   148.1056  1.029E-22   650.9595     HD17O  000  9  2  7   000  8  2  6
20   148.10955  148.10957    4   2.046E-24   10  0.5700  19   148.1095  5.030E-24  1492.1876     D2O18  000 11 10  2   000 11  9  3
20   148.10955  148.10957                                     148.1095  2.514E-24  1492.1878     D2O18  000 11 10  1   000 11  9  2
21   148.13040  148.13042    3   5.772E-22    4  2.2888  19   148.1304  1.174E-21   135.4312     H2O17  000  3  3  1   000  2  2  0
21   148.17409  148.17411    3   3.774E-22    3  1.2522  19   148.1741  6.760E-22  1604.3634     HDO    000 14  3 12   000 14  2 13
21   148.22331  148.22333    3   1.101E-22    6  4.9412  19   148.2233  1.140E-22   730.8760     HD18O  000 10  1  9   000  9  1  8
20   148.22534  148.22536    3   1.138E-23    3  0.5493  19   148.2254  1.062E-23  2135.0550     HDO    010  9  3  6   010  8  3  5
21   148.31128  148.31130    3   3.084E-22    4  3.6101  19   148.3114  3.978E-22  1569.0241     HDO    010  4  3  2   010  3  2  1
20   148.34796  148.34798    3   1.921E-23    3  0.4571  19   148.3480  1.876E-23  2257.3094     D2O    010 15  0 15   010 14  1 14
20   148.35071  148.35073    3   2.883E-23    3  0.5818  19   148.3507  3.753E-23  2257.3075     D2O    010 15  1 15   010 14  0 14
21   148.40669  148.40671    6   5.865E-23   10  0.0004  19   148.4068  1.183E-22  1076.5316     D2O18  000 15  0 15   000 14  1 14
21   148.40768  148.40770    4   1.161E-22    8  2.5199  19   148.4076  2.366E-22  1076.5308     D2O18  000 15  1 15   000 14  0 14
20   148.42582  148.42584    7   1.536E-24   15  0.7789  19   148.4258  3.649E-24  1558.3536     HD18O  010  4  3  1   010  3  2  2
20   148.42892  148.42894    8   1.269E-24   17  0.5853  19   148.4289  3.553E-24  1640.2299     D2O18  000 12 10  2   000 12  9  3
20   148.42892  148.42894                                     148.4289  1.777E-24  1640.2301     D2O18  000 12 10  3   000 12  9  4
20   148.44195  148.44197   17   4.399E-25   33  0.0783  19   148.4420  8.347E-25  2771.6900     H2O    010  8  5  3   010  8  4  4
21   148.44415  148.44417    4   5.781E-23    9  6.5308  19   148.4441  4.472E-23  2161.2859     H2O    010  7  1  6   010  6  2  5
20   148.45403  148.45405   12   1.087E-24   26  0.9362  19   148.4541  8.040E-25   467.5145     HDO    000  5  5  1   000  6  3  4
20   148.46206  148.46208    4   2.948E-24    8  0.7801  19   148.4621  1.197E-23  1451.9825     D2O18  010  5  5  1   010  4  4  0
20   148.46838  148.46840    6   2.106E-24   14  0.8463  19   148.4684  5.985E-24  1451.9767     D2O18  010  5  5  0   010  4  4  1
20   148.48201  148.48203    3   1.187E-23    3  0.4962  19   148.4820  1.284E-23  2386.1097     HDO    010  9  5  5   010  9  4  6
21   148.54508  148.54510    3   1.524E-22    5  2.3271  19   148.5451  1.491E-22   225.8649     HDO    000  5  3  2   000  5  1  5
21   148.55014  148.55016   12   2.624E-23   28  4.2238  19   148.5501  2.092E-23  2245.3807     HDO    010  8  5  3   010  8  4  4
21   148.55523  148.55525    3   1.605E-21   12  2.9583  19   148.5553  1.680E-20   653.0887     HDO    000  9  2  7   000  8  2  6
20   148.63208  148.63210    4   3.457E-24    9  0.6135  19   148.6321  3.165E-24  1603.9054     HDO    000 14  3 12   000 14  1 13
21   148.65693  148.65695    3   2.579E-21    9  0.2847  19   148.6569  4.065E-21   136.7617     H2O    000  3  3  0   000  3  0  3
20   148.67457  148.67459   19   4.127E-25   52  0.5502  19   148.6747  1.095E-24  1720.1835     H2O17  000 10  6  4   000 10  5  5
20   148.68292  148.68294    3   3.119E-23    4  0.6761  19   148.6831  4.050E-23  1875.4693     H2O    010  5  2  4   010  4  1  3
20   148.70083  148.70085   10   7.737E-25   23  0.4686  19   148.7008  2.112E-24  1800.3973     D2O18  000 13 10  4   000 13  9  5
20   148.70083  148.70085                                     148.7007  1.056E-24  1800.3977     D2O18  000 13 10  3   000 13  9  4
20   148.70571  148.70573    3   2.814E-23    3  0.7394  19   148.7057  2.015E-22  1058.3462     D2O18  000 14  1 13   000 13  2 12
20   148.74541  148.74543    3   2.447E-23    4  0.5209  19   148.7454  7.446E-23   733.1735     HD17O  000 10  1  9   000  9  1  8
20   148.76694  148.76696    3   1.435E-23    3  0.4194  19   148.7662  1.647E-23  2455.3800     HDO    000 17  3 14   000 17  2 15
20   148.80748  148.80750    3   1.957E-23    3  0.5322  19   148.8075  1.009E-22  1058.2770     D2O18  000 14  2 13   000 13  1 12
21   148.83118  148.83120    3   2.078E-21   10  0.5732  19   148.8312  4.694E-21   133.4758     H2O18  000  3  3  0   000  2  2  1
21   148.91793  148.91795    6   4.920E-23   12  1.2060  19   148.9179  4.702E-23  1080.2398     D2O17  000 15  0 15   000 14  1 14
21   148.91902  148.91904    3   1.086E-22    6  1.7860  19   148.9191  9.404E-23  1080.2389     D2O17  000 15  1 15   000 14  0 14
21   149.05542  149.05544    3   2.301E-21    3 16.7254  19   149.0554  1.980E-19   136.1639     H2O    000  3  3  1   000  2  2  0
20   149.21324  149.21326    3   1.744E-23    3  0.5886  19   149.2132  7.992E-23  1061.9051     D2O17  000 14  1 13   000 13  2 12
20   149.23694  149.23696    3   3.443E-23    4  0.5810  19   149.2369  4.067E-23  2019.8222     HDO    000 15  4 11   000 14  5 10
20   149.26812  149.26814    7   1.242E-24   15  0.7753  19   149.2682  2.428E-24  1562.5742     HD17O  010  4  3  1   010  3  2  2
21   149.29276  149.29278    3   2.960E-22    3  1.0678  19   149.2928  9.475E-22   337.8562     D2O18  000  7  4  3   000  6  3  4
20   149.29652  149.29654    3   1.746E-23    4  0.5455  19   149.2966  2.115E-23  2244.6080     HDO    010  8  5  4   010  8  4  5
21   149.32944  149.32946    3   1.272E-21   15  3.6109  19   149.3294  1.215E-20   735.7351     HDO    000 10  1  9   000  9  1  8
21   149.33149  149.33151    8   4.821E-23   18  3.0897  19   149.3315  4.004E-23  1061.8251     D2O17  000 14  2 13   000 13  1 12
21   149.34597  149.34599    3   1.344E-22    6  1.1781  19   149.3462  1.339E-22  2026.8315     HDO    000 14  6  8   000 14  5  9
20   149.35594  149.35596    7   9.740E-25   19  0.5437  19   149.3560  6.385E-25  1215.6833     D2O    000 13  5  8   000 14  2 13
20   149.43591  149.43593    4   2.140E-24   10  0.3653  19   149.4360  1.849E-24  2820.5770     HDO    010 13  3 11   010 13  2 12
21   149.48650  149.48652    3   2.278E-21   13  0.7968  19   149.4865  5.837E-21  1084.3648     D2O    000 15  0 15   000 14  1 14
21   149.48791  149.48793    3   2.462E-21   27  0.6611  19   149.4878  1.167E-20  1084.3638     D2O    000 15  1 15   000 14  0 14
20   149.59194  149.59196    3   2.754E-23    5  0.4925  19   149.5919  3.023E-23  2249.8110     D2O    010 14  1 13   010 13  2 12
21   149.62250  149.62252    3   1.180E-21    8  1.9798  19   149.6225  3.559E-21   134.1453     H2O17  000  3  3  0   000  2  2  1
21   149.77649  149.77651    3   1.507E-21   12  2.1457  19   149.7765  9.900E-21  1065.8613     D2O    000 14  1 13   000 13  2 12
21   149.78203  149.78205    8   3.963E-23   16  2.7092  19   149.7820  3.036E-23  2119.2114     HDO    010  7  5  2   010  7  4  3
20   149.83078  149.83080    3   1.516E-23    6  0.5091  19   149.8308  1.516E-23  2249.6522     D2O    010 14  2 13   010 13  1 12
21   149.86996  149.86998    3   8.100E-23    6  1.2851  19   149.8699  1.511E-22   114.3081     D2O18  000  5  3  3   000  4  0  4
20   149.87701  149.87703    3   1.426E-23    2  0.6437  19   149.8770  1.534E-23  2068.4216     HDO    010  9  2  7   010  8  2  6
20   149.90148  149.90150    3   9.924E-24    5  0.7231  19   149.9015  8.598E-24  1640.4852     D2O    010  8  4  4   010  8  1  7
21   149.91594  149.91596    3   2.476E-21   10  0.3288  19   149.9160  4.960E-21  1065.7673     D2O    000 14  2 13   000 13  1 12
20   149.97540  149.97542    7   1.493E-24   14  0.5677  19   149.9754  4.752E-24  1458.6683     D2O17  010  5  5  1   010  4  4  0
20   149.98130  149.98132   14   5.597E-25   33  0.4251  19   149.9813  2.376E-24  1458.6629     D2O17  010  5  5  0   010  4  4  1
20   150.02132  150.02134    5   2.033E-24   10  0.5403  19   150.0213  7.845E-24  1382.7773     D2O18  000 16  1 15   000 16  0 16
20   150.02851  150.02853    9   1.350E-24   18  0.9836  19   150.0286  3.924E-24  1382.7774     D2O18  000 16  2 15   000 16  1 16
20   150.04212  150.04214    3   2.649E-23    6  0.4269  19   150.0422  3.047E-23  2118.9452     HDO    010  7  5  3   010  7  4  4
21   150.06518  150.06520    3   2.538E-21    8  0.0040  19   150.0652  2.601E-21   219.9793     HD18O  000  5  3  3   000  4  2  2
20   150.13870  150.13872    3   1.176E-23    4  0.5822  19   150.1387  1.117E-23  2147.1820     HDO    010 10  1  9   010  9  1  8
21   150.22089  150.22091    3   3.207E-22    5  3.3386  19   150.2209  4.040E-22  1567.3005     HDO    010  4  3  1   010  3  2  2
20   150.30564  150.30566    9   1.105E-24   19  0.6504  19   150.3057  1.965E-24  1368.7477     D2O17  000 10 10  0   000 10  9  1
20   150.30564  150.30566                                     150.3057  9.826E-25  1368.7480     D2O17  000 10 10  1   000 10  9  2
21   150.32043  150.32045    3   3.006E-22    5  3.2530  19   150.3204  3.868E-22   339.5164     D2O17  000  7  4  3   000  6  3  4
21   150.42145  150.42147    3   1.136E-22    5  5.3494  19   150.4220  1.002E-22  2124.9499     H2O    000 12  5  8   000 12  4  9
20   150.44363  150.44365    3   5.905E-24    7  0.6576  19   150.4436  1.241E-23  1468.6119     H2O18  000  9  6  3   000  9  5  4
20   150.45261  150.45263   15   1.409E-24   32  0.8394  19   150.4525  3.138E-24  1387.5397     D2O17  000 16  1 15   000 16  0 16
21   150.51698  150.51700    3   3.411E-21    2 33.0363  19   150.5169  6.003E-19   134.9016     H2O    000  3  3  0   000  2  2  1
21   150.55925  150.55927    4   5.601E-23    8  2.0372  19   150.5592  5.400E-23  2209.5152     HDO    000 16  4 13   000 16  3 14
20   150.56984  150.56986   14   2.023E-24   27  0.9785  19   150.5699  3.374E-24  1790.9813     HD18O  000 13  6  7   000 13  5  8
21   150.58133  150.58135    5   4.266E-23   11  3.3935  19   150.5812  3.649E-23  2009.2208     HDO    010  6  5  1   010  6  4  2
20   150.65455  150.65457    3   2.971E-23    4  0.4499  19   150.6547  3.652E-23  2009.1465     HDO    010  6  5  2   010  6  4  3
20   150.66442  150.66444   14   6.735E-25   35  0.4739  19   150.6644  1.953E-24  1504.7483     D2O17  000 11 10  2   000 11  9  3
20   150.66442  150.66444                                     150.6643  9.766E-25  1504.7486     D2O17  000 11 10  1   000 11  9  2
21   150.75641  150.75643    3   1.679E-22    6  4.7650  19   150.7566  1.828E-22  1724.7047     H2O    000 10  6  4   000 10  5  5
20   150.83708  150.83710    6   9.639E-25    9  0.0002  19   150.8366  1.202E-24  2690.5937     H2O    010  9  3  7   010  9  2  8
21   150.89323  150.89325    3   9.792E-22   11  1.7180  19   150.8932  1.760E-21   220.8532     HD17O  000  5  3  3   000  4  2  2
21   150.92852  150.92854    3   3.285E-22    4  2.4885  19   150.9285  3.922E-22  1392.8373     D2O    000 16  1 15   000 16  0 16
21   150.93895  150.93897    3   2.020E-22    5  4.3411  19   150.9390  1.961E-22  1392.8374     D2O    000 16  2 15   000 16  1 16
20   150.99307  150.99309   10   6.508E-25   26  0.5103  19   150.9930  1.379E-24  1652.9253     D2O17  000 12 10  2   000 12  9  3
20   150.99307  150.99309                                     150.9932  6.896E-25  1652.9253     D2O17  000 12 10  3   000 12  9  4
20   151.10131  151.10133    3   2.661E-23    5  0.4520  19   151.1011  3.088E-23  1915.2028     HDO    010  5  5  0   010  5  4  1
20   151.10506  151.10508    3   2.960E-23    5  0.6224  19   151.1050  1.795E-22  1013.0210     D2O18  000 13  3 11   000 12  2 10
20   151.11632  151.11634    3   2.427E-23    4  0.5150  19   151.1164  3.088E-23  1915.1876     HDO    010  5  5  1   010  5  4  2
20   151.12202  151.12204    3   1.584E-23    3  0.7653  19   151.1220  6.014E-23   114.6306     D2O17  000  5  3  3   000  4  0  4
21   151.24340  151.24342    3   4.254E-22    4  1.5427  19   151.2434  1.033E-21   550.4508     H2O18  000  7  1  6   000  6  2  5
21   151.27648  151.27650    3   5.658E-22    6  2.1608  19   151.2765  7.687E-22   551.6093     H2O17  000  7  1  6   000  6  2  5
21   151.30267  151.30269    3   2.124E-21   10 10.0396  19   151.3026  1.270E-19   552.9114     H2O    000  7  1  6   000  6  2  5
21   151.33955  151.33957    4   7.296E-23    8  5.9186  19   151.3396  4.035E-23   221.1646     HD17O  000  5  3  2   000  5  0  5
21   151.42781  151.42783    3   3.930E-22    6  2.5703  19   151.4278  1.474E-21   325.5199     D2O18  000  6  5  2   000  5  4  1
21   151.49157  151.49159    3   4.005E-21   56  2.9625  19   151.4916  4.940E-20   341.3888     D2O    000  7  4  3   000  6  3  4
21   151.49615  151.49617    3   5.232E-22    5  1.7938  19   151.4962  2.951E-21   325.4588     D2O18  000  6  5  1   000  5  4  2
21   151.68390  151.68392    3   4.560E-22   11  3.0491  19   151.6840  5.888E-22  1466.1590     D2O    010  5  5  1   010  4  4  0
21   151.68935  151.68937    3   2.751E-22    8  3.0130  19   151.6894  2.945E-22  1466.1541     D2O    010  5  5  0   010  4  4  1
20   151.74625  151.74627    7   1.246E-24   16  0.2676  19   151.7462  6.415E-24  1522.6839     D2O18  010  7  4  4   010  6  3  3
21   151.82968  151.82970    3   3.060E-21    3 20.9222  19   151.8297  2.981E-19   221.8362     HDO    000  5  3  3   000  4  2  2
21   151.86594  151.86596    4   9.315E-23    9  3.9561  19   151.8660  7.118E-23  1016.0000     D2O17  000 13  3 11   000 12  2 10
20   151.96259  151.96261    9   9.211E-25   22  0.7245  19   151.9625  2.228E-24  1797.5093     HD17O  000 13  6  7   000 13  5  8
20   152.02072  152.02074    3   1.078E-23    4  0.3505  19   152.0207  2.622E-23  1288.2672     H2O18  000 10  3  8   000 10  2  9
20   152.02792  152.02794    3   5.477E-24    6  0.6250  19   152.0277  5.312E-24  2572.1393     H2O    010  7  5  2   010  7  4  3
20   152.06318  152.06320    3   3.508E-23    3  0.8781  19   152.0632  4.295E-23   117.3121     D2O    000  4  4  1   000  4  1  4
21   152.08302  152.08304    3   2.434E-22    8  3.7783  19   152.0831  6.380E-22   433.0817     D2O18  000  8  4  5   000  7  3  4
21   152.09023  152.09025    3   1.081E-21   18  0.8076  19   152.0903  1.790E-21   398.3605     H2O18  000  6  2  5   000  5  1  4
20   152.15725  152.15727    3   3.255E-24    7  0.3131  19   152.1573  9.310E-24  1472.6846     H2O17  000  9  6  3   000  9  5  4
20   152.24231  152.24233    3   6.292E-24    6  0.6451  19   152.2423  1.967E-23  1290.7985     H2O17  000 10  3  8   000 10  2  9
20   152.25721  152.25723    3   4.561E-24    7  0.5262  19   152.2573  9.606E-24  1247.2060     H2O18  000  8  6  2   000  8  5  3
20   152.30910  152.30912   22   8.063E-25   49  1.3931  19   152.3094  8.820E-25   649.0497     HD18O  000  8  4  5   000  8  2  6
20   152.40012  152.40014    7   1.243E-24   15  0.5283  19   152.4001  8.262E-25  1630.1027     HD18O  000 10  8  2   000  9  8  1
20   152.40012  152.40014                                     152.4001  8.262E-25  1630.1027     HD18O  000 10  8  3   000  9  8  2
20   152.40353  152.40355   12   6.655E-25   32  0.4525  19   152.4037  1.896E-24  1460.9339     D2O18  010  7  3  4   010  6  2  5
21   152.43470  152.43472    3   3.261E-22    5  3.2755  19   152.4348  5.341E-22   730.8760     HD18O  000 10  2  9   000  9  1  8
21   152.46384  152.46386    3   1.136E-21   12  2.8504  19   152.4638  6.795E-21   221.9462     HDO    000  5  3  2   000  5  0  5
21   152.49415  152.49417    3   1.959E-21   14  0.4606  19   152.4942  3.278E-21  1293.6337     H2O    000 10  3  8   000 10  2  9
21   152.54395  152.54397    3   1.375E-21   10  2.3259  19   152.5439  7.470E-21   114.9865     D2O    000  5  3  3   000  4  0  4
20   152.55680  152.55682    3   7.985E-24    9  0.8091  19   152.5568  1.588E-23   149.1880     HD18O  000  5  2  3   000  4  0  4
20   152.59780  152.59782    3   2.387E-23    7  0.3109  19   152.5978  1.454E-23  1889.5075     HDO    000 10  9  1   000  9  9  0
20   152.59780  152.59782                                     152.5981  1.454E-23  1889.5075     HDO    000 10  9  2   000  9  9  1
21   152.73000  152.73002    3   2.207E-21   15  0.0930  19   152.7300  1.349E-21   398.8793     H2O17  000  6  2  5   000  5  1  4
21   152.74019  152.74021    3   1.284E-21   15  3.0154  19   152.7402  8.813E-21  1019.2824     D2O    000 13  3 11   000 12  2 10
20   152.78542  152.78544    6   1.949E-24   13  0.6414  19   152.7855  6.982E-24   386.5615     D2O17  000  8  3  5   000  8  0  8
21   152.85668  152.85670    3   4.350E-22   10  3.0387  19   152.8567  5.970E-22   328.1508     D2O17  000  6  5  2   000  5  4  1
21   152.86280  152.86282    3   1.781E-21   21  0.0002  19   152.8629  9.373E-22   388.0187     D2O    000  8  3  5   000  8  0  8
21   152.87105  152.87107    3   4.110E-22    7  1.6962  19   152.8709  7.585E-22  1465.8294     HDO    000 13  3 10   000 12  4  9
20   152.87798  152.87800    7   1.789E-24   17  0.3114  19   152.8779  4.282E-24  1466.0181     H2O18  000  9  6  4   000  9  5  5
20   152.89080  152.89082    4   3.610E-24    8  0.4786  19   152.8908  3.625E-24  2337.4631     H2O    010  8  1  7   010  8  0  8
20   152.91212  152.91214    4   3.717E-24   13  0.6635  19   152.9121  2.953E-24  2405.6582     D2O    010 15  2 14   010 15  1 15
20   152.91477  152.91479    6   2.208E-24   15  0.1101  19   152.9147  4.762E-24  1709.5399     H2O18  000 10  6  5   000 10  5  6
21   152.91973  152.91975    3   1.918E-21   14  0.0002  19   152.9198  1.195E-21   328.0942     D2O17  000  6  5  1   000  5  4  2
20   152.97170  152.97172    3   1.902E-23    2  0.5178  19   152.9717  5.248E-23  1051.2031     H2O18  000  7  6  1   000  7  5  2
20   152.99632  152.99634   13   5.907E-25   27  0.4676  19   152.9964  1.361E-24  2004.5395     HD18O  000 14  6  9   000 14  5 10
20   153.05938  153.05940    3   1.190E-23    3  0.4770  19   153.0594  2.914E-23  1246.3684     H2O18  000  8  6  3   000  8  5  4
20   153.07992  153.07994    3   9.623E-24    3  0.5553  19   153.0799  2.132E-23   880.1145     H2O18  000  6  6  0   000  6  5  1
21   153.09518  153.09520    3   3.228E-22    3  2.0614  19   153.0952  3.567E-22   733.1735     HD17O  000 10  2  9   000  9  1  8
21   153.11774  153.11776    4   6.735E-23    7  1.5555  19   153.1178  6.400E-23   880.0762     H2O18  000  6  6  1   000  6  5  2
20   153.12489  153.12491   14   1.432E-24   26  1.5100  19   153.1250  2.568E-24  1528.1894     D2O17  010  7  4  4   010  6  3  3
20   153.15949  153.15951    4   3.795E-24    7  0.7523  19   153.1595  1.040E-23   149.6459     HD17O  000  5  2  3   000  4  0  4
21   153.18023  153.18025   13   3.249E-22   19  2.8878  19   153.1802  2.380E-22  1382.7872     D2O    000 10 10  0   000 10  9  1
21   153.18023  153.18025                                     153.1802  1.190E-22  1382.7873     D2O    000 10 10  1   000 10  9  2
20   153.21992  153.21994    4   2.818E-24    9  0.3190  19   153.2199  3.072E-24  1417.8670     HD18O  000 10  7  3   000  9  7  2
20   153.21992  153.21994                                     153.2200  3.072E-24  1417.8670     HD18O  000 10  7  4   000  9  7  3
21   153.35002  153.35004    3   1.248E-22    6  5.3644  19   153.3501  9.760E-23  1471.5519     D2O    010  7  3  4   010  6  2  5
21   153.38790  153.38792    3   1.643E-22    4  1.7581  19   153.3879  8.265E-23  1648.9473     HDO    000 10  8  2   000  9  8  1
21   153.38790  153.38792                                     153.3879  8.265E-23  1648.9473     HDO    000 10  8  3   000  9  8  2
21   153.45388  153.45390    3   2.485E-21    4 16.7746  19   153.4539  2.260E-19   399.4575     H2O    000  6  2  5   000  5  1  4
21   153.49479  153.49481    5   7.854E-23   10  3.1511  19   153.4949  7.276E-23   835.0478     HD18O  000 10  3  8   000  9  3  7
21   153.53300  153.53302    3   2.271E-22    4  0.9539  19   153.5329  2.610E-22   434.4749     D2O17  000  8  4  5   000  7  3  4
21   153.54330  153.54332    3   2.928E-22    4  1.7728  19   153.5432  3.677E-22  1804.8398     HDO    000 13  6  7   000 13  5  8
21   153.54656  153.54658    3   2.946E-22    4  2.1021  19   153.5466  2.363E-22  1518.9337     D2O    000 11 10  2   000 11  9  3
21   153.54656  153.54658                                     153.5466  1.182E-22  1518.9337     D2O    000 11 10  1   000 11  9  2
20   153.55947  153.55949    3   3.785E-24    6  0.8564  19   153.5595  2.695E-24   961.3383     D2O    000 10  7  3   000 11  4  8
20   153.57353  153.57355   11   6.546E-25   23  0.1682  19   153.5733  7.585E-25  3017.5745     HDO    010 14  2 12   010 14  1 13
20   153.66867  153.66869    6   1.830E-24   11  0.8688  19   153.6687  1.960E-24  1425.2378     HD17O  000 10  7  4   000  9  7  3
20   153.66867  153.66869                                     153.6688  1.960E-24  1425.2378     HD17O  000 10  7  3   000  9  7  2
20   153.70020  153.70022   11   9.479E-25   20  0.8337  19   153.7003  7.762E-25  2629.2546     D2O    020  6  4  3   020  5  3  2
20   153.71427  153.71429    3   2.986E-24    6  0.3464  19   153.7143  2.918E-24  2399.1654     H2O    010  6  5  1   010  6  4  2
20   153.75078  153.75080    4   3.276E-24    9  0.5420  19   153.7508  1.980E-24  2360.8267     D2O    010  9  9  1   010  9  8  2
20   153.75078  153.75080                                     153.7508  9.900E-25  2360.8268     D2O    010  9  9  0   010  9  8  1
20   153.75421  153.75423    4   3.759E-24    9  0.5453  19   153.7544  8.307E-24  1586.8954     HD18O  000 12  6  6   000 12  5  7
21   153.83845  153.83847    3   7.338E-22    8  1.8488  19   153.8385  1.700E-21   150.1563     HDO    000  5  2  3   000  4  0  4
21   153.84063  153.84065    3   1.854E-21   10  6.5805  19   153.8406  5.955E-20   735.7351     HDO    000 10  2  9   000  9  1  8
21   153.88550  153.88552    3   2.632E-22    5  2.9958  19   153.8854  1.667E-22  1667.2639     D2O    000 12 10  2   000 12  9  3
21   153.88550  153.88552                                     153.8855  8.335E-23  1667.2639     D2O    000 12 10  3   000 12  9  4
20   153.88984  153.88986    4   2.441E-24   11  0.3772  19   153.8898  7.198E-24  1251.2909     H2O17  000  8  6  2   000  8  5  3
21   153.92416  153.92418    3   7.464E-23    7  2.2680  19   153.9241  6.480E-23  1909.6182     D2O    000 18  2 16   000 18  1 17
21   153.93552  153.93554    4   6.357E-23    6  0.0005  19   153.9355  4.734E-23   838.0276     HD17O  000 10  3  8   000  9  3  7
20   153.98654  153.98656    3   3.122E-23    6  0.3479  19   153.9865  3.243E-23  1909.6207     D2O    000 18  3 16   000 18  2 17
20   154.00703  154.00705    3   3.751E-24    5  0.4624  19   154.0069  7.299E-24  1454.9727     HD18O  000 13  3 10   000 12  4  9
20   154.06717  154.06719    5   4.082E-24   10  0.5921  19   154.0672  2.078E-24  2484.7729     D2O    010 10  9  1   010 10  8  2
20   154.06717  154.06719                                     154.0672  1.039E-24  2484.7730     D2O    010 10  9  2   010 10  8  3
21   154.08557  154.08559    3   1.105E-21   11  0.8292  19   154.0858  1.552E-21  1477.2972     H2O    000  9  6  3   000  9  5  4
20   154.10509  154.10511    3   4.249E-24    7  0.3607  19   154.1052  8.959E-24  1231.6302     HD18O  000 10  6  5   000  9  6  4
20   154.11349  154.11351    3   3.779E-24    7  0.1542  19   154.1135  8.959E-24  1231.6332     HD18O  000 10  6  4   000  9  6  3
20   154.16047  154.16049   11   8.689E-25   25  1.1524  19   154.1605  1.359E-24  1552.9216     HD18O  010  5  2  3   010  4  1  4
21   154.16814  154.16816    3   4.263E-22    5  1.5367  19   154.1681  3.113E-22  1433.5721     HDO    000 10  7  3   000  9  7  2
21   154.16814  154.16816                                     154.1684  3.114E-22  1433.5719     HDO    000 10  7  4   000  9  7  3
20   154.17711  154.17713    9   1.950E-24   22  0.6606  19   154.1771  3.557E-24  1787.0916     HD18O  000 13  6  8   000 13  5  9
21   154.18299  154.18301    3   1.801E-22    6  4.5302  19   154.1830  9.895E-23  1827.7296     D2O    000 13 10  4   000 13  9  5
21   154.18299  154.18301                                     154.1829  4.947E-23  1827.7298     D2O    000 13 10  3   000 13  9  4
20   154.24283  154.24285   19   7.514E-25   44  0.6789  19   154.2429  5.905E-25  3042.3510     D2O    000 19 10 10   000 19  9 11
20   154.24553  154.24555    6   2.804E-24   12  0.7776  19   154.2456  2.333E-24   837.0509     D2O    000  9  7  3   000 10  4  6
20   154.28054  154.28056    3   9.405E-24    4  0.4880  19   154.2808  9.608E-24  2251.8623     H2O    010  5  5  0   010  5  4  1
20   154.28054  154.28056                                     154.2805  8.946E-25  2011.7429     HD17O  000 14  6  9   000 14  5 10
20   154.34908  154.34910    5   3.045E-24   10  0.7692  19   154.3491  1.551E-24  2620.9864     D2O    010 11  9  3   010 11  8  4
20   154.34908  154.34910                                     154.3490  7.755E-25  2620.9865     D2O    010 11  9  2   010 11  8  3
21   154.42370  154.42372    7   8.058E-23   15  7.2141  19   154.4236  5.207E-23  2000.2808     D2O    000 14 10  4   000 14  9  5
21   154.42370  154.42372                                     154.4243  2.605E-23  2000.2801     D2O    000 14 10  5   000 14  9  6
21   154.42576  154.42578    3   1.238E-21   13  2.6181  19   154.4257  7.685E-21   841.3675     HDO    000 10  3  8   000  9  3  7
20   154.44566  154.44568    6   4.155E-24   17  0.9154  19   154.4457  3.210E-24  2251.6953     H2O    010  5  5  1   010  5  4  2
21   154.47034  154.47036    3   3.495E-21   28  4.5558  19   154.4703  7.558E-20   331.1236     D2O    000  6  5  2   000  5  4  1
21   154.52800  154.52802    3   2.487E-21    6 13.0142  19   154.5280  1.512E-19   331.0718     D2O    000  6  5  1   000  5  4  2
21   154.56319  154.56321    4   6.186E-23    7  2.8224  19   154.5632  3.932E-23  1055.2550     H2O17  000  7  6  1   000  7  5  2
20   154.57313  154.57315    3   1.527E-23    6  0.5231  19   154.5735  1.665E-23  2502.4389     HDO    000 16  6 11   000 16  5 12
20   154.57858  154.57860   33   1.794E-24 >100  1.0410  19   154.5787  9.740E-25  2769.4319     D2O    010 12  9  3   010 12  8  4
20   154.57953  154.57955   56   1.036E-24 >100  0.9434  19   154.5796  4.870E-25  2769.4311     D2O    010 12  9  4   010 12  8  5
20   154.59113  154.59115    3   1.372E-23    5  0.4885  19   154.5911  1.244E-23  2184.8646     D2O    000 15 10  5   000 15  9  6
20   154.59373  154.59375    3   2.038E-23    5  0.4415  19   154.5938  2.488E-23  2184.8619     D2O    000 15 10  6   000 15  9  7
20   154.59758  154.59760   20   6.768E-25   46  0.5267  19   154.5975  2.106E-25  2921.4019     HDO    010 10  7  4   010  9  7  3
20   154.59758  154.59760                                     154.5975  2.106E-25  2921.4019     HDO    010 10  7  3   010  9  7  2
20   154.62988  154.62990    6   2.774E-24   13  0.5777  19   154.6299  2.217E-24  2589.9201     D2O    000 17 10  7   000 17  9  8
20   154.64930  154.64932    3   6.170E-24    6  0.3502  19   154.6493  2.182E-23  1250.4984     H2O17  000  8  6  3   000  8  5  4
20   154.65155  154.65157    4   5.076E-24    8  0.5436  19   154.6515  1.598E-23   884.1136     H2O17  000  6  6  0   000  6  5  1
20   154.65320  154.65322    4   5.294E-24    7  0.5802  19   154.6533  4.435E-24  2589.8956     D2O    000 17 10  8   000 17  9  9
20   154.66715  154.66717    3   1.080E-23    4  0.3431  19   154.6671  1.092E-23  2381.4283     D2O    000 16 10  6   000 16  9  7
21   154.67423  154.67425    3   2.769E-22    3  1.0751  19   154.6743  3.210E-22  1534.3554     D2O    010  7  4  4   010  6  3  3
20   154.68727  154.68729    3   1.430E-23    4  0.5247  19   154.6873  4.794E-23   884.0774     H2O17  000  6  6  1   000  6  5  2
20   154.71714  154.71716    3   2.421E-23    3  0.5800  19   154.7171  2.622E-23  2209.1705     D2O    010 13  3 11   010 12  2 10
20   154.75923  154.75925    3   4.926E-24    6  0.7305  19   154.7592  1.314E-23  1055.0539     H2O17  000  7  6  2   000  7  5  3
20   154.88483  154.88485    3   3.294E-23    5  0.6051  19   154.8847  5.145E-23  2253.6718     HDO    000 15  6 10   000 15  5 11
20   154.92162  154.92164    4   2.831E-24    7  0.5514  19   154.9214  2.704E-24  2888.2373     HDO    000 18  5 14   000 18  4 15
20   154.93553  154.93555    4   2.869E-24    8  0.4589  19   154.9351  2.737E-24  2764.6973     H2O    010  8  5  4   010  8  4  5
21   155.01310  155.01312    3   5.514E-22    9  2.2231  19   155.0132  9.190E-22  1244.4371     HDO    000 10  6  5   000  9  6  4
21   155.02082  155.02084    3   4.860E-22    7  1.8576  19   155.0206  9.190E-22  1244.4398     HDO    000 10  6  4   000  9  6  3
20   155.03971  155.03973    3   5.675E-24    5  0.5785  19   155.0391  5.010E-24  2765.7436     HDO    000 17  6 12   000 17  5 13
20   155.05603  155.05605    3   6.784E-24    4  0.4836  19   155.0560  6.720E-24  2265.2827     HDO    010 10  3  8   010  9  3  7
20   155.06986  155.06988    7   2.214E-24   12  0.8598  19   155.0699  1.573E-24  2628.0560     D2O    020  6  4  2   020  5  3  3
20   155.07956  155.07958    6   1.997E-24   13  0.4744  19   155.0796  5.493E-24  1592.9714     HD17O  000 12  6  6   000 12  5  7
20   155.13950  155.13952    4   7.765E-24    9  0.3808  19   155.1395  2.154E-23  1072.5795     HD18O  000 10  5  6   000  9  5  5
21   155.15814  155.15816    3   2.206E-21   27  4.5612  19   155.1582  3.340E-20   436.0602     D2O    000  8  4  5   000  7  3  4
20   155.20992  155.20994    5   2.219E-24   10  0.7382  19   155.2098  1.823E-24   427.1987     D2O    000  6  6  0   000  7  3  5
20   155.34676  155.34678    3   9.428E-24    5  0.5247  19   155.3468  2.158E-23  1072.6883     HD18O  000 10  5  5   000  9  5  4
21   155.35794  155.35796    3   1.473E-22    5  3.0921  19   155.3580  1.520E-22  1561.3379     HDO    010  5  2  3   010  4  1  4
19   155.42553  155.42555   19   3.297E-25   30  0.2413  19   155.4262  3.459E-25   949.5773     HDO    000  8  6  3   000  9  4  6
19   155.44728  155.44730   12   1.736E-25   20  0.2363  19   155.4470  4.304E-25  2265.4378     H2O18  000 12  6  7   000 12  5  8
20   155.45913  155.45915   12   7.133E-25   23  0.0991  19   155.4592  2.345E-24  1793.7417     HD17O  000 13  6  8   000 13  5  9
20   155.46343  155.46345   12   1.064E-24   24  0.7725  19   155.4627  6.715E-25  2713.5454     HDO    010 10  6  5   010  9  6  4
20   155.46971  155.46973   14   9.393E-25   27  0.8436  19   155.4701  6.715E-25  2713.5469     HDO    010 10  6  4   010  9  6  3
21   155.47425  155.47427    4   8.763E-23    8  3.0149  19   155.4743  9.045E-23   653.0887     HDO    000  8  4  5   000  8  2  6
20   155.50236  155.50238    3   4.014E-24    5  0.5517  19   155.5024  8.518E-24  1585.0388     HD18O  000 12  6  7   000 12  5  8
19   155.54413  155.54415   22   4.838E-25   23  0.4685  19   155.5443  5.370E-25  2938.1012     HDO    100  5  3  2   100  4  2  3
20   155.55150  155.55152    3   5.065E-24    5  0.5366  19   155.5515  1.389E-23  1077.3771     HD17O  000 10  5  6   000  9  5  5
20   155.59423  155.59425    3   6.858E-24    4  0.3195  19   155.5942  5.953E-24  2485.7583     D2O    000 20  3 17   000 20  2 18
21   155.70461  155.70463    3   2.037E-21   12  0.0602  19   155.7046  2.682E-21   215.1097     HD18O  000  5  3  2   000  4  2  3
21   155.73036  155.73038    3   5.676E-22    5  1.8169  19   155.7303  1.198E-21  1255.9115     H2O    000  8  6  2   000  8  5  3
21   155.74175  155.74177    3   1.542E-22    6  4.4513  19   155.7417  1.469E-22  2019.8222     HDO    000 14  6  9   000 14  5 10
20   155.75209  155.75211    4   5.602E-24    7  0.7265  19   155.7521  1.392E-23  1077.4824     HD17O  000 10  5  5   000  9  5  4
19   155.78216  155.78218    6   7.808E-25    7  0.1995  19   155.7822  2.492E-24  1801.6445     HD18O  000 15  2 13   000 15  1 14
20   155.82263  155.82265    3   1.679E-23    2  0.4786  19   155.8226  4.333E-23   941.5942     HD18O  000 10  4  7   000  9  4  6
19   155.83674  155.83676    4   9.173E-25    5  0.2111  19   155.8367  1.073E-24  1806.6694     H2O    000 12  3 10   000 13  0 13
20   155.85843  155.85845    4   2.640E-24    7  0.6510  19   155.8582  2.502E-24  2439.9544     H2O    010  8  2  6   010  7  3  5
20   155.86775  155.86777    3   3.673E-24    4  0.1580  19   155.8678  2.983E-24  2485.7759     D2O    000 20  4 17   000 20  3 18
21   155.97653  155.97655    4   6.591E-23    6  0.0003  19   155.9766  6.180E-23  2147.1820     HDO    010 10  2  9   010  9  1  8
21   156.00788  156.00790    3   2.164E-22    3  3.5944  19   156.0078  3.080E-22   883.3107     HD18O  000 11  1 10   000 10  2  9
21   156.00934  156.00936    3   8.844E-22    6  1.0182  19   156.0094  2.234E-21  1082.7849     HDO    000 10  5  6   000  9  5  5
20   156.02004  156.02006    3   6.519E-24    6  0.7762  19   156.0201  5.485E-24  2463.9049     D2O    010 14  3 11   010 13  4 10
20   156.04562  156.04564    3   8.656E-24    4  0.5288  19   156.0457  1.838E-23  1399.3578     HD18O  000 11  6  5   000 11  5  6
20   156.05228  156.05230   18   1.006E-24   39  0.8991  19   156.0524  1.638E-24  1807.6308     HD17O  000 15  2 13   000 15  1 14
19   156.09487  156.09489    6   9.701E-25    6  0.2790  19   156.0950  9.555E-25  1814.5657     HDO    000 15  2 13   000 15  2 14
19   156.15288  156.15290   13   4.907E-25   26  0.3039  19   156.1527  3.843E-25  2983.3228     H2O    010  9  5  5   010  9  4  6
21   156.20259  156.20261    3   7.974E-22    6  2.8906  19   156.2026  2.238E-21  1082.8865     HDO    000 10  5  5   000  9  5  4
21   156.20259  156.20261                                     156.2021  3.371E-23  2303.1586     HDO    010 11  1 10   010 10  2  9
20   156.23214  156.23216    3   8.628E-24    4  0.4108  19   156.2321  2.808E-23   945.3520     HD17O  000 10  4  7   000  9  4  6
21   156.25416  156.25418    3   4.137E-22    5  2.6663  19   156.2542  5.920E-22  1718.7185     H2O    000 10  6  5   000 10  5  6
21   156.26468  156.26470    3   3.303E-22    4  1.2015  19   156.2650  5.330E-22  1474.9803     H2O    000  9  6  4   000  9  5  5
21   156.34178  156.34180    3   2.394E-22    3  2.7125  19   156.3418  2.690E-22  1814.3189     HDO    000 15  2 13   000 15  1 14
21   156.35905  156.35907    3   1.873E-21   10  0.8904  19   156.3590  6.545E-21  1059.8353     H2O    000  7  6  1   000  7  5  2
20   156.37341  156.37343    3   2.106E-23    5  0.4823  19   156.3733  2.880E-23  2181.0898     H2O    010  8  0  8   010  7  1  7
21   156.40449  156.40451    3   1.930E-22    3  0.0289  19   156.4045  1.881E-22  1525.3846     D2O    000 15  4 11   000 14  5 10
21   156.42569  156.42571    3   7.548E-22    8  3.0157  19   156.4257  2.660E-21   888.6326     H2O    000  6  6  0   000  6  5  1
21   156.43118  156.43120    3   2.335E-22    5  4.2260  19   156.4312  2.044E-22   886.2687     HD17O  000 11  1 10   000 10  2  9
21   156.44472  156.44474    3   1.707E-21   14  0.5870  19   156.4448  3.630E-21  1255.1666     H2O    000  8  6  3   000  8  5  4
21   156.45924  156.45926    3   1.307E-21   13  2.2007  19   156.4592  7.980E-21   888.5986     H2O    000  6  6  1   000  6  5  2
20   156.47639  156.47641   16   1.213E-24   48  0.9468  19   156.4766  4.707E-24   168.9823     D2O18  000  5  4  2   000  5  1  5
21   156.48535  156.48537    3   8.628E-22   11  1.9218  19   156.4854  1.815E-21   216.0188     HD17O  000  5  3  2   000  4  2  3
20   156.49458  156.49460   11   1.551E-24   31  0.6183  19   156.4943  1.406E-24  3043.1586     HDO    000 18  6 13   000 18  5 14
21   156.54313  156.54315    3   2.136E-21    9  0.0002  19   156.5431  2.187E-21  1059.6466     H2O    000  7  6  2   000  7  5  3
21   156.58496  156.58498    3   8.367E-22    8  0.7496  19   156.5847  9.080E-22  1599.7998     HDO    000 12  6  6   000 12  5  7
20   156.65696  156.65698    5   2.066E-24   10  0.7142  19   156.6569  1.752E-24  2534.6818     HDO    010 10  5  5   010  9  5  4
21   156.68684  156.68686    3   1.206E-21    9  1.8523  19   156.6869  4.538E-21   949.5773     HDO    000 10  4  7   000  9  4  6
20   156.72672  156.72674   16   6.174E-25   36  0.7819  22   156.7267  3.325E-24  1518.5551     D2O18  010  7  4  3   010  6  3  4
20   156.77276  156.77278    6   2.163E-24   12  0.5953  19   156.7728  5.631E-24  1591.1741     HD17O  000 12  6  7   000 12  5  8
20   156.81277  156.81279    3   3.777E-23    7  0.6038  19   156.8125  6.307E-23  1985.7842     H2O    000 11  6  6   000 11  5  7
20   156.81609  156.81611    3   8.085E-24    4  0.4879  19   156.8160  1.858E-23  1398.5501     HD18O  000 11  6  6   000 11  5  7
21   156.89840  156.89842    3   3.120E-20   36  0.2304  19   156.8985  3.390E-20   889.5757     HDO    000 11  1 10   000 10  2  9
21   156.91751  156.91753    3   3.240E-22    6  3.4160  19   156.9174  3.860E-22  1801.2074     HDO    000 13  6  8   000 13  5  9
21   156.92582  156.92584    3   3.942E-22    6  2.5025  19   156.9258  5.660E-22   583.9864     H2O18  000  8  0  8   000  7  1  7
21   157.02388  157.02390    5   8.982E-23   10  4.5689  19   157.0237  8.727E-23  2180.6428     H2O    010  8  1  8   010  7  0  7
21   157.22071  157.22074    3   1.273E-21   13  0.5688  19   157.2208  1.706E-21   583.7778     H2O18  000  8  1  8   000  7  0  7
21   157.23665  157.23668    3   3.771E-22    6  3.1841  19   157.2367  4.246E-22   585.1619     H2O17  000  8  0  8   000  7  1  7
20   157.24624  157.24627    4   4.009E-24   10  0.5576  19   157.2463  3.777E-24  2386.1097     HDO    010 10  4  7   010  9  4  6
20   157.32373  157.32376    6   5.862E-24   14  0.9577  19   157.3237  1.218E-23  1404.9874     HD17O  000 11  6  5   000 11  5  6
21   157.35210  157.35213   10   2.425E-23   21  5.6901  19   157.3520  1.304E-23  1243.3156     HD17O  000 13  1 12   000 13  0 13
21   157.36799  157.36802    3   2.970E-21    4 20.1540  19   157.3680  3.074E-19   217.0420     HDO    000  5  3  2   000  4  2  3
20   157.49905  157.49908    3   1.038E-23    4  0.4456  19   157.4992  1.132E-23  2337.6665     H2O    010  8  2  7   010  8  1  8
21   157.54977  157.54980    3   1.378E-21   14  0.4420  19   157.5498  1.280E-21   584.9408     H2O17  000  8  1  8   000  7  0  7
21   157.58446  157.58449    3   4.584E-21   38  2.2162  19   157.5845  7.083E-20   586.4792     H2O    000  8  0  8   000  7  1  7
20   157.61459  157.61462    3   1.846E-23    5  0.5352  19   157.6146  1.050E-22  1164.1261     D2O18  000 14  2 12   000 13  3 11
20   157.63616  157.63619    3   8.200E-24    4  0.2506  19   157.6362  1.976E-23  1239.1781     HD18O  000 13  2 12   000 13  1 13
20   157.71161  157.71164    3   1.499E-23    4  0.4529  19   157.7116  3.649E-23  1228.0351     HD18O  000 10  6  4   000 10  5  5
20   157.75276  157.75279    3   2.274E-23   10  0.2703  19   157.7528  2.167E-23  2405.6582     D2O    010 16  0 16   010 15  1 15
20   157.75407  157.75410    3   1.266E-23    5  0.4904  19   157.7541  1.084E-23  2405.6574     D2O    010 16  1 16   010 15  0 15
20   157.83018  157.83021    3   1.047E-23    5  0.4461  19   157.8304  1.101E-23  1247.9878     HDO    000 13  1 12   000 13  1 13
21   157.83887  157.83890    4   1.246E-22    7  7.0692  19   157.8388  1.366E-22  1224.9385     D2O18  000 16  0 16   000 15  1 15
21   157.83887  157.83890                                     157.8391  6.830E-23  1224.9383     D2O18  000 16  1 16   000 15  0 15
21   157.85397  157.85400    3   1.256E-21    9  0.7859  19   157.8533  2.166E-21  1247.9648     HDO    000 13  1 12   000 13  0 13
21   157.91911  157.91914    3   2.422E-21    6 11.2052  19   157.9191  2.136E-19   586.2435     H2O    000  8  1  8   000  7  0  7
20   158.01642  158.01645    3   1.514E-23    4  0.4616  19   158.0164  3.665E-23  1227.7190     HD18O  000 10  6  5   000 10  5  6
20   158.04279  158.04282    3   1.134E-23    4  0.5576  19   158.0428  4.134E-23  1167.8660     D2O17  000 14  2 12   000 13  3 11
20   158.06963  158.06966    4   4.593E-24    7  0.6524  19   158.0697  1.231E-23  1404.2055     HD17O  000 11  6  6   000 11  5  7
20   158.08733  158.08736    3   6.572E-24    5  0.6292  19   158.0874  6.162E-24  2142.5967     H2O    000 12  5  7   000 11  6  6
20   158.12435  158.12438    3   5.100E-24    5  0.4985  19   158.1244  1.314E-23  1243.3380     HD17O  000 13  2 12   000 13  1 13
20   158.14658  158.14661    3   1.233E-23    3  0.3903  19   158.1466  5.925E-23  1207.0845     D2O18  000 15  1 14   000 14  2 13
20   158.19459  158.19462    3   1.982E-23    3  0.5181  19   158.1946  1.186E-22  1207.0519     D2O18  000 15  2 14   000 14  1 13
21   158.21745  158.21748    3   7.455E-22   10  1.3572  19   158.2176  9.295E-22  1598.0681     HDO    000 12  6  7   000 12  5  8
20   158.37913  158.37916    3   1.700E-23    4  0.5252  19   158.3792  4.412E-23   943.7592     HD18O  000 10  4  6   000  9  4  5
20   158.38164  158.38167   13   1.349E-23   14  0.4099  21   158.3818  5.418E-23  1229.1580     D2O17  000 16  0 16   000 15  1 15
20   158.38228  158.38231   15   6.657E-24   20  0.1716  21   158.3822  2.710E-23  1229.1577     D2O17  000 16  1 16   000 15  0 15
20   158.38873  158.38876    3   3.840E-23   11  0.4245  19   158.3888  5.170E-23  2316.4456     HDO    010 12  0 12   010 11  1 11
21   158.41547  158.41550    3   2.864E-22    5  3.4511  19   158.4155  8.315E-22   537.9958     D2O18  000  9  4  6   000  8  3  5
20   158.42751  158.42754    3   3.199E-23    6  0.5862  19   158.4271  5.318E-23  2275.3719     H2O    000 12  6  7   000 12  5  8
20   158.45606  158.45609    3   3.961E-23   15  0.1811  19   158.4560  6.561E-23   883.3107     HD18O  000 11  2 10   000 10  2  9
20   158.45820  158.45823    3   6.549E-24    6  0.5344  19   158.4583  5.795E-24  2316.4456     HDO    010 12  1 12   010 11  1 11
21   158.46929  158.46932    3   3.033E-22    5  3.6839  19   158.4693  4.354E-22   909.6552     HD18O  000 12  0 12   000 11  1 11
20   158.47741  158.47744    3   1.467E-23    4  0.5177  19   158.4774  1.468E-23  2363.8876     D2O    010 14  2 12   010 13  3 11
21   158.50108  158.50111    3   9.978E-22   12  3.3730  19   158.5010  5.077E-21  1172.0227     D2O    000 14  2 12   000 13  3 11
21   158.50528  158.50531    5   9.069E-23    8  0.0003  19   158.5053  8.842E-23   916.2577     H2O18  000  9  1  8   000  9  0  9
21   158.51213  158.51216    8   6.243E-23   17  5.1403  19   158.5121  5.926E-23   909.6552     HD18O  000 12  1 12   000 11  1 11
20   158.51765  158.51768    4   6.076E-24    9  0.7493  19   158.5176  5.645E-24  2474.8345     HDO    010 12  1 11   010 12  0 12
20   158.52280  158.52283    4   6.217E-24    8  0.6409  19   158.5228  5.805E-24  2316.3116     HDO    010 12  0 12   010 11  0 11
21   158.55536  158.55539    4   5.871E-23    9  3.9543  19   158.5555  5.931E-23   909.5690     HD18O  000 12  0 12   000 11  0 11
21   158.59226  158.59229    9   6.705E-23   19  4.0639  19   158.5923  5.190E-23  2316.3116     HDO    010 12  1 12   010 11  0 11
21   158.59825  158.59828    3   3.102E-22    7  3.3241  19   158.5982  4.362E-22   909.5690     HD18O  000 12  1 12   000 11  0 11
21   158.66860  158.66863    3   6.735E-22    5  2.2739  19   158.6688  2.183E-21  1247.9878     HDO    000 13  2 12   000 13  1 13
20   158.68934  158.68937    4   6.639E-24    8  0.4541  19   158.6894  2.344E-23  1211.1566     D2O17  000 15  1 14   000 14  2 13
20   158.69245  158.69248    3   1.061E-23    6  0.6549  19   158.6917  1.104E-23  1247.9648     HDO    000 13  2 12   000 13  0 13
20   158.69884  158.69887    3   1.626E-23    6  0.4610  19   158.6989  6.651E-23   918.1019     H2O17  000  9  1  8   000  9  0  9
19   158.71883  158.71886    8   9.023E-25   48  0.3373  19   158.7189  4.228E-25  3224.5462     H2O    010 10  5  6   010 10  4  7
20   158.73234  158.73237    3   1.001E-23    4  0.6953  19   158.7323  2.857E-23   947.4666     HD17O  000 10  4  6   000  9  4  5
20   158.74578  158.74581    3   1.172E-23    4  0.4765  19   158.7458  4.694E-23  1211.1183     D2O17  000 15  2 14   000 14  1 13
21   158.77613  158.77616    3   1.107E-21    9  1.2038  19   158.7762  2.016E-21  1411.3199     HDO    000 11  6  5   000 11  5  6
21   158.91125  158.91128    3   1.481E-21   15  2.5745  19   158.9112  1.112E-20   920.1680     H2O    000  9  1  8   000  9  0  9
21   158.94484  158.94487    5   6.900E-23   10  4.9007  19   158.9449  6.444E-23  1072.6883     HD18O  000  9  6  3   000  9  5  4
20   158.95638  158.95641    3   7.516E-24    5  0.4077  19   158.9564  2.422E-23  1233.2345     HD17O  000 10  6  4   000 10  5  5
20   158.97229  158.97232    3   1.349E-23    5  0.5276  19   158.9723  4.269E-23   886.2687     HD17O  000 11  2 10   000 10  2  9
21   158.98589  158.98592    3   4.194E-20   50  0.2008  19   158.9856  6.707E-21  1233.8517     D2O    000 16  0 16   000 15  1 15
21   158.98589  158.98592                                     158.9861  3.355E-21  1233.8513     D2O    000 16  1 16   000 15  0 15
21   158.99896  158.99899    4   3.168E-22    9  3.6305  19   158.9990  2.898E-22   912.7095     HD17O  000 12  0 12   000 11  1 11
20   159.04403  159.04406    3   1.193E-23    5  0.5055  19   159.0440  3.852E-23   912.7095     HD17O  000 12  1 12   000 11  1 11
20   159.04706  159.04709    3   9.474E-24    5  0.5805  19   159.0471  8.855E-24  2399.4830     D2O    010 15  1 14   010 14  2 13
20   159.05077  159.05080    3   2.488E-23   10  0.3573  19   159.0507  6.453E-23  1072.5795     HD18O  000  9  6  4   000  9  5  5
20   159.08907  159.08910    3   1.159E-23    4  0.4103  19   159.0891  3.858E-23   912.6194     HD17O  000 12  0 12   000 11  0 11
21   159.10437  159.10440    3   1.899E-21   10  0.0260  19   159.1044  2.128E-21  1264.8986     D2O    000 14  3 11   000 13  4 10
21   159.12410  159.12413    3   1.372E-21   11  1.5923  19   159.1241  4.615E-21   951.6356     HDO    000 10  4  6   000  9  4  5
21   159.13417  159.13420    3   2.915E-22    4  2.9627  19   159.1342  2.904E-22   912.6194     HD17O  000 12  1 12   000 11  0 11
21   159.16161  159.16164    3   1.781E-22    5  0.0002  19   159.1617  1.659E-22  1530.6015     D2O    010  7  4  3   010  6  3  4
20   159.16740  159.16743    3   1.773E-23    4  0.5077  19   159.1674  1.774E-23  2399.4030     D2O    010 15  2 14   010 14  1 13
20   159.22132  159.22135    8   1.227E-24   17  0.3482  19   159.2211  2.573E-24  1801.8628     HD18O  000 15  3 13   000 15  2 14
20   159.25151  159.25154    3   8.118E-24    4  0.4185  19   159.2515  2.432E-23  1232.9286     HD17O  000 10  6  5   000 10  5  6
21   159.29227  159.29230    3   1.750E-21   10  0.4111  19   159.2923  2.897E-21  1215.6833     D2O    000 15  1 14   000 14  2 13
21   159.35966  159.35969    3   1.212E-21   12  2.0103  19   159.3597  5.800E-21  1215.6378     D2O    000 15  2 14   000 14  1 13
20   159.46841  159.46844    3   1.128E-23    3  0.6671  19   159.4684  2.308E-23   221.2340     H2O18  000  4  3  1   000  4  0  4
21   159.49513  159.49516    3   1.591E-21    8  0.2472  19   159.4950  2.037E-21  1410.5666     HDO    000 11  6  6   000 11  5  7
20   159.52599  159.52602    5   5.148E-24    9  0.9197  19   159.5261  1.757E-23   502.9023     D2O18  000  8  5  3   000  8  2  6
20   159.53573  159.53576    5   3.555E-24   12  0.4495  19   159.5356  3.837E-24  2388.0297     HDO    010 10  4  6   010  9  4  5
21   159.54573  159.54576   13   3.879E-23   29  4.6368  19   159.5459  5.405E-23  1162.8556     D2O18  000 14  3 12   000 13  2 11
21   159.54848  159.54851    3   1.217E-21   13  2.7119  19   159.5486  6.935E-21   889.5757     HDO    000 11  2 10   000 10  2  9
20   159.56697  159.56700    3   5.200E-24    8  0.3937  19   159.5670  1.782E-23  1260.4426     D2O17  000 14  3 11   000 13  4 10
21   159.59077  159.59080    3   1.645E-21    9  5.3012  19   159.5911  4.823E-20   916.1236     HDO    000 12  0 12   000 11  1 11
20   159.61596  159.61599    3   1.158E-23    6  0.3573  19   159.6160  2.976E-23   916.2935     H2O18  000  9  2  8   000  9  1  9
20   159.62989  159.62992   21   2.981E-24   79  1.9050  19   159.6300  1.395E-24  1495.0554     HDO    010  3  3  0   010  3  0  3
21   159.63850  159.63853    3   9.825E-22   10  2.9690  19   159.6386  6.255E-21   916.1236     HDO    000 12  1 12   000 11  1 11
20   159.65690  159.65693   10   6.751E-25   21  0.0003  19   159.6569  1.694E-24  1807.8621     HD17O  000 15  3 13   000 15  2 14
21   159.68570  159.68573    3   1.070E-21   10  2.8820  19   159.6858  6.260E-21   916.0289     HDO    000 12  0 12   000 11  0 11
21   159.73342  159.73345    3   1.744E-21   10  4.5868  19   159.7333  4.832E-20   916.0289     HDO    000 12  1 12   000 11  0 11
21   159.87250  159.87253    3   1.011E-22    5  0.9543  19   159.8724  9.927E-23   933.1552     HD18O  000  8  6  2   000  8  5  3
20   159.87982  159.87985    3   7.270E-24    4  0.6206  19   159.8799  2.241E-23   918.1404     H2O17  000  9  2  8   000  9  1  9
21   159.90374  159.90377    3   1.301E-22    5  5.1342  19   159.9039  9.931E-23   933.1233     HD18O  000  8  6  3   000  8  5  4
21   159.90374  159.90377                                     159.9035  4.639E-23  1256.4525     D2O18  000 14  3 11   000 13  4 10
19   159.94852  159.94855   11   2.647E-25   21  0.1451  19   159.9484  9.135E-25  1949.0981     D2O18  000 13 11  3   000 13 10  4
19   159.94852  159.94855                                     159.9483  4.567E-25  1949.0984     D2O18  000 13 11  2   000 13 10  3
20   160.01881  160.01884    3   2.001E-25 >100  0.0003  21   160.0187  1.040E-24   516.7989     HD18O  000  7  4  4   000  7  2  5
21   160.02053  160.02056    3   3.003E-22    5  3.4519  19   160.0206  3.396E-22   539.3470     D2O17  000  9  4  6   000  8  3  5
20   160.04662  160.04665    9   9.352E-25   20  0.3241  19   160.0466  4.390E-24  1514.7017     D2O18  000 15  4 11   000 14  5 10
21   160.14196  160.14199    3   2.428E-22    4  3.0824  19   160.1422  2.785E-22  1814.5657     HDO    000 15  3 13   000 15  2 14
21   160.16541  160.16544    5   7.170E-23   10  2.6739  19   160.1654  4.284E-23  1077.4824     HD17O  000  9  6  3   000  9  5  4
21   160.17546  160.17549    3   1.815E-21    9  0.4981  19   160.1755  3.750E-21   920.2098     H2O    000  9  2  8   000  9  1  9
21   160.21054  160.21057    3   7.938E-22    6  3.3290  19   160.2105  3.315E-21  1122.7083     H2O    000  9  3  6   000  8  4  5
21   160.21924  160.21927    5   8.271E-23   10  5.5229  19   160.2193  6.826E-23   879.0993     HD18O  000 11  1 10   000 10  1  9
21   160.21924  160.21927                                     160.2197  2.233E-24  1613.3376     D2O18  010  8  4  5   010  7  3  4
20   160.24259  160.24262    3   5.719E-24    5  0.4421  19   160.2426  2.136E-23  1166.4253     D2O17  000 14  3 12   000 13  2 11
20   160.26799  160.26802    3   1.317E-23    3  0.4850  19   160.2680  4.290E-23  1077.3771     HD17O  000  9  6  4   000  9  5  5
19   160.29625  160.29628   17   4.476E-25   18  0.3315  19   160.2960  5.225E-25  2957.5142     HDO    020  4  3  2   020  3  2  1
19   160.31173  160.31176   25   1.469E-25   35  0.1673  19                                                                        
20   160.33319  160.33322    3   9.295E-24    6  0.5656  19   160.3335  8.980E-24  2426.1953     H2O    000 13  5  9   000 13  4 10
21   160.37145  160.37148    3   1.165E-21    7  1.6295  19   160.3713  4.018E-21  1239.0891     HDO    000 10  6  4   000 10  5  5
20   160.38877  160.38880    9   1.804E-24   24  1.0495  19   160.3890  9.615E-25  1814.3189     HDO    000 15  3 13   000 15  1 14
21   160.42300  160.42303    3   9.690E-23    6  3.4156  19   160.4231  9.470E-23  2000.8629     H2O    010  6  2  5   010  5  1  4
20   160.44047  160.44050   10   1.426E-24   19  0.6649  19   160.4405  4.154E-24   618.0555     D2O17  000  9  5  4   000  9  2  7
20   160.51277  160.51280    3   5.924E-24    4  0.3774  19   160.5127  5.750E-24  2474.9039     HDO    010 12  2 11   010 12  1 12
20   160.55510  160.55513    3   6.170E-24    5  0.7766  19   160.5551  1.745E-23   221.6208     H2O17  000  4  3  1   000  4  0  4
21   160.57618  160.57621    3   1.316E-22    6  4.9013  19   160.5763  1.269E-22   809.3244     HD18O  000  7  6  1   000  7  5  2
21   160.58360  160.58363    3   1.257E-22    7  4.3704  19   160.5836  1.269E-22   809.3170     HD18O  000  7  6  2   000  7  5  3
21   160.65588  160.65591    3   1.037E-21    9  2.2915  19   160.6560  4.034E-21  1238.7943     HDO    000 10  6  5   000 10  5  6
21   160.69041  160.69044    3   1.035E-22    6  1.6727  19   160.6904  9.608E-23  1561.2976     D2O    000 17  1 16   000 17  0 17
21   160.69549  160.69552    3   1.935E-22    4  0.0149  19   160.6956  1.922E-22  1561.2977     D2O    000 17  2 16   000 17  1 17
20   160.77783  160.77786   15   1.254E-24   33  0.7680  19   160.7778  4.972E-24  1513.6655     D2O18  010  6  5  2   010  5  4  1
20   160.78093  160.78096    3   1.456E-23    5  0.5556  19   160.7810  4.446E-23   881.9189     HD17O  000 11  1 10   000 10  1  9
20   160.82591  160.82594    5   3.256E-24   12  0.5007  19   160.8259  3.345E-24  1743.9538     D2O    010  9  4  5   010  9  1  8
21   160.82880  160.82883    3   2.359E-22    3  2.4653  19   160.8288  2.380E-22   170.2430     D2O    000  5  4  2   000  5  1  5
20   160.83479  160.83482    5   2.483E-24   12  0.5770  19   160.8348  9.950E-24  1513.6143     D2O18  010  6  5  1   010  5  4  2
20   160.95592  160.95595    3   1.580E-23    4  0.4016  19   160.9557  1.832E-23  2456.7724     HDO    000 17  4 14   000 17  3 15
21   161.03732  161.03735    3   7.944E-22    7  2.7493  19   161.0373  2.637E-21  1170.3697     D2O    000 14  3 12   000 13  2 11
21   161.04781  161.04784    3   1.407E-22    6  3.9989  19   161.0479  1.267E-22   308.6157     HDO    000  6  3  3   000  6  1  6
21   161.07464  161.07467    4   1.129E-22    8  4.6886  19   161.0745  6.612E-23   937.5746     HD17O  000  8  6  2   000  8  5  3
21   161.10493  161.10496    5   1.027E-22    9  6.1756  19   161.1050  6.615E-23   937.5437     HD17O  000  8  6  3   000  8  5  4
21   161.10920  161.10923    5   9.852E-23   10  3.5020  19   161.1093  1.141E-22   701.1171     HD18O  000  6  6  0   000  6  5  1
21   161.11047  161.11050    5   1.072E-22    9  3.6136  19   161.1105  1.141E-22   701.1160     HD18O  000  6  6  1   000  6  5  2
19   161.14440  161.14443   26   1.858E-25   35  0.2831  19   161.1447  2.132E-25  1525.3846     D2O    000 13  8  5   000 14  5 10
21   161.36362  161.36365    4   7.101E-23    7  0.9939  19   161.3637  6.660E-23   304.2194     HD18O  000  6  3  3   000  6  0  6
21   161.40954  161.40957    3   1.480E-21    8  1.6659  19   161.4096  7.230E-21   885.0645     HDO    000 11  1 10   000 10  1  9
20   161.50868  161.50871    3   7.599E-24    4  0.5618  19   161.5087  8.057E-24   326.6255     H2O    000  4  4  0   000  5  1  5
21   161.55321  161.55324    3   1.297E-21    8  2.2149  19   161.5533  7.120E-21  1082.8865     HDO    000  9  6  3   000  9  5  4
20   161.56981  161.56984    4   3.364E-24    7  0.0002  19   161.5699  4.440E-24  2586.5288     H2O    000 13  6  8   000 13  5  9
21   161.61665  161.61668    3   1.695E-21    9  0.0453  19   161.6167  2.042E-21   301.7448     HD18O  000  6  3  4   000  5  2  3
21   161.65214  161.65217    3   1.084E-21    9  3.2234  19   161.6522  7.130E-21  1082.7849     HDO    000  9  6  4   000  9  5  5
21   161.69925  161.69928    3   2.900E-22    4  1.4909  19   161.6994  3.424E-22  1634.0887     HDO    010  5  3  3   010  4  2  2
21   161.76378  161.76381    3   1.260E-22    7  1.1872  19   161.7638  8.466E-23   813.4040     HD17O  000  7  6  1   000  7  5  2
21   161.77095  161.77098    4   1.194E-22    7  2.6235  19   161.7710  8.466E-23   813.3967     HD17O  000  7  6  2   000  7  5  3
21   161.78039  161.78042   12   3.987E-23   23  6.5994  19   161.7804  2.077E-23  1119.4879     H2O17  000  9  3  6   000  8  4  5
21   161.78975  161.78978    3   8.247E-22    7  3.1416  19   161.7897  2.935E-21   222.0528     H2O    000  4  3  1   000  4  0  4
21   161.82053  161.82056    3   1.741E-21   11  7.1357  19   161.8206  4.342E-20   540.8816     D2O    000  9  4  6   000  8  3  5
20   161.86665  161.86668   11   1.269E-24   22  0.9410  19   161.8669  8.160E-25  3018.2393     HDO    010 14  3 12   010 14  2 13
20   161.91108  161.91111   10   9.421E-25   22  0.4223  19   161.9112  1.677E-24  1954.6534     H2O18  000 12  4  9   000 12  3 10
20   162.03989  162.03992    3   6.448E-24    4  0.6590  19   162.0399  6.595E-24  2297.3207     HDO    010 11  1 10   010 10  1  9
20   162.08254  162.08257    3   1.694E-23    3  0.6129  19   162.0825  1.630E-23  2005.0337     D2O    000 17  5 12   000 16  6 11
20   162.15791  162.15794   34   1.126E-24   56  2.8737  19   162.1579  1.250E-24  1958.3582     H2O17  000 12  4  9   000 12  3 10
19   162.17539  162.17542   18   5.402E-25   18  0.4426  19   162.1753  5.285E-25  2955.8063     HDO    020  4  3  1   020  3  2  2
21   162.19136  162.19139    4   9.825E-23    8  2.0221  19   162.1914  9.882E-23   796.7497     HD18O  000 10  2  8   000  9  2  7
21   162.28516  162.28519   14   1.212E-22   25  4.5864  19   162.2852  7.623E-23   704.8944     HD17O  000  6  6  0   000  6  5  1
21   162.28641  162.28644   13   1.056E-22   17  0.0003  19   162.2864  7.623E-23   704.8932     HD17O  000  6  6  1   000  6  5  2
21   162.29324  162.29327    8   7.941E-23   16  6.3329  19   162.2932  4.494E-23   305.2095     HD17O  000  6  3  3   000  6  0  6
20   162.30833  162.30836   15   1.026E-24   26  1.3498  19   162.3083  1.972E-24  1520.4070     D2O17  010  6  5  2   010  5  4  1
20   162.33793  162.33796    9   1.620E-24   15  1.1545  19   162.3381  1.061E-24  2546.0323     D2O    000 19  6 13   000 18  7 12
20   162.36114  162.36117   13   9.888E-25   27  0.6478  19   162.3611  3.946E-24  1520.3591     D2O17  010  6  5  1   010  5  4  2
21   162.44171  162.44174    3   1.006E-20   24  0.2878  19   162.4417  1.101E-20   942.5621     HDO    000  8  6  2   000  8  5  3
21   162.44449  162.44452    3   1.921E-22    5  3.2809  19   162.4438  2.070E-22  1962.5062     H2O    000 12  4  9   000 12  3 10
20   162.46432  162.46435    6   7.419E-24   18  0.4300  19   162.4643  7.790E-24  2361.3290     D2O    010 14  3 12   010 13  2 11
21   162.47096  162.47099    3   3.444E-20   15  0.0383  19   162.4711  1.101E-20   942.5323     HDO    000  8  6  3   000  8  5  4
21   162.50980  162.50983    3   1.729E-21    6  0.0171  19   162.5098  1.380E-21   302.8054     HD17O  000  6  3  4   000  5  2  3
21   162.66745  162.66748    3   2.564E-22    6  3.0019  19   162.6674  3.407E-22   879.0993     HD18O  000 11  2 10   000 10  1  9
21   162.67237  162.67240    6   9.537E-23   13  3.3593  19   162.6723  6.450E-23   799.0651     HD17O  000 10  2  8   000  9  2  7
20   162.68639  162.68642    6   2.019E-24   12  0.6636  19   162.6864  6.800E-24   503.9226     D2O17  000  8  5  3   000  8  2  6
19   162.70369  162.70372   27   2.711E-25   64  0.3506  19   162.7036  5.650E-25  2091.6076     D2O18  000 19  3 17   000 19  2 18
20   162.73446  162.73449    6   2.301E-24   10  1.0442  19   162.7345  1.635E-24  1553.9614     HDO    010  5  2  3   010  4  0  4
20   162.87573  162.87576    5   2.919E-24    9  0.8984  19   162.8762  2.089E-24  2646.8470     D2O    020  5  5  1   020  4  4  0
20   162.88014  162.88017    9   1.217E-24   21  0.6699  19   162.8820  1.044E-24  2646.8430     D2O    020  5  5  0   020  4  4  1
19   162.95273  162.95276   13   7.981E-25   12  0.2844  19   162.9532  7.565E-25  3171.2840     HDO    000 19  5 15   000 19  4 16
21   163.08878  163.08881    9   4.053E-23   19  2.4513  19   163.0888  3.940E-23   447.2523     H2O    000  5  4  1   000  6  1  6
21   163.09606  163.09609    4   1.323E-22    7  4.1208  19   163.0961  2.594E-22   656.4791     D2O18  000 10  4  7   000  9  3  6
21   163.11445  163.11448    3   1.436E-21   20  3.4015  19   163.1146  1.412E-20   818.0134     HDO    000  7  6  1   000  7  5  2
21   163.11855  163.11858   19   2.896E-23   47  2.6971  19   163.1186  2.447E-23  1293.5125     D2O    010  5  3  3   010  4  0  4
21   163.12140  163.12143    3   1.533E-21   18  2.6799  19   163.1214  1.412E-20   818.0067     HDO    000  7  6  2   000  7  5  3
20   163.16141  163.16144    3   1.462E-23    4  0.6021  19   163.1615  2.884E-23  1116.6361     H2O18  000  9  3  6   000  8  4  5
20   163.17621  163.17624    3   5.798E-24    7  0.5758  19   163.1761  5.840E-24  2589.7496     HDO    010 12  2 10   010 11  3  9
21   163.20033  163.20036    4   1.084E-22    8  2.1747  19   163.2004  1.073E-22   520.1235     HDO    000  7  4  4   000  7  2  5
21   163.20643  163.20646    3   1.489E-20   24  0.2018  19   163.2065  1.051E-20   801.6440     HDO    000 10  2  8   000  9  2  7
21   163.32207  163.32210    3   2.600E-22    5  3.1881  19   163.3221  2.269E-22   881.9189     HD17O  000 11  2 10   000 10  1  9
21   163.34877  163.34880    3   1.392E-21   11  2.0838  19   163.3489  7.590E-21   306.3148     HDO    000  6  3  3   000  6  0  6
20   163.38739  163.38742    3   1.411E-23    4  0.4587  19   163.3874  1.374E-23  2106.6296     D2O    000 19  2 17   000 19  1 18
20   163.40871  163.40874   12   1.345E-24   22  0.7234  19   163.4087  2.238E-24  1734.2188     H2O18  010  3  3  0   010  2  2  1
20   163.41982  163.41985    3   2.720E-23    8  0.3396  19   163.4198  2.750E-23  2106.6308     D2O    000 19  3 17   000 19  2 18
21   163.44440  163.44443    3   1.321E-22    5  4.5466  19   163.4444  1.120E-22  1624.9020     D2O    010  8  4  5   010  7  3  4
20   163.46648  163.46651    8   3.552E-24   17  0.5744  19   163.4664  1.834E-23   668.3751     D2O18  000 10  4  6   000 10  1  9
21   163.50006  163.50009    3   5.517E-22    5  2.3187  19   163.5001  2.293E-21   399.8390     D2O18  000  7  5  3   000  6  4  2
21   163.51968  163.51971    3   2.845E-21    7 16.1923  19   163.5197  2.336E-19   303.9948     HDO    000  6  3  4   000  5  2  3
21   163.55563  163.55566   24   9.963E-24   50  7.3644  19                                                                        
20   163.55991  163.55994    5   5.731E-24   13  0.8317  19   163.5600  4.811E-24  1553.9614     HDO    010  4  3  1   010  4  0  4
21   163.61502  163.61505   15   2.035E-23   36 12.0394  19   163.6149  1.537E-24  2563.4111     D2O    010 16  1 15   010 16  0 16
21   163.62272  163.62275   11   1.411E-21   49  3.9129  19   163.6229  1.274E-20   709.1676     HDO    000  6  6  0   000  6  5  1
21   163.62381  163.62384    9   1.863E-21   31  2.1890  19   163.6236  1.274E-20   709.1669     HDO    000  6  6  1   000  6  5  2
21   163.70694  163.70697    3   3.903E-22    4  2.2356  19   163.7070  5.043E-22   619.5617     D2O    000  9  5  4   000  9  2  7
20   163.74259  163.74262    4   2.239E-24    9  0.7154  19   163.7426  7.744E-24   670.5308     D2O17  000 10  4  6   000 10  1  9
20   163.80488  163.80491    8   1.473E-24   15  0.5440  19   163.8049  5.600E-24   399.5765     D2O18  000  7  5  2   000  7  2  5
21   163.83449  163.83452    3   3.297E-22    4  1.7983  19   163.8345  1.151E-21   399.5469     D2O18  000  7  5  2   000  6  4  3
20   163.87119  163.87122   17   6.126E-25   51  0.6565  20   163.8715  1.303E-25  3071.2049     D2O    100  7  5  2   100  6  4  3
20   163.88971  163.88974    3   6.035E-24    5  0.5673  19   163.8912  5.445E-24  2715.5327     HDO    000 18  3 15   000 18  2 16
20   163.93612  163.93615    3   5.811E-24    5  0.5171  19                                      HF                                
21   163.96506  163.96509    4   9.288E-23    7  4.4216  19   163.9639  9.143E-23  1743.4863     H2O    010  3  3  1   010  2  2  0
21   164.03594  164.03597    3   2.443E-22    4  1.3414  19   164.0360  2.442E-22  1527.9607     D2O    010  6  5  2   010  5  4  1
21   164.05969  164.05972    3   2.031E-21   19  4.0536  19   164.0598  3.777E-20   885.0645     HDO    000 11  2 10   000 10  1  9
21   164.08450  164.08453    3   3.837E-22    4  1.8858  19   164.0846  4.887E-22  1527.9168     D2O    010  6  5  1   010  5  4  2
20   164.08986  164.08989    4   5.637E-24    8  0.9109  19   164.0899  4.035E-24  1565.6886     D2O    010  8  3  5   010  8  0  8
21   164.13080  164.13083    3   1.045E-21   15  0.4150  19   164.1308  1.024E-21   672.9202     D2O    000 10  4  6   000 10  1  9
20   164.30152  164.30155   19   9.240E-25   39  1.4217  19   164.3013  1.671E-24  1738.0276     H2O17  010  3  3  0   010  2  2  1
20   164.35872  164.35875   10   1.418E-24   19  0.8258  19   164.3588  1.188E-24  2705.4546     D2O    020  7  4  4   020  6  3  3
21   164.40790  164.40793    3   4.992E-22    4  2.1564  19   164.4079  9.723E-22   743.8032     D2O    000 10  5  5   000 10  2  8
20   164.42186  164.42189    9   1.889E-24   18  0.9789  19   164.4217  1.273E-24  3080.1777     H2O    000 15  4 11   000 15  3 12
21   164.42818  164.42821    4   7.251E-23    7  0.0127  19   164.4283  7.596E-23   853.5464     HD18O  000 10  3  7   000  9  3  6
21   164.50517  164.50520    3   4.437E-22    9  2.6364  19   164.5052  1.328E-21   423.4098     D2O18  000  8  4  4   000  7  3  5
20   164.57153  164.57156   12   9.969E-25   25  0.9784  19   164.5716  1.828E-24    65.6591     HD18O  000  3  3  0   000  2  1  1
20   164.73405  164.73408    3   9.393E-24    3  0.6314  19   164.7340  9.545E-24  2218.2986     HDO    010 10  2  8   010  9  2  7
20   164.78393  164.78396    3   1.483E-23    3  0.6237  19   164.7840  4.941E-23   856.3046     HD17O  000 10  3  7   000  9  3  6
21   164.82976  164.82979    3   1.244E-22    5  0.0002  19   164.8298  1.056E-22   657.8599     D2O17  000 10  4  7   000  9  3  6
20   164.84156  164.84159    8   4.130E-25   21  0.0002  19                                                                        
21   164.84591  164.84594    3   1.216E-22    6  3.7552  19   164.8459  6.677E-23  1672.4802     D2O    000 11 11  1   000 11 10  2
21   164.84591  164.84594                                     164.8459  3.338E-23  1672.4803     D2O    000 11 11  0   000 11 10  1
20   164.85808  164.85811   10   1.173E-24   21  0.3966  19   164.8581  1.097E-24  2710.7399     D2O    000 21  3 18   000 21  2 19
20   164.91776  164.91779    3   2.772E-23    4  0.6857  19   164.9181  3.321E-23   653.0887     HDO    000  7  5  3   000  8  2  6
20   164.93621  164.93624    4   3.831E-24    7  0.4978  19   164.9362  3.764E-24  1405.1254     HDO    000 11  6  6   000 12  3  9
21   164.95580  164.95583    3   6.378E-22    7  1.4384  19   164.9558  9.284E-22   402.5107     D2O17  000  7  5  3   000  6  4  2
20   165.00885  165.00888    5   2.831E-24   11  0.4403  19   165.0090  2.197E-24  2710.7490     D2O    000 21  4 18   000 21  3 19
19   165.07333  165.07336   18   2.958E-25   22  0.2313  19   165.0730  4.067E-25  3101.4398     H2O    000 14  7  7   000 14  6  8
20   165.10079  165.10082    7   1.724E-24   14  1.0747  19   165.1007  1.252E-24   826.1963     D2O    000  9  7  2   000 10  4  7
21   165.17599  165.17602    3   1.392E-21   10  2.4235  19   165.1760  8.015E-21   859.3925     HDO    000 10  3  7   000  9  3  6
21   165.26460  165.26463    3   3.810E-22    5  2.5375  19   165.2646  4.656E-22   402.2403     D2O17  000  7  5  2   000  6  4  3
21   165.31008  165.31011    3   2.361E-22    4  2.3809  19   165.3101  2.770E-22  1742.3056     H2O    010  3  3  0   010  2  2  1
21   165.33496  165.33499    4   9.609E-23    7  0.0972  19   165.3349  6.255E-23  1821.1493     D2O    000 12 11  1   000 12 10  2
21   165.33496  165.33499                                     165.3350  3.127E-23  1821.1494     D2O    000 12 11  2   000 12 10  3
21   165.37890  165.37893    3   4.662E-22    7  1.6822  19   165.3789  5.440E-22   425.1922     D2O17  000  8  4  4   000  7  3  5
21   165.41762  165.41765    3   3.027E-22    5  3.1143  19   165.4176  4.396E-22   541.1801     H2O18  000  7  2  6   000  6  1  5
19   165.44286  165.44289   15   2.981E-25   40  0.1769  19   165.4430  2.359E-25  3092.0612     D2O    010 18  2 16   010 18  1 17
20   165.51982  165.51985    9   2.038E-24   17  1.1283  19   165.5199  3.205E-24  1619.8343     HD18O  010  5  3  2   010  4  2  3
19   165.52338  165.52341   22   2.634E-25   25  0.3327  19   165.5236  1.177E-25  3371.3044     D2O    000 23  5 19   000 23  4 20
20   165.56605  165.56608    3   2.871E-23    4  0.6243  19   165.5661  3.877E-23  2297.3207     HDO    010 11  2 10   010 10  1  9
20   165.60097  165.60100    7   1.660E-24   15  0.4136  19   165.6010  7.245E-24   872.0850     D2O18  000 11  5  6   000 11  2  9
20   165.64648  165.64651   13   5.255E-25   33  0.6301  20   165.6468  1.190E-24    65.9066     HD17O  000  3  3  0   000  2  1  1
21   165.80635  165.80638    5   8.208E-23    9  4.5042  19   165.8063  4.163E-23  1981.9126     D2O    000 13 11  3   000 13 10  4
21   165.80635  165.80638                                     165.8063  2.081E-23  1981.9127     D2O    000 13 11  2   000 13 10  3
21   165.81643  165.81646    3   1.140E-21    9  0.4180  19   165.8164  1.240E-21  1524.8473     H2O    000 11  2  9   000 11  1 10
20   165.86546  165.86549    5   2.743E-24    8  0.5624  19   165.8655  7.478E-24  1521.5173     H2O17  000 11  2  9   000 11  1 10
20   165.89687  165.89690    3   5.127E-24    5  0.6694  19   165.8970  1.002E-23  1518.5424     H2O18  000 11  2  9   000 11  1 10
21   166.01952  166.01955    3   2.861E-22    3  1.7323  19   166.0195  3.301E-22   541.9968     H2O17  000  7  2  6   000  6  1  5
20   166.03216  166.03219   10   1.255E-24   20  0.5839  19   166.0321  1.201E-24  1050.1576     H2O    000  7  6  2   000  8  3  5
20   166.04098  166.04101    3   7.556E-24    4  0.6882  19   166.0410  7.015E-24  2283.2803     HDO    010 10  3  7   010  9  3  6
21   166.21748  166.21751    3   1.601E-21    9  1.6546  19   166.2174  8.733E-21   816.6942     H2O    000  8  2  6   000  7  3  5
20   166.24813  166.24816    3   3.139E-23   11  0.2865  19   166.2481  2.331E-23  2154.7044     D2O    000 14 11  3   000 14 10  4
20   166.24813  166.24816                                     166.2482  1.166E-23  2154.7044     D2O    000 14 11  4   000 14 10  5
20   166.27847  166.27850   16   1.462E-24   40  1.3107  19   166.2789  9.308E-25   813.9784     D2O    000 11  4  7   000 12  1 12
21   166.28673  166.28676    3   1.194E-21   13  0.0002  19   166.2868  8.197E-22   505.0488     D2O    000  8  5  3   000  8  2  6
21   166.38803  166.38806    3   2.157E-21   10  8.2222  19   166.3880  6.973E-20   427.1987     D2O    000  8  4  4   000  7  3  5
21   166.54624  166.54627    5   6.138E-23   10  4.0129  19   166.5461  6.138E-23  1156.2152     HD18O  000 12  2 10   000 11  3  9
21   166.59864  166.59867    3   2.955E-21   13  8.0161  19   166.5986  1.175E-19   405.5317     D2O    000  7  5  3   000  6  4  2
21   166.63254  166.63257    4   5.949E-23    8  0.0003  19   166.6326  4.020E-23  1160.1298     HD17O  000 12  2 10   000 11  3  9
20   166.64824  166.64827    3   1.924E-23    7  0.3462  19   166.6482  1.157E-23  2339.4557     D2O    000 15 11  5   000 15 10  6
20   166.64824  166.64827                                     166.6482  5.787E-24  2339.4558     D2O    000 15 11  4   000 15 10  5
21   166.66806  166.66809    3   1.408E-22    5  4.9621  19   166.6681  3.152E-22   787.5944     D2O18  000 11  4  8   000 10  3  7
21   166.70243  166.70246    3   1.862E-21   14  6.3327  19   166.7024  5.513E-20   542.9058     H2O    000  7  2  6   000  6  1  5
21   166.70714  166.70717    3   1.703E-21   14  1.2437  19   166.7071  6.570E-21  1164.5097     HDO    000 12  2 10   000 11  3  9
21   166.77893  166.77896    3   1.767E-20   18  0.2220  19   166.7789  1.345E-20   659.4173     D2O    000 10  4  7   000  9  3  6
20   166.86156  166.86159    8   4.963E-24   23  0.4981  19   166.8616  2.392E-24  2306.1123     HDO    000 11 10  2   000 10 10  1
20   166.86156  166.86159                                     166.8619  2.392E-24  2306.1122     HDO    000 11 10  1   000 10 10  0
21   166.86662  166.86665    3   1.791E-22    5  2.5379  19   166.8668  1.930E-22    66.1845     HDO    000  3  3  0   000  2  1  1
21   166.88113  166.88116    3   9.282E-21   51  1.3618  19   166.8811  5.892E-20   405.2833     D2O    000  7  5  2   000  6  4  3
21   166.88531  166.88534    5   7.527E-23    9  0.8551  19   166.8853  5.388E-23   814.6106     H2O17  000  8  2  6   000  7  3  5
20   166.99376  166.99379    3   1.012E-23    5  0.6550  19   166.9937  5.220E-24  2536.0954     D2O    000 16 11  5   000 16 10  6
20   166.99376  166.99379                                     166.9939  2.610E-24  2536.0951     D2O    000 16 11  6   000 16 10  7
20   167.12627  167.12630   12   1.141E-24   26  0.4097  19   167.1263  5.903E-25  2775.3355     D2O    010 11 10  2   010 11  9  3
20   167.12627  167.12630                                     167.1264  2.952E-25  2775.3355     D2O    010 11 10  1   010 11  9  2
20   167.13124  167.13127   22   6.419E-25   45  0.4069  19   167.1311  2.168E-24   400.3738     D2O17  000  7  5  2   000  7  2  5
20   167.13500  167.13503    3   2.067E-23    4  0.8654  19   167.1350  1.183E-23  2563.4111     D2O    010 17  1 17   010 16  0 16
20   167.13500  167.13503                                     167.1348  5.913E-24  2563.4115     D2O    010 17  0 17   010 16  1 16
20   167.18620  167.18623   13   6.892E-25   53  0.6872  21   167.1861  1.032E-24   400.8155     HD18O  000  6  4  3   000  6  2  4
21   167.19726  167.19729    3   1.402E-21   13  1.0155  19   167.1973  4.077E-21   230.2306     HD18O  000  4  4  1   000  3  3  0
21   167.22762  167.22765    3   8.976E-22   10  2.7840  19   167.2277  4.078E-21   230.2022     HD18O  000  4  4  0   000  3  3  1
20   167.24678  167.24681    3   2.547E-23    9  0.3289  19   167.2468  7.450E-23  1382.7773     D2O18  000 17  1 17   000 16  0 16
20   167.24678  167.24681                                     167.2467  3.725E-23  1382.7774     D2O18  000 17  0 17   000 16  1 16
21   167.25857  167.25860   23   8.832E-22   73  4.6151  22   167.2585  1.505E-21   403.0339     D2O18  000  6  6  1   000  5  5  0
21   167.25908  167.25911   23   6.897E-22   27  0.3085  22   167.2591  3.009E-21   403.0333     D2O18  000  6  6  0   000  5  5  1
20   167.27109  167.27112   30   9.293E-25   59  0.3237  19   167.2710  1.082E-24  2744.5500     D2O    000 17 11  6   000 17 10  7
20   167.27238  167.27241   13   2.522E-24   29  0.5428  19   167.2723  2.164E-24  2744.5488     D2O    000 17 11  7   000 17 10  8
20   167.34016  167.34019    9   1.053E-24   27  0.7026  19   167.3401  2.920E-24   874.4829     D2O17  000 11  5  6   000 11  2  9
21   167.37410  167.37413    3   2.927E-22    3  1.9669  19   167.3742  3.542E-22  1629.1418     HDO    010  5  3  2   010  4  2  3
20   167.38446  167.38449    3   6.608E-24    4  0.2569  19   167.3844  3.016E-23  1322.4015     D2O18  000 15  2 13   000 14  3 12
21   167.46066  167.46069    4   7.764E-23    7  0.0004  19   167.4606  7.372E-23   812.7616     H2O18  000  8  2  6   000  7  3  5
20   167.46593  167.46596   19   7.243E-25   45  0.2603  19   167.4662  8.310E-25  2964.7449     D2O    000 18 11  7   000 18 10  8
19   167.46974  167.46977   28   5.698E-25   26  0.3507  19   167.4698  4.155E-25  2964.7408     D2O    000 18 11  8   000 18 10  9
20   167.50737  167.50740   12   8.169E-25   24  0.0818  19   167.5091  8.095E-25  2954.9505     HDO    100  4  4  1   100  3  3  0
20   167.53331  167.53334   14   1.079E-24   25  0.8114  19   167.5317  8.125E-25  2954.9266     HDO    100  4  4  0   100  3  3  1
19   167.54142  167.54145   41   1.518E-25   68  0.2642  19   167.5413  9.922E-26  3440.0569     D2O    000 20 11  9   000 20 10 10
20   167.54302  167.54305   22   3.831E-25   52  0.7943  19   167.5434  5.157E-25   509.5755     HD18O  000  7  4  3   000  8  1  8
20   167.54655  167.54658   11   9.340E-25   24  0.2686  19   167.5465  4.157E-25  2924.0106     D2O    010 12 10  2   010 12  9  3
20   167.54655  167.54658                                     167.5465  2.078E-25  2924.0107     D2O    010 12 10  3   010 12  9  4
20   167.55216  167.55219    3   1.357E-23    4  0.3696  19   167.5521  6.560E-23  1365.2464     D2O18  000 16  1 15   000 15  2 14
20   167.57479  167.57482    3   6.862E-24    6  0.5567  19   167.5748  3.280E-23  1365.2311     D2O18  000 16  2 15   000 15  1 14
19   167.62291  167.62294    4   4.057E-25    7  0.1341  19   167.6229  6.547E-25  1782.5028     HD18O  000 11  8  3   000 10  8  2
[truncated: 830,078 more chars]
