# Supplementary material for: The Far-Infrared Absorption Spectrum of HD16O: Experimental Line Positions, Accurate Empirical Energy Levels, and a Recommended Line List
Source: Molecules. 2024 Nov 21;29(23):5508. doi: 10.3390/molecules29235508 (PMC11643698; doi:10.3390/molecules29235508)
Supplement: Supplementary file 1 [file molecules-29-05508-s001.zip › SM0-4/SM2 - 162 line position comparisons.txt]

2024.10.21 

Supplementary Material (SM2) to 
"The far infrared absorption spectrum of HD16O: experimental line positions, empirical energy levels and recommended line lists" 
by S.N. Mikhailenko, E.V. Karlovets, A.O. Koroleva, and A. Campargue 

Comparison of HDO line positions from #19-21 againt those from 24MiKaKoCa (#15-18 SOLEIL spectra) and HITRAN2020 line lists 

#sp         -  spectrum number used for the line shape fitting 
Position    -  calibrated line position (in cm-1) 
dNu         -  line position uncertainty (in 1E-5 cm-1 units) 
Intensity   -  observed line intensity (in cm/molecule) 
dS          -  line intensity uncertainty (in %) 
Int_SP      -  SP line intensity (cm/molecule) 
E_low       -  low energy (in cm-1) 
molecule    -  molecule name 
Upper state -  vibration (V1V2V3) and rotation (JKaKc) numbers of the upper level 
Lower state -  vibration (V1V2V3) and rotation (JKaKc) numbers of the lower level 

df1         -  position difference Position(#19-21) - Position(24MiKaKoCa) (in 1E-5 cm-1 units) 
dn1         -  24MiKaKoCa position uncertainty (in 1E-5 cm-1 units)

df2         -  position difference Position(#19-21) - Position(HITRAN2020) (in 1E-5 cm-1 units) 
dn2         -  HITRAN2020 error code 


Root mean squares (rms) and biggest position differences (dfmax) compare to previous studies 
*   rms & dfmax are in 1E-5 cm-1 units 

            24MiKaKoCa             HITRAN2020
       -------------------   -------------------
mol     NT     rms   dfmax    NT     rms   dfmax
---    ----  -----  ------   ----  -----  ------
162    1907   13.8    -199   2402   57.2    -815
------------------------------------------------


                     #19-21 data                                                                   24MiKaKoCa HITRAN2020
-------------------------------------------------------------------------------------------------- ---------- ----------
#sp   Position   dNu   Intensity   dS   Int_SP      E_low    molecule  Upper state    Lower state   df1  dn1  df2  dn2
--- ----------- ----   --------- ----  ---------  ---------  --------  ------------   ------------ ----- --- ----- ---
21     50.27695   10   6.785E-21 >100  1.333E-20    66.1845     HDO    000  3  1  2   000  2  1  1              11   6
20     50.73217   30   1.874E-23   61  1.273E-23  1472.1976     HDO    010  3  1  2   010  2  1  1             -26   5
21     50.79935   11   9.682E-22 >100  3.064E-20    58.1269     HDO    000  2  2  1   000  2  1  2   -12  13     0   5
20     50.82969   56   3.842E-21 >100  8.820E-22   808.5629     HDO    000  9  3  6   000  8  4  5    25  23    16   5
20     50.89145   26   3.010E-23   58  2.938E-23  1883.4610     HDO    010  7  2  5   010  7  1  6    -3  12    -5   5
21     52.60899   11   8.800E-22 >100  4.919E-21   467.5145     HDO    000  7  2  5   000  6  3  4     8  24     7   5
20     53.75039   11   5.412E-23 >100  2.346E-22  1110.7597     HDO    000 11  3  9   000 10  4  6    23   9    40   5
21     53.89150   15   1.237E-21 >100  5.150E-22   308.6157     HDO    000  6  1  5   000  6  1  6   -20  10    -1   5
21     54.21783   27   5.013E-22   43  9.200E-20    46.1731     HDO    000  3  1  3   000  2  0  2    37  50     3   6
20     54.50941   36   3.016E-21 >100  6.755E-23  1411.3199     HDO    000 12  4  9   000 11  5  6   -12  15   -11   5
21     54.52572   12   2.062E-21 >100  1.750E-20   598.5631     HDO    000  8  2  6   000  8  1  7     9   6    13   5
20     54.77708   14   4.848E-21 >100  8.190E-23   818.0134     HDO    000  6  6  1   000  7  5  2    33   7     3   5
20     54.78377   19   2.141E-23   59  8.195E-23   818.0067     HDO    000  6  6  0   000  7  5  3   -16   8    -2   5
21     54.99793   17   6.244E-22 >100  4.760E-20   100.3909     HDO    000  3  2  2   000  3  1  3  -199  19   -17   5
20     55.74485   25   2.808E-23   50  1.785E-23  1505.5931     HDO    010  4  1  4   010  3  1  3    16   6     3   5
20     55.79899   24   2.045E-23   48  1.039E-22  1449.7941     HDO    010  3  1  3   010  2  0  2     3   9     2   5
21     55.99147   19   4.226E-21 >100  1.913E-20   100.3909     HDO    000  4  1  4   000  3  1  3     3  10    11   5
21     56.19233    6   2.188E-22   43  3.573E-20   306.3148     HDO    000  6  1  5   000  6  0  6    11   7   -12   5
20     57.18518   12   1.549E-22 >100  4.066E-23  1463.5052     HDO    010  2  2  1   010  2  1  2    21   9    25   5
21     57.74844    6   2.327E-22   33  9.315E-21   801.6440     HDO    000  9  3  6   000  9  2  7     3   9    -7   5
20     58.00551    3   7.875E-24   21  6.795E-24  1347.1200     HDO    000 12  3  9   000 12  3 10    -2   5    10   5
20     58.40902   11   6.677E-23 >100  1.481E-23  1220.0289     HDO    000 11  4  8   000 12  1 11   -18   5   -18   5
21     58.70670    8   3.940E-21 >100  1.657E-20   653.0887     HDO    000  8  3  5   000  8  2  6    24   7     4   5
21     58.82598    7   2.566E-22   16  2.289E-20    91.3303     HDO    000  4  0  4   000  3  0  3   -10   6    -7   5
20     58.90590    8   2.046E-23   29  2.172E-23  1495.0554     HDO    010  4  0  4   010  3  0  3   -27   5   -12   5
20     59.09459   15   7.335E-24   43  1.122E-23  1693.4430     HDO    000 14  3 12   000 13  4  9     5   5     9   5
19     59.34442   24   6.117E-23   14  2.177E-23  2009.0769     HDO    010  8  2  6   010  8  1  7   -85  18   -21   5
21     59.71791   15   5.709E-22 >100  5.010E-21   964.8505     HDO    000 10  3  7   000 10  2  8   -21  24    -2   5
20     59.79003    4   2.178E-23    8  3.122E-23  1046.4741     HDO    000 10  4  7   000 11  1 10     8   5    -5   5
21     59.88146    9   9.010E-23   21  1.162E-22  1287.2387     HDO    000 12  3 10   000 11  4  7              13   5
20     60.01118    4   4.730E-23 >100  6.710E-24  1405.8182     HDO    000 12  4  9   000 13  1 12    -2   5    -7   5
21     60.65967    6   7.986E-22 >100  5.585E-20   156.3823     HDO    000  4  2  3   000  4  1  4    -1   6     2   5
20     61.15209   11   3.743E-23   42  4.623E-23  1709.9714     HDO    010  6  1  5   010  6  0  6              13   5
20     61.20707    7   1.740E-22 >100  5.010E-24  1587.7403     HDO    000  9  8  1   000 10  7  4    -3   5     5   5
20     61.20707    7                   5.010E-24  1587.7402     HDO    000  9  8  2   000 10  7  3             -11   5
20     61.43918    4   7.838E-23 >100  6.845E-24  1958.3830     HDO    000 14  5 10   000 13  6  7    -5   5    -5   5
21     61.65293    6   6.386E-22 >100  1.444E-20   155.3890     HDO    000  4  2  3   000  3  2  2     9   6     0   5
20     61.70733    6   9.180E-23 >100  6.295E-23  1505.5931     HDO    010  3  2  2   010  3  1  3     3   5    -6   5
20     61.80016    7   1.829E-22 >100  4.196E-23  1481.4436     HDO    000 13  3 11   000 12  4  8   -15   5   -10   5
21     61.83852    6   3.894E-22 >100  2.754E-20   520.1235     HDO    000  7  3  4   000  7  2  5    -1   6    -6   5
21     62.46352    6   1.567E-22   37  6.150E-21   233.0238     HDO    000  4  3  2   000  3  3  1    -2   6     7   5
21     62.62626    6   1.540E-22   20  6.180E-21   233.0513     HDO    000  4  3  1   000  3  3  0     0   5     6   5
20     62.67696    4   3.408E-23 >100  5.475E-24  1654.6585     HDO    010  4  3  2   010  3  3  1             -13   5
20     62.75311    9   1.151E-22 >100  1.439E-22    46.1731     HDO    000  2  2  1   000  2  0  2     0   5    -3   6
20     62.83610    7   7.265E-24   37  5.500E-24  1654.6854     HDO    010  4  3  1   010  3  3  0    -1   5    11   5
20?    63.06871   14   8.904E-24   79  4.824E-24   404.4457     HDO    000  6  3  4   000  7  1  7   -10  30   -17   5
21     64.05876    6   7.792E-23   18  3.840E-22    91.3303     HDO    000  3  2  2   000  3  0  3     1   6     1   5
20?    64.19063   10   3.152E-23 >100  2.924E-24  1603.9054     HDO    000 13  4 10   000 14  1 13              11   5
21     64.35307    3   1.467E-22 >100  2.831E-22   403.1615     HDO    000  6  3  4   000  7  0  7    -1   7    -1   5
21     64.38885    4   2.013E-22 >100  2.066E-22   512.5158     HDO    000  7  3  5   000  8  0  8    16   6    -4   5
21     64.41004    3   8.373E-22 >100  1.284E-22  1561.3379     HDO    010  5  0  5   010  4  1  4    -6   6    -6   5
20     64.51281    6   5.335E-23 >100  6.085E-23   885.0645     HDO    000  9  4  6   000 10  1  9    -2   5     1   5
21     64.77141    4   7.749E-21 >100  1.575E-20   157.0647     HDO    000  4  2  2   000  3  2  1    -3   6    -6   5
20     64.98170    4   1.563E-23   11  1.152E-23  2218.2986     HDO    010  9  3  6   010  9  2  7   -12  65     2   5
21     65.05201    5   5.552E-22    8  1.396E-19    91.3303     HDO    000  4  1  4   000  3  0  3    -8   7     1   5
21     65.06306    3   1.749E-21   61  2.606E-21  1141.6915     HDO    000 11  3  8   000 11  2  9     4   5     5   5
20     65.16454    6   3.109E-23   19  3.205E-23  1705.9589     HDO    010  6  1  5   010  5  2  4    17   5    15   5
20?    65.33613    4   3.118E-23 >100  3.812E-24  1532.7319     HDO    000 12  5  8   000 13  2 11   -19  56    -4   5
21     65.56377    6   5.222E-22   10  1.261E-19   156.3823     HDO    000  5  0  5   000  4  1  4    -9   6   -19   5
21     65.90893    4   5.178E-21 >100  1.239E-20   735.7351     HDO    000  9  2  7   000  9  1  8    -1   5     6   5
20     65.92926    5   1.210E-23   15  1.611E-23  1075.7623     HDO    000 11  2  9   000 12  1 12    30   5     2   5
21     66.11458   13   8.538E-21 >100  4.161E-20   403.5490     HDO    000  6  3  3   000  6  2  4     3   6     0   5
20     66.28244    7   5.585E-23   14  1.540E-22  1495.0554     HDO    010  4  1  4   010  3  0  3     3   5    -6   5
20     66.28870    6   1.231E-23   17  6.065E-24  2383.0327     HDO    010 10  3  7   010 10  2  8     7   5     1   5
21     66.52220    5   2.495E-22   17  2.456E-20   116.4613     HDO    000  4  1  3   000  3  1  2     1   5     2   5
20     66.63329    4   2.372E-23   41  2.081E-23  2068.4216     HDO    010  8  3  5   010  8  2  6     3   5    -8   5
19     66.82986   26   1.623E-24   23  1.780E-24   634.7909     HDO    000  8  3  6   000  9  1  9              47   5
21     66.88561    6   1.016E-21 >100  6.110E-22   150.1563     HDO    000  4  2  3   000  4  0  4    -2   5    -3   5
20     67.11489    4   1.592E-23   13  2.339E-23  1522.9301     HDO    010  4  1  3   010  3  1  2    -2   5    -6   5
21     67.19212   19   3.898E-22 >100  1.351E-22   634.4281     HDO    000  8  3  6   000  9  0  9    -6   5    -6   5
21     67.35123    5   9.082E-22 >100  3.244E-22   306.3148     HDO    000  5  3  3   000  6  0  6     1  13    10   5
21     67.77165    5   3.737E-22   14  5.650E-20   225.8649     HDO    000  5  2  4   000  5  1  5    11   8     2   5
21     67.80370    7   4.478E-22 >100  7.355E-23  1561.3379     HDO    010  4  2  3   010  4  1  4   -13   6   -14   5
20     68.29611    4   3.120E-23   66  4.586E-23  1599.7998     HDO    000 13  4 10   000 12  5  7    -8   5     1   5
20     68.64486    6   9.314E-24   16  6.565E-24  1999.7768     HDO    010  8  2  6   010  7  3  5   -16   5     7   5
20     68.70673    4   1.047E-22 >100  8.580E-24  1958.1248     HDO    000 14  5  9   000 13  6  8     2   5     3   5
21     68.87070    4   3.513E-22   27  3.559E-20   293.6365     HDO    000  6  1  5   000  5  2  4     5   5     3   5
20?    69.15542    6   1.607E-22 >100  2.562E-23  1561.3379     HDO    010  5  1  5   010  4  1  4              10   5
21     69.47195    6   7.209E-23   16  4.533E-22   404.4457     HDO    000  7  1  6   000  7  1  7     7  10    -3   5
21     69.48259    4   3.076E-22   24  2.750E-20   156.3823     HDO    000  5  1  5   000  4  1  4    -1   5    -4   5
20     69.62236    7   8.290E-24   17  6.415E-24   225.8649     HDO    000  4  3  2   000  5  1  5    -8   5     1   5
21     70.41510    4   3.919E-22   18  5.520E-20   303.9948     HDO    000  5  3  2   000  5  2  3    -3   5    -7   5
21     70.75619    5   2.747E-22   14  3.276E-20   403.1615     HDO    000  7  1  6   000  7  0  7     2   5     1   5
21?    70.87718   10   2.721E-22 >100  1.188E-22  1410.5666     HDO    000 12  4  8   000 11  5  7              24   5
19?    71.07527   35   5.269E-22 >100  9.305E-25  1971.0300     HDO    000 10  9  1   000 11  8  4    26   6     2   5
19     71.07527   35                   9.305E-25  1971.0302     HDO    000 10  9  2   000 11  8  3    26   6   -12   5
20     71.07933   27   8.098E-24   37  3.078E-24  2561.5800     HDO    010 11  3  8   010 11  2  9   -35  15   -47   5
20     71.11661    5   1.693E-23   19  1.517E-23  2147.1820     HDO    010  9  2  7   010  9  1  8   -21   5    -5   5
21     71.69043    6   7.746E-23   16  7.205E-22   221.9462     HDO    000  5  2  4   000  5  0  5    11   6    13   5
21?    71.78668   13   2.464E-23   38  2.894E-23  1553.9614     HDO    010  5  0  5   010  4  0  4              12   5
21     71.78982    3   8.671E-22 >100  3.062E-20   150.1563     HDO    000  5  0  5   000  4  0  4    -5   5   -10   5
20     72.43765    3   3.487E-22 >100  8.175E-23   768.9299     HDO    000  9  3  7   000 10  0 10    -6   5     6   5
21     72.82801    9   4.405E-23   24  1.034E-22   735.7351     HDO    000  8  4  5   000  9  1  8    -3   5    16   5
20?    73.37724    6   1.585E-23 >100  2.955E-24   609.9465     HDO    000  7  4  4   000  8  2  7    -3   5   -15   5
21     73.54108    3   4.257E-22   99  2.698E-22   221.9462     HDO    000  4  3  2   000  5  0  5    -2   5     6   5
21     73.84137    3   4.020E-22    9  6.065E-20   221.8362     HDO    000  4  3  1   000  4  2  2     5   5     6   5
21     73.90874    7   1.790E-22   86  1.307E-21  1331.2168     HDO    000 12  3  9   000 12  2 10    -5   5     9   5
21     74.74260    3   1.365E-22 >100  3.979E-22  1618.7004     HDO    000 13  4  9   000 13  3 10    -2   5    -8   5
21     74.99120    3   5.548E-22   63  1.201E-21   949.5773     HDO    000 10  3  7   000  9  4  6    -2   5     9   5
20     75.18196    3   4.808E-23   45  5.295E-23  1816.9010     HDO    010  6  3  3   010  6  2  4     6   5     4   5
20     75.27482    4   1.097E-22 >100  7.325E-23   889.5757     HDO    000 10  2  8   000 10  2  9     4   5     3   5
20     75.45670   10   5.981E-24   26  3.346E-24  1543.2439     HDO    000 13  3 10   000 13  3 11    79  23    21   5
20     75.46567    5   5.986E-23   86  7.420E-23  1630.4932     HDO    010  5  2  4   010  5  1  5     0   5    -6   5
21     75.70856    4   7.064E-22    9  1.811E-19   150.1563     HDO    000  5  1  5   000  4  0  4   -10   5    -3   5
21     75.98649    4   3.477E-22   13  4.686E-20   157.0647     HDO    000  3  3  0   000  3  2  1    -3   5    -8   5
21     76.18412    4   4.714E-22 >100  8.395E-21   576.9047     HDO    000  8  2  6   000  7  3  5     4   5    14   5
21     76.25985    3   4.877E-22   29  5.120E-20   308.6157     HDO    000  6  2  5   000  6  1  6    -2   5    -2   5
21     76.31800    5   1.295E-22   42  1.028E-21  1405.1254     HDO    000 12  4  8   000 12  3  9     1   5   -14   5
21     76.42982    4   6.279E-22   10  1.335E-19    32.4964     HDO    000  2  2  1   000  1  1  0    -6   5    -5   6
21     76.48584   14   2.630E-23   47  1.484E-22  1846.4021     HDO    000 14  4 10   000 14  3 11    15  10   -15   5
21     76.53172    4   1.259E-22 >100  1.966E-22  1553.9614     HDO    010  5  1  5   010  4  0  4    -9   6    -6   5
21     76.59456    3   2.121E-18 >100  2.212E-20   217.0420     HDO    000  5  2  4   000  4  2  3    -4   5    -2   5
20     76.64142    5   2.053E-23 >100  3.822E-24   156.3823     HDO    000  3  3  1   000  4  1  4    -2   5    -8   5
20     76.70969   10   1.400E-23 >100  3.472E-24   403.5490     HDO    000  5  4  1   000  6  2  4    -6   5   -15   5
20     76.81717    4   2.147E-23   16  2.037E-23  1629.1418     HDO    010  5  2  4   010  4  2  3     7   5     1   5
20     76.96466    4   1.783E-22 >100  4.226E-23  1806.4964     HDO    010  7  1  6   010  7  0  7    -4   5     1   5
20     77.30658    4   1.280E-23   10  6.030E-24  1433.5721     HDO    000  8  8  1   000  9  7  2   -11   5    11   5
20     77.30658    4                   6.030E-24  1433.5719     HDO    000  8  8  0   000  9  7  3              -9   5
20     77.49445   10   3.830E-24   21  4.138E-24  2176.1777     HDO    000 15  5 11   000 14  6  8    -3   5    36   5
21     77.63468    4   4.614E-22   58  4.846E-20   155.3890     HDO    000  3  3  1   000  3  2  2     0   5    -7   5
21     77.91354    3   2.200E-22   35  4.343E-21   402.3295     HDO    000  5  4  2   000  4  4  1    -1   5    40   5
21     77.92788    4   1.333E-22   16  4.344E-21   402.3302     HDO    000  5  4  1   000  4  4  0     1   5   -76   5
21     78.17861    3   2.409E-22   22  1.244E-20   295.4873     HDO    000  5  3  3   000  4  3  2     2   5    -2   5
21     78.44523    4   4.577E-22   10  6.650E-20   217.0420     HDO    000  4  3  2   000  4  2  3   -19   5    -7   5
21     78.56088    7   8.701E-23   57  6.875E-22   306.3148     HDO    000  6  2  5   000  6  0  6    11   6     6   5
21     78.73248    5   4.649E-22 >100  1.260E-20   295.6775     HDO    000  5  3  2   000  4  3  1     0   5    -2   5
20     78.99455    3   4.162E-23   63  1.119E-23  1717.5214     HDO    010  5  3  2   010  4  3  1    -1   5     4   5
20     79.34983    5   8.993E-24   13  9.265E-24  1331.2168     HDO    000 11  5  7   000 12  2 10   -15   5    -3   5
21     79.46050    5   5.658E-22    7  1.323E-19    29.8086     HDO    000  2  2  0   000  1  1  1     9   6    -3   6
21     79.47809    3   9.702E-23 >100  1.781E-22  1630.4932     HDO    010  6  0  6   010  5  1  5    -1   5    -8   5
20     79.56394   11   1.960E-24   36  1.506E-24  2752.9257     HDO    010 12  3  9   010 12  2 10     7   8   -28   5
20?    79.66924    8   4.770E-24 >100  4.245E-25   916.1236     HDO    000 10  3  8   000 11  1 11             -40   5
21     79.76435    6   7.673E-23 >100  4.614E-23   916.0289     HDO    000 10  3  8   000 11  0 11    -1   5     0   5
21     79.78595    3   1.904E-22   17  8.130E-21   885.0645     HDO    000 10  2  8   000 10  1  9    -1   5    -3   5
20     79.82000    5   4.984E-23   51  7.035E-23  1716.6959     HDO    010  5  3  2   010  5  2  3     9   5     0   5
21?    80.00254   17   4.432E-23 >100  2.388E-23  1804.8398     HDO    000 14  4 11   000 13  5  8              10   5
21     80.02928    3   4.828E-22   11  6.640E-20   293.6365     HDO    000  5  3  3   000  5  2  4    -2   5    -7   5
21     80.44992    3   7.666E-22    8  1.724E-19   225.8649     HDO    000  6  0  6   000  5  1  5    -1   5     7   5
21     80.48417    4   1.745E-22   30  2.515E-21  1206.7545     HDO    000 11  4  7   000 11  3  8     6   5    -2   5
20     81.92063    3   3.863E-23   13  5.370E-23  2087.1384     HDO    000 15  4 11   000 15  3 12   -14   5    -1   5
21     82.15868    3   5.297E-22 >100  2.477E-20   221.8362     HDO    000  5  2  3   000  4  2  2     0   5     4   5
21     82.25215    6                   3.320E-20   182.9835     HDO    000  5  1  4   000  4  1  3     3  50   -58   5
20     82.33055    4   2.163E-23   12  3.007E-23  1630.4932     HDO    010  6  1  6   010  5  1  5    -5   5    -4   5
21     82.49004    8   3.788E-23   21  1.628E-22  1438.2000     HDO    010  2  2  1   010  1  1  0     1   7   -10   5
20     82.60713    5   2.013E-23   27  2.289E-23  1634.0887     HDO    010  5  2  3   010  4  2  2    -4   5    -4   5
21     82.63897    3   4.162E-22   13  5.655E-20   384.8756     HDO    000  6  3  4   000  6  2  5     6   5    -1   5
21     82.75085    3   4.887E-22   36  3.230E-20   225.8649     HDO    000  6  1  6   000  5  1  5     2   5     5   5
20     82.86740    3   6.619E-23   17  1.187E-22   150.1563     HDO    000  3  3  1   000  4  0  4    -6   5    -5   5
21?    82.97250    3   5.087E-23 >100  3.151E-23  1590.0450     HDO    010  5  1  4   010  4  1  3              -3   5
20     83.22892    4   8.484E-24   11  9.320E-24  1247.9878     HDO    000 12  2 10   000 13  1 13    23   5    -9   5
21     83.43250    5   1.083E-22 >100  7.730E-23  1634.0887     HDO    010  4  3  1   010  4  2  2   -19   5   -16   5
20     83.46328    6   5.396E-24   18  4.061E-24   490.4274     HDO    000  6  4  3   000  7  2  6    14   5     0   5
20     84.22341    3   3.990E-23   24  3.227E-23  1625.7480     HDO    010  6  0  6   010  5  0  5     6   5     4   5
21     84.36869    3   4.895E-22   43  3.432E-20   221.9462     HDO    000  6  0  6   000  5  0  5    -1   5    17   5
21     84.62268   11   6.141E-23 >100  6.700E-23  1712.8238     HDO    010  6  2  5   010  6  1  6    17   5    17   5
21     84.76069    7   1.113E-22   98  1.413E-22   598.5631     HDO    000  7  4  4   000  8  1  7   -13   5   -13   5
21     85.35579    3   2.198E-22   56  3.449E-22   513.2072     HDO    000  8  1  7   000  8  1  8    -1   5   -12   5
20     85.66123    3   6.151E-23   45  5.970E-23  1569.0241     HDO    010  3  3  0   010  3  2  1    -3   5    -4   5
20     85.71204    5   1.318E-23   13  9.845E-24  2297.3207     HDO    010 10  2  8   010 10  1  9   -11   5     6   5
21     85.74209    5   4.650E-23   13  1.621E-22  1435.3001     HDO    010  2  2  0   010  1  1  1    -1   5    -3   5
21     85.96860    4   9.014E-23   11  6.240E-22  1532.7319     HDO    000 13  3 10   000 13  2 11     5   5    13   5
21     85.98172    3   3.587E-22   21  4.206E-20   404.4457     HDO    000  7  2  6   000  7  1  7     0   5     1   5
20     86.01473    5   2.779E-23   11  5.060E-23  1797.4463     HDO    010  7  1  6   010  6  2  5    -1   5    -1   5
21     86.04720    4   2.833E-20 >100  2.686E-20   512.5158     HDO    000  8  1  7   000  8  0  8    -5   5    -7   5
21     86.19111    3   4.136E-22 >100  5.715E-21  1024.5684     HDO    000 10  4  6   000 10  3  7    -4   5   -16   5
21     86.47730    3   4.284E-22   24  4.305E-20   490.4274     HDO    000  7  3  5   000  7  2  6   -13  10    -1   5
21     86.66955    4   7.198E-22    8  2.063E-19   221.9462     HDO    000  6  1  6   000  5  0  5    -5   5     8   5
21     87.07568    3   1.541E-22   63  2.213E-22  1625.7480     HDO    010  6  1  6   010  5  0  5   -11   5   -11   5
20     87.17218    3   8.686E-24 >100  1.121E-24  1802.3352     HDO    000  9  9  1   000 10  8  2    33  20    -6   5
20     87.17218    3                   1.121E-24  1802.3352     HDO    000  9  9  0   000 10  8  3    33  20   -10   5
21     87.26588    3   2.621E-22   33  5.575E-22   403.1615     HDO    000  7  2  6   000  7  0  7    -2   5    -2   5
20     87.35802    3   5.430E-23   24  6.160E-23  1567.3005     HDO    010  3  3  1   010  3  2  2    -2   5    -1   5
21     88.19376    7   3.203E-23   15  8.425E-23  1629.1418     HDO    010  4  3  2   010  4  2  3     5   5    -6   5
20     88.79514    3   2.014E-23   12  2.435E-23  1075.7147     HDO    000 11  3  9   000 12  0 12     1   5    15   5
20     88.81278    4   8.448E-24    9  9.730E-24  2026.8315     HDO    000 15  4 12   000 14  5  9   -16   5    19   5
21     89.04209    3   4.367E-22   13  5.425E-20   384.8756     HDO    000  7  1  6   000  6  2  5    -1   5     1   5
21     89.20453    4   7.269E-22   11  1.668E-19    66.1845     HDO    000  3  2  2   000  2  1  1     4   5     2   6
20     89.82919    3   4.323E-23   11  8.385E-23  1705.9589     HDO    010  5  3  3   010  5  2  4    -2   5     2   5
20     90.02205    4   6.145E-24 >100  3.594E-24  2707.5972     HDO    000 17  5 12   000 17  4 13    -3   5   -26   4
20     90.61113    4   7.044E-24   11  5.725E-24  2175.5639     HDO    000 15  5 10   000 14  6  9     2   5     0   4
20     91.04951    3   1.484E-23    8  1.881E-23  2339.9445     HDO    000 16  4 12   000 16  3 13     6   5    24   4
21     91.23902    3   3.192E-22    9  2.625E-20   293.6365     HDO    000  6  2  5   000  5  2  4     0   5    -2   5
20     91.48736    3   2.340E-23   11  2.411E-23  1705.9589     HDO    010  6  2  5   010  5  2  4     6   5    -1   5
21     91.67384    3   6.216E-22   87  2.993E-20   609.9465     HDO    000  8  3  6   000  8  2  7     4   5     2   5
20     91.80266    4   5.298E-24   21  2.981E-24  2632.6598     HDO    010 11  4  7   010 11  3  8              -2   5
20     92.13178    4   1.717E-23   43  1.300E-23  2430.9938     HDO    000 16  5 11   000 16  4 12     1   6   -58   4
21     92.24308    4   6.483E-21 >100  1.184E-20   859.3925     HDO    000  9  4  5   000  9  3  6     4   5    -3   5
20     92.56717    4   2.343E-23   12  4.125E-23  1049.1243     HDO    000 11  2  9   000 11  2 10    -9   5     0   5
21     93.19792    7   1.356E-22   20  2.273E-21   615.9686     HDO    000  6  5  2   000  5  5  1    18   6   -35   5
21     93.19909   10   2.518E-22 >100  2.273E-21   615.9688     HDO    000  6  5  1   000  5  5  0    22   5    33   5
20     93.32198    3   8.332E-24    7  8.790E-24  2124.9767     HDO    010  9  2  7   010  8  3  6    -2   5     4   5
20     93.49712    5   2.589E-24   22  1.803E-24  2066.3040     HDO    010  6  5  2   010  5  5  1              -5   5
20     93.49807    4   4.629E-24 >100  1.804E-24  2066.3039     HDO    010  6  5  1   010  5  5  0             -12   5
21     93.64804    3   8.850E-22 >100  7.610E-21   480.2426     HDO    000  6  4  3   000  5  4  2    -4   5     0   5
21     93.67271    4   6.049E-23    9  1.996E-22  1712.8238     HDO    010  7  0  7   010  6  1  6    -5   5    12   5
21     93.71164    4   3.552E-20   48  7.620E-21   480.2589     HDO    000  6  4  2   000  5  4  1    -6   5    -5   5
20     93.73200    3   2.705E-23   13  3.465E-23  1915.3450     HDO    010  8  1  7   010  8  0  8    -4   5     0   5
21     93.76081    3   1.244E-22   48  2.119E-22    15.5082     HDO    000  2  2  0   000  1  0  1    -2   5    -7   6
21     93.84864    3   5.918E-22 >100  1.649E-20   373.6659     HDO    000  6  3  4   000  5  3  3    -1   5    -3   5
20     93.89975    7   4.578E-24   31  3.117E-24  2266.1751     HDO    000 16  4 13   000 15  5 10     0   7    38   4
20     93.95892    6   7.358E-24   11  6.420E-24  1915.1876     HDO    010  6  4  3   010  5  4  2               4   5
20     94.01805    4   7.093E-24    9  6.425E-24  1915.2028     HDO    010  6  4  2   010  5  4  1    10   5    -2   5
20     94.18825    3   1.321E-23    7  1.462E-23  1795.7881     HDO    010  6  3  4   010  5  3  3    -5   5    -2   5
21     94.54573    3   6.740E-22    9  1.912E-19   308.6157     HDO    000  7  0  7   000  6  1  6    -4   5    -4   5
20?    94.60169    8   2.384E-24   24  7.865E-25  2523.1262     HDO    000 17  4 14   000 16  5 11             -20   4
21     95.10267    5   7.132E-23   27  1.982E-22  1472.1976     HDO    010  3  2  2   010  2  1  1     0   5   -16   5
20     95.13440    3   3.890E-23   21  5.495E-23  1808.1276     HDO    010  7  2  6   010  7  1  7    -1   5    -5   5
21     95.21741    3   2.223E-22   24  4.916E-21  1046.4741     HDO    000 11  2  9   000 11  1 10    -1   5     5   5
21     95.25357    3   6.398E-22 >100  1.688E-20   374.4100     HDO    000  6  3  3   000  5  3  2     1   5    -6   5
20     95.30388    3   4.475E-22 >100  3.020E-23  1712.8238     HDO    010  7  1  7   010  6  1  6     1   5     9   5
20     95.36714    5   4.494E-24   12  4.044E-24   384.8756     HDO    000  5  4  2   000  6  2  5               7   5
20     95.37504    3   5.015E-23   14  9.860E-23  1598.0681     HDO    000 13  4  9   000 12  5  8   -18   6     6   5
20     95.56706    4   1.406E-23   10  1.496E-23  1796.5159     HDO    010  6  3  3   010  5  3  2     7   6     1   5
21     95.82994    3   4.620E-22   27  3.248E-20   308.6157     HDO    000  7  1  7   000  6  1  6     0   5    -3   5
21     96.51463    4   4.095E-23   96  5.385E-23  1903.2620     HDO    010  7  3  5   010  7  2  6    -3   7   -12   5
21     96.52501   11   2.855E-23 >100  3.140E-23  1709.9714     HDO    010  7  0  7   010  6  0  6    -3  10    -1   5
20?    96.60426   13   1.233E-24   30  3.660E-25  3024.8927     HDO    100  7  1  7   100  6  0  6              -8   5
21     96.73936    3   4.092E-22   33  3.158E-20   513.2072     HDO    000  8  2  7   000  8  1  8    -1   5     1   5
21     96.84670    3   3.969E-22   21  3.354E-20   306.3148     HDO    000  7  0  7   000  6  0  6    -2   5    -2   5
20     97.10278    3   1.489E-23    8  1.845E-23  1141.6915     HDO    000 10  5  6   000 11  2  9     3   5    -3   5
20     97.11603    3   3.861E-23   35  4.481E-23  2169.0591     HDO    000 15  5 10   000 15  4 11     0   5     4   5
21     97.27094    3   3.946E-22   17  3.607E-20   265.2362     HDO    000  6  1  5   000  5  1  4    -1   5    -1   5
21     97.43076    3   8.920E-23    8  3.934E-22   512.5158     HDO    000  8  2  7   000  8  0  8    -6   5     4   5
21     97.59778    3   7.028E-22 >100  2.192E-20   711.7953     HDO    000  8  4  4   000  8  3  5    -2   5   -20   5
21     98.10594   10   1.889E-23   27  3.409E-23  1673.0176     HDO    010  6  1  5   010  5  1  4     4   5    17   5
21     98.13083    3   7.631E-22    5  2.087E-19   306.3148     HDO    000  7  1  7   000  6  0  6    -9   5    -9   5
21     98.15635    3   1.188E-22   31  2.224E-22  1709.9714     HDO    010  7  1  7   010  6  0  6    -1   5    13   5
20     98.24402    5   6.554E-24   12  6.820E-24  2449.3214     HDO    010 10  4  6   010 10  3  7     4   5     1   5
21     98.27021    3   2.807E-22   10  1.917E-20   743.0973     HDO    000  9  3  7   000  9  2  8    -1   5    -1   5
20     98.33601    9   2.959E-24   24  2.143E-24   303.9948     HDO    000  4  4  0   000  5  2  3   -20   9    59   5
21     98.93785    3   6.762E-22    6  1.557E-19    58.1269     HDO    000  3  2  1   000  2  1  2     3   5     3   5
20     99.15590    3   1.197E-23   15  1.199E-23  1247.9648     HDO    000 12  3 10   000 13  0 13     0   5    69   5
21     99.55419    3   3.414E-22    8  2.962E-20   303.9948     HDO    000  6  2  4   000  5  2  3    -2   5    -3   5
21     99.97318   11   5.724E-23   32  1.425E-22   473.9176     HDO    000  6  4  3   000  7  1  6     4   6    15   5
21     99.97318   11                   4.744E-24  1432.7583     HDO    000 13  2 11   000 14  1 14             -42   5
21    100.02368    3   3.043E-22   24  1.062E-20   701.6203     HDO    000  9  2  7   000  8  3  6    -3   5     6   5
20    100.20512    3   3.765E-22 >100  2.733E-23  1716.6959     HDO    010  6  2  4   010  5  2  3    11   5    -1   5
21    100.49026    3   1.488E-22   16  1.238E-21  1106.2642     HDO    000 11  3  8   000 10  4  7     0   6    -3   5
21    100.50572    4   1.128E-22   47  2.809E-22  1745.8966     HDO    000 14  3 11   000 14  2 12    -1   5    19   5
21    100.58054    3   7.447E-22    7  1.867E-19   116.4613     HDO    000  4  2  3   000  3  1  2     0   5    -6   6
21    100.94410    4   8.308E-23   24  2.276E-22   634.7909     HDO    000  9  1  8   000  9  1  9     0   5    -4   5
21    101.30687    3   1.018E-21 >100  1.973E-20   634.4281     HDO    000  9  1  8   000  9  0  9    -4   5    -5   5
21    101.64796    3   4.019E-22   14  3.553E-20   581.9620     HDO    000  7  4  3   000  7  3  4    -2   5     0   5
20    101.92852    3   2.319E-23    5  3.721E-23  2023.0481     HDO    010  8  3  6   010  8  2  7    -3   5    -3   5
20    102.21944    4   5.744E-24    7  5.900E-24  2459.3606     HDO    010 11  2  9   010 11  1 10    -4   5     2   5
21    102.98699    3   8.597E-23    8  3.240E-22   473.9176     HDO    000  7  3  5   000  7  1  6     1   5    -4   5
21    103.05724    4   6.790E-23   10  2.545E-22   598.5631     HDO    000  8  3  6   000  8  1  7    -4   5    -2   5
20    103.45135    4   6.781E-24   10  6.320E-24  2604.1462     HDO    000 17  4 13   000 17  3 14     4   5    37   4
21    103.94355    4   4.573E-23    7  1.445E-22  1922.8881     HDO    000 14  5  9   000 14  4 10     8   5    13   5
21    104.30696    3   4.196E-22   12  4.929E-20   469.6636     HDO    000  6  4  2   000  6  3  3     0   5     2   5
20    104.74935    3   1.397E-23    6  1.416E-23  2283.2803     HDO    010  9  4  5   010  9  3  6     5   5    -7   5
21    105.00726    3   9.522E-23   17  3.448E-22   362.5072     HDO    000  6  3  4   000  6  1  5    -1   5    -8   5
21    105.51900    3   9.090E-23   28  1.884E-22  1463.5052     HDO    010  3  2  1   010  2  1  2     4   5     1   5
21    105.55178    3   4.895E-22   25  2.595E-20   384.8756     HDO    000  7  2  6   000  6  2  5    -4   5    -3   5
21    105.63246    3   6.514E-23   28  1.704E-22   735.7351     HDO    000  9  3  7   000  9  1  8    -2   5     1   5
20    105.81506   25   1.488E-19 >100  6.105E-23  1903.2620     HDO    010  8  1  7   010  7  2  6   -18   5    14   5
20    105.81556   44   5.092E-19 >100  2.377E-23  1797.4463     HDO    010  7  2  6   010  6  2  5    32  20   -17   5
21    105.84883    3   4.236E-22    8  5.600E-20   374.4100     HDO    000  5  4  1   000  5  3  2    -4   5    -6   5
20?   105.98186   15   8.463E-25   33  8.090E-25  2659.7614     HDO    000 17  5 13   000 16  6 10             -26   4
21    106.21159    3   1.017E-22   22  2.172E-22  1522.9301     HDO    010  4  2  3   010  3  1  2     0   5   -11   5
21    106.21756    3   3.166E-22   27  1.137E-20   889.5757     HDO    000 10  3  8   000 10  2  9    -2   5    -1   5
21    106.37618    3   4.110E-22   11  5.115E-20   467.5145     HDO    000  6  4  3   000  6  3  4     3   5     4   5
21    106.41918    3   3.836E-22   11  3.870E-20   576.9047     HDO    000  7  4  4   000  7  3  5    -4   5    -3   5
21    106.57671    3   5.421E-22   19  5.670E-20   373.6659     HDO    000  5  4  2   000  5  3  3    -4   5    -5   5
21    106.65343    3   9.687E-22   75  4.464E-20   295.6775     HDO    000  4  4  0   000  4  3  1    -2   5    68   5
20    106.80269    3   1.162E-22 >100  4.125E-23  1916.2455     HDO    010  8  2  7   010  8  1  8     2   5     4   5
21    106.84181    3   4.557E-22   16  4.479E-20   295.4873     HDO    000  4  4  1   000  4  3  2    -5   5   -44   5
21    106.94270    3   3.306E-22   10  2.583E-20   701.6203     HDO    000  8  4  5   000  8  3  6     0   5    11   5
21    107.21726    4   8.329E-23   31  1.904E-22  1808.1276     HDO    010  8  0  8   010  7  1  7    -9   5   -10   5
20?   107.70315   11   1.185E-24   44  3.699E-25  1915.3450     HDO    010  8  2  7   010  8  0  8              -3   5
21    108.07017    3   6.689E-22    4  1.812E-19   404.4457     HDO    000  8  0  8   000  7  1  7    -2   5     8   5
20    108.11769   11   8.971E-22 >100  2.666E-23  1808.1276     HDO    010  8  1  8   010  7  1  7   -16   5   -20   5
21    108.13565    3   4.655E-22    7  6.385E-20   490.4274     HDO    000  8  1  7   000  7  2  6    -4   5    -4   5
21    108.20973    3   2.936E-22   10  1.558E-20   841.3675     HDO    000  9  4  6   000  9  3  7    -2   5    -4   5
21    108.30642    3   4.575E-22   48  2.175E-20   634.7909     HDO    000  9  2  8   000  9  1  9     1   6     5   5
21    108.33756    3   9.288E-21   26  9.125E-22   872.7905     HDO    000  7  6  1   000  6  6  0    -1   5     4   5
21    108.33756    3                   9.125E-22   872.7905     HDO    000  7  6  2   000  6  6  1    -1   5   -10   5
21    108.42960    3   1.108E-22   15  2.980E-22   265.2362     HDO    000  5  3  3   000  5  1  4    -1   5    -2   5
21    108.66921    3   6.821E-23    7  2.454E-22   634.4281     HDO    000  9  2  8   000  9  0  9     2   5     5   5
20?   108.67153    8   2.492E-24   24  6.735E-25  2340.7726     HDO    010  7  6  1   010  6  6  0    -4   8    -7   5
20    108.67153    8                   6.735E-25  2340.7727     HDO    010  7  6  2   010  6  6  1    -4   8    -5   5
20    108.69251    6   2.372E-24   17  2.277E-24   293.6365     HDO    000  4  4  1   000  5  2  4   -19   6   -46   5
21    108.76151    3   3.477E-22   11  2.870E-20   404.4457     HDO    000  8  1  8   000  7  1  7    -1   5     5   5
20    108.82869    3   2.591E-23   28  2.369E-23  2156.4540     HDO    010  9  3  7   010  9  2  8   -10   5    -7   5
21    108.84000    3   2.115E-22   17  3.522E-21   709.1669     HDO    000  7  5  3   000  6  5  2    -1   5    17   5
21    108.84580    3   2.231E-22    9  3.522E-21   709.1676     HDO    000  7  5  2   000  6  5  1    -1   5    -4   5
21    108.84859   15   1.538E-23   80  2.722E-23  1806.4964     HDO    010  8  0  8   010  7  0  7     1   5     3   5
20    109.18623    4   3.085E-24    9  2.788E-24  2159.8012     HDO    010  7  5  3   010  6  5  2     2   5     2   5
20    109.19138    3   4.169E-24    8  2.788E-24  2159.8021     HDO    010  7  5  2   010  6  5  1     2   6     1   5
21    109.35434    3   3.861E-22   13  2.918E-20   403.1615     HDO    000  8  0  8   000  7  0  7    -5   5     2   5
21    109.39017    3   3.925E-22   29  1.721E-20   467.5145     HDO    000  7  3  5   000  6  3  4    -1   5     4   5
21    109.43317    3   4.764E-22 >100  8.905E-21   573.8907     HDO    000  7  4  4   000  6  4  3     0   5    -4   5
21    109.63941    3   1.168E-21   59  8.930E-21   573.9706     HDO    000  7  4  3   000  6  4  2     0   5    -4   5
20    109.67967    3   1.694E-23    5  2.013E-23  1221.5372     HDO    000 12  2 10   000 12  2 11     1   5     4   5
21    109.74903    4   5.436E-23   10  2.009E-22  1806.4964     HDO    010  8  1  8   010  7  0  7    -3   5    -6   5
20    109.79869    4   7.669E-24   10  7.490E-24  2009.1465     HDO    010  7  4  4   010  6  4  3    -4   5     2   5
20    109.80040    3   1.620E-23   10  1.522E-23  1889.9764     HDO    010  7  3  5   010  6  3  4    -7   5    -1   5
20    109.99055    4   8.289E-24    9  7.510E-24  2009.2208     HDO    010  7  4  3   010  6  4  2     9   5     2   5
21    110.04567    3   6.790E-22    4  1.890E-19   403.1615     HDO    000  8  1  8   000  7  0  7    -6   5    -2   5
20    110.32578    3   8.276E-23 >100  2.620E-23  2135.0550     HDO    010  8  4  4   010  8  3  5     2   9    -1   5
21    110.47086    3   1.647E-21   85  8.615E-21   995.7933     HDO    000 10  4  7   000 10  3  8    -1   5   -10   5
20    110.49739    3   6.053E-24    7  5.500E-24  1432.7465     HDO    000 13  3 11   000 14  0 14    -2   5    -2   5
21?   110.60831   10   9.793E-24   32  2.552E-23  2036.5736     HDO    010  9  1  8   010  9  0  9    14  14    -4   5
21    110.65291    3   7.267E-22    5  1.886E-19   182.9835     HDO    000  5  2  4   000  4  1  3    -5   5   -10   5
21    110.72864    4   4.190E-23   13  9.890E-23   885.0645     HDO    000 10  3  8   000 10  1  9   -14   5   -12   5
21    110.89154    3   1.707E-22   14  7.415E-22    46.1731     HDO    000  3  2  1   000  2  0  2    -1   5    -5   5
21    111.18801    3   2.203E-22   15  2.724E-21  1220.0289     HDO    000 12  2 10   000 12  1 11    -1   5     8   5
21    111.39685   20                   4.293E-22  1693.4430     HDO    000 13  5  8   000 13  4  9              12   5
21    111.41047    3   4.303E-22   17  3.302E-20   362.5072     HDO    000  7  1  6   000  6  1  5     0   5     2   5
20    111.72256    7   1.103E-24   19  8.880E-25  1846.4021     HDO    000 13  6  8   000 14  3 11             -15   5
21    112.29849    3   1.044E-21   73  1.788E-20   469.6636     HDO    000  7  3  4   000  6  3  3     2   5     5   5
21    112.33801   30                   3.107E-23  1771.1233     HDO    010  7  1  6   010  6  1  5              30   5
21    112.50360    3   8.754E-23   18  1.957E-22   182.9835     HDO    000  4  3  2   000  4  1  3    -6   5   -12   5
20    112.67155    8   1.762E-23   26  1.579E-23  1892.0830     HDO    010  7  3  4   010  6  3  3   -10  17    -3   5
21    113.92832    3   2.253E-22    8  4.402E-21  1164.5097     HDO    000 11  4  8   000 11  3  9     1   5    -6   5
20    114.45676    3   4.312E-23   32  4.241E-23  2004.7546     HDO    010  7  4  3   010  7  3  4    -3   5    -6   5
20    114.56946    5   3.528E-24   13  3.209E-24  2408.5565     HDO    000 16  5 11   000 15  6 10    -5   5   -19   4
21    115.38540    3   2.385E-22    8  6.265E-21  1049.1243     HDO    000 11  3  9   000 11  2 10    -3   5     5   5
20    115.86650    5   2.747E-24   15  2.162E-24  1630.0297     HDO    000 14  2 12   000 15  1 15    -6   6   -40   5
21    115.91380    3   6.657E-23    6  2.148E-22  1590.0450     HDO    010  5  2  4   010  4  1  3    -6   5   -11   5
21    115.94779    4   3.998E-23    9  1.306E-22   769.1168     HDO    000 10  1  9   000 10  1 10    -4   5     9   5
21    116.13466    3   4.128E-22   21  1.305E-20   768.9299     HDO    000 10  1  9   000 10  0 10    -2   5    10   5
20    116.31580   12   1.080E-24   29  2.948E-25  1883.4610     HDO    010  7  3  5   010  7  1  6               5   5
20    116.31957    5   1.345E-24   45  7.890E-25  2716.1700     HDO    010 12  3  9   010 11  4  8             -32   5
20    116.38615   10   1.740E-24   25  1.488E-24   701.6203     HDO    000  7  5  3   000  8  3  6   -15  14   -25   5
21    116.47774    3   4.982E-23   19  1.179E-22  1970.6607     HDO    000 15  3 12   000 15  2 13     1   5    -3   5
21    116.56242    5   3.187E-23    8  7.935E-23   116.4613     HDO    000  3  3  1   000  3  1  2    11   6     1   6
21    116.57446    3   4.576E-22   20  2.881E-20   403.5490     HDO    000  7  2  5   000  6  2  4    -2   5     2   5
21    117.13783    5   2.752E-23   56  5.875E-23  1892.0830     HDO    010  6  4  2   010  6  3  3    -2   5    -4   5
20    117.18021    3   1.275E-23    4  1.397E-23  2303.1586     HDO    010 10  3  8   010 10  2  9    -1   5     3   5
20    117.45150    3   2.354E-23    4  2.652E-23  1816.9010     HDO    010  7  2  5   010  6  2  4     2   5     2   5
21    117.73533    4   3.942E-23   14  9.480E-23   362.5072     HDO    000  5  4  2   000  6  1  5   -13   5   -11   5
20    117.74994    3   9.483E-24    4  9.235E-24  2265.2827     HDO    010 10  2  8   010  9  3  7     0   5     1   5
20    118.03555    3   3.468E-23    6  5.040E-23  1046.4741     HDO    000 11  3  9   000 11  1 10    -2   5     1   5
20    118.28822    5   2.469E-24   12  2.016E-24  2879.4239     HDO    000 18  4 14   000 18  3 15     9   6    75   4
21    118.35619    3   1.504E-22    8  1.158E-21  1481.4436     HDO    000 12  5  7   000 12  4  8    -4   5    -5   5
21    118.68683    3   2.936E-23   15  6.675E-23  1796.5159     HDO    010  5  4  1   010  5  3  2    -3   5    -2   5
21    118.70937    3   1.983E-22    7  2.092E-21  1347.1200     HDO    000 12  4  9   000 12  3 10    -1   5    -1   5
19    119.12659   32   3.850E-25   51  2.697E-25  3228.4078     HDO    100  9  0  9   100  8  1  8              19   5
21    119.16845    5   1.921E-23   14  4.580E-23  1999.7768     HDO    010  7  4  4   010  7  3  5     6   5     4   5
21    119.17020    5   2.296E-23   11  6.075E-23  1889.9764     HDO    010  6  4  3   010  6  3  4     4   5     5   5
20    119.39548    3   2.228E-23    5  2.843E-23  2037.0585     HDO    010  9  2  8   010  9  1  9     1   5     4   5
21    119.39962    4   3.148E-23   13  6.750E-23  1795.7881     HDO    010  5  4  2   010  5  3  3     4   5     8   5
20    119.49653    3   3.375E-23   12  5.325E-23  1717.5214     HDO    010  4  4  0   010  4  3  1    -4   5    -4   5
21    119.51910    3   4.282E-22   14  2.216E-20   490.4274     HDO    000  8  2  7   000  7  2  6    -3   5    -4   5
20    119.57364    6   3.622E-24   16  3.253E-24  2633.3521     HDO    010 12  2 10   010 12  1 11   -12   6     2   5
21    119.63112   58   1.407E-23 >100  3.045E-23  2124.9767     HDO    010  8  4  5   010  8  3  6             -18   5
21    119.63931    3   8.088E-22    9  1.739E-19   265.2362     HDO    000  6  2  5   000  5  1  4    -2   5     0   5
21    119.68074    6   2.620E-23   33  5.340E-23  1717.3356     HDO    010  4  4  1   010  4  3  2    -1   5    -2   5
20    119.78613    3   1.713E-23    5  2.023E-23  1903.2620     HDO    010  8  2  7   010  7  2  6    -3   5     2   5
20    119.87699   12   9.400E-25   30  8.275E-25  3089.1834     HDO    000 18  6 12   000 18  5 13              68   4
21    120.32812    3   5.975E-23    7  1.599E-22  1916.2455     HDO    010  9  0  9   010  8  1  8    -4   5     0   5
21    120.45900    3   3.037E-22   11  1.378E-20   769.1168     HDO    000 10  2  9   000 10  1 10     0   5    11   5
21    120.64587    3   4.961E-23   12  1.358E-22   768.9299     HDO    000 10  2  9   000 10  0 10     8   5    12   5
20    120.81304    3   1.686E-23    5  2.104E-23  1916.2455     HDO    010  9  1  9   010  8  1  8     0   5     1   5
20    120.82693    3   1.722E-23    8  1.827E-23  2265.2827     HDO    010  9  4  6   010  9  3  7     0   5     0   5
21    121.22098    3   6.276E-22    5  1.514E-19   513.2072     HDO    000  9  0  9   000  8  1  8     0   5     3   5
21    121.22875    8   1.169E-23   45  2.126E-23  1915.3450     HDO    010  9  0  9   010  8  0  8     2  13     8   5
21    121.44518    3   7.000E-22    6  1.525E-19   100.3909     HDO    000  4  2  2   000  3  1  3    -1   5    -7   6
21    121.58377    3   4.594E-22   23  2.268E-20   513.2072     HDO    000  9  1  9   000  8  1  8     3   5     3   5
21    121.68076    3   3.347E-23   17  6.805E-23  1801.2074     HDO    000 14  4 10   000 13  5  9    -4   5     7   5
21    121.71357    3   5.082E-23    6  1.641E-22  1915.3450     HDO    010  9  1  9   010  8  0  8     4   5    -1   5
21    121.91229    3   4.426E-22   17  2.286E-20   512.5158     HDO    000  9  0  9   000  8  0  8     1   5    -7   5
21    122.27509    3   6.956E-22    5  1.544E-19   512.5158     HDO    000  9  1  9   000  8  0  8    -4   5    -6   5
20    122.51324    6   2.591E-24   13  2.351E-24  1630.0243     HDO    000 14  3 12   000 15  0 15    -4   9     0   5
20    123.01715    3   9.610E-24    5  1.004E-23  2420.3387     HDO    010 10  4  7   010 10  3  8     1   5    -8   5
20    123.02102   19   5.979E-25   57  6.175E-25  2831.9296     HDO    100  3  3  0   100  2  2  1               4   5
21    123.30490    3   1.080E-22    7  2.872E-22  1171.5316     HDO    000  8  7  1   000  7  7  0     0   5     5   5
21    123.30490    3                   2.872E-22  1171.5316     HDO    000  8  7  2   000  7  7  1     0   5    -3   5
21    123.48289    3   4.642E-22   18  1.080E-20   841.3675     HDO    000 10  2  8   000  9  3  7    -2   5    -6   5
21    123.75461    3   9.682E-22    3  3.540E-19   109.2691     HDO    000  3  3  1   000  2  2  0     1   5    -6   6
21    123.87549   15   3.928E-21   13  1.268E-21   981.1281     HDO    000  8  6  3   000  7  6  2    -3   5    15   5
21    123.87549   15                   1.268E-21   981.1280     HDO    000  8  6  2   000  7  6  1    -3   5   -24   5
21    124.08125    3   1.977E-21   21  2.797E-21  1287.2387     HDO    000 11  5  6   000 11  4  7    -6   5     7   5
21    124.12498    3   9.264E-22    2  3.554E-19   108.9262     HDO    000  3  3  0   000  2  2  1     3   5    -4   6
21    124.13373    5   2.483E-23   16  5.930E-23  2023.0481     HDO    010  9  1  8   010  8  2  7    -4  18   -10   5
20    124.25179    7   1.872E-24   16  9.335E-25  2449.4442     HDO    010  8  6  3   010  7  6  2    14  17    24   5
20    124.25179    7                   9.335E-25  2449.4443     HDO    010  8  6  2   010  7  6  1              -4   5
21    124.42871    3   5.909E-23    8  1.941E-22  1673.0176     HDO    010  6  2  5   010  5  1  4    -3   5    -3   5
21    124.52570    3   1.965E-21   19  3.687E-21   818.0067     HDO    000  8  5  4   000  7  5  3    -5   5     8   5
21    124.54852    3   2.110E-22    6  3.688E-21   818.0134     HDO    000  8  5  3   000  7  5  2     0   5   -16   5
21    124.64535    3   4.223E-22   17  2.633E-20   473.9176     HDO    000  8  1  7   000  7  1  6    -2   5    -7   5
21    124.71564    3   3.360E-22    9  1.509E-20   576.9047     HDO    000  8  3  6   000  7  3  5     0   5    -1   5
21    124.85214    3   1.452E-22    5  9.270E-22  1543.2439     HDO    000 13  4 10   000 13  3 11    -2   5     8   5
20    124.91716    3   3.805E-24    8  2.910E-24  2268.9874     HDO    010  8  5  4   010  7  5  3     1   5     0   5
20    124.93737    3   3.194E-24    5  2.910E-24  2268.9934     HDO    010  8  5  3   010  7  5  2    -3   5    -7   5
20    125.19992    3   1.321E-23    5  1.330E-23  1999.7768     HDO    010  8  3  6   010  7  3  5    -6   5     2   5
21    125.23914    3   3.034E-22    8  8.320E-21   683.3239     HDO    000  8  4  5   000  7  4  4    -5   6    11   5
21    125.58283    3   2.286E-22    7  3.207E-21  1221.5372     HDO    000 12  3 10   000 12  2 11    -1   5    -3   5
20    125.61594    3   2.274E-23    4  2.461E-23  1883.4610     HDO    010  8  1  7   010  7  1  6     3   5     2   5
20    125.66277    3   6.973E-24    5  6.975E-24  2118.9452     HDO    010  8  4  5   010  7  4  4    -1   6    -2   5
21    125.78316    3   6.657E-22   25  8.370E-21   683.6100     HDO    000  8  4  4   000  7  4  3     1   5   -13   5
21    125.78856    3   5.579E-22   14  6.095E-20   609.9465     HDO    000  9  1  8   000  8  2  7     1   5     0   5
20    126.07523    3   8.670E-24    5  8.490E-24  1406.6566     HDO    000 13  2 11   000 13  2 12    -6   5   -10   5
20    126.16942    3   7.200E-24    4  7.015E-24  2119.2114     HDO    010  8  4  4   010  7  4  3    -2   5     5   5
20    126.42047    3   5.381E-24    4  5.090E-24  2589.7496     HDO    010 11  4  8   010 11  3  9    -2   5     3   5
21    126.68747    3   1.478E-22    8  1.048E-21  1278.4381     HDO    000 12  3  9   000 11  4  8     1   5     9   5
20    126.86271    3   8.168E-24    5  7.655E-24  2462.8868     HDO    010 11  3  9   010 11  2 10     1   5   -12   5
21    126.91366    3   1.901E-21   27  1.377E-21  1405.8182     HDO    000 13  2 11   000 13  1 12    -1   5    -7   5
20    127.09113    8   1.603E-23   33  2.269E-23  1220.0289     HDO    000 12  3 10   000 12  1 11    -5  10    -4   5
20    127.20571    6   1.602E-24   15  1.407E-24   581.9620     HDO    000  6  5  1   000  7  3  4     2  10    19   5
21    127.92016    3   7.421E-22    5  1.483E-19   362.5072     HDO    000  7  2  6   000  6  1  5    -2   5    -1   5
21    128.32944    3   5.318E-22   35  6.005E-21  1110.7597     HDO    000 10  5  5   000 10  4  6    -1   5     3   5
20    128.41479    4   3.787E-24    9  3.410E-24  2797.6195     HDO    000 17  6 11   000 17  5 12    -3   5    63   4
21    128.49561    3   5.726E-23    8  1.843E-22  1505.5931     HDO    010  4  2  2   010  3  1  3    -2   5    -6   5
21    129.83321    3   8.841E-22   21  1.587E-20   581.9620     HDO    000  8  3  5   000  7  3  4    -3   5    -6   5
20    130.30035    3   1.292E-23    4  1.397E-23  2004.7546     HDO    010  8  3  5   010  7  3  4    -7   5    -5   5
21    130.35038    3   2.987E-23    8  6.555E-23   916.1236     HDO    000 11  1 10   000 11  1 11     4   5   -15   5
21    130.44525    3   1.913E-21   16  7.825E-21   916.0289     HDO    000 11  1 10   000 11  0 11    -2   5     2   5
21    130.50580    3   1.781E-22    5  1.398E-21    91.3303     HDO    000  4  2  2   000  3  0  3    -1   5   -11   6
20    130.90171    6   1.283E-24   11  8.945E-25  1839.7590     HDO    000 15  2 13   000 16  1 16     1  12     6   5
20    131.18414    4   2.636E-24   10  2.398E-24  2773.1064     HDO    010 12  4  9   010 12  3 10    -4   5    -3   5
21    131.25087    3   1.138E-21   16  1.141E-20   951.6356     HDO    000  9  5  4   000  9  4  5    -3   5    -3   5
21    132.12848    3   1.183E-21   12  3.178E-21  1278.4381     HDO    000 11  5  7   000 11  4  8    -8   5   -11   5
21    132.13861    3   5.428E-23    4  1.621E-22  1771.1233     HDO    010  7  2  6   010  6  1  5    -5   5    -9   5
21    132.23859    3   1.432E-21   23  1.441E-21  1465.8294     HDO    000 12  5  8   000 12  4  9     1   5    -6   5
20    132.26181    7   1.662E-24   18  1.453E-24   576.9047     HDO    000  6  5  2   000  7  3  5    -9  13   -41   5
21    132.30470    3   9.582E-23    5  3.842E-22  1752.5375     HDO    000 14  4 11   000 14  3 12    -2   5     1   5
21    132.53009    4   4.529E-22   58  6.425E-21  1106.2642     HDO    000 10  5  6   000 10  4  7     1   5     1   5
21    132.67849   13   6.113E-24   24  1.806E-23  2170.4801     HDO    010 10  2  9   010 10  1 10     2   5     3   5
20    132.82852    3   3.656E-23   12  4.592E-23  2207.1164     HDO    000 16  3 13   000 16  2 14    -4   5    40   4
21    132.96520    3   4.175E-22    7  2.365E-20   520.1235     HDO    000  8  2  6   000  7  2  5    -2   5     1   5
21    133.00041    3   1.280E-21   20  8.060E-21   916.1236     HDO    000 11  2 10   000 11  1 11    -4   5   -31   5
21    133.09533    4   2.556E-23    9  6.675E-23   916.0289     HDO    000 11  2 10   000 11  0 11    -9   5    -9   5
21    133.11133    3   1.232E-22    7  6.025E-22  1668.0959     HDO    000 13  5  9   000 13  4 10    -1   5   -12   5
21    133.15077    3   3.964E-22   18  1.671E-20   609.9465     HDO    000  9  2  8   000  8  2  7    -1   5    -3   5
21    133.16498    4   4.132E-23    7  1.205E-22  2037.0585     HDO    010 10  0 10   010  9  1  9    -1   5   -12   5
21    133.16893    3   7.866E-22   32  1.909E-20   809.3933     HDO    000  8  5  3   000  8  4  4    -2   5    14   5
21    133.20758    3   4.612E-21   10  1.177E-20   949.5773     HDO    000  9  5  5   000  9  4  6    -4   8    -3   5
20    133.40584    3   1.418E-23    7  1.521E-23  2023.0481     HDO    010  9  2  8   010  8  2  7    -4   5     0   5
21    133.42156   20   5.740E-24   28  1.501E-23  2037.0585     HDO    010 10  1 10   010  9  1  9    -1   5    -3   5
21    133.61619    3   9.842E-23    5  4.170E-22  1521.0422     HDO    010  3  3  1   010  2  2  0    -3   5    -6   5
20    133.64990    3   1.475E-23    5  1.509E-23  2036.5736     HDO    010 10  0 10   010  9  0  9    12  10    -8   5
20    133.83338    8   1.363E-24   17  1.277E-24  2919.1356     HDO    010 12  5  7   010 12  4  8   -13   8    -7   5
21    133.90647    3   4.535E-23    5  1.221E-22  2036.5736     HDO    010 10  1 10   010  9  0  9    -2   5     0   5
21    133.96927    3   6.457E-22   17  1.933E-20   808.5629     HDO    000  8  5  4   000  8  4  5    -2   5   -16   5
21    133.99528   23   1.057E-22   65  4.186E-22  1520.6901     HDO    010  3  3  0   010  2  2  1    -1  65    -1   5
20    134.06902    3   2.047E-23    3  2.170E-23  1934.3525     HDO    010  8  2  6   010  7  2  5    -2   5    -3   5
21    134.13897    3   8.317E-22   32  1.135E-19   634.7909     HDO    000 10  0 10   000  9  1  9    -1   5    -7   5
21    134.32577    3   5.389E-22   17  1.618E-20   634.7909     HDO    000 10  1 10   000  9  1  9    -1   5   -13   5
21    134.40349    3   4.958E-22   12  2.766E-20   683.6100     HDO    000  7  5  2   000  7  4  3    -1   5     9   5
21    134.50176    3   6.479E-22   17  1.625E-20   634.4281     HDO    000 10  0 10   000  9  0  9     1   5    -3   5
21    134.68263    3   6.277E-22   25  2.778E-20   683.3239     HDO    000  7  5  3   000  7  4  4    -1   5   -21   5
21    134.68855    3   7.209E-22   22  1.147E-19   634.4281     HDO    000 10  1 10   000  9  0  9     0   5   -10   5
20    134.95175    8   1.171E-24   21  9.365E-25  1839.7560     HDO    000 15  3 13   000 16  0 16     2   6    -8   5
21    134.97993    3   7.076E-23    5  2.338E-22  1884.8422     HDO    000 14  5 10   000 14  4 11    -2   5    -7   5
21    135.19718    3   4.704E-22   12  3.318E-20   573.9706     HDO    000  6  5  1   000  6  4  2     1   5    17   5
21    135.27583    3   5.431E-22   28  3.323E-20   573.8907     HDO    000  6  5  2   000  6  4  3    -1   5   -39   5
20    135.36404    3   5.220E-24    4  4.816E-24  1532.7319     HDO    000 13  4 10   000 13  2 11    -4   5    -1   5
21    135.70992    3   6.142E-22   15  2.804E-20   480.2589     HDO    000  5  5  0   000  5  4  1    -1   5    -2   5
21    135.72600    3   5.881E-22   14  2.805E-20   480.2426     HDO    000  5  5  1   000  5  4  2    -2   5     1   5
21    136.02883    3   6.791E-22    4  1.177E-19   473.9176     HDO    000  8  2  7   000  7  1  6    -2   5    -4   5
21    136.58709    3   1.136E-21   14  1.526E-21  1406.6566     HDO    000 13  3 11   000 13  2 12    -4   5   -22   5
20    136.63511    3   1.257E-23    4  1.284E-23  2523.1262     HDO    000 16  6 10   000 16  5 11     0   5   -17   4
20    136.74650    3   2.055E-23    3  2.334E-23  1141.6915     HDO    000 11  4  8   000 11  2  9     0   5    -6   5
20    137.09280    3   3.433E-23    5  3.260E-23   265.2362     HDO    000  4  4  1   000  5  1  4    -4   5   -44   5
21    137.17199    3   4.459E-22   16  1.875E-20   598.5631     HDO    000  9  1  8   000  8  1  7     0   5    -2   5
20    137.36790   11   1.150E-24   17  1.053E-24  2970.0130     HDO    010 13  4 10   010 13  3 11              -5   5
20    137.42556    3   9.043E-24    4  9.040E-24  1405.8182     HDO    000 13  3 11   000 13  1 12     2   5   -15   5
20    137.58503    4   2.152E-24    9  2.010E-24  1618.7004     HDO    000 12  6  7   000 13  3 10     3   7   -26   5
20    137.68972    3   4.392E-24    5  3.899E-24  2635.4166     HDO    010 12  3 10   010 12  2 11    -9   5    -9   5
21    138.02753    3   3.356E-23    7  8.460E-23  2115.6441     HDO    000 15  5 11   000 15  4 12    -1   5   -18   5
21    138.06872    3   4.912E-23    5  7.195E-23  1510.8785     HDO    000  9  8  2   000  8  8  1    -2   5    -8   5
21    138.06872    3                   7.195E-23  1510.8786     HDO    000  9  8  1   000  8  8  0    -2   5    -5   5
20    138.10500    3   1.649E-23    3  1.740E-23  2009.0769     HDO    010  9  1  8   010  8  1  7    -3   5    -2   5
21    138.42249    3   1.023E-21    4  3.425E-19   157.0647     HDO    000  4  3  2   000  3  2  1     7   7    -6   5
21    138.73550    3   1.418E-22    6  3.615E-22  1294.8365     HDO    000  9  7  3   000  8  7  2    -2   5    13   5
21    138.73550    3                   3.615E-22  1294.8365     HDO    000  9  7  2   000  8  7  1    -2   5    -8   5
20    138.94567    5   2.066E-24   13  1.791E-24  1745.8966     HDO    000 14  4 11   000 14  2 12     2   7     3   5
21    139.29513    3   4.044E-23    8  1.246E-22   156.3823     HDO    000  4  3  1   000  4  1  4    -5   5    -8   5
21    139.43371    6   7.563E-22   42  1.200E-21  1105.0034     HDO    000  9  6  4   000  8  6  3     0   6     7   5
21    139.43632   30                   1.200E-21  1105.0038     HDO    000  9  6  3   000  8  6  2    23  60    32   5
20    139.57308    5   3.600E-24    9  3.077E-24  2724.4625     HDO    010 11  5  6   010 11  4  7    -6   5    -9   5
21    139.58706    3   4.314E-23    6  1.260E-22  1883.4610     HDO    010  8  2  7   010  7  1  6    -5   5    -4   5
21    139.74719    3   8.968E-22   13  1.146E-20   701.6203     HDO    000  9  3  7   000  8  3  6    -1   5    -1   5
20?   139.84902   16   9.667E-25   38  8.800E-25  2573.6958     HDO    010  9  6  4   010  8  6  3             -61   5
20    139.85050   40                   8.800E-25  2573.6961     HDO    010  9  6  3   010  8  6  2             -33   5
21    140.25258    3   2.421E-22    5  3.109E-21   942.5323     HDO    000  9  5  5   000  8  5  4    -1   5     2   5
21    140.28840    3   9.901E-22    2  3.476E-19   155.3890     HDO    000  4  3  1   000  3  2  2    -1   5    -6   5
21?   140.30594   16   4.526E-24   42  1.006E-23  2124.9767     HDO    010  9  3  7   010  8  3  6             -11   5
21    140.32442    3   1.353E-21   10  3.111E-21   942.5621     HDO    000  9  5  4   000  8  5  3     0   5     4   5
20    140.60675    8   1.551E-24   16  1.566E-24  2657.0124     HDO    000 17  5 12   000 16  6 11    -2  10   -30   4
20    140.68722   10   3.567E-24   39  2.444E-24  2393.9046     HDO    010  9  5  5   010  8  5  4    12  19    18   5
20    140.75081    5   2.773E-24   10  2.446E-24  2393.9309     HDO    010  9  5  4   010  8  5  3     0   5    -6   5
20    140.86672    3   3.588E-23    5  4.814E-23  2156.4540     HDO    010 10  1  9   010  9  2  8     0   5     1   5
20    140.88827    3   2.871E-23    3  3.572E-23   801.6440     HDO    000  8  5  4   000  9  2  7    -3   5   -13   5
21    140.93633    3   4.845E-23    4  1.489E-22  1974.7078     HDO    000 15  4 12   000 15  3 13    -7   5     9   5
21    141.01418    3   1.183E-21    9  6.585E-21   808.5629     HDO    000  9  4  6   000  8  4  5    -2   5   -19   5
20    141.24123    3   7.671E-24    4  8.000E-24  2420.3387     HDO    010 11  2  9   010 10  3  8    -6   5    -7   5
20    141.41370    3   3.205E-23    5  4.196E-23   964.8505     HDO    000 10  4  7   000 10  2  8     1   5    -5   5
20    141.50175    3   5.471E-24    4  5.500E-24  2244.6080     HDO    010  9  4  6   010  8  4  5     0   5     7   5
20    141.53321    3   3.490E-24    7  3.082E-24  1604.3634     HDO    000 14  2 12   000 14  2 13     0   7     0   5
21    141.72088    3   9.148E-22   14  1.160E-21    91.3303     HDO    000  3  3  0   000  3  0  3    -4   5   -13   6
21    141.96723    3   6.606E-22   24  4.884E-20   743.0973     HDO    000 10  1  9   000  9  2  8     0   5     4   5
21    141.99111    3   1.417E-22    8  6.355E-22  1603.9054     HDO    000 14  2 12   000 14  1 13     0   5    -4   5
21    142.24244    3   4.388E-22   11  6.660E-21   809.3933     HDO    000  9  4  5   000  8  4  4     0   5    17   5
20    142.36415    3   2.288E-23    4  2.862E-23  2360.0744     HDO    000 16  5 12   000 16  4 13    -4   5   -36   4
20    142.64891    3   6.006E-24    5  5.560E-24  2245.3807     HDO    010  9  4  5   010  8  4  4    -4   5    -8   5
20    143.04903    3   1.020E-23    5  1.023E-23  2316.3116     HDO    010 11  1 10   010 11  0 11    -2   5     5   5
19    143.54132    9   5.373E-25    8  5.870E-25  2904.2906     HDO    010 13  3 10   010 12  4  9              28   5
21    143.72759    6   1.745E-23   12  4.374E-23  2266.1751     HDO    000 15  6  9   000 15  5 10     2   5   -19   5
20    143.77328    3   6.396E-24    5  6.590E-24  2547.5654     HDO    010 10  5  5   010 10  4  6    -5   5     1   5
20    144.26653    3   2.665E-23    8  2.879E-23  1075.7623     HDO    000 12  1 11   000 12  1 12    -2   5    -7   5
21    144.31421    3   5.676E-22    8  4.291E-21  1075.7147     HDO    000 12  1 11   000 12  0 12    -4   5     4   5
21    144.53424    3   1.706E-21   69  8.690E-20   598.5631     HDO    000  9  2  8   000  8  1  7     0   5     0   5
19    144.98350   10   6.598E-25   20  5.830E-25  1970.6607     HDO    000 15  4 12   000 15  2 13               9   5
21    145.52117    3   3.218E-22    7  3.953E-21   150.1563     HDO    000  4  3  1   000  4  0  4    -1   5     1   5
20?   145.53358   18   3.871E-25   54  5.555E-25  2909.3997     HDO    020  3  3  1   020  2  2  0             -20   5
21    145.77485    3   2.609E-22    6  4.358E-21  1075.7623     HDO    000 12  2 11   000 12  1 12     3   5    -6   5
20    145.82260    3   3.265E-23   13  2.900E-23  1075.7147     HDO    000 12  2 11   000 12  0 12     1   5    13   5
21    145.83142    4   3.011E-23    8  8.255E-23  2170.4801     HDO    010 11  0 11   010 10  1 10    -5   5   -11   5
21    145.89817    3   3.768E-22   12  9.160E-21   995.7933     HDO    000 11  2  9   000 10  3  8    -1   5    -7   5
20    145.90698   11   1.693E-24   46  5.575E-25  2909.0511     HDO    020  3  3  0   020  2  2  1             -21   5
20    145.96549    3   9.076E-24    4  9.745E-24  2170.4801     HDO    010 11  1 11   010 10  1 10    -4   5    -5   5
20    146.08799    3   9.230E-24    3  9.770E-24  2170.2236     HDO    010 11  0 11   010 10  0 10     0   5    -4   5
21    146.22208    3   3.026E-23    5  8.305E-23  2170.2236     HDO    010 11  1 11   010 10  0 10     4   5     3   5
20    146.30525   10   9.552E-25   20  7.960E-25   469.6636     HDO    000  5  5  0   000  6  3  3     5  13     6   5
20    146.44111    3   1.042E-23    4  1.059E-23  2316.4456     HDO    010 11  2 10   010 11  1 11    -2   5    -2   5
21    146.47842    3   6.597E-22   12  1.131E-20   743.0973     HDO    000 10  2  9   000  9  2  8     0   5     4   5
20    146.65206    3   1.168E-23    5  1.251E-23  2388.0297     HDO    010  9  5  4   010  9  4  5     1   5     2   5
20    146.70455    3   1.032E-23    5  1.025E-23  2156.4540     HDO    010 10  2  9   010  9  2  8    -1   5    -3   5
21    146.91209    3   5.641E-22    7  7.735E-20   769.1168     HDO    000 11  0 11   000 10  1 10    -2   5    -2   5
21    147.00702    3   3.581E-22   10  1.051E-20   769.1168     HDO    000 11  1 11   000 10  1 10    -2   5    20   5
21    147.09896    3   6.560E-22   12  1.053E-20   768.9299     HDO    000 11  0 11   000 10  0 10    -1   5    -1   5
20    147.14227    6   1.654E-24   13  1.551E-24  2904.2906     HDO    010 12  5  8   010 12  4  9   -15   7   -20   5
21    147.19384    3   2.155E-21   93  7.770E-20   768.9299     HDO    000 11  1 11   000 10  0 10    -3   5    16   5
21    147.37702    3   3.447E-23    4  9.145E-23  2009.0769     HDO    010  9  2  8   010  8  1  7    -1   5    -1   5
21    147.59713    3   7.409E-22   14  1.210E-20   711.7953     HDO    000  9  3  6   000  8  3  5    -2   5    -1   5
21    147.61250    3   8.780E-22   13  1.250E-19   156.3823     HDO    000  5  2  3   000  4  1  4    -1   5    -4   5
20    147.72157    3   7.326E-24    5  6.985E-24  2543.3560     HDO    010 10  5  6   010 10  4  7    -7   5   -10   5
20    147.80598   13   6.630E-25   20  6.440E-25  3107.3809     HDO    010 13  5  9   010 13  4 10    -2  13    -1   5
20    147.93325    3   4.212E-23    5  6.595E-23   801.6440     HDO    000  9  4  6   000  9  2  7    -1   5   -10   5
20    148.01515    3   9.106E-24    6  9.080E-24  2617.7281     HDO    000 17  5 13   000 17  4 14    -1   5   -33   4
21    148.17409    3   1.258E-22    3  6.760E-22  1604.3634     HDO    000 14  3 12   000 14  2 13    -4   5    -7   5
20    148.22534    3   1.138E-23    3  1.062E-23  2135.0550     HDO    010  9  3  6   010  8  3  5    -3   5    -1   5
21    148.31128    3   1.028E-22    4  3.978E-22  1569.0241     HDO    010  4  3  2   010  3  2  1    -2   5   -16   5
20    148.45403   12   1.087E-24   26  8.040E-25   467.5145     HDO    000  5  5  1   000  6  3  4              -6   5
20    148.48201    3   1.187E-23    3  1.284E-23  2386.1097     HDO    010  9  5  5   010  9  4  6    -3   5     3   5
21    148.54508    3   5.079E-23    5  1.491E-22   225.8649     HDO    000  5  3  2   000  5  1  5    -1   5     0   5
21    148.55014   12   8.748E-24   28  2.092E-23  2245.3807     HDO    010  8  5  3   010  8  4  4     0  12     2   5
21    148.55523    3   5.349E-22   12  1.680E-20   653.0887     HDO    000  9  2  7   000  8  2  6    -1   5    -6   5
20    148.63208    4   3.457E-24    9  3.165E-24  1603.9054     HDO    000 14  3 12   000 14  1 13     2   5    -2   5
20    148.76694    3   1.435E-23    3  1.647E-23  2455.3800     HDO    000 17  3 14   000 17  2 15    -1   5    72   4
20    149.23694    3   3.443E-23    4  4.067E-23  2019.8222     HDO    000 15  4 11   000 14  5 10    -1   5     7   5
20    149.29652    3   1.746E-23    4  2.115E-23  2244.6080     HDO    010  8  5  4   010  8  4  5    -1   5    -5   5
21    149.32944    3   4.239E-22   15  1.215E-20   735.7351     HDO    000 10  1  9   000  9  1  8     1   5     2   5
21    149.34597    3   4.481E-23    6  1.339E-22  2026.8315     HDO    000 14  6  8   000 14  5  9     2   5   -24   5
20    149.43591    4   2.140E-24   10  1.849E-24  2820.5770     HDO    010 13  3 11   010 13  2 12              -4   5
21    149.78203    8   1.321E-23   16  3.036E-23  2119.2114     HDO    010  7  5  2   010  7  4  3   -13   8    -2   5
20    149.87701    3   1.426E-23    2  1.534E-23  2068.4216     HDO    010  9  2  7   010  8  2  6    -1   5    -4   5
20    150.04212    3   2.649E-23    6  3.047E-23  2118.9452     HDO    010  7  5  3   010  7  4  4     0   5    -8   5
20    150.13870    3   1.176E-23    4  1.117E-23  2147.1820     HDO    010 10  1  9   010  9  1  8    -2   5    -2   5
21    150.22089    3   1.069E-22    5  4.040E-22  1567.3005     HDO    010  4  3  1   010  3  2  2    -2   5    -5   5
21    150.55925    4   1.867E-23    8  5.400E-23  2209.5152     HDO    000 16  4 13   000 16  3 14    -3   5     4   4
21    150.58133    5   1.422E-23   11  3.649E-23  2009.2208     HDO    010  6  5  1   010  6  4  2     5   5    12   5
20    150.65455    3   2.971E-23    4  3.652E-23  2009.1465     HDO    010  6  5  2   010  6  4  3    -1   5   -12   5
20    151.10131    3   2.661E-23    5  3.088E-23  1915.2028     HDO    010  5  5  0   010  5  4  1    -1   5    22   5
20    151.11632    3   2.427E-23    4  3.088E-23  1915.1876     HDO    010  5  5  1   010  5  4  2     1   5    -6   5
21    151.82968    3   1.020E-21    3  2.981E-19   221.8362     HDO    000  5  3  3   000  4  2  2    -1   5    -3   5
21    152.46384    3   3.788E-22   12  6.795E-21   221.9462     HDO    000  5  3  2   000  5  0  5     1   5     9   5
20    152.59780    3   2.387E-23    7  1.454E-23  1889.5075     HDO    000 10  9  1   000  9  9  0    -2   5     5   5
20    152.59780    3                   1.454E-23  1889.5075     HDO    000 10  9  2   000  9  9  1    -2   5   -29   5
21    152.87105    3   1.370E-22    7  7.585E-22  1465.8294     HDO    000 13  3 10   000 12  4  9    -1   5    10   5
21    153.38790    3   5.475E-23    4  8.265E-23  1648.9473     HDO    000 10  8  2   000  9  8  1     3   5     2   5
21    153.38790    3                   8.265E-23  1648.9473     HDO    000 10  8  3   000  9  8  2     3   5     4   5
21    153.54330    3   9.759E-23    4  3.677E-22  1804.8398     HDO    000 13  6  7   000 13  5  8     1   5     9   5
20    153.57353   11   6.546E-25   23  7.585E-25  3017.5745     HDO    010 14  2 12   010 14  1 13     3  14    24   5
21    153.83845    3   2.446E-22    8  1.700E-21   150.1563     HDO    000  5  2  3   000  4  0  4    -2   5    -5   5
21    153.84063    3   6.180E-22   10  5.955E-20   735.7351     HDO    000 10  2  9   000  9  1  8    -2   5     1   5
21    154.16814    3   1.421E-22    5  3.113E-22  1433.5721     HDO    000 10  7  3   000  9  7  2    -1   5     5   5
21    154.16814    3                   3.114E-22  1433.5719     HDO    000 10  7  4   000  9  7  3    -1   5   -28   5
21    154.42576    3   4.125E-22   13  7.685E-21   841.3675     HDO    000 10  3  8   000  9  3  7    -2   5     3   5
20    154.57313    3   1.527E-23    6  1.665E-23  2502.4389     HDO    000 16  6 11   000 16  5 12    -1   5   -35   5
20?   154.59758   20   6.768E-25   46  2.106E-25  2921.4019     HDO    010 10  7  4   010  9  7  3              13   5
20    154.59758   20                   2.106E-25  2921.4019     HDO    010 10  7  3   010  9  7  2               2   5
20    154.88483    3   3.294E-23    5  5.145E-23  2253.6718     HDO    000 15  6 10   000 15  5 11     1   5    10   5
20    154.92162    4   2.831E-24    7  2.704E-24  2888.2373     HDO    000 18  5 14   000 18  4 15     0   5    26   4
21    155.01310    3   1.838E-22    9  9.190E-22  1244.4371     HDO    000 10  6  5   000  9  6  4    -3   5   -11   5
21    155.02082    3   1.620E-22    7  9.190E-22  1244.4398     HDO    000 10  6  4   000  9  6  3    -1   5    20   5
20    155.03971    3   5.675E-24    5  5.010E-24  2765.7436     HDO    000 17  6 12   000 17  5 13     4   5    65   4
20    155.05603    3   6.784E-24    4  6.720E-24  2265.2827     HDO    010 10  3  8   010  9  3  7    -3   5     4   5
21    155.35794    3   4.910E-23    5  1.520E-22  1561.3379     HDO    010  5  2  3   010  4  1  4    -3   5    -6   5
19    155.42553   19   3.297E-25   30  3.459E-25   949.5773     HDO    000  8  6  3   000  9  4  6             -63   5
20    155.46343   12   1.064E-24   24  6.715E-25  2713.5454     HDO    010 10  6  5   010  9  6  4              72   5
20    155.46971   14   9.393E-25   27  6.715E-25  2713.5469     HDO    010 10  6  4   010  9  6  3             -34   5
21    155.47425    4   2.921E-23    8  9.045E-23   653.0887     HDO    000  8  4  5   000  8  2  6    -5   5    -1   5
19    155.54413   22   4.838E-25   23  5.370E-25  2938.1012     HDO    100  5  3  2   100  4  2  3   -29  14   -18   5
21    155.74175    3   5.140E-23    6  1.469E-22  2019.8222     HDO    000 14  6  9   000 14  5 10    -1   5     2   4
21    155.97653    4   2.197E-23    6  6.180E-23  2147.1820     HDO    010 10  2  9   010  9  1  8    -5   5    -5   5
21    156.00934    3   2.948E-22    6  2.234E-21  1082.7849     HDO    000 10  5  6   000  9  5  5     0   5    -6   5
19    156.09487    6   9.701E-25    6  9.555E-25  1814.5657     HDO    000 15  2 13   000 15  2 14     2   9   -13   5
21    156.20259    3   2.658E-22    6  2.238E-21  1082.8865     HDO    000 10  5  5   000  9  5  4     1   5    -2   5
21    156.20259    3                   3.371E-23  2303.1586     HDO    010 11  1 10   010 10  2  9              53   5
21    156.34178    3   7.979E-23    3  2.690E-22  1814.3189     HDO    000 15  2 13   000 15  1 14     1   5     1   5
20    156.49458   11   1.551E-24   31  1.406E-24  3043.1586     HDO    000 18  6 13   000 18  5 14     2  11    25   4
21    156.58496    3   2.789E-22    8  9.080E-22  1599.7998     HDO    000 12  6  6   000 12  5  7     3   5    21   5
20    156.65696    5   2.066E-24   10  1.752E-24  2534.6818     HDO    010 10  5  5   010  9  5  4     3   7     6   5
21    156.68684    3   4.021E-22    9  4.538E-21   949.5773     HDO    000 10  4  7   000  9  4  6    -1   5    -9   5
21    156.89840    3   1.040E-20   36  3.390E-20   889.5757     HDO    000 11  1 10   000 10  2  9    -1   5    -5   5
21    156.91751    3   1.080E-22    6  3.860E-22  1801.2074     HDO    000 13  6  8   000 13  5  9     0   5    10   5
20    157.24624    4   4.009E-24   10  3.777E-24  2386.1097     HDO    010 10  4  7   010  9  4  6    -2   6    -6   5
21    157.36799    3   9.901E-22    4  3.074E-19   217.0420     HDO    000  5  3  2   000  4  2  3    -2   5    -4   5
20    157.83018    3   1.047E-23    5  1.101E-23  1247.9878     HDO    000 13  1 12   000 13  1 13     0   5   -19   5
21    157.85397    3   4.186E-22    9  2.166E-21  1247.9648     HDO    000 13  1 12   000 13  0 13    -3   5    64   5
21    158.21745    3   2.485E-22   10  9.295E-22  1598.0681     HDO    000 12  6  7   000 12  5  8    -4   5   -14   5
20    158.38873    3   3.840E-23   11  5.170E-23  2316.4456     HDO    010 12  0 12   010 11  1 11    -3   5   -14   5
20    158.45820    3   6.549E-24    6  5.795E-24  2316.4456     HDO    010 12  1 12   010 11  1 11    -2   5    -9   5
20    158.51765    4   6.076E-24    9  5.645E-24  2474.8345     HDO    010 12  1 11   010 12  0 12    -5   8     2   5
20    158.52280    4   6.217E-24    8  5.805E-24  2316.3116     HDO    010 12  0 12   010 11  0 11     1   7    -4   5
21    158.59226    9   2.235E-23   19  5.190E-23  2316.3116     HDO    010 12  1 12   010 11  0 11     1   5     0   5
21    158.66860    3   2.245E-22    5  2.183E-21  1247.9878     HDO    000 13  2 12   000 13  1 13    -1   5   -17   5
20    158.69245    3   1.061E-23    6  1.104E-23  1247.9648     HDO    000 13  2 12   000 13  0 13    -3   5    71   5
21    158.77613    3   3.691E-22    9  2.016E-21  1411.3199     HDO    000 11  6  5   000 11  5  6     1   5    -5   5
21    159.12410    3   4.573E-22   11  4.615E-21   951.6356     HDO    000 10  4  6   000  9  4  5    -2   5    -1   5
21    159.49513    3   5.303E-22    8  2.037E-21  1410.5666     HDO    000 11  6  6   000 11  5  7    -1   5    17   5
20    159.53573    5   3.555E-24   12  3.837E-24  2388.0297     HDO    010 10  4  6   010  9  4  5    -1   6     9   5
21    159.54848    3   4.057E-22   13  6.935E-21   889.5757     HDO    000 11  2 10   000 10  2  9    -1   5   -16   5
21    159.59077    3   5.482E-22    9  4.823E-20   916.1236     HDO    000 12  0 12   000 11  1 11    -1   5   -32   5
20    159.62989   21   2.981E-24   79  1.395E-24  1495.0554     HDO    010  3  3  0   010  3  0  3   -16  13   -11   5
21    159.63850    3   3.275E-22   10  6.255E-21   916.1236     HDO    000 12  1 12   000 11  1 11    -1   5   -16   5
21    159.68570    3   3.568E-22   10  6.260E-21   916.0289     HDO    000 12  0 12   000 11  0 11     0   5    -8   5
21    159.73342    3   5.812E-22   10  4.832E-20   916.0289     HDO    000 12  1 12   000 11  0 11     0   5     7   5
21    160.14196    3   8.094E-23    4  2.785E-22  1814.5657     HDO    000 15  3 13   000 15  2 14    -5   5   -22   5
19    160.29625   17   4.476E-25   18  5.225E-25  2957.5142     HDO    020  4  3  2   020  3  2  1              26   5
21    160.37145    3   3.882E-22    7  4.018E-21  1239.0891     HDO    000 10  6  4   000 10  5  5     0   5    17   5
20    160.38877    9   1.804E-24   24  9.615E-25  1814.3189     HDO    000 15  3 13   000 15  1 14             -17   5
20    160.51277    3   5.924E-24    4  5.750E-24  2474.9039     HDO    010 12  2 11   010 12  1 12    -3   5     3   5
21    160.65588    3   3.458E-22    9  4.034E-21  1238.7943     HDO    000 10  6  5   000 10  5  6     0   5   -12   5
20    160.95592    3   1.580E-23    4  1.832E-23  2456.7724     HDO    000 17  4 14   000 17  3 15    -3   5    24   4
21    161.04781    3   4.689E-23    6  1.267E-22   308.6157     HDO    000  6  3  3   000  6  1  6    -2   5   -11   5
21    161.40954    3   4.932E-22    8  7.230E-21   885.0645     HDO    000 11  1 10   000 10  1  9    -1   5   -11   5
21    161.55321    3   4.322E-22    8  7.120E-21  1082.8865     HDO    000  9  6  3   000  9  5  4    -1   5    -7   5
21    161.65214    3   3.614E-22    9  7.130E-21  1082.7849     HDO    000  9  6  4   000  9  5  5    -2   5    -5   5
21    161.69925    3   9.665E-23    4  3.424E-22  1634.0887     HDO    010  5  3  3   010  4  2  2    -2   5   -10   5
20    161.86665   11   1.269E-24   22  8.160E-25  3018.2393     HDO    010 14  3 12   010 14  2 13             -26   5
20    162.03989    3   6.448E-24    4  6.595E-24  2297.3207     HDO    010 11  1 10   010 10  1  9    -8   5    -3   5
19    162.17539   18   5.402E-25   18  5.285E-25  2955.8063     HDO    020  4  3  1   020  3  2  2    -2  19     9   5
21    162.44171    3   3.352E-21   24  1.101E-20   942.5621     HDO    000  8  6  2   000  8  5  3     1   5     5   5
21    162.47096    3   1.148E-20   15  1.101E-20   942.5323     HDO    000  8  6  3   000  8  5  4     1   5   -14   5
20    162.73446    6   2.301E-24   10  1.635E-24  1553.9614     HDO    010  5  2  3   010  4  0  4     1   9    -2   5
19    162.95273   13   7.981E-25   12  7.565E-25  3171.2840     HDO    000 19  5 15   000 19  4 16             -46   4
21    163.11445    3   4.788E-22   20  1.412E-20   818.0134     HDO    000  7  6  1   000  7  5  2    -1   5   -15   5
21    163.12140    3   5.109E-22   18  1.412E-20   818.0067     HDO    000  7  6  2   000  7  5  3    -1   5     1   5
20    163.17621    3   5.798E-24    7  5.840E-24  2589.7496     HDO    010 12  2 10   010 11  3  9    -2   6     9   5
21    163.20033    4   3.615E-23    8  1.073E-22   520.1235     HDO    000  7  4  4   000  7  2  5     0   6    -9   5
21    163.20643    3   4.965E-21   24  1.051E-20   801.6440     HDO    000 10  2  8   000  9  2  7    -3   5   -10   5
21    163.34877    3   4.641E-22   11  7.590E-21   306.3148     HDO    000  6  3  3   000  6  0  6     0   5    -9   5
21    163.51968    3   9.485E-22    7  2.336E-19   303.9948     HDO    000  6  3  4   000  5  2  3     1   5    -6   5
20    163.55991    5   5.731E-24   13  4.811E-24  1553.9614     HDO    010  4  3  1   010  4  0  4     1   6    -6   5
21    163.62272   11   4.702E-22   49  1.274E-20   709.1676     HDO    000  6  6  0   000  6  5  1     3   5   -20   5
21    163.62381    9   6.211E-22   31  1.274E-20   709.1669     HDO    000  6  6  1   000  6  5  2     0   5    25   5
20    163.88971    3   6.035E-24    5  5.445E-24  2715.5327     HDO    000 18  3 15   000 18  2 16    -2   5  -146   4
21    164.05969    3   6.770E-22   19  3.777E-20   885.0645     HDO    000 11  2 10   000 10  1  9     0   5   -15   5
20    164.73405    3   9.393E-24    3  9.545E-24  2218.2986     HDO    010 10  2  8   010  9  2  7    -1   5     1   5
20    164.91776    3   2.772E-23    4  3.321E-23   653.0887     HDO    000  7  5  3   000  8  2  6    -2   5   -31   5
20    164.93621    4   3.831E-24    7  3.764E-24  1405.1254     HDO    000 11  6  6   000 12  3  9     4   6     4   5
21    165.17599    3   4.639E-22   10  8.015E-21   859.3925     HDO    000 10  3  7   000  9  3  6    -1   5     4   5
20    165.56605    3   2.871E-23    4  3.877E-23  2297.3207     HDO    010 11  2 10   010 10  1  9     0   5    -3   5
20    166.04098    3   7.556E-24    4  7.015E-24  2283.2803     HDO    010 10  3  7   010  9  3  6    -1   5    -7   5
21    166.70714    3   5.678E-22   14  6.570E-21  1164.5097     HDO    000 12  2 10   000 11  3  9     0   5     3   5
20    166.86156    8   4.963E-24   23  2.392E-24  2306.1123     HDO    000 11 10  2   000 10 10  1              -6   5
20    166.86156    8                   2.392E-24  2306.1122     HDO    000 11 10  1   000 10 10  0             -39   5
21    166.86662    3   5.970E-23    5  1.930E-22    66.1845     HDO    000  3  3  0   000  2  1  1     0   5   -14   6
21    167.37410    3   9.757E-23    3  3.542E-22  1629.1418     HDO    010  5  3  2   010  4  2  3     1   5    -6   5
20    167.50737   12   8.169E-25   24  8.095E-25  2954.9505     HDO    100  4  4  1   100  3  3  0            -168   5
20    167.53331   14   1.079E-24   25  8.125E-25  2954.9266     HDO    100  4  4  0   100  3  3  1             162   5
19    167.76065   13   5.680E-25   13  6.850E-25  3209.0597     HDO    000 18  7 11   000 18  6 12             -92   4
20    167.80031    3   3.027E-23    8  1.530E-23  2042.1056     HDO    000 11  9  3   000 10  9  2     2   5    33   5
20    167.80031    3                   1.530E-23  2042.1053     HDO    000 11  9  2   000 10  9  1     2   5    -6   5
20    168.40014   16   8.763E-25   32  6.805E-25  2920.7826     HDO    000 18  5 13   000 17  6 12             -65   4
21    168.69498    4   4.568E-23    7  6.510E-23  1802.3352     HDO    000 11  8  4   000 10  8  3     0   5    20   5
21    168.69498    4                   6.510E-23  1802.3352     HDO    000 11  8  3   000 10  8  2     0   5     5   5
21    168.71638    3   3.840E-22   15  4.610E-21   995.7933     HDO    000 11  3  9   000 10  3  8    -1   5    -5   5
21    169.27780    3   1.093E-21    4  4.649E-19   233.0513     HDO    000  4  4  1   000  3  3  0    -3   5   -43   5
21    169.30711    3   1.052E-21    3  4.651E-19   233.0238     HDO    000  4  4  0   000  3  3  1    -6   5    65   5
20    169.41072   17   3.205E-24   69  4.015E-24  2420.3387     HDO    010 11  3  9   010 10  3  8    -8   7   -15   5
21    169.52485    6   2.156E-23   11  6.035E-23   404.4457     HDO    000  6  4  2   000  7  1  7    -1   5    -4   5
21    169.60092   15   7.502E-23   15  2.179E-22  1587.7403     HDO    000 11  7  5   000 10  7  4   -29   5    18   5
21    169.60147   15   7.900E-23   15  2.179E-22  1587.7402     HDO    000 11  7  4   000 10  7  3    26   5     3   5
21    170.05804    5   3.875E-23   10  1.048E-22  2037.0580     HDO    000 16  2 14   000 16  1 15     0   5   -39   4
21    170.34165    4   3.714E-23    8  1.070E-22   403.5490     HDO    000  6  4  3   000  6  2  4     4   5     0   5
21    170.40280    6   2.190E-23   12  5.875E-23   513.2072     HDO    000  7  4  3   000  8  1  8     1   5    -5   5
20    170.46526    3   2.347E-23    9  2.089E-23  2462.8868     HDO    010 12  1 11   010 11  2 10    -2   5    -7   5
21    170.61148    3   1.309E-22    4  6.025E-22  1399.4503     HDO    000 11  6  6   000 10  6  5     3   5    17   5
21    170.63531    3   1.513E-22    6  6.030E-22  1399.4604     HDO    000 11  6  5   000 10  6  4    -2   5   -39   5
20    170.76784    3   8.286E-24    4  8.425E-24  1625.7480     HDO    010  5  3  2   010  5  0  5    -5   5    -8   5
21    170.87091   23   8.828E-24   98  2.984E-23  2474.9039     HDO    010 13  0 13   010 12  1 12              -6   5
21    170.90458    3   5.428E-22   23  2.088E-20  1049.1243     HDO    000 12  1 11   000 11  2 10     0   5     5   5
20    170.94037    5   3.286E-24   11  3.174E-24  2474.8345     HDO    010 13  0 13   010 12  0 12    -8   6    -3   5
20    170.97614    3   2.598E-23    7  2.988E-23  2474.8345     HDO    010 13  1 13   010 12  0 12    -3   5   -10   5
20    170.99165   27   3.707E-25   72  3.655E-25  3258.4181     HDO    010 13  6  7   010 13  5  8              33   5
20    171.14721    3   3.411E-24    7  3.612E-24  1432.7583     HDO    000 14  1 13   000 14  1 14    -5   6    11   5
21    171.15913    3   2.590E-22    9  1.012E-21  1432.7465     HDO    000 14  1 13   000 14  0 14     4   5    18   5
21    171.60509    3   4.050E-22   16  1.015E-21  1432.7583     HDO    000 14  2 13   000 14  1 14    -4   5     4   5
20    171.64309    3   3.489E-23    7  4.394E-23   308.6157     HDO    000  5  4  1   000  6  1  6    -2   5    -8   5
21    171.77224    3   4.090E-22    7  1.405E-21  1238.7943     HDO    000 11  5  7   000 10  5  6    -1   5   -10   5
20    171.90674    3   6.201E-24    5  5.815E-24  2716.3293     HDO    000 18  4 15   000 18  3 16    -4   5  -122   4
21    172.17381    3   4.168E-22   11  2.767E-21  1106.2642     HDO    000 11  4  8   000 10  4  7    -3   5    -3   5
21    172.20182    3   8.009E-21   13  2.765E-20  1075.7623     HDO    000 13  0 13   000 12  1 12    -2   5   -70   5
21    172.22564    3   4.221E-22   10  3.420E-21  1075.7623     HDO    000 13  1 13   000 12  1 12    -2   5    16   5
21    172.23075    3   3.644E-22   12  1.410E-21  1239.0891     HDO    000 11  5  6   000 10  5  5    -3   5    -5   5
21    172.24958    3   4.090E-22   10  3.422E-21  1075.7147     HDO    000 13  0 13   000 12  0 12    -1   5   -54   5
21    172.27339    3   6.682E-22   90  2.768E-20  1075.7147     HDO    000 13  1 13   000 12  0 12    -3   5    30   5
20?   172.29069   12   4.574E-24   60  1.096E-24  2691.0776     HDO    010 11  5  7   010 10  5  6              10   5
21    172.32562    3   3.610E-23    6  1.069E-22  2037.1897     HDO    000 16  3 14   000 16  2 15    -1   5    11   4
21    172.41291    3   4.579E-22   11  3.882E-21  1049.1243     HDO    000 12  2 11   000 11  2 10    -2   5     8   5
20    172.52981    5   4.173E-24    9  3.488E-24  2462.8868     HDO    010 12  2 11   010 11  2 10    -1   7    -5   5
20    172.56495   24   1.202E-24   64  3.390E-25   808.5629     HDO    000  7  6  2   000  8  4  5             -25   5
19?   172.69176   22   1.307E-25 >100  1.442E-25  3474.4777     HDO    010 14  6  9   010 14  5 10              63   4
19    172.69687    7   9.930E-25    6  1.099E-24  2691.3387     HDO    010 11  5  6   010 10  5  5    -2  14   -13   5
20    172.81400    6   2.451E-24   11  2.294E-24  2543.3560     HDO    010 11  4  8   010 10  4  7   -10   8    -8   5
20    173.02337    6   2.523E-24   12  2.613E-24  2926.0336     HDO    000 17  7 10   000 17  6 11     3   6   -26   4
21    173.28037    4   7.049E-23    7  2.652E-22  1716.6959     HDO    010  6  3  4   010  5  2  3    -3   5    -8   5
21    173.35561    3   9.679E-22   10  1.669E-19   403.5490     HDO    000  7  3  5   000  6  2  4     0   5    -4   5
20    173.41975   12   1.905E-24   31  6.645E-25  1846.4021     HDO    000 14  5 10   000 14  3 11             -37   5
21    173.55471    3   4.854E-22    8  3.975E-21  1046.4741     HDO    000 12  1 11   000 11  1 10    -1   5    -1   5
20    173.62070    6   3.383E-24   12  2.868E-24  2645.7749     HDO    010 13  1 12   010 13  0 13    -2   7    -1   5
19    173.94321    9   1.300E-24    7  9.020E-25  3052.9691     HDO    010 12  6  6   010 12  5  7    -6  13     3   5
20    173.99140    3   3.545E-24    6  3.597E-24  2459.3606     HDO    010 12  1 11   010 11  1 10    -6   6    -9   5
19    174.00451   18   2.736E-25   22  3.805E-25  3255.1869     HDO    010 13  6  8   010 13  5  9             -30   5
20    174.60216    3   3.339E-23    5  4.473E-23   634.7909     HDO    000  8  4  4   000  9  1  9    -3   5   -20   5
20    174.76642    5   2.910E-24    9  2.896E-24  2645.8107     HDO    010 13  2 12   010 13  1 13    -2   7    11   5
21    174.89674    3   5.308E-23    4  1.633E-22    58.1269     HDO    000  3  3  1   000  2  1  2    -6   5   -14   6
21    175.06299    3   8.117E-21    9  2.213E-20  1046.4741     HDO    000 12  2 11   000 11  1 10    -2   5    -3   5
20    175.39533   12   1.330E-24   23  9.195E-25  3051.4331     HDO    010 12  6  7   010 12  5  8   -35  16    -2   5
21    176.02699    3   1.191E-21   11  2.420E-19   293.6365     HDO    000  6  3  3   000  5  2  4    -4   5    -9   5
20    176.05589    4   2.242E-23   13  2.255E-23  2459.3606     HDO    010 12  2 11   010 11  1 10   -12   5   -13   5
20    176.09330    9   2.023E-24   16  2.004E-24  2864.0357     HDO    010 11  6  5   010 11  5  6     3  10    -2   5
21    176.24772    4   3.337E-23    8  8.350E-23   303.9948     HDO    000  5  4  2   000  5  2  3    -7   5   -11   5
20    176.46600    3   1.674E-23    5  1.744E-23   225.8649     HDO    000  4  4  0   000  5  1  5    -1   5    67   5
21    176.47890    3   3.474E-22   10  2.827E-21  1110.7597     HDO    000 11  4  7   000 10  4  6    -3   5   -12   5
20    176.73159    5   2.216E-24   10  2.021E-24  2863.3682     HDO    010 11  6  6   010 11  5  7    -6   9   -22   5
21    176.84101    3   4.201E-22    9  5.880E-21   964.8505     HDO    000 11  2  9   000 10  2  8    -1   5    -1   5
20    176.89710    6   2.951E-24   14  2.341E-24  2547.5654     HDO    010 11  4  7   010 10  4  6    -6   8    -5   5
20    177.06106    3   8.759E-24    4  9.030E-24  2659.7614     HDO    000 16  7  9   000 16  6 10    -5   5    36   4
20    177.32249    3   2.158E-23    4  2.149E-23  2253.6718     HDO    000 16  4 12   000 15  5 11    -1   5    47   5
21    177.51634    5   3.219E-23    8  8.050E-23   404.4457     HDO    000  7  3  4   000  7  1  7     1   5    -5   5
21    177.68410    3   1.114E-21   17  8.870E-20   225.8649     HDO    000  6  2  4   000  5  1  5    -1   5    -3   5
20    177.80857    6   2.792E-24   10  2.786E-24  2920.7826     HDO    000 17  7 11   000 17  6 12    -3   8   -62   4
20    177.93061    4   4.543E-24    6  4.015E-24  2691.0776     HDO    010 10  6  5   010 10  5  6    -2   6    10   5
20    178.11924   10   2.871E-24   40  1.661E-24  2987.6211     HDO    000 19  3 16   000 19  2 17    11  13  -137   4
21    178.30629    3   1.354E-22    6  4.771E-22  1668.0959     HDO    000 14  3 11   000 13  4 10    -1   5    14   5
20    178.54727    4   4.905E-24    6  5.305E-24  2383.0327     HDO    010 11  2  9   010 10  2  8    -7   5   -10   5
21    178.80053    3   4.358E-22    7  6.140E-21   403.1615     HDO    000  7  3  4   000  7  0  7     0   5    -5   5
20    178.86533    3   7.195E-24    4  7.110E-24  2534.6818     HDO    010  9  6  3   010  9  5  4    -3   5    20   5
20    178.95312    3   7.653E-24    4  7.115E-24  2534.5916     HDO    010  9  6  4   010  9  5  5     0   5   -66   5
21    179.21597    3   1.486E-22    5  4.966E-22   116.4613     HDO    000  4  3  1   000  3  1  2    -6   5   -16   5
20    179.60418    3   9.398E-24    7  9.340E-24  2657.0124     HDO    000 16  7 10   000 16  6 11     0   6   -88   4
20    179.76533    3   1.163E-23    4  1.101E-23  2393.9309     HDO    010  8  6  2   010  8  5  3     1   5    12   5
20    179.79123    3   1.074E-23    4  1.102E-23  2393.9046     HDO    010  8  6  3   010  8  5  4    -1   5     0   5
20    180.15429    3   2.497E-23    5  2.833E-23  2409.9028     HDO    000 15  7  8   000 15  6  9    -3   5     9   5
20    180.45072    3   1.449E-23    4  1.416E-23  2268.9934     HDO    010  7  6  1   010  7  5  2    -3   5   -10   5
20    180.45689    3   1.426E-23    5  1.416E-23  2268.9874     HDO    010  7  6  2   010  7  5  3    -6   5     4   5
20    180.49291    3   3.549E-23    6  4.072E-23   221.8362     HDO    000  4  4  1   000  4  2  2    -2   5   -42   5
19    180.83032    4   5.769E-25    5  3.235E-25  2759.4252     HDO    000 12 11  2   000 11 11  1            -216   4
19    180.83032    4                   3.235E-25  2759.4252     HDO    000 12 11  1   000 11 11  0            -213   4
20    180.97056   32   1.303E-23   64  1.279E-23  2159.8021     HDO    010  6  6  0   010  6  5  1    -4   7    -2   5
20    180.97156   32   1.324E-23   64  1.279E-23  2159.8012     HDO    010  6  6  1   010  6  5  2     0   7     8   5
20    181.41572    3   2.454E-23    7  2.880E-23  2408.5565     HDO    000 15  7  9   000 15  6 10     0   5    -9   5
21    181.49679    3   1.468E-21   21  1.103E-19   520.1235     HDO    000  8  3  6   000  7  2  5    -3   5    -7   5
21    181.60286    3   3.504E-22    6  1.468E-21   221.9462     HDO    000  6  2  4   000  5  0  5    -1   5     6   5
20    181.94192    4   5.015E-24    6  2.319E-24  2472.9741     HDO    000 12 10  2   000 11 10  1     4   5   -16   4
20    181.94192    4                   2.319E-24  2472.9740     HDO    000 12 10  3   000 11 10  2     4   5   -29   4
20    182.11157    3   9.683E-24    5  9.650E-24  1709.9714     HDO    010  6  3  3   010  6  0  6    -2   5    -3   5
21    182.18599    3   4.178E-21   10  4.656E-21  1024.5684     HDO    000 11  3  8   000 10  3  7     1   5   -11   5
21    182.33081    3   1.432E-22    6  5.170E-22  1654.6854     HDO    010  4  4  1   010  3  3  0     0   5   -12   5
21    182.35942    3   1.685E-22    7  5.170E-22  1654.6585     HDO    010  4  4  0   010  3  3  1     2   5    -6   5
20    182.49851   17   4.992E-25   36  6.870E-25  3016.4046     HDO    100  5  4  2   100  4  3  1    23  21     7   4
20    182.50693   11   1.500E-24   18  1.644E-24  1618.7004     HDO    000 13  5  9   000 13  3 10    14  14    -9   5
20    182.51874    3   2.515E-23    4  2.790E-23   769.1168     HDO    000  9  4  5   000 10  1 10    -2   5    -3   5
20    182.55573    3   4.642E-23    7  8.085E-23  2176.1777     HDO    000 14  7  7   000 14  6  8    -2   5    21   5
21    182.61030    3   3.422E-22    9  2.499E-21  1164.5097     HDO    000 12  3 10   000 11  3  9    -1   5    -4   5
20    182.68783   13   1.178E-24   29  6.935E-25  3016.2292     HDO    100  5  4  1   100  4  3  2              -9   5
21    182.87565    3   6.168E-23    4  1.869E-22  1816.9010     HDO    010  7  3  5   010  6  2  4    -5   5    -8   5
20    182.98006    3   2.083E-23    6  1.109E-23  2209.9056     HDO    000 12  9  3   000 11  9  2    -1   5     6   5
20    182.98006    3                   1.109E-23  2209.9055     HDO    000 12  9  4   000 11  9  3    -1   5    -8   5
20    183.13709    3   7.388E-23   21  8.145E-23  2175.5639     HDO    000 14  7  8   000 14  6  9    -4   5    -2   4
20    183.16102    4   4.053E-24    8  3.649E-24  2773.1064     HDO    010 13  2 11   010 12  3 10     2   7     7   5
20    183.21201   12   2.031E-24   26  1.728E-24  2988.0723     HDO    000 19  4 16   000 19  3 17              38   4
21    183.27671    6   1.463E-23   11  3.786E-23  2272.1019     HDO    000 17  2 15   000 17  1 16     0   9  -140   4
20    183.29560    3   1.554E-23    5  1.590E-23  2645.8107     HDO    010 14  0 14   010 13  1 13    -4   5     4   5
20    183.31405   10   1.742E-24   22  1.605E-24  2645.8107     HDO    010 14  1 14   010 13  1 13    10  13    -2   4
20    183.33139    9   1.697E-24   17  1.606E-24  2645.7749     HDO    010 14  0 14   010 13  0 13     3  15    -1   5
20    183.33851    5   4.059E-24    9  4.060E-24  2449.3214     HDO    010 11  3  8   010 10  3  7     1   6     3   5
20    183.34976    3   1.458E-23    4  1.592E-23  2645.7749     HDO    010 14  1 14   010 13  0 13    -5   5   -14   4
20    183.35691    7   2.476E-24   14  2.166E-24  2589.7496     HDO    010 12  3 10   010 11  3  9     2  10     7   5
20    183.97886    3   1.124E-23    4  1.166E-23  2635.4166     HDO    010 13  1 12   010 12  2 11    -4   5    -9   5
20    183.98656    3   4.041E-23    7  4.184E-23  1971.0302     HDO    000 12  8  4   000 11  8  3    -3   5    31   5
20    183.98656    3                   4.184E-23  1971.0300     HDO    000 12  8  5   000 11  8  4    -3   5   -24   5
21    184.28100    3   5.141E-22   13  1.162E-20  1221.5372     HDO    000 13  1 12   000 12  2 11    -4   5     1   5
21    184.29476    3   1.195E-22    5  4.387E-22  1630.0243     HDO    000 15  1 14   000 15  0 15     0   5    13   5
21    184.45706    3   6.924E-23    5  2.098E-22  1958.3830     HDO    000 13  7  6   000 13  6  7    -5   5   -18   5
21    184.53571    3   1.164E-22    3  4.395E-22  1630.0297     HDO    000 15  2 14   000 15  1 15    -1   5   -25   5
21    184.56511    3   1.259E-21    8  3.946E-19   295.6775     HDO    000  5  4  2   000  4  3  1     4   5    -5   5
20    184.60017    6   2.506E-23   13  3.826E-23  2272.1718     HDO    000 17  3 15   000 17  2 16     1   5   -41   4
21    184.70419    3   6.739E-23    6  2.105E-22  1958.1248     HDO    000 13  7  7   000 13  6  8     1   5    -1   5
21    184.75838    3   6.552E-22   13  1.464E-20  1247.9878     HDO    000 14  0 14   000 13  1 13     0   5   -28   5
21    184.77135    3   1.247E-20 >100  3.954E-19   295.4873     HDO    000  5  4  1   000  4  3  2    -7   5   -27   5
21    184.78226    3   3.285E-22   11  1.726E-21  1247.9648     HDO    000 14  0 14   000 13  0 13    -1   5    62   5
21    184.79409    3   4.508E-22    9  1.466E-20  1247.9648     HDO    000 14  1 14   000 13  0 13     0   5    62   5
21    185.03137    3   5.055E-23    6  1.310E-22  1757.3411     HDO    000 12  7  6   000 11  7  5    -2   5   -10   5
21    185.03392    3   4.466E-23    6  1.310E-22  1757.3416     HDO    000 12  7  5   000 11  7  4     2   5    -6   5
21    185.11946    3   1.635E-21   37  1.996E-21  1221.5372     HDO    000 13  2 12   000 12  2 11     2   5     7   5
20    185.16028    6   1.875E-24   11  1.787E-24  2635.4166     HDO    010 13  2 12   010 12  2 11    -8  11   -10   5
21    185.28896    6   1.884E-23   11  4.046E-23   217.0420     HDO    000  4  4  0   000  4  2  3     1   5    68   5
21    185.61187    3   3.820E-22    7  4.043E-21  1347.1200     HDO    000 13  2 11   000 12  3 10    -1   5     2   5
21    185.78933    3   3.141E-22    7  2.022E-21  1220.0289     HDO    000 13  1 12   000 12  1 11    -1   5     4   5
21    185.99110    3   1.200E-22    4  4.944E-22  1756.3846     HDO    000 12  7  5   000 12  6  6    -1   5     9   5
20    186.04358   20                   1.817E-24  2633.3521     HDO    010 13  1 12   010 12  1 11              10   5
21    186.08688    3   1.412E-22    4  4.950E-22  1756.2856     HDO    000 12  7  6   000 12  6  7    -1   5    -1   5
21    186.12400    3   8.267E-23    4  2.780E-22  1705.9589     HDO    010  6  3  3   010  5  2  4     0   5    -4   5
21    186.22370    3   9.743E-23    4  3.473E-22  1570.0616     HDO    000 12  6  7   000 11  6  6    -3   5   -32   5
21    186.28868    3   1.000E-22    3  3.475E-22  1570.0961     HDO    000 12  6  6   000 11  6  5    -5   5    17   5
21    186.40776    3   3.468E-23    6  1.087E-22  1630.4932     HDO    010  6  2  4   010  5  1  5     0   5    -7   5
21    186.62221    6   3.543E-23   11  8.100E-23   293.6365     HDO    000  5  4  1   000  5  2  4    14  15   -13   5
21    186.62773    3   2.342E-21   17  1.198E-20  1220.0289     HDO    000 13  2 12   000 12  1 11    -2   5     4   5
19?   186.78346   19   2.831E-25   28  2.518E-25  3040.1290     HDO    010 12  6  6   010 11  6  5              18   5
21    186.85055    3   3.284E-22    5  1.449E-21    46.1731     HDO    000  3  3  1   000  2  0  2    -1   5   -10   6
20    187.22494    3   1.242E-23    3  1.215E-23  2633.3521     HDO    010 13  2 12   010 12  1 11    -1   5     3   5
21    187.24591    3   1.907E-22    4  1.050E-21  1570.0961     HDO    000 11  7  4   000 11  6  5     1   5    37   5
21    187.27916    3   2.327E-22    6  1.051E-21  1570.0616     HDO    000 11  7  5   000 11  6  6    -1   5   -29   5
21    187.39129    3   2.344E-22    6  1.508E-21  1278.4381     HDO    000 12  4  9   000 11  4  8    -2   5    -5   5
21    187.50129    3   3.008E-22    6  7.850E-22  1410.5666     HDO    000 12  5  8   000 11  5  7    -4   5   -11   5
20    188.12048    8   1.752E-24   14  1.245E-24  2716.1700     HDO    010 12  4  9   010 11  4  8    -1  13    -9   5
21    188.27860   16   5.645E-22   43  6.825E-20   653.0887     HDO    000  9  3  7   000  8  2  6   -40   5   -27   5
21    188.27957   26   3.771E-22   50  1.994E-21  1399.4604     HDO    000 10  7  3   000 10  6  4             -23   5
21    188.28984    3   3.184E-22    7  1.994E-21  1399.4503     HDO    000 10  7  4   000 10  6  5    -1   5   -18   5
20    188.46818   10   1.719E-24   24  1.349E-24  2829.1063     HDO    010 14  1 13   010 14  0 14    -9  13     0   5
21    188.47986    3   1.676E-22    3  7.890E-22  1411.3199     HDO    000 12  5  7   000 11  5  6     0   5    -9   5
19    188.93341   17   5.955E-25   22  6.125E-25  2864.0357     HDO    010 12  5  7   010 11  5  6               1   5
20    189.04302    3   2.001E-23    2  2.172E-23   520.1235     HDO    000  6  5  2   000  7  2  5     2   5   -41   5
21    189.09494    5   3.923E-23    9  9.795E-23   384.8756     HDO    000  6  4  2   000  6  2  5    -2   5    -5   5
21    189.13226    3   3.907E-22    9  3.301E-21  1244.4398     HDO    000  9  7  2   000  9  6  3     1   5    -7   5
21    189.13488    3   3.346E-22   10  3.301E-21  1244.4371     HDO    000  9  7  3   000  9  6  4    -2   5     7   5
21    189.52532    3   3.807E-22    8  2.987E-21  1141.6915     HDO    000 12  2 10   000 11  2  9    -1   5     3   5
20    189.78268    3   8.798E-24    3  8.850E-24  1221.5372     HDO    000 11  5  6   000 12  2 11     2   5    -4   5
21    189.83299   15   7.834E-21    9  4.536E-21  1105.0038     HDO    000  8  7  1   000  8  6  2    -1   5    23   5
21    189.83299   15                   4.536E-21  1105.0034     HDO    000  8  7  2   000  8  6  3    -1   5    -9   5
20    189.96478    3   1.509E-23    2  1.595E-23  1049.1243     HDO    000 10  5  5   000 11  2 10    -2   5     3   5
21    190.40362    3   3.354E-21    9  4.374E-21   981.1281     HDO    000  7  7  1   000  7  6  2    -1   5    14   5
21    190.40362    3                   4.374E-21   981.1280     HDO    000  7  7  0   000  7  6  1    -1   5    -2   5
21    190.62410    3   4.525E-23    5  1.215E-22  1934.3525     HDO    010  8  3  6   010  7  2  5    -4   5    -6   5
19    191.15309    4   1.610E-24    1  1.415E-24  1625.7480     HDO    010  6  2  4   010  5  0  5    13   7     4   5
19    191.15309    4                   1.484E-25  1463.5052     HDO    010  3  3  1   010  2  1  2             -25   5
20    191.34571   12   2.564E-24   20  2.670E-24  2561.5800     HDO    010 12  2 10   010 11  2  9    83  15     3   5
21    191.42630    3   1.853E-22    3  8.630E-22   182.9835     HDO    000  5  3  2   000  4  1  3    -3   5   -15   5
19    191.55450    4   4.188E-25    5  4.694E-25  3271.6511     HDO    000 20  3 17   000 20  2 18             170   4
20    192.69578    3   5.968E-24    5  5.855E-24  1206.7545     HDO    000 10  6  5   000 11  3  8     3   5    -1   5
20    192.94242    4   4.212E-24    6  3.625E-24  1405.1254     HDO    000 12  5  8   000 12  3  9    -3   6   -19   5
20    193.14306    4   4.465E-24    6  4.230E-24  1406.6566     HDO    000 12  5  7   000 13  2 12     1   5   -21   5
21    193.18256    4   3.251E-23    6  8.815E-23   490.4274     HDO    000  7  4  3   000  7  2  6    -4   5    -8   5
20    193.31072    3   2.338E-23    3  2.431E-23   889.5757     HDO    000  9  5  4   000 10  2  9    -2   5    -6   5
21    194.14926    3   8.245E-22   17  3.986E-20   801.6440     HDO    000 10  3  8   000  9  2  7    -2   5    -5   5
21    194.20498    3   2.596E-22    6  1.541E-21  1287.2387     HDO    000 12  4  8   000 11  4  7    -2   5     9   5
20    194.63585    3   1.395E-23    3  1.457E-23   916.1236     HDO    000 10  4  6   000 11  1 11     3   5   -21   5
21    195.09625    3   9.873E-23    2  3.518E-22   100.3909     HDO    000  4  3  2   000  3  1  3     2   5    -8   5
20    195.67082    3   7.722E-24    5  7.910E-24  2829.1248     HDO    010 15  0 15   010 14  1 14     0   5    15   5
20    195.68059   26   7.388E-25   46  6.990E-25  2829.1248     HDO    010 15  1 15   010 14  1 14              53   5
20    195.68916   19   6.866E-25   41  6.990E-25  2829.1063     HDO    010 15  0 15   010 14  0 14              -5   5
20    195.69883    3   8.477E-24    5  7.910E-24  2829.1063     HDO    010 15  1 15   010 14  0 14    -3   5    24   5
20    195.78359   20   5.777E-25   49  2.898E-25  2940.2576     HDO    000 13 11  3   000 12 11  2             129   4
20    195.78359   20                   2.898E-25  2940.2576     HDO    000 13 11  2   000 12 11  1             155   4
20    196.11769    3   1.305E-23    9  1.270E-23  2519.4162     HDO    000 18  2 16   000 18  1 17     0   5   124   4
21    196.12378    3   2.733E-22    4  1.234E-21  1347.1200     HDO    000 13  3 11   000 12  3 10     0   5    -5   5
21    196.86110    4   2.836E-23    6  7.380E-23  2068.4216     HDO    010  9  3  7   010  8  2  6    -2   5    -6   5
20    196.87743    3   1.219E-23    3  1.278E-23  2519.4517     HDO    000 18  3 16   000 18  2 17    -1   5   -14   4
20    196.90656   12   8.066E-25   26  1.063E-24  2773.1064     HDO    010 13  3 11   010 12  3 10     5  15     5   5
20    196.99142    4   3.477E-24    7  1.550E-24  2654.9162     HDO    000 13 10  4   000 12 10  3     6   6  -125   4
20    196.99142    4                   1.550E-24  2654.9162     HDO    000 13 10  3   000 12 10  2     6   6   175   4
20    196.99739    3   5.875E-24    5  5.935E-24  2820.5770     HDO    010 14  1 13   010 13  2 12    -4   5    -9   5
21    197.08645    3   1.106E-21    8  1.678E-19   384.8756     HDO    000  7  3  4   000  6  2  5     1   5    -3   5
21    197.24885    3   2.303E-21    9  5.905E-21  1406.6566     HDO    000 14  1 13   000 13  2 12     0   5     0   5
21    197.26602    5   4.090E-22   14  7.185E-21  1432.7583     HDO    000 15  0 15   000 14  1 14     0   9     6   5
21    197.27185    3   1.717E-22    8  8.050E-22  1432.7583     HDO    000 15  1 15   000 14  1 14     1   5    49   5
21    197.27783    3   2.069E-22   12  8.050E-22  1432.7465     HDO    000 15  0 15   000 14  0 14     1   5     2   5
21    197.28370    3   2.313E-21   23  7.185E-21  1432.7465     HDO    000 15  1 15   000 14  0 14    -1   5    50   5
21    197.30197    3   5.863E-23    5  1.770E-22  1839.7560     HDO    000 16  1 15   000 16  0 16    -2   5    -1   5
21    197.43086    3   6.107E-23    5  1.772E-22  1839.7590     HDO    000 16  2 15   000 16  1 16    -1   5    15   5
20    197.66234   26   5.753E-25   77  8.440E-25  2820.5770     HDO    010 14  2 13   010 13  2 12     2  21     2   5
21    197.66620    3   1.261E-22    5  4.341E-22  1717.5214     HDO    010  5  4  2   010  4  3  1    -1   5    -3   5
21    197.70675    3   2.597E-22    6  9.465E-22  1406.6566     HDO    000 14  2 13   000 13  2 12     0   5    -4   5
21    197.86725    3   1.331E-22    4  4.348E-22  1717.3356     HDO    010  5  4  1   010  4  3  2     1   5     7   5
20?   198.07295   18   9.223E-25   33  6.430E-25  3054.9335     HDO    020  4  4  0   020  3  3  1              84   5
21    198.08725    3   2.061E-22    4  9.530E-22  1405.8182     HDO    000 14  1 13   000 13  1 12     0   5     0   5
20    198.13253    3   1.222E-23    3  6.565E-24  2392.8857     HDO    000 13  9  5   000 12  9  4    -1   5    22   5
20    198.13253    3                   6.565E-24  2392.8856     HDO    000 13  9  4   000 12  9  3    -1   5   -17   5
19    198.17883    5   7.840E-25    5  8.520E-25  2819.3956     HDO    010 14  1 13   010 13  1 12   -23  14    -8   5
20    198.25808    3   8.999E-24    8  8.020E-24  1806.4964     HDO    010  7  3  4   010  7  0  7   -10  12    -8   5
21    198.37099    3   3.137E-22    6  2.394E-21  1206.7545     HDO    000 12  3  9   000 11  3  8    -2   5     6   5
21    198.54520    3   4.269E-22    9  5.995E-21  1405.8182     HDO    000 14  2 13   000 13  1 12    -1   5     0   5
20    198.58807    3   3.244E-23    3  3.871E-23   513.2072     HDO    000  8  3  5   000  8  1  8    -2   5    -9   5
20    198.84385    3   6.487E-24    4  6.070E-24  2819.3956     HDO    010 14  2 13   010 13  1 12    -4   6    10   5
21    199.25871    5   1.857E-23   10  2.315E-23  2155.0168     HDO    000 13  8  6   000 12  8  5    -4   5    18   5
21    199.25871    5                   2.315E-23  2155.0164     HDO    000 13  8  5   000 12  8  4    -4   5   -67   5
21    199.27946    3   1.862E-21   19  3.843E-21   512.5158     HDO    000  8  3  5   000  8  0  8     0   5    -7   5
21    199.44655    4   2.496E-23    7  6.265E-23   609.9465     HDO    000  8  4  4   000  8  2  7    -6   5   -23   5
21    199.46470    7   1.366E-23   13  3.041E-23   743.0973     HDO    000  8  5  3   000  9  2  8    -4  10    -8   5
21    199.48067    3   1.307E-21    7  3.069E-19   374.4100     HDO    000  6  4  3   000  5  3  2    -2   5    -3   5
21    199.65920    3   6.161E-22   12  2.206E-20   964.8505     HDO    000 11  3  9   000 10  2  8     0   5    -1   5
20    199.82983    5   2.129E-24   10  2.079E-24  2632.6598     HDO    010 12  3  9   010 11  3  8    -5   9   -27   5
21    200.30463    3   1.221E-21    6  3.092E-19   373.6659     HDO    000  6  4  2   000  5  3  3    -2   5    -5   5
21    200.45659    4   2.922E-23    7  6.940E-23  1942.3725     HDO    000 13  7  7   000 12  7  6    -4   5    13   5
21    200.46431    4   2.952E-23    7  6.940E-23  1942.3756     HDO    000 13  7  6   000 12  7  5     1   5   -32   5
20    200.47625   14   2.099E-24   25  1.758E-24  1604.3634     HDO    000 13  5  8   000 14  2 13    -2  10   -16   5
20    201.13506    6   2.115E-24   10  1.980E-24  2970.0130     HDO    010 14  2 12   010 13  3 11    -1   6    24   5
20    201.46948   15   8.431E-25   25  4.702E-25  1974.7078     HDO    000 14  6  8   000 15  3 13             -37   5
21    201.51501    3   2.480E-22    4  1.395E-21  1331.2168     HDO    000 13  2 11   000 12  2 10    -1   5    -8   5
21    201.83932    3   5.747E-23    3  1.784E-22  1756.2856     HDO    000 13  6  8   000 12  6  7     0   5    17   5
19    201.87589   13   3.394E-25   18  3.737E-25  3376.8213     HDO    000 18  8 10   000 18  7 11              72   4
21    201.99831    3   6.389E-23    4  1.785E-22  1756.3846     HDO    000 13  6  7   000 12  6  6    -3   5    -8   5
20    202.04011    3   3.242E-23    5  4.218E-23  2218.2986     HDO    010 10  3  8   010  9  2  7    -2   5     1   5
21    202.26654    3   1.910E-22    4  7.415E-22  1465.8294     HDO    000 13  4 10   000 12  4  9    -1   5     2   5
21    202.29627    3   8.480E-23    3  2.624E-22  1884.8422     HDO    000 15  3 12   000 14  4 11     1   5     4   5
21    202.65279    3   3.073E-22    5  2.168E-21  1543.2439     HDO    000 14  2 12   000 13  3 11    -1   5    10   5
20    203.09018   18   8.091E-25   40  6.090E-25  2904.2906     HDO    010 13  4 10   010 12  4  9    -2  14   -11   5
21    203.13932    3   1.139E-22    3  3.934E-22  1598.0681     HDO    000 13  5  9   000 12  5  8     0   5    -1   5
20?   203.14194   26   6.143E-25   51  5.895E-25  3024.7955     HDO    010 15  1 14   010 15  0 15    24  26    10   5
20    203.34165   12   1.288E-24   24  1.234E-24  2752.9257     HDO    010 13  2 11   010 12  2 10   -11   9    -2   5
20    203.81212    4   7.096E-24    6  7.180E-24  1206.7545     HDO    000 11  5  7   000 11  3  8     2   5    -2   5
21    204.15689    3   4.502E-22    6  6.385E-21    91.3303     HDO    000  4  3  2   000  3  0  3    -2   5   -10   5
19    204.34714   17   1.706E-25   25  1.233E-25  3567.5974     HDO    000 21  3 18   000 21  2 19          
21    204.42727    3   2.350E-22    3  1.175E-21   265.2362     HDO    000  6  3  3   000  5  1  4    -1   5    -9   5
20    204.44620   12   1.671E-24   24  1.347E-24  3099.0573     HDO    000 17  8  9   000 17  7 10   -24  10   -73   4
19    204.66099    4   4.528E-25    4  4.433E-25  3226.9123     HDO    010 12  7  5   010 12  6  6             117   5
19    204.74214    5   4.321E-25    5  4.437E-25  3226.8284     HDO    010 12  7  6   010 12  6  7            -107   5
20    204.86436    7   1.932E-24   12  1.642E-24  1449.7941     HDO    010  3  3  1   010  2  0  2     3  10    -3   5
20    204.88519   21   1.351E-24   35  1.354E-24  3098.5918     HDO    000 17  8 10   000 17  7 11   -26  40   136   4
21    205.03994    3   1.102E-22    2  3.962E-22  1599.7998     HDO    000 13  5  8   000 12  5  7    -3   5     1   5
20    205.15790    4   9.923E-24    6  1.015E-23  2502.4389     HDO    000 17  4 13   000 16  5 12    -4   5   -32   4
21    205.42847    3   6.836E-22   12  1.156E-20  1141.6915     HDO    000 12  3 10   000 11  2  9    -1   5    -6   5
19    205.84551    4   1.113E-24    3  1.124E-24  1752.5375     HDO    000 13  6  7   000 14  3 12    11  12     5   5
19    205.92996    7   8.602E-25    6  9.445E-25  3040.1290     HDO    010 11  7  4   010 11  6  5              23   5
19    205.95822    6   8.673E-25    6  9.450E-25  3040.1000     HDO    010 11  7  5   010 11  6  6               8   5
20    206.47082   10   1.466E-24   39  7.560E-25  1590.0450     HDO    010  5  3  2   010  4  1  3              -8   5
20    206.60796    3   4.717E-24    5  4.451E-24  2836.8221     HDO    000 16  8  8   000 16  7  9    -5   6    62   4
20    206.71678    3   2.175E-23    2  2.281E-23  2383.0327     HDO    010 11  3  9   010 10  2  8    -1   5   -15   5
20    206.80362    3   4.864E-24    4  4.462E-24  2836.6175     HDO    000 16  8  9   000 16  7 10     0   5    -8   4
19?   206.82707   31   7.270E-26   46  7.875E-26   735.7351     HDO    000  8  5  3   000  9  1  8               6   5
20    206.98240    5   1.927E-24    9  1.797E-24  2869.0170     HDO    010 10  7  3   010 10  6  4     2   8    -6   5
20    206.99095    5   1.994E-24   21  1.797E-24  2869.0081     HDO    010 10  7  4   010 10  6  5             -23   5
21    207.30822    3   6.736E-23    3  1.931E-22  1797.4463     HDO    010  7  3  4   010  6  2  5    -5   5    -3   5
20    208.00029    4   3.570E-24    7  3.607E-24  3024.8049     HDO    010 16  0 16   010 15  1 15     0   6   -85   4
20    208.00533   12   4.546E-25   26  3.244E-25  3024.8049     HDO    010 16  1 16   010 15  1 15              54   4
20    208.00971   14   7.148E-25   32  3.244E-25  3024.7955     HDO    010 16  0 16   010 15  0 15             -86   4
20    208.01482    4   3.727E-24    6  3.607E-24  3024.7955     HDO    010 16  1 16   010 15  0 15     2   6    60   4
20    208.06697    3   2.622E-23    3  2.967E-23   609.9465     HDO    000  7  5  2   000  8  2  7    -4   5     7   5
21    208.45501   17   1.030E-23   38  1.347E-23  2590.0570     HDO    000 15  8  7   000 15  7  8               3   5
20    208.53616    3   1.256E-23    4  1.348E-23  2589.9723     HDO    000 15  8  8   000 15  7  9     1   5    17   5
20    208.53817    3   3.309E-23    6  3.570E-23   743.0973     HDO    000  9  4  5   000  9  2  8    -1   5    -9   5
20    208.57443    3   8.604E-24    3  4.111E-24  2573.6961     HDO    010  8  7  1   010  8  6  2    -2   5     8   5
20    208.57443    3                   4.111E-24  2573.6958     HDO    010  8  7  2   010  8  6  3    -2   5   -14   5
20    208.66752    3   4.094E-24    4  3.975E-24  2778.9542     HDO    000 19  2 17   000 19  1 18     2   5    60   4
20    209.09835    3   3.995E-24    4  3.986E-24  2778.9748     HDO    000 19  3 17   000 19  2 18    -1   5    77   4
20    209.16281    3   8.095E-24    3  3.973E-24  2449.4443     HDO    010  7  7  0   010  7  6  1     3   5     1   5
20    209.16281    3                   3.973E-24  2449.4442     HDO    010  7  7  1   010  7  6  2     3   5   -10   5
21    209.29372    3   1.429E-22    3  5.580E-22  1543.2439     HDO    000 14  3 12   000 13  3 11     0   5     8   5
21    209.69230    3   3.455E-22    7  3.336E-21   473.9176     HDO    000  7  4  3   000  7  1  6     0   5    -6   5
20    209.69783    8   2.578E-24   15  2.780E-24  3018.2393     HDO    010 15  1 14   010 14  2 13    -4  11   -19   5
21    209.72603    3   9.557E-22   18  3.272E-21  1630.0297     HDO    000 16  0 16   000 15  1 15    -2   5   -27   5
21    209.72896    3   1.000E-22    5  3.481E-22  1630.0297     HDO    000 16  1 16   000 15  1 15     1   6   -35   5
21    209.73191    3   1.070E-22    5  3.481E-22  1630.0243     HDO    000 16  0 16   000 15  0 15     0   6    17   5
21    209.73483    3   3.514E-22    9  3.273E-21  1630.0243     HDO    000 16  1 16   000 15  0 15     0   5     9   5
21    209.95556    3   3.339E-22    7  2.761E-21  1604.3634     HDO    000 15  1 14   000 14  2 13    -2   5     1   5
21    210.05008    7   1.466E-23   11  3.724E-23  2358.7332     HDO    000 14  8  6   000 14  7  7    -2   5    -9   5
19    210.06756   27   2.501E-25   49  3.691E-25  3018.2393     HDO    010 15  2 14   010 14  2 13             -35   5
21    210.08113    7   1.487E-23   11  3.725E-23  2358.7010     HDO    000 14  8  7   000 14  7  8    -4   5   -27   5
19    210.09305   19   2.357E-25   29  4.781E-25  2970.0130     HDO    010 14  3 12   010 13  3 11             -22   5
21    210.20243    3   1.138E-22    2  4.154E-22  1604.3634     HDO    000 15  2 14   000 14  2 13     2   5    12   5
21    210.20484    4   2.153E-23    7  6.660E-23  2061.8971     HDO    000 17  1 16   000 17  0 17     2   5     7   4
21    210.27329    4   2.557E-23    6  6.665E-23  2061.8990     HDO    000 17  2 16   000 17  1 17    -2   5    56   4
19    210.36259    9   4.516E-25   17  3.710E-25  3017.5745     HDO    010 15  1 14   010 14  1 13             -27   5
21    210.41353    3   1.257E-22    2  4.170E-22  1603.9054     HDO    000 15  1 14   000 14  1 13     2   5     4   5
21    210.66037    3   3.494E-22    6  2.783E-21  1603.9054     HDO    000 15  2 14   000 14  1 13     0   5    12   5
20    210.69924   21   3.480E-25   42  1.795E-25  3136.0397     HDO    000 14 11  3   000 13 11  2              38   4
20    210.69924   21                   1.795E-25  3136.0399     HDO    000 14 11  4   000 13 11  3             110   4
20    210.73270    7   2.816E-24   11  2.812E-24  3017.5745     HDO    010 15  2 14   010 14  1 13     1   6    -5   5
21    210.83004    3   1.526E-21    7  3.602E-21   598.5631     HDO    000  8  4  4   000  8  1  7    -3  21   -19   5
20    210.99661   24   3.440E-25   48  3.429E-25  3187.1420     HDO    100  7  4  4   100  6  3  3             -32   5
20    211.25040   16   1.193E-24   34  6.775E-25  3122.4583     HDO    100  5  5  1   100  4  4  0  -183  21  -194   4
20    211.25208   20   1.128E-24   39  6.775E-25  3122.4596     HDO    100  5  5  0   100  4  4  1             115   4
21    211.43563    4   2.952E-23    6  9.370E-23  2142.8402     HDO    000 13  8  5   000 13  7  6     2   5     6   5
21    211.44641    4   2.984E-23    6  9.370E-23  2142.8290     HDO    000 13  8  6   000 13  7  7    -1   5     7   5
21    211.46331    3   1.078E-21   10  2.310E-21   362.5072     HDO    000  6  4  2   000  6  1  5     0   5    -4   5
20    211.47621    6   6.180E-24   11  6.450E-24  1075.7623     HDO    000 11  4  7   000 12  1 12    -1   5   -23   5
21    211.50776    3   1.618E-20   15  5.670E-20   308.6157     HDO    000  7  2  5   000  6  1  6     1   5    -1   5
20    211.52637    5   1.164E-23   10  1.170E-23  2561.5800     HDO    010 12  3 10   010 11  2  9    -5   5    -4   5
20    211.74231   14   5.199E-25   22  3.136E-25  1505.5931     HDO    010  4  3  2   010  3  1  3             -20   5
21    211.99941    3   1.960E-22    4  7.490E-22  1481.4436     HDO    000 13  4  9   000 12  4  8     0   5    -4   5
20    212.00462    8   2.335E-24   30  8.495E-25  2851.9088     HDO    000 14 10  5   000 13 10  4     2  14   140   5
20    212.00462    8                   8.495E-25  2851.9059     HDO    000 14 10  4   000 13 10  3     2  14  -135   5
21    212.02691    3   1.419E-21   10  5.730E-21  1331.2168     HDO    000 13  3 11   000 12  2 10     1   5   -16   5
20    212.41962    3   7.990E-24    3  7.860E-24   403.5490     HDO    000  5  5  1   000  6  2  4    -1   5     2   5
20?   212.60946   22   7.863E-25   44  6.145E-25  2919.1356     HDO    010 13  4  9   010 12  4  8              -9   5
21    212.63054    5   9.071E-23    8  3.348E-22  1796.5159     HDO    010  6  4  3   010  5  3  2    -2   5    -6   5
21    212.64103    5   7.202E-23    8  2.131E-22  1942.3756     HDO    000 12  8  4   000 12  7  5    -1   5    20   5
21    212.64438    5   7.619E-23    8  2.131E-22  1942.3725     HDO    000 12  8  5   000 12  7  6    -4   5    12   5
20    213.14085    7   2.456E-24   11  2.351E-24  1543.2439     HDO    000 12  6  6   000 13  3 11    -6  12    14   5
21    213.16469    3   1.727E-22    3  6.040E-22  1532.7319     HDO    000 14  2 12   000 13  2 11     0   5     2   5
20    213.25254    3   6.845E-24    3  3.357E-24  2591.0183     HDO    000 14  9  5   000 13  9  4     2   5   -10   5
20    213.25254    3                   3.357E-24  2591.0180     HDO    000 14  9  6   000 13  9  5     2   5   -19   5
21    213.43270    3   1.006E-22    3  3.371E-22  1795.7881     HDO    010  6  4  2   010  5  3  3     0   5    -5   5
20    213.44657   27   5.382E-25   44  5.345E-25  3117.9816     HDO    020  5  4  2   020  4  3  1     2  28    -7   5
21    213.57492    3   2.189E-22    3  1.101E-21  1405.1254     HDO    000 13  3 10   000 12  3  9     1   5     1   5
21    213.63782   10   2.798E-21   48  3.842E-19   402.3302     HDO    000  5  5  1   000  4  4  0     5  12   -59   5
21    213.63963    9   2.347E-21   18  3.842E-19   402.3295     HDO    000  5  5  0   000  4  4  1    -3  12    32   5
21    213.66025    3   1.704E-21   19  2.169E-19   469.6636     HDO    000  7  4  4   000  6  3  3    -1   5    -3   5
21    213.68849   23   1.349E-22   52  4.330E-22  1757.3416     HDO    000 11  8  3   000 11  7  4    -4  55    -7   5
21    213.68907   36   1.125E-22   68  4.330E-22  1757.3411     HDO    000 11  8  4   000 11  7  5     2  54    14   5
21    213.80866    3   2.264E-22    4  9.890E-22   306.3148     HDO    000  7  2  5   000  6  0  6     0   5    -6   5
20    214.22581    3   1.272E-23    2  1.278E-23  1024.5684     HDO    000 10  5  6   000 10  3  7    -1   5    -9   5
20    214.50704   26   1.523E-23 >100  1.132E-23  2354.2753     HDO    000 14  8  7   000 13  8  6    15   6    -3   5
20    214.50745   33   1.136E-23 >100  1.132E-23  2354.2758     HDO    000 14  8  6   000 13  8  5   -17   6   -14   5
21    214.59499    3   2.924E-22    5  7.685E-22  1587.7403     HDO    000 10  8  3   000 10  7  4    -1   5    11   5
21    214.59499    3                   7.685E-22  1587.7402     HDO    000 10  8  2   000 10  7  3    -1   5    -8   5
20    214.88051   26   9.023E-25 >100  5.280E-25  2956.2674     HDO    010 14  2 12   010 13  2 11    -3  15    12   5
21    215.02252    3   2.332E-22    3  1.122E-21   265.2362     HDO    000  5  4  1   000  5  1  4    -1   5    -9   5
20    215.34200   12   1.319E-24   19  9.505E-25  2832.4899     HDO    010 13  3 10   010 12  3  9    41  20    28   5
21    215.37530    3   1.209E-21    8  1.131E-21  1433.5721     HDO    000  9  8  1   000  9  7  2     0   5     3   5
21    215.37530    3                   1.131E-21  1433.5719     HDO    000  9  8  2   000  9  7  3     0   5   -14   5
20    215.87208    3   2.607E-23    4  3.287E-23  2142.8290     HDO    000 14  7  8   000 13  7  7    -2   5     4   5
20    215.89310    3   2.655E-23    6  3.287E-23  2142.8402     HDO    000 14  7  7   000 13  7  6    -2   5    10   5
21    215.90039    3   3.944E-22    7  2.983E-21   735.7351     HDO    000  9  4  5   000  9  1  8    -3   5   -10   5
21    216.04207    3   3.365E-22    9  1.167E-21  1294.8365     HDO    000  8  8  1   000  8  7  2     0   5     5   5
21    216.04207    3                   1.167E-21  1294.8365     HDO    000  8  8  0   000  8  7  1     0   5     0   5
21    216.09544    3   1.753E-21   14  2.209E-19   467.5145     HDO    000  7  4  3   000  6  3  4    -1   5    -2   5
21    216.74629    3   9.698E-23    3  3.307E-22  1668.0959     HDO    000 14  4 11   000 13  4 10    -2   5     2   5
20    217.08720    3   5.780E-24    3  5.675E-24  2752.9257     HDO    010 13  3 11   010 12  2 10    -1   5    -4   5
21    217.28350    3   1.327E-22    2  4.851E-22   156.3823     HDO    000  5  3  3   000  4  1  4    -3   5   -11   5
20    217.33114   11   1.209E-24   16  9.490E-25  3180.1062     HDO    010 15  2 13   010 14  3 12   -20  15    -3   5
21    217.43913    4   3.196E-23    6  8.240E-23  1958.1248     HDO    000 14  6  9   000 13  6  8    -4   5    -1   4
19    217.66556   11   2.437E-25   11  2.702E-25  3107.3809     HDO    010 14  4 11   010 13  4 10    39  23    -8   5
19    217.69539    9   2.422E-25   10  2.397E-25  3232.8060     HDO    010 16  1 15   010 16  0 16              87   5
21    217.79449    3   3.077E-23    4  8.250E-23  1958.3830     HDO    000 14  6  8   000 13  6  7     1   5   -23   5
19    217.89460    6   2.006E-25    7  2.400E-25  3232.8097     HDO    010 16  2 15   010 16  1 16             -41   5
21    218.12322    3   2.226E-22    3  1.031E-21  1752.5375     HDO    000 15  2 13   000 14  3 12    -2   5     7   5
21    218.61489    3   6.175E-23    3  1.778E-22  1801.2074     HDO    000 14  5 10   000 13  5  9    -2   5     7   5
20    218.74031    3   2.000E-23    2  2.046E-23   490.4274     HDO    000  6  5  1   000  7  2  6    -3   5    11   5
20    219.06528    9   1.814E-24   14  1.015E-24  1673.0176     HDO    010  6  3  3   010  5  1  4   -17  13   -14   5
21    219.34727    3   9.844E-23    3  3.068E-22   182.9835     HDO    000  4  4  0   000  4  1  3     0   5    57   5
21    219.45480    3   2.532E-22    4  1.278E-21   362.5072     HDO    000  7  3  4   000  6  1  5     1   5    -5   5
20    219.70990    4   5.289E-24    7  5.170E-24  1915.3450     HDO    010  8  3  5   010  8  0  8    -2   6   -10   5
21    219.80563    3   4.072E-22    9  2.668E-21  1532.7319     HDO    000 14  3 12   000 13  2 11    -1   5     1   5
21    219.86817   26   6.830E-24 >100  7.480E-24  1024.5684     HDO    000  9  6  4   000 10  3  7   -47   6   -52   5
20?   219.94094   22   3.341E-25   41  3.425E-25  1922.8881     HDO    000 13  7  7   000 14  4 10               2   5
20    220.28389    7   2.199E-24   11  1.555E-24  3232.8097     HDO    010 17  0 17   010 16  1 16     4  11   -73   5
20    220.29147    7   1.581E-24   12  1.555E-24  3232.8060     HDO    010 17  1 17   010 16  0 16   -10  10   100   4
20    220.98274    8   1.357E-24   12  1.161E-24  3050.6646     HDO    000 20  2 18   000 20  1 19     9   9  -375   4
20    221.18388    3   1.556E-23    2  1.613E-23   889.5757     HDO    000 10  4  6   000 10  2  9     1   5   -11   5
20    221.22491    6   1.480E-24   10  1.163E-24  3050.6763     HDO    000 20  3 18   000 20  2 19     8  19   -73   4
21    221.36791    3   1.787E-21   15  1.020E-19   490.4274     HDO    000  8  3  5   000  7  2  6     1   5    -4   5
21    221.52872    4   2.772E-23    6  6.995E-23  1712.8238     HDO    010  7  2  5   010  6  1  6     0   5    -2   5
21    221.99181    3   5.931E-23    4  1.792E-22  1804.8398     HDO    000 14  5  9   000 13  5  8     0   5     8   5
21    222.13792    4   2.643E-22    8  1.386E-21  1839.7590     HDO    000 17  0 17   000 16  1 16    -2   5   -16   5
21    222.13935   16   6.257E-23   19  1.399E-22  1839.7590     HDO    000 17  1 17   000 16  1 16    -4  13   -70   4
21    222.14089   19   3.658E-23   18  1.399E-22  1839.7560     HDO    000 17  0 17   000 16  0 16     1  18   -18   5
21    222.14230    4   2.683E-22    8  1.386E-21  1839.7560     HDO    000 17  1 17   000 16  0 16     0   5   -75   4
21    222.17032    3   7.662E-23    4  2.325E-22  1752.5375     HDO    000 15  3 13   000 14  3 12     0   5    -1   5
20    222.19367    7   1.686E-24   11  1.204E-24  3228.3072     HDO    010 16  1 15   010 15  2 14              35   5
20    222.27998    3   7.383E-24    2  7.195E-24  1495.0554     HDO    010  4  3  2   010  3  0  3     5   5   -19   5
21    222.49231    3   2.456E-22    4  1.194E-21  1814.5657     HDO    000 16  1 15   000 15  2 14     0   5    -2   5
19    222.56357   13   1.335E-25   15  1.501E-25  3227.9373     HDO    010 16  1 15   010 15  1 14              35   5
21    222.62411    3   5.968E-23    3  1.692E-22  1814.5657     HDO    000 16  2 15   000 15  2 14     0   5     5   5
21    222.73915    3   6.166E-23    3  1.695E-22  1814.3189     HDO    000 16  1 15   000 15  1 14     2   5     6   5
19    222.76768    3   1.236E-24    4  1.211E-24  3227.9373     HDO    010 16  2 15   010 15  1 14    -4  11    32   5
21    222.87096    3   2.519E-22    3  1.199E-21  1814.3189     HDO    000 16  2 15   000 15  1 14     0   5    14   5
19    222.96497   15   1.994E-25   44  1.980E-25  3180.1062     HDO    010 15  3 13   010 14  3 12               2   5
20    222.97592    3   4.343E-24    4  4.249E-24  1347.1200     HDO    000 11  6  5   000 12  3 10     3   5   -11   5
20    223.01678    3   1.968E-23    2  2.341E-23  2296.3962     HDO    000 18  1 17   000 18  0 18    -3   5  -325   4
20    223.05298    3   2.055E-23    3  2.341E-23  2296.3962     HDO    000 18  2 17   000 18  1 18    -1   5  -253   4
20    223.39240    3   1.901E-23    2  2.028E-23   859.3925     HDO    000  9  5  5   000  9  3  6    -1   5    -5   5
21    223.50952    3   9.844E-22   18  1.446E-20   150.1563     HDO    000  5  3  3   000  4  0  4     1   5    -5   5
20    223.83868   10   2.181E-24   19  2.597E-24  2956.2674     HDO    010 14  3 12   010 13  2 11     5   9   -16   5
21    224.30055    3   4.440E-23    4  1.265E-22  2115.6441     HDO    000 16  3 13   000 15  4 12     1   5     9   4
20    224.38121   16   9.660E-25   27  9.450E-25  1709.9714     HDO    010  7  2  5   010  6  0  6     3  16     5   5
20    224.60150    3   1.455E-23    2  1.408E-23   634.7909     HDO    000  9  3  6   000  9  1  9    -2   5    -2   5
21    224.76416    3   8.150E-23    2  2.442E-22  1745.8966     HDO    000 15  2 13   000 14  2 12    -3   5     6   5
21    224.96427    3   3.034E-22    3  1.966E-21   634.4281     HDO    000  9  3  6   000  9  0  9     1   5    -3   5
21    225.69503    3   2.988E-22    5  1.936E-21   885.0645     HDO    000 10  4  6   000 10  1  9     0   5   -15   5
21    226.60096    3   2.080E-21   23  1.383E-19   581.9620     HDO    000  8  4  5   000  7  3  4    -1   5     9   5
21    226.86213    3   7.836E-23    3  2.350E-22  1892.0830     HDO    010  7  4  4   010  6  3  3    -2   5    -9   5
20    226.97551   12   1.202E-24   19  4.023E-25  3063.9121     HDO    000 15 10  6   000 14 10  5             -28   4
20    226.97551   12                   4.024E-25  3063.9118     HDO    000 15 10  5   000 14 10  4             -58   4
21    227.70179    3   1.253E-22    3  4.577E-22  1618.7004     HDO    000 14  3 11   000 13  3 10     0   5     6   5
20    228.33455    4   3.547E-24    6  1.519E-24  2804.2710     HDO    000 15  9  6   000 14  9  5    -6   6    38   4
20    228.33455    4                   1.519E-24  2804.2707     HDO    000 15  9  7   000 14  9  6             -36   5
21    228.81124    3   2.355E-22    3  1.163E-21  1745.8966     HDO    000 15  3 13   000 14  2 12    -3   5    -4   5
21    228.90763    3   2.153E-21   32  2.923E-19   480.2589     HDO    000  6  5  2   000  5  4  1    -4   5   -40   5
21    228.92507    3   2.223E-21   31  2.924E-19   480.2426     HDO    000  6  5  1   000  5  4  2    -2   5    14   5
21    229.23495    3   8.007E-23    3  2.393E-22  1889.9764     HDO    010  7  4  3   010  6  3  4    -2   5    -5   5
21    229.28595    3   1.175E-22    2  3.966E-22  1837.0180     HDO    010  5  5  1   010  4  4  0    -1   5    -9   5
21    229.28776    3   1.185E-22    2  3.966E-22  1837.0164     HDO    010  5  5  0   010  4  4  1    -1   5    24   5
21    229.44500    3   1.023E-22    3  3.251E-22  1693.4430     HDO    000 14  4 10   000 13  4  9    -3   5    -3   5
20    229.72625    4   4.889E-24    5  4.956E-24  2568.7824     HDO    000 15  8  8   000 14  8  7    -2   6    36   5
20    229.72864    4   5.045E-24    5  4.956E-24  2568.7834     HDO    000 15  8  7   000 14  8  6    -6   6     3   5
19    229.76894   39   3.338E-25   44  3.919E-25  3047.8317     HDO    010 14  3 11   010 13  3 10             -36   5
19    229.98171   50                   7.790E-26  2360.0744     HDO    000 15  7  8   000 16  4 13             -90   4
19    230.30730   13   1.847E-25   15  2.658E-25  3131.7452     HDO    010 14  4 10   010 13  4  9               9   5
21    230.80199    3   4.793E-23    4  1.346E-22  1884.8422     HDO    000 15  4 12   000 14  4 11    -1   5    11   5
20    231.09317    3   7.737E-24    4  7.705E-24   384.8756     HDO    000  5  5  0   000  6  2  5    -4   5    -7   5
20    231.27126    3   1.360E-23    2  1.403E-23  2358.7010     HDO    000 15  7  9   000 14  7  8    -3   5    -3   5
20    231.32381    3   1.343E-23    2  1.403E-23  2358.7332     HDO    000 15  7  8   000 14  7  7    -1   5    -2   5
21    231.79287    4   4.193E-23    5  1.183E-22  1903.2620     HDO    010  8  3  5   010  7  2  6    -4   5    -5   5
19?   231.81161   27   1.632E-25   51  1.093E-25  3325.0465     HDO    010 15  4 12   010 14  4 11             -57   5
19    231.92323    8   1.271E-24   11  1.117E-24  3171.1478     HDO    010 15  3 13   010 14  2 12   -15  21   -18   5
20    231.96792    3   4.313E-24    5  4.302E-24  2765.7436     HDO    000 18  4 14   000 17  5 13    -2   6    16   4
21    232.40833    3   1.295E-22    3  4.418E-22  1974.7078     HDO    000 16  2 14   000 15  3 13    -1   5   -25   4
21    232.48839    3   4.235E-21   18  1.436E-19   576.9047     HDO    000  8  4  4   000  7  3  5    -3   5   -23   5
20?   232.52091   22   1.520E-24   44  6.305E-25  3453.0965     HDO    010 18  0 18   010 17  1 17            -251   4
20?   232.52513   22   2.841E-24   70  6.305E-25  3453.0943     HDO    010 18  1 18   010 17  0 17             147   4
20    232.54747    7   2.116E-24   12  1.776E-24  3043.4295     HDO    000 16  9  7   000 16  8  8    12  10   -69   5
20    232.55738    8   1.920E-24   13  1.776E-24  3043.4212     HDO    000 16  9  8   000 16  8  9    -2  11    97   5
20    232.99264    3   2.646E-23    2  3.443E-23  2175.5639     HDO    000 15  6 10   000 14  6  9    -2   5     6   4
19    233.09752    5   3.083E-25    6  3.173E-25  3334.5010     HDO    000 21  2 19   000 21  1 20          
20    233.45545    6   2.572E-24    8  2.444E-24  1247.9878     HDO    000 12  4  8   000 13  1 13   -13   9   -35   5
20    233.63113   20                   1.096E-24  1771.1233     HDO    010  7  3  4   010  6  1  5             -10   5
20    233.72525    3   2.674E-23    2  3.450E-23  2176.1777     HDO    000 15  6  9   000 14  6  8    -2   5    10   5
21    233.84963    4   2.534E-23    6  7.290E-23  2019.8222     HDO    000 15  5 11   000 14  5 10     5   5     4   5
20    234.09317    3   5.234E-24    3  5.240E-24  2798.5120     HDO    000 15  9  6   000 15  8  7    -4   5    -3   4
20    234.09686    3   5.365E-24    4  5.240E-24  2798.5083     HDO    000 15  9  7   000 15  8  8    -3   5   -46   4
20    234.23987   12   1.172E-24   18  6.245E-25  3075.9993     HDO    010 10  8  3   010 10  7  4   -16  22    -7   5
20    234.23987   12                   6.245E-25  3075.9994     HDO    010 10  8  2   010 10  7  3   -16  22   -18   5
19    234.45029   18   1.684E-25   31  4.238E-25  1561.3379     HDO    010  5  3  3   010  4  1  4              11   5
21    234.50000   12   1.227E-22 >100  5.475E-22  2061.8990     HDO    000 18  0 18   000 17  1 17   -10   5   291   4
21    234.50042   22   4.072E-23 >100  5.225E-23  2061.8990     HDO    000 18  1 18   000 17  1 17    32   5   332   4
21    234.50142   27   2.244E-23 >100  5.225E-23  2061.8971     HDO    000 18  0 18   000 17  0 17   -67   5   231   4
21    234.50212   12   1.675E-22   27  5.475E-22  2061.8971     HDO    000 18  1 18   000 17  0 17     3   5   300   4
19    234.55349    5   4.693E-25    8  4.841E-25  3450.7047     HDO    010 17  1 16   010 16  2 15            -103   4
21    234.80771    4   3.192E-23    6  8.965E-23  1974.7078     HDO    000 16  3 14   000 15  3 13    -2   5    33   4
19    234.86993    5   4.889E-25    5  4.856E-25  3450.5006     HDO    010 17  2 16   010 16  1 15              30   4
21    234.91191    3   1.336E-22    3  4.792E-22  2037.1897     HDO    000 17  1 16   000 16  2 15    -2   5   -22   4
20    234.95083    3   6.648E-24    4  6.505E-24  1164.5097     HDO    000 10  6  4   000 11  3  9    -7   5    15   5
20    234.98181    3   3.731E-23    4  6.400E-23  2037.1897     HDO    000 17  2 16   000 16  2 15    -2   5   -31   4
20    235.04372    3   4.288E-23    7  6.410E-23  2037.0580     HDO    000 17  1 16   000 16  1 15    -2   5   -14   4
20    235.04852    9   1.800E-24   14  9.215E-25  2921.4019     HDO    010  9  8  2   010  9  7  3   -11  11     9   5
20    235.04852    9                   9.215E-25  2921.4019     HDO    010  9  8  1   010  9  7  2   -11  11     5   5
21    235.11361    3   1.364E-22    3  4.802E-22  2037.0580     HDO    000 17  2 16   000 16  1 15    -2   5   -23   4
20    235.48744    9   1.376E-23   15  1.410E-23  2568.7834     HDO    000 14  9  5   000 14  8  6    -3   7   -15   5
20    235.48847    9   1.393E-23   15  1.410E-23  2568.7824     HDO    000 14  9  6   000 14  8  7     2   8    16   5
20    235.74224   13   1.958E-24   19  9.530E-25  2782.2704     HDO    010  8  8  0   010  8  7  1     0  10   -17   5
20    235.74224   13                   9.530E-25  2782.2704     HDO    010  8  8  1   010  8  7  2     0  10   -25   5
20    235.74500    4   7.484E-24    6  7.690E-24  2543.2025     HDO    000 19  1 18   000 19  0 19    -1   5  -672   4
20    235.75028    8   3.876E-24   11  3.766E-24  1883.4610     HDO    010  7  4  3   010  7  1  6    -1   7    -6   5
20    235.76381   23   1.299E-23   36  7.690E-24  2543.2028     HDO    000 19  2 18   000 19  1 19            -815   4
20    236.04445    3   2.770E-23    2  3.231E-23   581.9620     HDO    000  7  5  3   000  7  3  4     0   5   -23   5
21    236.30389   30                   4.112E-24  2009.0769     HDO    010  8  4  4   010  8  1  7              10   5
21    236.45542    4   3.408E-23    5  9.230E-23  1970.6607     HDO    000 16  2 14   000 15  2 13    -3   5   -33   4
21    236.74266    5   2.958E-23    7  3.431E-23  2354.2758     HDO    000 13  9  4   000 13  8  5     0   5    13   5
21    236.74266    5                   3.431E-23  2354.2753     HDO    000 13  9  5   000 13  8  6     0   5     0   5
21    237.78190    3   4.017E-21   24  7.965E-20   711.7953     HDO    000  9  4  6   000  8  3  5    -3   5    -7   5
21    237.86884    4   5.403E-23    6  7.465E-23  2155.0168     HDO    000 12  9  4   000 12  8  5    -3   5    -4   5
21    237.86884    4                   7.465E-23  2155.0164     HDO    000 12  9  3   000 12  8  4    -3   5   -36   5
21    237.87761    3   2.278E-22    4  1.095E-21   473.9176     HDO    000  8  3  5   000  7  1  6    -2   5    -6   5
20    238.09742    6   2.688E-24    8  2.601E-24  1771.1233     HDO    010  6  4  2   010  6  1  5    -2   8   -10   5
20    238.11422    3   6.353E-24    4  5.605E-24  1049.1243     HDO    000 11  4  7   000 11  2 10    -2   5   -14   5
21    238.85480    3   1.344E-22    2  4.730E-22  1970.6607     HDO    000 16  3 14   000 15  2 13    -2   5    24   4
21    238.87536    3   8.491E-23    2  1.418E-22  1971.0300     HDO    000 11  9  3   000 11  8  4     1   5   -18   5
21    238.87536    3                   1.418E-22  1971.0302     HDO    000 11  9  2   000 11  8  3     1   5    -9   5
21    239.34364    4   2.978E-23    6  7.325E-23  2026.8315     HDO    000 15  5 10   000 14  5  9     0   5     7   5
20    239.50289    3   2.605E-23    3  2.863E-23   469.6636     HDO    000  6  5  2   000  6  3  3    -4   5   -40   5
21    239.77003    3   1.289E-22    2  2.235E-22  1802.3352     HDO    000 10  9  1   000 10  8  2     0   5     2   5
21    239.77003    3                   2.235E-22  1802.3352     HDO    000 10  9  2   000 10  8  3     0   5   -31   5
21    239.85329    3   5.117E-23    4  1.491E-22  2004.7546     HDO    010  8  4  5   010  7  3  4    -4   5   -14   5
19    240.39433   52   1.367E-25   17  4.015E-26  3572.3093     HDO    000 16 11  5   000 15 11  4            -200   4
19    240.39433   52                   4.015E-26  3572.3090     HDO    000 16 11  6   000 15 11  5            -211   4
19    240.39433   52                   4.403E-26  3802.3787     HDO    010 17  3 14   010 16  4 13             -15   4
21    240.56008    3   1.487E-22    2  2.468E-22  1648.9473     HDO    000  9  9  1   000  9  8  2     1   5    -4   5
21    240.56008    3                   2.468E-22  1648.9473     HDO    000  9  9  0   000  9  8  1     1   5    -6   5
21    240.73628    3   6.296E-23    4  1.736E-22  1846.4021     HDO    000 15  3 12   000 14  3 11    -2   5    -7   5
21    240.76436    3   2.257E-22    3  1.007E-21  1046.4741     HDO    000 11  4  7   000 11  1 10     0   5   -19   5
20    240.84763    4   3.779E-24    5  3.472E-24  2147.1820     HDO    010  9  4  5   010  9  1  8     1   6   -13   5
21    240.94169   15                   2.711E-23   701.6203     HDO    000  8  5  3   000  8  3  6    -3  20    -7   5
19    241.07622   13   3.196E-25   19  2.917E-25  3290.7998     HDO    100  7  5  3   100  6  4  2            -105   4
20    241.10884    3   2.907E-23    2  3.197E-23   576.9047     HDO    000  7  5  2   000  7  3  5     2   5    11   5
20    241.21090   19   6.755E-25   37  4.493E-25  3397.4374     HDO    010 16  3 14   010 15  2 13              99   4
20    241.51890    3   1.801E-23    2  1.866E-23   841.3675     HDO    000  9  5  4   000  9  3  7    -3   5    -4   5
20    241.55867    3   1.534E-23    2  1.561E-23   374.4100     HDO    000  5  5  1   000  5  3  2     3   5     2   5
21    241.64955    3   1.436E-22    2  5.090E-22   225.8649     HDO    000  6  3  4   000  5  1  5    -1   5   -10   5
21    241.65279   10                   2.855E-23   467.5145     HDO    000  6  5  1   000  6  3  4     2  10   -23   5
20    241.82656    3   1.644E-23    3  1.634E-23  1553.9614     HDO    010  5  3  3   010  4  0  4    -2   5   -10   5
19    241.89754    6   3.370E-25    5  1.690E-25  3290.8879     HDO    000 16 10  6   000 15 10  5              62   4
19    241.89754    6                   1.690E-25  3290.8879     HDO    000 16 10  7   000 15 10  6              48   4
19    242.18526    4   1.263E-24    4  1.267E-24  1673.0176     HDO    010  5  4  1   010  5  1  4   -29  38     4   5
20    242.30287    3   1.567E-23    2  1.559E-23   373.6659     HDO    000  5  5  0   000  5  3  3     1   5    -6   5
19    242.84144   14   2.154E-25   18  2.852E-25  3292.9760     HDO    020  7  4  4   020  6  3  3             -22   5
19?   243.08962   50   1.727E-25   75  1.919E-25  2115.6441     HDO    000 14  7  7   000 15  4 12              48   5
20    243.29577    3   1.033E-23    3  1.066E-23   995.7933     HDO    000 10  5  5   000 10  3  8     2   5    -5   5
19    243.37221    6   1.379E-24    6  6.165E-25  3032.6056     HDO    000 16  9  8   000 15  9  7    11  23    21   4
19    243.37221    6                   6.165E-25  3032.6052     HDO    000 16  9  7   000 15  9  6    11  23   -28   4
21    244.03595    3   5.353E-21   57  2.056E-19   573.9706     HDO    000  7  5  3   000  6  4  2     0   5   -22   5
21    244.07070    8   2.134E-23   12  5.365E-23  2360.0744     HDO    000 17  3 14   000 16  4 13    -4   5  -105   4
21    244.12282    3   2.603E-21   22  2.057E-19   573.8907     HDO    000  7  5  2   000  6  4  3    -3   5     9   5
20    244.43065    3   3.652E-23    4  5.025E-23  2115.6441     HDO    000 16  4 13   000 15  4 12     0   5    29   4
21    244.59828    3   9.679E-23    4  2.993E-22  1915.2028     HDO    010  6  5  2   010  5  4  1     0   5   -14   5
21    244.61440    3   9.531E-23    4  2.993E-22  1915.1876     HDO    010  6  5  1   010  5  4  2     2   5    -1   5
20    244.91804   21   1.227E-24   41  1.960E-24  2798.5120     HDO    000 16  8  8   000 15  8  7              53   4
21    245.26609    4   5.202E-23    5  1.530E-22   157.0647     HDO    000  4  4  0   000  3  2  1    -5   5    57   5
21    245.56832    3   1.293E-21    8  2.140E-20   221.9462     HDO    000  6  3  4   000  5  0  5    -2   5     0   5
21    245.60392    4   6.152E-23    5  1.548E-22  1999.7768     HDO    010  8  4  4   010  7  3  5    -6   5    -4   5
20    245.61074    3   7.739E-24    5  7.545E-24   859.3925     HDO    000  8  6  3   000  9  3  6    -4   6   -26   5
21    245.86305    3   5.965E-23    4  1.728E-22  2209.5152     HDO    000 17  2 15   000 16  3 14    -2   5  -169   4
21    245.94672    3   6.283E-23    3  1.794E-22   156.3823     HDO    000  4  4  1   000  4  1  4    -5   5   -51   5
21    246.17104    3   4.437E-23    4  1.265E-22  1922.8881     HDO    000 15  4 11   000 14  4 10    -1   5     4   5
19    246.37931   24   1.301E-25   22  1.545E-25  3414.8842     HDO    100  9  4  5   100  8  3  6             -65   4
20    246.64408    3   5.942E-24    4  5.430E-24  2589.9723     HDO    000 16  7 10   000 15  7  9    -3   6  -107   4
20    246.70669    8   3.409E-24   10  2.715E-24  2036.5736     HDO    010  9  3  6   010  9  0  9     5   7     1   5
20    246.76517    6   5.818E-24    8  5.430E-24  2590.0570     HDO    000 16  7  9   000 15  7  8    -4   6     6   5
20    246.80974   12   3.905E-23   19  2.015E-22  2296.3962     HDO    000 19  0 19   000 18  1 18   -44  59   346   4
20    246.81099    7   9.564E-23   29  2.015E-22  2296.3962     HDO    000 19  1 19   000 18  0 18    14  68   440   4
21    246.87166    3   1.752E-21   18  4.165E-20   859.3925     HDO    000 10  4  7   000  9  3  6     1   5   -11   5
21    246.93997    3   5.050E-23    3  1.522E-22   155.3890     HDO    000  4  4  1   000  3  2  2    -4   5   -51   5
21    247.24350    3   5.946E-23    4  1.789E-22  2272.1718     HDO    000 18  1 17   000 17  2 16    -5   5   -90   4
20    247.25637    3   2.617E-23    3  3.208E-23  2209.5152     HDO    000 17  3 15   000 16  3 14     0   5   -82   4
20    247.28043    3   1.884E-23    3  2.256E-23  2272.1718     HDO    000 18  2 17   000 17  2 16    -2   5    55   4
20    247.31340    3   1.991E-23    3  2.258E-23  2272.1019     HDO    000 18  1 17   000 17  1 16    -3   5   -99   4
21    247.35033    3   6.078E-23    4  1.791E-22  2272.1019     HDO    000 18  2 17   000 17  1 16    -3   5    47   4
20    248.26242    6   2.723E-23    9  3.263E-23  2207.1164     HDO    000 17  2 15   000 16  2 14     0   6  -112   4
20    248.39270   12   2.410E-24   18  2.365E-24  2802.2729     HDO    000 20  1 19   000 20  0 20   -22   8    97   4
20    248.40301    8   2.561E-24   12  2.365E-24  2802.2724     HDO    000 20  2 19   000 20  1 20    17   9   -90   4
20    248.45562    3   1.295E-23    2  1.307E-23  2408.5565     HDO    000 16  6 11   000 15  6 10    -4   5   -28   5
21    248.64305    3   5.112E-21   10  3.378E-20   404.4457     HDO    000  8  2  6   000  7  1  7     0   5     5   5
20    248.76730    3   2.384E-23    3  2.721E-23  2253.6718     HDO    000 16  5 12   000 15  5 11     2   5    14   5
20    248.92966   40                   6.755E-25  1693.4430     HDO    000 12  7  6   000 13  4  9              16   5
21    249.44590    3   3.917E-21   18  5.480E-20   609.9465     HDO    000  9  3  6   000  8  2  7    -2   5    -4   5
21    249.65571    3   5.758E-23    3  1.795E-22  2207.1164     HDO    000 17  3 15   000 16  2 14    -7   5   -28   4
20    249.85843    3   1.404E-23    3  1.310E-23  2409.9028     HDO    000 16  6 10   000 15  6  9    -2   5   -18   4
21    249.92719    3   1.525E-22    3  5.625E-22   403.1615     HDO    000  8  2  6   000  7  0  7    -1   5     0   5
21    250.01516    3   2.852E-21   28  8.450E-20   701.6203     HDO    000  9  4  5   000  8  3  6     0   5    -8   5
20    250.24465    6   3.158E-24    9  2.311E-24  2297.3207     HDO    010 10  4  6   010 10  1  9    -1  10    -3   5
19?   250.95361   26   1.275E-25   31  5.640E-26  2272.1718     HDO    000 16  5 11   000 17  2 16             -72   4
21    251.05476    7   2.880E-23   10  8.535E-23  2135.0550     HDO    010  9  4  6   010  8  3  5     7   5     5   5
19    251.42968   21   1.804E-25   27  1.691E-25  3635.2013     HDO    010 17  3 15   010 16  2 14             145   4
20    252.17263   15   9.856E-25   27  8.635E-25   150.1563     HDO    000  4  4  1   000  4  0  4   -23  45   -56   5
19    252.67533   24   1.707E-25   24  1.491E-25  1922.8881     HDO    000 14  6  9   000 14  4 10             -53   4
19    252.67974    3   1.921E-24    2  1.986E-24  1347.1200     HDO    000 12  5  7   000 12  3 10     6   9    -6   5
21    252.80627    5   2.508E-23    8  6.065E-23  2087.1384     HDO    000 16  3 13   000 15  3 12    -1   5    16   4
21    253.86954    3   3.960E-21   10  2.005E-20  1024.5684     HDO    000 11  4  8   000 10  3  7     1   5   -12   5
21    254.37764    3   1.456E-22    2  5.120E-22   225.8649     HDO    000  5  4  2   000  5  1  5    -1   5   -10   5
20    255.45161    4   4.317E-24    6  3.757E-24   769.1168     HDO    000 10  3  7   000 10  1 10   -10   7     0   5
21    255.63851    3   2.042E-22    2  8.700E-22   768.9299     HDO    000 10  3  7   000 10  0 10     0   5     4   5
19    255.90222   17   2.974E-25   14  2.411E-25  3398.1389     HDO    100  8  5  3   100  7  4  4              -9   4
21    256.82171    3   2.913E-21   26  2.217E-19   615.9688     HDO    000  6  6  1   000  5  5  0     3   5     5   5
21    256.82171    3                   2.217E-19   615.9686     HDO    000  6  6  0   000  5  5  1     3   5   -15   5
20    256.95090    3   2.545E-23    2  2.705E-23  2266.1751     HDO    000 16  5 11   000 15  5 10    -1   5   -20   4
20    257.05160    8   1.699E-24   12  1.632E-24  3043.1586     HDO    000 19  4 15   000 18  5 14   -13  16    29   4
20    257.65301    3   1.747E-23    2  1.730E-23  2360.0744     HDO    000 17  4 14   000 16  4 13    -3   5   -65   4
19    257.99780   14   5.145E-25   13  4.148E-25  1884.8422     HDO    000 13  7  6   000 14  4 11             -22   5
19?   258.00168   30   8.511E-26   40  5.415E-26  3663.8013     HDO    010 12  9  4   010 12  8  5             -46   5
19    258.00168   30                   5.415E-26  3663.8015     HDO    010 12  9  3   010 12  8  4             -38   5
20    258.28217    5   3.497E-24    6  1.713E-24  3032.6056     HDO    000 15 10  6   000 15  9  7    -6   7    -8   4
20    258.28217    5                   1.713E-24  3032.6052     HDO    000 15 10  5   000 15  9  6    -6   7   -59   4
20    258.29641    6   3.302E-24    8  2.924E-24   221.9462     HDO    000  5  4  2   000  5  0  5    -6   9     0   5
19    258.35968    9   4.483E-25   11  2.265E-25  3275.9777     HDO    000 17  9  8   000 16  9  7              44   4
19    258.35968    9                   2.265E-25  3275.9776     HDO    000 17  9  9   000 16  9  8            -139   4
21    258.42260    3   9.704E-23    3  2.921E-22   221.8362     HDO    000  5  4  1   000  4  2  2    -5   5   -10   5
21    258.76101    7   2.102E-23    9  6.220E-23  2456.7724     HDO    000 18  2 16   000 17  3 15    -6   5    73   4
21    258.92225    3   1.462E-20   20  1.329E-19   683.6100     HDO    000  8  5  4   000  7  4  3    -2   5    -9   5
21    259.06565    6   6.051E-23    8  6.930E-23  2543.2025     HDO    000 20  1 20   000 19  0 19     2   5  -426   3
21    259.06565    6                   6.930E-23  2543.2028     HDO    000 20  0 20   000 19  1 19     2   5  -449   4
21    259.07482    3   1.132E-21   12  9.010E-21  1206.7545     HDO    000 12  4  9   000 11  3  8    -2   5    -7   5
21    259.23816    3   1.399E-20   22  1.332E-19   683.3239     HDO    000  8  5  3   000  7  4  4    -3   5    -4   5
20    259.50197    3   4.115E-23    4  6.230E-23  2519.4517     HDO    000 19  1 18   000 18  2 17    -2   5   -54   4
20    259.52140    7   8.059E-24   10  7.415E-24  2519.4517     HDO    000 19  2 18   000 18  2 17     5   6  -165   4
20    259.53887    3   7.932E-24    4  7.420E-24  2519.4162     HDO    000 19  1 18   000 18  1 17    -6   5    88   4
21    259.55788   55   4.831E-24 >100  1.069E-23  2456.7724     HDO    000 18  3 16   000 17  3 15   -39   5   100   4
21    259.55832   20   2.161E-23   86  6.230E-23  2519.4162     HDO    000 19  2 18   000 18  1 17     5   5   -21   4
20    259.64124    3   9.465E-24    3  4.458E-24  2804.2710     HDO    000 14 10  4   000 14  9  5    -3   5    36   5
20    259.64124    3                   4.458E-24  2804.2707     HDO    000 14 10  5   000 14  9  6    -3   5   -11   5
21    259.76644    3   6.726E-23    4  2.089E-22  2009.2208     HDO    010  7  5  3   010  6  4  2    -2   6   -11   5
21    259.84696    6   7.359E-23    8  2.090E-22  2009.1465     HDO    010  7  5  2   010  6  4  3    -3   5     6   5
20    259.90628    7   1.770E-24   11  1.404E-24  1221.5372     HDO    000 12  4  8   000 12  2 11   -13  16   -14   5
19    259.98565    9   3.799E-25   10  1.631E-25  3310.2395     HDO    010 10  9  1   010 10  8  2             -36   5
19    259.98565    9                   1.631E-25  3310.2393     HDO    010 10  9  2   010 10  8  3             -43   5
19    260.05653   17   1.014E-24   28  7.040E-25  3043.4212     HDO    000 17  8 10   000 16  8  9     2  26   206   4
20?   260.07334   63   5.649E-25   50  7.040E-25  3043.4295     HDO    000 17  8  9   000 16  8  8            -137   4
21    260.07552    7   2.073E-23    9  4.429E-23  2283.2803     HDO    010 10  4  7   010  9  3  6    -9   5   -14   5
20    260.15437    3   1.047E-23    3  1.079E-23  2455.3800     HDO    000 18  2 16   000 17  2 15     2   5   164   4
21    260.23211    5   2.375E-23    7  6.410E-23  2023.0481     HDO    010  9  3  6   010  8  2  7    -3   5    -6   5
21    260.29395    7   1.634E-23   10  4.179E-23  1808.1276     HDO    010  8  2  6   010  7  1  7     3   5    -4   5
19    260.68459    6   7.674E-25    4  8.100E-25  1432.7583     HDO    000 13  4  9   000 14  1 14   -26  26   -16   5
20    260.81580   17   4.994E-25   33  1.805E-25  3156.4503     HDO    010  9  9  0   010  9  8  1   -13  21   -25   5
20    260.81580   17                   1.805E-25  3156.4503     HDO    010  9  9  1   010  9  8  2   -13  21   -27   5
21    260.82935    3   1.853E-22    2  7.300E-22   598.5631     HDO    000  9  3  6   000  8  1  7    -2   5    -4   5
20    260.88917    3   2.045E-23    3  1.037E-23  2591.0183     HDO    000 13 10  3   000 13  9  4    -4   5   162   5
20    260.88917    3                   1.037E-23  2591.0180     HDO    000 13 10  4   000 13  9  5    -4   5  -170   5
21    260.95111    7   2.477E-23    9  6.355E-23  2455.3800     HDO    000 18  3 16   000 17  2 15     7   5   178   4
19    260.96155    7   4.464E-25    9  6.815E-25  3073.5372     HDO    000 21  1 20   000 21  0 21          
19    260.96698    6   6.757E-25   10  6.815E-25  3073.5360     HDO    000 21  2 20   000 21  1 21          
19    261.30721   21   1.449E-25   24  1.867E-25  3401.2179     HDO    020  8  4  4   020  7  3  5               3   5
21    261.41464    3   1.257E-22    2  4.317E-22  1220.0289     HDO    000 12  4  8   000 12  1 11    -1   5    -9   5
20    261.59585   36   4.163E-25   49  6.130E-25  1543.2439     HDO    000 13  5  8   000 13  3 11              -5   5
20    261.69482    3   1.947E-23    2  2.019E-23  2617.7281     HDO    000 18  3 15   000 17  4 14    -2   5   -95   4
20    261.93512    3   3.465E-23    3  4.431E-23  2169.0591     HDO    000 16  4 12   000 15  4 11    -2   5    38   5
19    261.97493    3   1.833E-24    1  1.914E-24  2836.6175     HDO    000 17  7 11   000 16  7 10   -19   9    59   4
20    262.03033    3   3.214E-23    4  2.110E-23  2392.8857     HDO    000 12 10  3   000 12  9  4    -1   5   -18   4
20    262.03033    3                   2.110E-23  2392.8856     HDO    000 12 10  2   000 12  9  3    -1   5   -26   4
19    262.23490    3   1.804E-24    1  1.915E-24  2836.8221     HDO    000 17  7 10   000 16  7  9     5  10   -22   4
19?   262.29290   24   5.464E-26   28  5.945E-26  3884.5624     HDO    010 18  3 16   010 17  2 15             -76   4
21    262.97039    3   5.486E-22    8  3.824E-21  1405.1254     HDO    000 13  4 10   000 12  3  9     0   5    -9   5
21    263.05291   12   3.169E-23   15  9.095E-23  2124.9767     HDO    010  9  4  5   010  8  3  6     0  24   -13   5
21    263.06850    9   2.488E-23   12  3.556E-23  2209.9055     HDO    000 11 10  2   000 11  9  3    -1   5     6   5
21    263.06850    9                   3.556E-23  2209.9056     HDO    000 11 10  1   000 11  9  2    -1   5    -1   5
21    263.20060    3   9.358E-23    2  2.858E-22   217.0420     HDO    000  5  4  2   000  4  2  3    -1   5    -9   5
19    263.22675   18   4.119E-25   19  3.379E-25  3331.4412     HDO    020  6  5  2   020  5  4  1             -53   5
19    263.24049   15   4.442E-25   17  3.380E-25  3331.4282     HDO    020  6  5  1   020  5  4  2              31   5
20    263.30398    3   9.563E-24    2  9.290E-24  2502.4389     HDO    000 17  5 13   000 16  5 12    -4   5   -65   4
20    263.63621    3   8.821E-24    4  8.105E-24   841.3675     HDO    000  8  6  2   000  9  3  7    -5   6    -1   5
20    263.77057    4   4.629E-24    5  4.523E-24  2657.0124     HDO    000 17  6 12   000 16  6 11    -3   6    36   5
21    264.00723    4   3.170E-23    5  4.198E-23  2042.1056     HDO    000 10 10  1   000 10  9  2     0   5    43   5
21    264.00723    4                   4.198E-23  2042.1053     HDO    000 10 10  0   000 10  9  1     0   5    29   5
20    264.20082    3   1.813E-23    2  1.974E-23  2339.9445     HDO    000 17  3 14   000 16  3 13    -4   5   -82   4
20    264.22827    3   2.395E-23    2  2.445E-23  1625.7480     HDO    010  6  3  4   010  5  0  5     1   5   -11   5
19    264.68166   12   2.984E-25   11  3.723E-25  1693.4430     HDO    000 13  6  8   000 13  4  9             -10   5
19    265.10183    6   1.197E-24    7  1.238E-24  2459.3606     HDO    010 11  4  7   010 11  1 10     2  15    -8   5
21    265.27489    3   2.002E-22    2  8.075E-22   308.6157     HDO    000  6  4  3   000  6  1  6     0   5   -10   5
21    266.14179    3   3.188E-22    4  1.543E-21  1618.7004     HDO    000 14  4 11   000 13  3 10    -1   5    -5   5
20    266.27263    4   4.783E-24    5  4.528E-24  2659.7614     HDO    000 17  6 11   000 16  6 10     3   6    44   4
20    266.84864   11   1.570E-23   19  2.107E-23  2449.3214     HDO    010 11  4  8   010 10  3  7    -2   5    -5   5
19?   267.43643   17   4.563E-26   20  1.031E-25  3536.3542     HDO    020  9  4  6   020  8  3  5              41   5
20    267.57585    4   4.503E-24    6  4.557E-24   306.3148     HDO    000  6  4  3   000  6  0  6     4   6    -8   5
21    268.28888    3   1.297E-22    1  4.316E-22   308.6157     HDO    000  7  3  5   000  6  1  6    -1   5   -11   5
21    268.58282    3   9.732E-23    2  3.064E-22  1331.2168     HDO    000 12  5  7   000 12  2 10    -4   5   -22   5
19    268.74645    9   5.805E-25   12  2.736E-25  3425.1213     HDO    100  7  6  2   100  6  5  1               8   4
19    268.74645    9                   2.741E-25  3425.1208     HDO    100  7  6  1   100  6  5  2             -33   4
21    269.24199    3   1.674E-22    2  5.940E-22  1846.4021     HDO    000 15  4 12   000 14  3 11    -1   5     0   5
20    269.33264    4   5.848E-24    5  5.450E-24   711.7953     HDO    000  7  6  2   000  8  3  5     6   5   -16   5
21    269.39203    3   3.796E-21   10  4.472E-20   841.3675     HDO    000 10  4  6   000  9  3  7    -2   5   -12   5
21    269.62830    3   1.437E-22    2  4.841E-22  1141.6915     HDO    000 11  5  6   000 11  2  9     2   5    -8   5
19    269.80637   25   1.107E-25   35  1.440E-25  3521.7714     HDO    100  9  5  5   100  8  4  4              15   4
21    269.97565    3   1.179E-22    2  3.862E-22   303.9948     HDO    000  6  4  2   000  5  2  3    -4   5   -10   5
20    270.50854    3   6.108E-24    3  5.510E-24  2617.7281     HDO    000 18  4 15   000 17  4 14     4   5   -62   4
21    270.58983    3   2.975E-21    9  2.319E-20   306.3148     HDO    000  7  3  5   000  6  0  6     1   5   -10   5
20    271.26364    3   4.122E-23    4  2.230E-23  2802.2729     HDO    000 21  1 21   000 20  0 20     0   5
20    271.26364    3                   2.230E-23  2802.2724     HDO    000 21  0 21   000 20  1 20     0   5
20    271.29208    3   1.894E-23    2  2.075E-23  2716.3293     HDO    000 19  2 17   000 18  3 16     0   5    22   4
20    271.63070    3   9.682E-24    3  9.310E-24  2632.6598     HDO    010 12  4  9   010 11  3  8    -3   5    -7   5
20    271.69410    3   1.898E-23    2  2.024E-23  2778.9748     HDO    000 20  1 19   000 19  2 18    -2   5   423   3
20    271.70434    8   2.071E-24   11  2.276E-24  2778.9748     HDO    000 20  2 19   000 19  2 18    -7   8   280   4
20    271.71359    9   2.087E-24   11  2.277E-24  2778.9542     HDO    000 20  1 19   000 19  1 18    -5   8   318   4
20    271.72379    3   1.876E-23    2  2.024E-23  2778.9542     HDO    000 20  2 19   000 19  1 18    -1   5   170   4
20    271.74235    6   3.300E-24    7  3.319E-24  2716.3293     HDO    000 19  3 17   000 18  3 16    -1   6   -72   4
21    271.96016   10   3.309E-21   73  1.533E-19   709.1676     HDO    000  7  6  2   000  6  5  1     6   7   -39   5
21    271.96145    7   3.033E-21 >100  1.533E-19   709.1669     HDO    000  7  6  1   000  6  5  2  -107   9    34   5
20    272.08869    5   3.153E-24    7  3.337E-24  2715.5327     HDO    000 19  2 17   000 18  2 16   -13   9    24   4
21    272.10777    4   6.263E-23    5  1.602E-22  1532.7319     HDO    000 13  5  8   000 13  2 11    -2   6   -11   5
20    272.53900    3   1.961E-23    2  2.099E-23  2715.5327     HDO    000 19  3 17   000 18  2 16    -4   5   -66   4
21    272.93635    3   7.111E-23    2  2.181E-22  2087.1384     HDO    000 16  4 13   000 15  3 12    -4   5    35   4
21    273.39178    3   1.855E-20    9  7.860E-20   809.3933     HDO    000  9  5  5   000  8  4  4     0   5    17   5
21    274.23855    3   1.751E-22    2  6.370E-22   964.8505     HDO    000 10  5  5   000 10  2  8    -3   5    -6   5
21    274.32339    3   3.565E-21   14  7.920E-20   808.5629     HDO    000  9  5  4   000  8  4  5    -1   5   -16   5
21    274.46861    3   1.308E-22    2  2.101E-22  2066.3040     HDO    010  6  6  0   010  5  5  1     0   5    -1   5
21    274.46861    3                   2.101E-22  2066.3039     HDO    010  6  6  1   010  5  5  0     0   5   -19   5
20    274.49297    3   8.477E-24    3  9.030E-24  2523.1262     HDO    000 17  5 12   000 16  5 11    -2   5   -34   4
21    274.69309    3   4.799E-23    3  1.342E-22  2119.2114     HDO    010  8  5  4   010  7  4  3    -1   5   -10   5
19    274.84198    8   7.996E-25    6  8.470E-25  1481.4436     HDO    000 12  6  7   000 12  4  8              -7   5
20    274.89111    4   3.968E-24    5  3.870E-24  2832.4899     HDO    010 13  4 10   010 12  3  9     7   6    14   5
21    274.98570    3   4.660E-23    3  1.345E-22  2118.9452     HDO    010  8  5  3   010  7  4  4     1   5     3   5
19    275.15333   19   4.389E-25   23  2.307E-25  3303.4756     HDO    000 18  8 11   000 17  8 10            -159   4
19?   275.19269   29   1.913E-25   42  2.307E-25  3303.5042     HDO    000 18  8 10   000 17  8  9              43   4
19    275.67839   17   2.050E-25   12  2.119E-25  1561.3379     HDO    010  4  4  1   010  4  1  4              -4   5
19    275.89741    4   1.128E-24    2  1.128E-24  1481.4436     HDO    000 11  7  5   000 12  4  8     5  15    -7   5
20    276.60267    3   1.349E-23    1  1.409E-23  2430.9938     HDO    000 17  4 13   000 16  4 12    -4   5   -68   4
19    277.21467    6   1.312E-24    4  1.525E-24  3047.8317     HDO    010 14  4 11   010 13  3 10     7  12   -21   5
19    277.24033    7   5.862E-25    6  6.160E-25  3098.5918     HDO    000 18  7 12   000 17  7 11             -57   4
20    277.41501    4   4.255E-24    8  2.913E-24  2765.7436     HDO    000 18  5 14   000 17  5 13     8   8    -2   4
20    277.50441    3   6.822E-24    3  6.835E-24  2888.2373     HDO    000 19  3 16   000 18  4 15    -6   5    -9   4
21    277.78314    8   2.704E-23   10  7.610E-23  2339.9445     HDO    000 17  4 14   000 16  3 13    -4   5   -41   4
20    278.86976   11   1.626E-24   13  1.431E-24  2920.7826     HDO    000 18  6 13   000 17  6 12   -20  18   -55   4
21    278.87813    3   2.344E-22    2  9.035E-22   404.4457     HDO    000  7  4  4   000  7  1  7     0   5   -10   5
19    279.09759    6   1.276E-24    3  1.226E-24  2170.2236     HDO    010 10  3  7   010 10  0 10     6  22   -17   5
19    279.25800    8   5.563E-25    5  5.720E-25  3277.6010     HDO    010 15  4 12   010 14  3 11              24   5
20    279.50765    4   6.330E-24    4  5.715E-24   701.6203     HDO    000  7  6  1   000  8  3  6    -1   5    -3   5
19    279.89410    8   5.395E-25    7  5.530E-25  3334.2372     HDO    000 20  4 16   000 19  5 15              63   4
19    279.92010   10   4.132E-25    7  1.705E-25  3532.7850     HDO    000 16 11  6   000 16 10  7             -35   4
19    279.92010   10                   1.705E-25  3532.7848     HDO    000 16 11  5   000 16 10  6             -74   4
21    280.06088    3   1.230E-22    2  4.232E-22   403.5490     HDO    000  7  4  3   000  6  2  4    -1   5   -10   5
20    280.16234    5   4.553E-24    5  4.301E-24   403.1615     HDO    000  7  4  4   000  7  0  7     5   6    -8   5
21    280.25407    3   1.092E-22    3  3.614E-22   293.6365     HDO    000  6  4  3   000  5  2  4     1   5    -8   5
21    280.93491    6   2.304E-23    7  6.925E-23  1745.8966     HDO    000 14  5  9   000 14  2 12     1   5    -2   5
21    281.24243    3   1.884E-22    2  7.025E-22   801.6440     HDO    000  9  5  4   000  9  2  7     0   5    -9   5
20    281.42260   16   1.559E-24   26  4.737E-25  3290.8879     HDO    000 15 11  5   000 15 10  6    22  21   149   4
20    281.42260   16                   4.737E-25  3290.8879     HDO    000 15 11  4   000 15 10  5    22  21   120   4
21    281.47113    3   5.742E-21   18  2.657E-20   743.0973     HDO    000 10  3  7   000  9  2  8    -1   5     3   5
19    281.70668   32   2.025E-25   39  2.047E-25  3520.6719     HDO    010 16  4 13   010 15  3 12             -12   4
21    282.28263   12   2.082E-23   17  4.824E-23  2265.2827     HDO    010 10  4  6   010  9  3  7     2   5     0   5
20    282.82305   12   1.607E-24   14  1.740E-24  1287.2387     HDO    000 11  6  6   000 11  4  7   -16  13    13   5
20    282.82638    8   2.435E-24   10  1.178E-24  3063.9121     HDO    000 14 11  4   000 14 10  5    15   8    38   4
20    282.82638    8                   1.178E-24  3063.9118     HDO    000 14 11  3   000 14 10  4    15   8   -31   4
19    283.02602    3   1.354E-24    2  1.427E-24  2926.0336     HDO    000 18  6 12   000 17  6 11     0  16    -7   4
19    283.04773    3   1.558E-24    1  1.631E-24  2888.2373     HDO    000 19  4 16   000 18  4 15     3  12   100   4
20    283.40187    3   1.352E-23    2  6.715E-24  3073.5360     HDO    000 22  0 22   000 21  1 21    -4   5
20    283.40187    3                   6.715E-24  3073.5372     HDO    000 22  1 22   000 21  0 21    -4   5
19    283.45166   15   2.295E-25   23  1.784E-25  3531.8824     HDO    100  8  6  3   100  7  5  2             -83   4
19?   283.45847   22   1.966E-25   29  1.784E-25  3531.8771     HDO    100  8  6  2   100  7  5  3              49   4
20    283.57846    4   6.613E-24    4  6.435E-24  2988.0723     HDO    000 20  2 18   000 19  3 17     1   5   -28   4
20    283.82223    5   6.078E-24    7  6.150E-24  3050.6763     HDO    000 21  1 20   000 20  2 19     4   6
19    283.82745    8   5.007E-25    9  6.535E-25  3050.6763     HDO    000 21  2 20   000 20  2 19    38  65
19    283.83093   57   8.286E-25 >100  9.635E-25  2988.0723     HDO    000 20  3 18   000 19  3 17             134   4
19    283.83238   74   7.113E-25 >100  6.535E-25  3050.6646     HDO    000 21  1 20   000 20  1 19    51  53
20    283.83785    5   6.102E-24    7  6.150E-24  3050.6646     HDO    000 21  2 20   000 20  1 19     0   6
19    284.02873    3   9.286E-25    5  9.660E-25  2987.6211     HDO    000 20  2 18   000 19  2 17    -4  31  -122   4
20    284.09084    3   2.251E-23    2  2.510E-23  2604.1462     HDO    000 18  4 15   000 17  3 14    -4   5   -23   4
20    284.13185    4   5.489E-24    5  2.559E-24  2851.9088     HDO    000 13 11  3   000 13 10  4     5   6    77   4
20    284.13185    4                   2.560E-24  2851.9059     HDO    000 13 11  2   000 13 10  3     5   6  -195   4
20    284.28117    3   6.588E-24    3  6.475E-24  2987.6211     HDO    000 20  3 18   000 19  2 17     1   5    37   4
19    284.69446    7   5.401E-25    5  6.110E-25  1630.4932     HDO    010  5  4  2   010  5  1  5               4   5
20    285.33990    3   9.106E-24    3  4.612E-24  2654.9162     HDO    000 12 11  2   000 12 10  3    -6   5  -154   4
20    285.33990    3                   4.612E-24  2654.9162     HDO    000 12 11  1   000 12 10  2    -6   5  -153   4
19    285.78318    7   6.610E-25    7  5.465E-25  2633.3521     HDO    010 12  4  8   010 12  1 11             -34   5
21    285.86762    3   1.478E-22    2  5.160E-22   116.4613     HDO    000  4  4  1   000  3  1  2    -5   5   -53   5
19    286.04552   28   2.425E-25   20  2.168E-25  1629.1418     HDO    010  5  4  2   010  4  2  3             -36   5
19    286.31819    3   1.646E-24    2  1.726E-24  2879.4239     HDO    000 19  3 16   000 18  3 15    16  15    30   4
20    286.45149    3   1.203E-23    2  5.815E-24  2472.9741     HDO    000 11 11  0   000 11 10  1    -3   5    43   4
20    286.45149    3                   5.815E-24  2472.9740     HDO    000 11 11  1   000 11 10  2    -3   5    31   4
21    286.98970    3   3.059E-21   21  9.810E-20   818.0134     HDO    000  8  6  3   000  7  5  2     0   5   -34   5
21    286.99722    3   3.202E-21   22  9.810E-20   818.0067     HDO    000  8  6  2   000  7  5  3    -5   5    20   5
21    287.15875    3   2.412E-21   10  4.244E-20   951.6356     HDO    000 10  5  6   000  9  4  5    -3   5     1   5
21    287.62478    3   4.863E-23    4  1.577E-22  1405.8182     HDO    000 13  4  9   000 13  1 12     0   5   -10   5
21    288.43676    3   8.574E-21   11  1.917E-20   513.2072     HDO    000  9  2  7   000  8  1  8    -1   5    -3   5
20    288.69066    8   3.724E-24   10  3.160E-24  1110.7597     HDO    000 10  6  5   000 10  4  6    11   9     3   5
21    288.83322   20   1.061E-22   95  3.858E-22   735.7351     HDO    000 10  3  7   000  9  1  8   -14   9   -11   5
21    289.12790   31   1.209E-22   30  2.840E-22   512.5158     HDO    000  9  2  7   000  8  0  8   -31   5   -26   5
21    289.21094    6   2.720E-23    7  7.900E-23  2245.3807     HDO    010  9  5  5   010  8  4  4    -2   5     4   5
21    289.26956    3   1.287E-22    2  4.068E-22   520.1235     HDO    000  8  4  4   000  7  2  5     0   5   -27   5
21    289.47326    3   1.816E-22    3  6.495E-22   653.0887     HDO    000  8  5  3   000  8  2  6    -3   5   -17   5
21    289.51178    3   2.979E-21   30  4.315E-20   949.5773     HDO    000 10  5  5   000  9  4  6     0   5    -1   5
21    289.64207   12   5.740E-23   18  1.442E-22  2159.8021     HDO    010  7  6  2   010  6  5  1   -15  61   -12   5
21    289.64319   13   4.737E-23   21  1.442E-22  2159.8012     HDO    010  7  6  1   010  6  5  2    18  56    13   5
20    289.80531    3   2.423E-23    2  2.685E-23  1709.9714     HDO    010  7  3  5   010  6  0  6    -4   5   -10   5
21    290.07376    6   3.107E-23    7  7.950E-23  2244.6080     HDO    010  9  5  4   010  8  4  5    -3   5    -2   5
20    290.11389    6   4.262E-24    7  4.099E-24  2707.5972     HDO    000 18  4 14   000 17  4 13     0   6   -27   4
19    290.28708   18   1.765E-25   14  2.646E-25  1668.0959     HDO    000 13  6  7   000 13  4 10               4   5
19    290.55532   14   5.545E-25   15  7.085E-25  1465.8294     HDO    000 12  6  6   000 12  4  9              15   5
19    290.63052   12   4.634E-25   11  6.430E-25   916.1236     HDO    000 11  3  8   000 11  1 11   -30  43   -37   5
21    290.72575   13   1.386E-22   15  3.493E-22   916.0289     HDO    000 11  3  8   000 11  0 11     5  11    15   5
20    290.82838   11   2.363E-24   12  2.169E-24   581.9620     HDO    000  6  6  1   000  7  3  4     4  14    -3   5
19    291.07865    4   7.674E-25    3  8.415E-25  3043.1586     HDO    000 19  5 15   000 18  5 14   -18  22     8   4
21    291.44519    3   2.286E-21   12  2.117E-20   995.7933     HDO    000 11  4  7   000 10  3  8    -1   5   -25   5
20    291.51239   12   1.304E-24   16  1.238E-24  1465.8294     HDO    000 11  7  4   000 12  4  9   -13  19    19   5
20    291.56383    7   2.761E-24    9  2.725E-24  2797.6195     HDO    000 18  5 13   000 17  5 12     3  11   -11   4
20    291.65792   11   1.734E-24   14  1.596E-24  1278.4381     HDO    000 11  6  5   000 11  4  8    19  15    -8   5
20    291.86141    3   8.471E-24    3  7.800E-24  2879.4239     HDO    000 19  4 16   000 18  3 15    -1   5   129   4
19    291.92078    3   1.994E-24    1  2.105E-24  3171.2840     HDO    000 20  3 17   000 19  4 16   -16  13    86   4
19    292.40722   12   1.594E-25   11  1.815E-25  3375.8327     HDO    000 19  7 13   000 18  7 12              71   4
19    292.52559   30                   2.921E-25  1716.6959     HDO    010  6  4  2   010  5  2  3              67   5
20    292.80155    4   4.926E-24    5  4.948E-24   951.6356     HDO    000  9  6  4   000  9  4  5    -2   7     2   5
20    292.86729    3   2.879E-23    2  3.133E-23  2156.4540     HDO    010 10  3  7   010  9  2  8     1   5    -9   5
20    293.19630    6   3.050E-24    8  3.041E-24  1106.2642     HDO    000 10  6  4   000 10  4  7   -13   9    16   5
19    293.39684   14   1.627E-25   12  1.815E-25  3376.8213     HDO    000 19  7 12   000 18  7 11             -63   4
19    293.43945   22   1.369E-25   16  1.495E-25  3536.0466     HDO    020  8  5  4   020  7  4  3              12   5
19    293.68245    8   3.874E-25    8  4.150E-25  3199.6529     HDO    000 19  6 14   000 18  6 13             -21   4
19    293.68992   97   7.742E-26 >100  1.498E-25  3535.8177     HDO    020  8  5  3   020  7  4  4              10   5
20    294.86246    5   5.788E-24    5  4.873E-24   949.5773     HDO    000  9  6  3   000  9  4  6     5   7     1   5
19    295.01209    6   4.044E-25    4  2.158E-25  3500.8682     HDO    020  6  6  0   020  5  5  1              31   5
19    295.01209    6                   2.158E-25  3500.8677     HDO    020  6  6  1   020  5  5  0              -6   5
19    295.32434   13   4.941E-25   28  4.499E-25  3171.2840     HDO    000 20  4 17   000 19  4 16             -39   4
21    295.35581    3   2.166E-22    3  7.900E-22   513.2072     HDO    000  8  4  5   000  8  1  8     1   5     5   5
19    295.43877    9   3.304E-25    9  1.709E-25  3587.6365     HDO    100  7  7  0   100  6  6  1             -46   4
19    295.43877    9                   1.709E-25  3587.6362     HDO    100  7  7  1   100  6  6  0             -95   4
20    295.47756    7   4.813E-24    7  1.894E-24  3356.9420     HDO    000 23  0 23   000 22  1 22   -11   8
20    295.47756    7                   1.894E-24  3356.9700     HDO    000 23  1 23   000 22  0 22   -11   8
20    295.51433    3   2.313E-23    2  2.497E-23  1970.6607     HDO    000 15  5 10   000 15  2 13     1   5    -7   5
20    295.61008    4   7.045E-24    5  6.400E-24   809.3933     HDO    000  8  6  3   000  8  4  4    -1   7    -8   5
20    295.69473   11   1.905E-24   13  1.862E-24  3271.9019     HDO    000 21  2 19   000 20  3 18   -16  13
19    295.83547    9   3.632E-25   17  2.615E-25  3271.9019     HDO    000 21  3 19   000 20  3 18          
20    295.88598    7   4.364E-24    7  2.227E-24   576.9047     HDO    000  6  6  0   000  7  3  5     3   8    17   5
20    295.88598    7                   1.748E-24  3334.5042     HDO    000 22  1 21   000 21  2 20          
19    295.88904   25   1.002E-25   15  1.756E-25  3334.5042     HDO    000 22  2 21   000 21  2 20          
19    295.89150   33   1.021E-25   22  1.756E-25  3334.5010     HDO    000 22  1 21   000 21  1 20          
19    295.89440    3   1.700E-24    3  1.748E-24  3334.5010     HDO    000 22  2 21   000 21  1 20    19  20
19    295.94723   10   2.540E-25   10  2.620E-25  3271.6511     HDO    000 21  2 19   000 20  2 18          
20    296.04726    8   2.687E-24   10  2.682E-24   512.5158     HDO    000  8  4  5   000  8  0  8    11   9    13   5
19    296.08791    3   1.796E-24    1  1.868E-24  3271.6511     HDO    000 21  3 19   000 20  2 18     3  13
19    296.32268    6   8.371E-25    6  9.750E-25  1712.8238     HDO    010  6  4  3   010  6  1  6              -6   5
20    296.44074    4   5.910E-24    4  6.365E-24   808.5629     HDO    000  8  6  2   000  8  4  5     3   6    -8   5
21    297.17459    3   1.071E-22    3  3.056E-22   404.4457     HDO    000  8  3  6   000  7  1  7    -4   5    -8   5
21    297.25893    3   4.223E-22    4  1.958E-21   182.9835     HDO    000  5  4  2   000  4  1  3    -2   5   -18   5
19    297.46422    7   4.262E-25    6  4.659E-25  3165.7418     HDO    000 20  3 17   000 19  3 16             207   4
20    297.51795    5   6.435E-24    5  6.345E-24   683.6100     HDO    000  7  6  2   000  7  4  3     7   6   -16   5
20    297.80407    5   7.290E-24    6  6.330E-24   683.3239     HDO    000  7  6  1   000  7  4  4    -2   6    -5   5
21    297.88999    3   1.388E-22    3  4.900E-22   520.1235     HDO    000  7  5  2   000  7  2  5     4   5     5   5
19    298.04593   22   6.337E-26   18  1.068E-25  3654.0145     HDO    100  9  6  3   100  8  5  4              68   4
21    298.44825    3   1.136E-22    3  3.620E-22   384.8756     HDO    000  7  4  4   000  6  2  5     4   5    -7   5
21    298.45880    3   2.206E-21    8  1.995E-20   403.1615     HDO    000  8  3  6   000  7  0  7     1   5    -6   5
21    298.54670    3   1.073E-22    3  3.475E-22   653.0887     HDO    000  9  4  5   000  8  2  6     1   5   -21   5
21    298.74113    3   1.345E-20   13  9.440E-20   872.7905     HDO    000  7  7  0   000  6  6  1    -3   5    -6   5
21    298.74113    3                   9.440E-20   872.7905     HDO    000  7  7  1   000  6  6  0    -3   5     2   5
20    298.81985    7   4.294E-24    9  3.846E-24   573.9706     HDO    000  6  6  1   000  6  4  2     4   9    -6   5
20    298.89979    6   4.649E-24    7  3.845E-24   573.8907     HDO    000  6  6  0   000  6  4  3     3   8    -2   5
21    299.80696    3   4.604E-21   17  2.082E-20  1110.7597     HDO    000 11  5  7   000 10  4  6     0   5    -2   5
19    300.04311   16   2.873E-25   17  3.205E-25  2752.9257     HDO    010 12  5  7   010 12  2 10             -24   5
19    300.27819   26   1.050E-25   27  1.677E-25  3638.5329     HDO    000 21  4 17   000 20  5 16          
19    300.50153    7   1.363E-24    5  1.545E-24  1287.2387     HDO    000 10  7  4   000 11  4  7   -48  20   -10   5
20    300.86764    9   3.014E-24   10  2.276E-24  3165.7418     HDO    000 20  4 17   000 19  3 16     1  14    68   4
21    301.87496    3   4.675E-21   21  5.800E-20   942.5621     HDO    000  9  6  4   000  8  5  3    -6   5    -5   5
21    301.90739    3   9.525E-21   10  5.805E-20   942.5323     HDO    000  9  6  3   000  8  5  4    -4   5    -1   5
21    301.94018   35   1.382E-22 >100  3.625E-22   100.3909     HDO    000  4  4  0   000  3  1  3     1  63    87   5
20    302.05316    3   2.309E-23    3  2.372E-23  1916.2455     HDO    010  9  2  7   010  8  1  8    -2   5     2   5
19    302.45535   22   3.617E-25   17  5.015E-25  2561.5800     HDO    010 11  5  6   010 11  2  9             -29   5
19    302.49885   10   1.056E-24    7  1.100E-24  2997.7113     HDO    000 19  4 15   000 18  4 14              26   4
20    303.04783    3   3.618E-23    5  4.248E-23  2388.0297     HDO    010 10  5  6   010  9  4  5    -2   5    -7   5
19    303.76382   18   2.635E-25   14  1.105E-25  3572.3093     HDO    000 15 12  3   000 15 11  4              20   4
19    303.76382   18                   1.105E-25  3572.3090     HDO    000 15 12  4   000 15 11  5             -53   4
20    304.12367    3   2.294E-23    3  2.299E-23  2420.3387     HDO    010 11  4  7   010 10  3  8    -2   5   -12   5
19    304.29717   15   1.776E-25   16  2.250E-25  3334.2372     HDO    000 20  5 16   000 19  5 15             147   4
21    304.70213    6   3.202E-23    7  9.170E-23  2268.9934     HDO    010  8  6  3   010  7  5  2    -7   5   -24   5
21    304.70879    5   3.635E-23    6  9.170E-23  2268.9874     HDO    010  8  6  2   010  7  5  3    -6   5    11   5
21    305.05563    3   5.848E-21   13  2.152E-20  1106.2642     HDO    000 11  5  6   000 10  4  7    -2   5    -3   5
20    305.22897    3   3.512E-23    3  4.314E-23  2386.1097     HDO    010 10  5  5   010  9  4  6    -3   5    -3   5
19    305.26147    9   5.096E-25    8  2.563E-25  3346.7385     HDO    000 14 12  2   000 14 11  3              12   4
19    305.26147    9                   2.563E-25  3346.7381     HDO    000 14 12  3   000 14 11  4             -18   4
19    305.33621    7   5.988E-25    6  5.955E-25  3466.6087     HDO    000 21  3 18   000 20  4 17          
20    305.49061    8   3.969E-24    8  3.508E-24   512.5158     HDO    000  7  5  3   000  8  0  8   -22  12   -32   5
21    305.61864    3   9.571E-23    3  2.785E-22   403.5490     HDO    000  6  5  1   000  6  2  4     1   5    10   5
19    306.00510    4   2.017E-24    2  2.093E-24   403.1615     HDO    000  6  5  2   000  7  0  7    13  12   -33   5
19    306.66346    4   9.567E-25    3  4.929E-25  3136.0399     HDO    000 13 12  2   000 13 11  3     8  24     4   4
19    306.66346    4                   4.929E-25  3136.0397     HDO    000 13 12  1   000 13 11  2     8  24   -22   4
19    307.48829    5   1.070E-24    7  5.010E-25                HDO    000 24  0 24   000 23  1 23    10  24
19    307.48829    5                   5.010E-25                HDO    000 24  1 24   000 23  0 23    10  24
19    307.68447   12   5.960E-25   38  5.035E-25  3567.7389     HDO    000 22  2 20   000 21  3 19          
19    307.76271   27   3.818E-26   39  6.655E-26  3567.7389     HDO    000 22  3 20   000 21  3 19          
19    307.81304    6   6.410E-25    5  7.450E-25  3089.1834     HDO    000 19  5 14   000 18  5 13             -78   4
19    307.88467    7   4.801E-25    7  4.655E-25  3630.3946     HDO    000 23  1 22   000 22  2 21   -17  20
19    307.88889    7   4.685E-25    7  4.655E-25  3630.3916     HDO    000 23  2 22   000 22  1 21   -26  25
19    307.90323    6   4.991E-25    6  5.045E-25  3567.5974     HDO    000 22  3 20   000 21  2 19          
19    307.97057    3   1.245E-24    2  6.635E-25  2940.2576     HDO    000 12 12  0   000 12 11  1             150   4
19    307.97057    3                   6.635E-25  2940.2576     HDO    000 12 12  1   000 12 11  2             149   4
19    308.04704   33   3.447E-26   29  8.770E-26  3662.5251     HDO    020  9  5  5   020  8  4  4             -64   4
20    308.10414    7   4.144E-24    8  3.947E-24   634.4281     HDO    000  8  5  4   000  9  0  9     6   9    -6   5
19?   308.14176   30   1.308E-25   27  1.107E-25  3493.3356     HDO    000 20  6 15   000 19  6 14             -22   4
19    308.30576   11   5.675E-25   13  6.600E-25  2383.0327     HDO    010 10  5  5   010 10  2  8             -24   5
21    308.65437    3   1.119E-21   10  4.436E-21   265.2362     HDO    000  6  4  3   000  5  1  4     0   5    -6   5
19    308.73975   24   6.859E-26   35  1.184E-25  3463.2039     HDO    000 21  3 18   000 20  3 17          
21    309.11556    3   8.318E-23    3  2.609E-22   801.6440     HDO    000 10  4  6   000  9  2  7    -2   5   -17   5
19    309.30233    4   1.581E-24    4  1.634E-24  1278.4381     HDO    000 10  7  3   000 11  4  8              23   5
19    309.65400    9   6.467E-25    5  6.235E-25   306.3148     HDO    000  5  5  1   000  6  0  6              12   5
19?   310.07457   19   1.213E-25   28  1.092E-25  3693.8676     HDO    100  8  7  2   100  7  6  1             -39   4
19    310.07457   19                   1.092E-25  3693.8676     HDO    100  8  7  1   100  7  6  2             -44   4
19    310.23001   14   4.526E-25    9  1.471E-25  3594.6684     HDO    020  7  6  2   020  6  5  1             -52   5
19    310.23001   14                   1.471E-25  3594.6685     HDO    020  7  6  1   020  6  5  2             -27   5
21    310.82938    3   9.802E-22    8  9.250E-21  1287.2387     HDO    000 12  5  8   000 11  4  7     1   5     3   5
19    311.00061    8   1.119E-24    4  1.147E-24    91.3303     HDO    000  4  4  0   000  3  0  3              65   5
19    311.02828   22   3.610E-25   14  3.007E-25  1934.3525     HDO    010  8  4  4   010  7  2  5               7   5
21    311.97387    8   3.184E-23    9  9.340E-23   303.9948     HDO    000  5  5  0   000  5  2  3    -5   5   -13   5
19    312.34968   26   1.681E-25   19  2.047E-25  2819.3956     HDO    010 13  4  9   010 13  1 12               8   5
21    313.70850    3   1.034E-20   20  5.970E-20   981.1280     HDO    000  8  7  2   000  7  6  1     1   5    -2   5
21    313.70850    3                   5.970E-20   981.1281     HDO    000  8  7  1   000  7  6  2     1   5    11   5
20    313.85494    8   4.102E-24   10  3.360E-24   768.9299     HDO    000  9  5  5   000 10  0 10    -4  12    -3   5
20    314.08600   15   1.611E-24   21  5.660E-25  1522.9301     HDO    010  4  4  1   010  3  1  2             -28   5
21    314.78626    3   1.684E-22    2  5.680E-22   634.7909     HDO    000  9  4  6   000  9  1  9    -2   5    -9   5
20?   315.14924   23   1.831E-24   30  1.090E-24   634.4281     HDO    000  9  4  6   000  9  0  9    13  29    10   5
20    315.80291    3   2.072E-23    2  2.078E-23  2547.5654     HDO    010 11  5  7   010 10  4  6     1   5     6   5
20    316.00976    5   8.016E-24    4  7.645E-24  2207.1164     HDO    000 16  5 11   000 16  2 14    -1   6     1   4
19    316.34780   28   3.642E-25   18  4.981E-25  2316.3116     HDO    010 11  3  8   010 11  0 11             -41   5
19    316.38322   18   6.360E-25   12  7.345E-25  2218.2986     HDO    010  9  5  4   010  9  2  7               8   5
21    316.56376    3   2.921E-21   20  3.163E-20  1082.8865     HDO    000 10  6  5   000  9  5  4     4   5    -8   5
21    316.67568    3   2.062E-21   12  3.166E-20  1082.7849     HDO    000 10  6  4   000  9  5  5     2   5    22   5
21    316.93381    3   1.246E-21    8  8.955E-21  1164.5097     HDO    000 12  4  8   000 11  3  9    -3   5    -9   5
21    317.17871    3   2.195E-21   14  1.193E-20   889.5757     HDO    000 11  3  8   000 10  2  9    -2   5   -11   5
19    317.32258   48   6.876E-26   53  1.073E-25  3509.1571     HDO    000 20  6 14   000 19  6 13            -108   4
21    317.83434    5   5.991E-23    5  8.130E-23  2340.7727     HDO    010  7  7  0   010  6  6  1    -2   5    -4   5
21    317.83434    5                   8.130E-23  2340.7726     HDO    010  7  7  1   010  6  6  0    -2   5   -17   5
19    318.06095   25   1.011E-25   28  1.559E-25  3773.9973     HDO    000 22  3 19   000 21  4 18          
21    318.13561    3   1.052E-22    3  3.010E-22   490.4274     HDO    000  8  4  5   000  7  2  6     2   5     6   5
20    318.48020    3   2.250E-23    2  2.344E-23  1806.4964     HDO    010  8  3  6   010  7  0  7     0   5   -10   5
21    318.98256   10   2.591E-23   10  5.100E-23  1603.9054     HDO    000 14  4 10   000 14  1 13     3   5   -11   5
19    319.43097    9   2.548E-25    8  1.243E-25                HDO    000 25  0 25   000 24  1 24          
19    319.43097    9                   1.243E-25                HDO    000 25  1 25   000 24  0 24          
19    319.57076   27   9.374E-26   40  1.275E-25  3875.5301     HDO    000 23  2 21   000 22  3 20          
20    319.61395    3   4.784E-23    5  5.395E-23  2393.9309     HDO    010  9  6  4   010  8  5  3     3   5   -61   5
20    319.64258    3   4.303E-23    4  5.395E-23  2393.9046     HDO    010  9  6  3   010  8  5  4    -2   5    24   5
21    319.76370    3   6.685E-22    6  3.728E-21  1481.4436     HDO    000 13  5  9   000 12  4  8     0   5    -9   5
20    319.81637    7   6.109E-24   12  4.617E-24  2339.9445     HDO    000 16  6 10   000 16  3 13     9   9   -54   4
21    320.29127    8   3.173E-23    8  8.015E-23   295.6775     HDO    000  5  5  0   000  4  3  1     3   5    -6   5
21    320.48132    8   2.825E-23    9  8.010E-23   295.4873     HDO    000  5  5  1   000  4  3  2    -3   5    -6   5
20    320.67958    3   1.991E-23    3  2.144E-23  2543.3560     HDO    010 11  5  6   010 10  4  7    -3   5   -13   5
21    320.81661    3   1.302E-21    6  7.395E-21   362.5072     HDO    000  7  4  4   000  6  1  5     0   5    -8   5
21    321.36167    3   1.502E-21    7  9.795E-21  1278.4381     HDO    000 12  5  7   000 11  4  8    -2   5    -9   5
19    321.49935   25   1.960E-25   24  2.620E-25  1797.4463     HDO    010  7  4  4   010  6  2  5              45   5
21    321.68990    4   5.676E-23    4  1.679E-22   885.0645     HDO    000 11  3  8   000 10  1  9     2   5   -11   5
19    321.88830    4   1.597E-24    3  1.647E-24  2604.1462     HDO    000 17  6 11   000 17  3 14    36  22    84   4
21    322.33211    7   3.621E-23    7  9.170E-23   293.6365     HDO    000  5  5  1   000  5  2  4     3   5     1   5
21    322.38797    4   5.818E-23    4  1.673E-22   964.8505     HDO    000 11  4  7   000 10  2  8    -4   5   -25   5
20    322.76422   12   1.205E-23   17  1.105E-23  2087.1384     HDO    000 15  6  9   000 15  3 12    12   7   -19   5
20    322.76550   63   2.222E-24   96  2.307E-24   916.0289     HDO    000 10  5  6   000 11  0 11              10   5
19    322.81231    4   1.415E-24    4  1.653E-24  1110.7597     HDO    000  9  7  3   000 10  4  6     8  18     8   5
19    323.01666   25   1.143E-25   23  1.853E-25  3396.9972     HDO    000 20  5 15   000 19  5 14              48   4
21    323.87646    3   2.644E-22    4  1.086E-21   156.3823     HDO    000  5  4  1   000  4  1  4    -1   5   -14   5
21    324.29088    3   9.038E-23    3  2.610E-22   384.8756     HDO    000  6  5  2   000  6  2  5    -5   5   -45   5
19    324.60237   34   1.762E-25   24  6.485E-26  3815.3351     HDO    100  9  7  3   100  8  6  2              -7   4
19    324.60237   34                   6.490E-26  3815.3348     HDO    100  9  7  2   100  8  6  3             -14   4
19    325.14274   21   2.017E-24   13  2.116E-24  1590.0450     HDO    010  5  4  2   010  4  1  3    28  25    12   5
19?   325.50837   50   4.495E-25 >100  6.875E-25  2068.4216     HDO    010  8  5  3   010  8  2  6             -92   5
21    326.37917    3   3.098E-22    5  1.372E-21  1693.4430     HDO    000 14  5 10   000 13  4  9     4   5     1   5
20    326.97048    6   9.519E-24    6  9.215E-24  2724.4625     HDO    010 12  5  8   010 11  4  7     8  18    -8   5
19    327.30783    9   1.480E-24    7  1.702E-24  1106.2642     HDO    000  9  7  2   000 10  4  7   -17  21    -3   5
21    327.57910    4   1.436E-22    4  4.202E-22   490.4274     HDO    000  7  5  3   000  7  2  6     2   5   -25   5
21    328.16025    6   6.973E-23    7  1.843E-22   513.2072     HDO    000  9  3  7   000  8  1  8    -4   6   -12   5
19    328.36258   19   8.804E-25   16  9.830E-25  1916.2455     HDO    010  8  4  5   010  8  1  8     4  25     8   5
21    328.56850   15   4.462E-20   13  3.504E-20  1105.0038     HDO    000  9  7  3   000  8  6  2     0   5    34   5
21    328.56850   15                   3.504E-20  1105.0034     HDO    000  9  7  2   000  8  6  3     0   5   -13   5
21    328.85163    3   1.582E-21    9  1.447E-20   512.5158     HDO    000  9  3  7   000  8  0  8    -3   5   -11   5
20    329.38593    4   1.029E-23    4  9.815E-24  2589.7496     HDO    010 12  4  8   010 11  3  9    -9  10    -9   5
21    329.41087    5   4.073E-23    5  1.321E-22  1075.7147     HDO    000 12  3  9   000 12  0 12    -5   5    12   5
20    329.50122    3   1.373E-23    3  1.411E-23  2303.1586     HDO    010 11  3  8   010 10  2  9    -2   5    -7   5
19    329.63706    9   4.820E-25    5  4.997E-25  2879.4239     HDO    000 18  6 12   000 18  3 15             120   4
20    329.77520    3   2.124E-23    2  2.287E-23  1846.4021     HDO    000 14  6  8   000 14  3 11    -2   5   -41   5
21    330.05952    3   1.685E-21   10  1.049E-20   634.7909     HDO    000 10  2  8   000  9  1  9     1   5    -2   5
20    330.10254    6   5.673E-24    6  5.135E-24   150.1563     HDO    000  5  4  1   000  4  0  4     3   6    -2   5
21    330.42204   86   5.256E-23 >100  1.298E-22   634.4281     HDO    000 10  2  8   000  9  0  9   -35  18   -29   5
21    330.78368    3   1.411E-22    2  4.674E-22  1922.8881     HDO    000 15  5 11   000 14  4 10    -6   5    -4   5
21    330.97261    3   1.625E-21    7  1.586E-20  1239.0891     HDO    000 11  6  6   000 10  5  5     0   5     8   5
21    331.30150    3   3.161E-21   16  1.590E-20  1238.7943     HDO    000 11  6  5   000 10  5  6   -12   5   -25   5
19?   331.42563   32   3.945E-25   23  4.089E-25  1505.5931     HDO    010  4  4  0   010  3  1  3              73   5
21    332.58571    3   1.487E-22    2  4.881E-22   609.9465     HDO    000  8  5  4   000  8  2  7    -4   5   -13   5
21    332.82616    6   4.364E-23    6  5.115E-23  2449.4443     HDO    010  8  7  2   010  7  6  1    -1   5     5   5
21    332.82616    6                   5.115E-23  2449.4442     HDO    010  8  7  1   010  7  6  2    -1   5    -2   5
21    333.37998    5   5.240E-23    5  1.492E-22  2169.0591     HDO    000 16  5 12   000 15  4 11     2   5    10   5
20    334.32643    5   2.832E-23    7  2.925E-23  2534.6818     HDO    010 10  6  5   010  9  5  4     3   6     7   5
20    334.42521    6   2.646E-23    7  2.926E-23  2534.5916     HDO    010 10  6  4   010  9  5  5    -3   5   -10   5
21    334.64534    3   1.378E-21    8  9.600E-21   473.9176     HDO    000  8  4  5   000  7  1  6    -1   5     6   5
20    334.74883    3   4.105E-23    4  4.515E-23  2430.9938     HDO    000 17  5 13   000 16  4 12     1   5   -93   4
21    334.75771    6   4.731E-23    7  1.306E-22   374.4100     HDO    000  6  5  1   000  5  3  2     1   5    12   5
19    334.85202    6   1.307E-24    3  1.329E-24  1075.7147     HDO    000 11  5  7   000 12  0 12   -47  21     6   5
21    335.50055    5   4.572E-23    5  1.302E-22   373.6659     HDO    000  6  5  2   000  5  3  3    -7   5   -47   5
20    335.56108    3   1.227E-23    3  1.304E-23  2707.5972     HDO    000 18  5 14   000 17  4 13    -3   5   -36   4
19    335.72907   32   9.366E-26   37  5.650E-26  3883.0759     HDO    100  8  8  0   100  7  7  1             -29   4
19    335.72907   32                   5.650E-26  3883.0757     HDO    100  8  8  1   100  7  7  0             -95   4
20    336.05140    7   3.702E-24    7  3.703E-24  2919.1356     HDO    010 13  5  9   010 12  4  8    10  11    12   5
20    336.12876    7   5.160E-24    6  4.727E-24  1673.0176     HDO    010  6  4  3   010  5  1  4   -11   6   -21   5
20    336.52581    7   4.192E-24    7  3.604E-24  2997.7113     HDO    000 19  5 15   000 18  4 14   -10  14    -4   4
20    336.79898    3   9.724E-24    3  9.750E-24  2716.1700     HDO    010 12  5  7   010 11  4  8     2  10    -5   5
21    337.14735    3   1.141E-22    2  3.481E-22   769.1168     HDO    000 10  4  7   000 10  1 10    -4   5    -7   5
19    337.33440  100   3.208E-25    0  2.328E-25   768.9299     HDO    000 10  4  7   000 10  0 10              11   5
19    338.32446    4   8.661E-25    2  9.535E-25  3300.2099     HDO    000 20  5 16   000 19  4 15             151   4
21    339.01030    3   8.920E-22    7  4.057E-21  1465.8294     HDO    000 13  5  8   000 12  4  9     0   5    -5   5
21    339.34698    3   2.085E-20    7  3.068E-20  1171.5316     HDO    000  8  8  1   000  7  7  0     2   5     8   5
21    339.34698    3                   3.068E-20  1171.5316     HDO    000  8  8  0   000  7  7  1     2   5     1   5
21    339.63067    4   7.007E-23    4  2.116E-22   609.9465     HDO    000  9  4  6   000  8  2  7    -7   5   -11   5
20    339.68252    3   3.658E-23    4  4.153E-23  1618.7004     HDO    000 13  6  7   000 13  3 10    -3   5   -10   5
21    339.68755    3   1.367E-22    2  4.460E-22   743.0973     HDO    000  9  5  5   000  9  2  8     2   5    -5   5
21    339.75206    7   3.378E-23    7  8.870E-23  1141.6915     HDO    000 12  4  8   000 11  2  9     2   5    -3   5
19    341.34556   17   2.004E-25   11  2.113E-25  1903.2620     HDO    010  8  4  5   010  7  2  6             -39   5
19?   341.42910   31   1.347E-25   19  1.214E-25  2383.0327     HDO    010 11  4  7   010 10  2  8             -75   5
19    341.49781   13   2.514E-25    8  2.406E-25  3614.1306     HDO    000 21  5 17   000 20  4 16          
19    342.24040    3   1.933E-24    1  2.037E-24  2455.3800     HDO    000 17  5 12   000 17  2 15    11  10    88   4
19    342.57248   27   1.134E-25   21  1.084E-25  1599.7998     HDO    000 12  7  6   000 12  5  7             -23   5
19    342.73245    4   1.335E-24    2  1.355E-24  3131.7452     HDO    010 14  5 10   010 13  4  9    15  18   -12   5
19    342.90109   40   2.609E-25   25  3.028E-25  1816.9010     HDO    010  6  5  1   010  6  2  4               9   5
21    343.30036    4   1.849E-21   15  1.904E-20  1244.4398     HDO    000 10  7  4   000  9  6  3     0   6   -22   5
21    343.30311    4   3.911E-21   14  1.904E-20  1244.4371     HDO    000 10  7  3   000  9  6  4    -3   6     4   5
19    343.96915   10   3.612E-25    6  4.209E-25   598.5631     HDO    000  8  5  4   000  8  1  7             -13   5
19    344.08905   11   3.311E-25    6  3.292E-25   473.9176     HDO    000  7  5  3   000  7  1  6              -3   5
19    344.30774   25   1.425E-25   26  1.031E-25  1598.0681     HDO    000 12  7  5   000 12  5  8              21   5
21    344.96557    3   1.336E-21   11  7.305E-21  1411.3199     HDO    000 12  6  7   000 11  5  6    -2   5   -19   5
19    345.25921    3   1.203E-24    1  1.272E-24   949.5773     HDO    000  8  7  1   000  9  4  6               0   5
21    345.81802    3   1.211E-21    8  7.350E-21  1410.5666     HDO    000 12  6  6   000 11  5  7    -2   5    10   5
20    345.97412    3   1.282E-23    2  1.296E-23  2037.0585     HDO    010 10  2  8   010  9  1  9    -3   5    -1   5
19    346.02107   16   1.712E-25   16  2.421E-25  1411.3199     HDO    000 11  7  5   000 11  5  6             -12   5
21    346.32295    3   6.289E-22    4  3.414E-21  1347.1200     HDO    000 13  4  9   000 12  3 10    -3   5    -6   5
19    346.45836   53   1.132E-25   25  1.048E-25  2036.5736     HDO    010 10  2  8   010  9  0  9             -69   5
19    346.65977   30                   1.526E-25   362.5072     HDO    000  6  5  2   000  6  1  5               7   5
19    346.77525   13   2.495E-25    8  2.376E-25  1410.5666     HDO    000 11  7  4   000 11  5  7              30   5
19    347.02382    9   4.424E-25    5  4.564E-25  3362.0524     HDO    010 15  5 11   010 14  4 10             -34   4
19    347.04987   11   3.575E-25    7  3.269E-25   735.7351     HDO    000  9  5  5   000  9  1  8               4   5
20    347.70576    3   6.051E-23    5  2.984E-23  2573.6961     HDO    010  9  7  3   010  8  6  2    -7   5    -3   5
20    347.70576    3                   2.984E-23  2573.6958     HDO    010  9  7  2   010  8  6  3    -7   5   -30   5
20    347.82174    4   8.454E-24    4  7.800E-24  1771.1233     HDO    010  7  4  4   010  6  1  5    -4   6   -13   5
21    348.10559    3   4.108E-22    4  1.849E-21   225.8649     HDO    000  6  4  2   000  5  1  5     0   5    -7   5
21    348.34990    5   5.210E-23    4  1.465E-22   469.6636     HDO    000  7  5  2   000  6  3  3    -3   5    10   5
19    348.65095    7   4.343E-25    5  4.541E-25  1239.0891     HDO    000 10  7  4   000 10  5  5             -30   5
20    348.76123    3   1.392E-23    2  1.460E-23  2691.3387     HDO    010 11  6  6   010 10  5  5     5   5   -14   5
19    348.94586    9   4.248E-25    6  4.512E-25  1238.7943     HDO    000 10  7  3   000 10  5  6    20  34     0   5
19    349.03713   33   1.289E-25   62  1.367E-25  1916.2455     HDO    010  9  3  7   010  8  1  8             -12   5
20    349.05127    3   1.510E-23    2  1.463E-23  2691.0776     HDO    010 11  6  5   010 10  5  6    -4   5   -10   5
20    349.05127    3                   7.185E-25  2037.0585     HDO    010  9  4  6   010  9  1  9    -4  20    14   5
21    349.21853    3   1.134E-22    2  3.348E-22   889.5757     HDO    000 10  5  6   000 10  2  9    -2   5    -9   5
20    349.93771    3   1.650E-23    3  1.722E-23  1915.3450     HDO    010  9  3  7   010  8  0  8    -1   5    -7   5
20?   350.03240   36   1.124E-24   32  9.840E-25  1220.0289     HDO    000 11  6  6   000 12  1 11             -36   5
19?   350.15106   29   4.498E-26   32  3.327E-26  4003.9426     HDO    100  9  8  2   100  8  7  1             -70   4
19    350.15106   29                   3.327E-26  4003.9426     HDO    100  9  8  1   100  8  7  2             -39   4
19    350.17715   18   2.230E-25   12  1.855E-25  1804.8398     HDO    000 12  8  5   000 13  5  8              11   5
19    350.46734   11   5.407E-25   13  6.025E-25  1405.8182     HDO    000 12  6  7   000 13  1 12             -15   5
21    350.49191    4   5.161E-23    4  1.453E-22   467.5145     HDO    000  7  5  3   000  6  3  4    -5   5   -27   5
19    350.68539    5   6.840E-25    3  6.930E-25  1082.8865     HDO    000  9  7  3   000  9  5  4              -5   5
19    350.78708    6   6.974E-25    4  6.915E-25  1082.7849     HDO    000  9  7  2   000  9  5  5              -9   5
21    351.01417    3   2.153E-21    8  9.875E-21   598.5631     HDO    000  9  4  6   000  8  1  7    -1   5    -6   5
21    351.25914   10   2.508E-23   10  6.710E-23  1405.1254     HDO    000 12  6  6   000 12  3  9    -1   5     1   5
20    352.02436    6   1.156E-23    6  1.058E-23   221.9462     HDO    000  6  4  2   000  5  0  5    -4   6     3   5
19    352.27431    6   7.301E-25    3  7.950E-25   942.5621     HDO    000  8  7  2   000  8  5  3   -35  41   -14   5
19    352.30408    6   6.820E-25    4  7.945E-25   942.5323     HDO    000  8  7  1   000  8  5  4   -31  34    -7   5
19    352.97620    4   1.241E-24    2  1.307E-24  1046.4741     HDO    000 10  6  5   000 11  1 10    13  26     4   5
19    353.51809    9   5.235E-25   11  5.535E-25   818.0134     HDO    000  7  7  1   000  7  5  2             -10   5
19    353.52497    8   5.669E-25   11  5.535E-25   818.0067     HDO    000  7  7  0   000  7  5  3               5   5
19    353.80942   22   1.195E-25   21  1.901E-25  1801.2074     HDO    000 12  8  4   000 13  5  9              38   5
19    353.86488    7   1.181E-24    4  1.229E-24  1561.3379     HDO    010  5  4  1   010  4  1  4    -8  33     3   5
21    354.11080    3   3.694E-21   21  1.785E-20  1294.8365     HDO    000  9  8  1   000  8  7  2     1   5    -2   5
21    354.11080    3                   1.785E-20  1294.8365     HDO    000  9  8  2   000  8  7  1     1   5    -5   5
20    354.74007    3   1.536E-23    2  1.514E-23  1814.3189     HDO    000 15  4 11   000 15  1 14    -1   5   -10   5
21    356.00119    3   9.713E-22    5  5.075E-21  1049.1243     HDO    000 12  3  9   000 11  2 10    -1   5     8   5
19    357.65517   29   2.591E-25   21  1.891E-25  2474.8345     HDO    010 12  3  9   010 12  0 12             -29   5
21    357.88033    3   1.376E-21    9  9.565E-21  1399.4604     HDO    000 11  7  5   000 10  6  4     3   5   -37   5
21    357.89158    3   1.329E-21    8  9.565E-21  1399.4503     HDO    000 11  7  4   000 10  6  5    -1   5    28   5
21    358.32502    3   5.675E-22    4  3.082E-21  1599.7998     HDO    000 13  6  8   000 12  5  7    -1   5     6   5
20    358.63875    8   4.579E-24    8  3.776E-24  2773.1064     HDO    010 13  4  9   010 12  3 10    12   9     2   5
21    358.65126   10   2.863E-23    9  6.275E-23  1046.4741     HDO    000 12  3  9   000 11  1 10    -6   5    -4   5
21    358.73557    3   3.682E-22    4  1.521E-21  1668.0959     HDO    000 14  5  9   000 13  4 10     0   5     1   5
19    359.37258    4   1.248E-24    3  1.342E-24   885.0645     HDO    000  9  6  4   000 10  1  9    -4  28    -2   5
20    359.40569    3   3.904E-23    3  2.388E-23  2658.6071     HDO    010  8  8  0   010  7  7  1    -3   5     1   5
20    359.40569    3                   2.388E-23  2658.6071     HDO    010  8  8  1   010  7  7  0    -3   5   -12   5
21    360.31501    3   6.302E-22    4  3.123E-21  1598.0681     HDO    000 13  6  7   000 12  5  8    -2   5     9   5
21    360.59997    5   4.538E-23    5  1.344E-22   581.9620     HDO    000  8  5  3   000  7  3  4    -2   5    -7   5
21    361.00227    7   3.749E-23    7  9.570E-23   634.7909     HDO    000 10  3  8   000  9  1  9    -8   5    -5   5
20    361.14686    4   9.980E-24    3  1.009E-23  1883.4610     HDO    010  8  4  5   010  7  1  6     3   5    -9   5
19?   361.24505   36   1.630E-25   34  1.377E-25  1814.3189     HDO    000 14  6  9   000 15  1 14               2   4
21    361.36508    3   2.109E-21    7  9.210E-21   634.4281     HDO    000 10  3  8   000  9  0  9    -2   5    -3   5
21    361.44227    5   7.408E-23    4  2.119E-22  1049.1243     HDO    000 11  5  7   000 11  2 10    -4   5    -5   5
19    362.13845   10   4.716E-25    6  5.245E-25   809.3933     HDO    000  7  7  1   000  8  4  4              14   5
20    362.22613    3   3.462E-23    3  3.812E-23  1331.2168     HDO    000 13  4  9   000 12  2 10    -4   5   -11   5
21    362.31420    5   7.213E-23    4  1.863E-22   916.1236     HDO    000 11  4  8   000 11  1 11    -4   5   -25   5
19    362.35489   17   2.931E-25   19  2.890E-25  1797.4463     HDO    010  6  5  2   010  6  2  5               0   5
20    362.45212    6   1.462E-23    4  1.613E-23  2713.5469     HDO    010 10  7  4   010  9  6  3    -4   6   -29   5
20    362.45454    5   1.580E-23    4  1.613E-23  2713.5454     HDO    010 10  7  3   010  9  6  4    -7   6    55   5
20    362.79267    5   6.820E-24    5  6.700E-24  2864.0357     HDO    010 12  6  7   010 11  5  6    -5   7   -11   5
19    362.96841    8   4.859E-25    5  5.275E-25   808.5629     HDO    000  7  7  0   000  8  4  5             -32   5
21    363.16690    7   4.047E-23    7  1.271E-22   743.0973     HDO    000 10  4  7   000  9  2  8     8   5    -2   5
19?   363.28582   38   8.342E-26   33  7.585E-26  1796.5159     HDO    010  6  5  1   010  5  3  2             -31   5
21    363.34138    7   3.618E-23    6  9.675E-23  1206.7545     HDO    000 11  6  5   000 11  3  8    -8   5   -17   5
20    363.54398    6   6.936E-24    6  6.735E-24  2863.3682     HDO    010 12  6  6   010 11  5  7    13   8    -8   5
19?   364.01290   30   1.221E-25   24  7.540E-26  1795.7881     HDO    010  6  5  2   010  5  3  3             -19   5
21    365.62758    6   4.732E-23    6  1.313E-22   576.9047     HDO    000  8  5  4   000  7  3  5    -3   5    -9   5
19    365.72531  112   3.455E-25 >100  4.664E-25  1903.2620     HDO    010  7  5  3   010  7  2  6              -5   5
19    368.46081   20   2.780E-25   13  2.864E-25  1432.7465     HDO    000 13  5  9   000 14  0 14             -11   5
21    368.76322    3   8.623E-21    9  9.650E-21  1433.5721     HDO    000 10  8  3   000  9  7  2     3   5     9   5
21    368.76322    3                   9.650E-21  1433.5719     HDO    000 10  8  2   000  9  7  3     3   5   -11   5
19    369.26814    9   8.917E-25    9  9.885E-25   735.7351     HDO    000  8  6  3   000  9  1  8             -24   5
20    369.60282    8   6.518E-24    7  5.995E-24  2462.8868     HDO    010 12  3  9   010 11  2 10   -19   9   -34   5
21    370.52908    3   1.674E-21   11  8.160E-21   735.7351     HDO    000 10  4  7   000  9  1  8     4   5    -7   5
21    370.72421    8   2.808E-22    8  1.188E-21  1804.8398     HDO    000 14  6  9   000 13  5  8    -3   8     4   4
20    370.73623    3   3.996E-23    4  4.810E-23  1247.9648     HDO    000 13  3 10   000 13  0 13    -1   5    69   5
19    370.85615   18   5.167E-25   10  5.440E-25  2023.0481     HDO    010  8  5  4   010  8  2  7             -27   5
21    371.09124   10   4.587E-23   10  1.071E-22   711.7953     HDO    000  9  5  4   000  8  3  5     8   5     9   5
19    371.23058   25   3.010E-25   16  2.634E-25  1599.7998     HDO    000 11  8  4   000 12  5  7              41   5
21    372.27636    3   8.538E-22    7  4.436E-21  1570.0961     HDO    000 12  7  6   000 11  6  5    -1   5   -11   5
21    372.31404    3   8.520E-22    7  4.438E-21  1570.0616     HDO    000 12  7  5   000 11  6  6    -2   5     7   5
21    372.57469    3   1.535E-21   10  5.540E-21   769.1168     HDO    000 11  2  9   000 10  1 10    -7   5    -1   5
20    372.76155    3   4.895E-23    3  5.370E-23   768.9299     HDO    000 11  2  9   000 10  0 10    -6   5    -1   5
19    372.87597   20   4.029E-25   14  4.476E-25  2170.4801     HDO    010 10  4  7   010 10  1 10              10   5
19    372.96220   30   3.049E-25   17  2.666E-25  1598.0681     HDO    000 11  8  3   000 12  5  8               8   5
19    373.36410    6   1.497E-24    3  1.524E-24  3107.3809     HDO    010 14  5  9   010 13  4 10              -4   5
19    373.64976  116   5.952E-25 >100  4.870E-25  2715.5327     HDO    000 18  5 13   000 18  2 16             -97   4
20    374.17996    4   2.391E-23    4  1.383E-23  2782.2704     HDO    010  9  8  2   010  8  7  1     7   5     9   5
20    374.17996    4                   1.383E-23  2782.2704     HDO    010  9  8  1   010  8  7  2     7   5    -1   5
21    374.89211   14   4.314E-23   14  1.237E-22  1024.5684     HDO    000 10  6  4   000 10  3  7    -2   5    15   5
21    374.97024    3   3.481E-22    5  1.220E-21  1801.2074     HDO    000 14  6  8   000 13  5  9     9   5    -7   5
21    374.99422    3   4.696E-22    6  2.239E-21   308.6157     HDO    000  7  4  3   000  6  1  6    -1   5    -9   5
21    376.53073   14   4.097E-23   14  1.153E-22  1221.5372     HDO    000 12  5  8   000 12  2 11    -4   5   -16   5
20    377.03261    8   1.311E-23    8  1.043E-23  2009.0769     HDO    010  9  4  6   010  8  1  7    -7   9   -10   5
20    377.04119    9   9.520E-24    9  8.065E-24  2869.0170     HDO    010 11  7  5   010 10  6  4   -17  12    -4   5
20    377.05080   10   9.025E-24   10  8.065E-24  2869.0081     HDO    010 11  7  4   010 10  6  5    -6  14    21   5
20    377.29518   13   1.268E-23   11  1.300E-23   306.3148     HDO    000  7  4  3   000  6  0  6     2  11    -8   5
19    377.97645    5   2.854E-24    3  2.853E-24  3051.4331     HDO    010 13  6  7   010 12  5  8    36  30    11   5
19    378.13763   18   5.700E-25   11  5.000E-25  2156.4540     HDO    010  9  5  5   010  9  2  8              -4   5
21    378.62873    4   1.179E-21   13  7.795E-21  1510.8786     HDO    000  9  9  1   000  8  8  0    -8   5   -16   5
21    378.62873    4                   7.795E-21  1510.8785     HDO    000  9  9  0   000  8  8  1    -8   5   -21   5
19    378.72759   11   1.888E-24    7  2.107E-24  1630.4932     HDO    010  6  4  2   010  5  1  5              -4   5
19    379.01160   51   1.504E-25   53  8.195E-26  1889.9764     HDO    010  7  5  3   010  6  3  4              58   5
21    379.64421    5   3.102E-22    6  1.193E-21  1543.2439     HDO    000 14  4 10   000 13  3 11    -3   5     0   5
20    379.69658    4   5.673E-23    7  7.650E-23   859.3925     HDO    000 10  5  5   000  9  3  6   -13   8    -5   5
20    381.16452    5   7.567E-23   13  1.010E-22   701.6203     HDO    000  9  5  5   000  8  3  6    -8   6    -6   5
21    381.33291    7   1.770E-22    6  5.150E-22  1884.8422     HDO    000 15  5 10   000 14  4 11     2   6     5   5
21    381.72518    9   1.448E-22    8  4.169E-22  2026.8315     HDO    000 15  6 10   000 14  5  9    12   7    15   5
19    382.56494   43   4.914E-25   31  4.608E-25   598.5631     HDO    000  7  6  2   000  8  1  7             -11   5
21    383.28999    3   1.850E-21   13  4.835E-21  1587.7403     HDO    000 11  8  3   000 10  7  4     0   6    15   5
21    383.28999    3                   4.835E-21  1587.7402     HDO    000 11  8  4   000 10  7  3     0   6    16   5
20    383.76517   10   1.113E-23   10  1.109E-23  2036.5736     HDO    010 10  3  8   010  9  0  9     6   9     6   5
21    385.04720   12   3.856E-23   12  1.365E-22   859.3925     HDO    000  9  6  3   000  9  3  6    -1   5    -9   5
21    386.44427    3   4.710E-22    6  1.899E-21  1756.3846     HDO    000 13  7  7   000 12  6  6    -1   5   -15   5
21    386.55461    4   3.964E-22    6  1.901E-21  1756.2856     HDO    000 13  7  6   000 12  6  7     1   5     4   5
20    386.75136    4   4.255E-23    5  4.997E-23  1024.5684     HDO    000 11  5  6   000 10  3  7     4   5   -12   5
19    387.91892   17   3.453E-25   12  3.784E-25  2303.1586     HDO    010 10  5  6   010 10  2  9             -16   5
19    388.75106    8   1.057E-24    4  1.085E-24  3258.4181     HDO    010 14  6  9   010 13  5  8              32   4
20    388.83736    5   1.460E-23    4  7.435E-24  2921.4019     HDO    010 10  8  3   010  9  7  2     2   8    -4   5
20    388.83736    5                   7.435E-24  2921.4019     HDO    010 10  8  2   010  9  7  3     2   8   -23   5
20    388.86225    3   6.221E-23    6  6.535E-23   889.5757     HDO    000 11  4  8   000 10  2  9    -3   5   -12   5
20    390.06703    4   7.738E-23    9  8.895E-23  1075.7623     HDO    000 12  4  9   000 12  1 12     0   5   -12   5
21    390.08049    4   1.354E-22    3  4.370E-22  2019.8222     HDO    000 15  6  9   000 14  5 10    -2   6   -15   5
20    390.15622    6   1.310E-23    6  1.333E-23  1532.7319     HDO    000 14  4 10   000 13  2 11     2   6     3   5
21    390.83718    9   5.024E-23    8  1.329E-22  2266.1751     HDO    000 16  6 11   000 15  5 10     7   5   -18   5
19    391.01504   16   2.620E-25   11  2.943E-25  1411.3199     HDO    000 10  8  3   000 11  5  6             -29   5
20    391.09996    7   8.680E-24    6  6.840E-24  2170.4801     HDO    010 11  2  9   010 10  1 10     7  10     2   5
19    391.44162    3   3.495E-24    1  3.724E-24  3040.1290     HDO    010 12  7  6   010 11  6  5     6  16  -105   5
19    391.45986   17   4.143E-25    9  4.367E-25  2707.5972     HDO    000 17  7 10   000 17  4 13             -24   4
19    391.47342    3   3.632E-24    1  3.726E-24  3040.1000     HDO    010 12  7  5   010 11  6  6   -16  14   136   5
19    391.76881   21   3.343E-25   11  2.958E-25  1410.5666     HDO    000 10  8  2   000 11  5  7              23   5
19    392.03942    5   1.284E-24    2  1.328E-24  2970.0130     HDO    010 14  4 10   010 13  3 11               0   5
19    392.49952    5   1.024E-24    4  1.111E-24  3255.1869     HDO    010 14  6  8   010 13  5  9              -5   5
20    392.53153    4   2.702E-23    4  2.634E-23   480.2589     HDO    000  6  6  0   000  5  4  1    -4   5    -9   5
20    392.54776    4   2.494E-23    3  2.634E-23   480.2426     HDO    000  6  6  1   000  5  4  2     4   5    -6   5
20    393.04523    3   2.818E-23    3  3.005E-23  1206.7545     HDO    000 12  5  7   000 11  3  8     2   5    -9   5
21    393.15791    3   1.559E-21    7  4.189E-21  1648.9473     HDO    000 10  9  1   000  9  8  2    -1   5     2   5
21    393.15791    3                   4.189E-21  1648.9473     HDO    000 10  9  2   000  9  8  1    -1   5   -29   5
21    393.20849    9   5.204E-23    8  1.234E-22   711.7953     HDO    000  8  6  2   000  8  3  5     3   5     6   5
21    393.37343    3   9.324E-22    7  5.545E-21   885.0645     HDO    000 11  4  8   000 10  1  9     2   5   -14   5
19    393.93607    3   3.941E-24    1  4.245E-24  2037.0580     HDO    000 16  4 12   000 16  1 15    -3  13    25   5
20    394.02255   13   5.336E-24   12  4.588E-24   221.9462     HDO    000  5  5  0   000  5  0  5    -5  12    -3   5
21    394.13233    5   8.010E-23    4  2.403E-22   221.8362     HDO    000  5  5  1   000  4  2  2    -6   6   -13   5
20    394.55058    3   4.716E-23    5  5.475E-23  1406.6566     HDO    000 13  5  9   000 13  2 12    -7   5   -24   5
19    395.30124   23   4.999E-25   17  5.200E-25  3325.0465     HDO    010 15  5 10   010 14  4 11               8   5
20    395.39293    3   3.971E-23    3  4.293E-23   769.1168     HDO    000 11  3  9   000 10  1 10     1   5     4   5
21    395.57974    3   1.032E-21    8  5.280E-21   768.9299     HDO    000 11  3  9   000 10  0 10    -2   5    -1   5
20    396.17392    7   9.668E-24    7  8.720E-24  2147.1820     HDO    010 10  4  7   010  9  1  8     8   7    -7   5
19    396.93298   49   8.604E-26   38  1.043E-25  1745.8966     HDO    000 13  7  7   000 14  2 12              54   5
21    397.16323    3   4.538E-22    4  2.077E-21  1221.5372     HDO    000 13  3 10   000 12  2 11     1   5     4   5
20    397.42672    3   5.423E-23    4  6.730E-23   841.3675     HDO    000 10  5  6   000  9  3  7    -3   5    -6   5
20    397.65673    4   3.171E-23    4  3.861E-23  2523.1262     HDO    000 17  6 12   000 16  5 11    -3   5    27   4
21    397.67543   50                   2.244E-21  1757.3411     HDO    000 12  8  4   000 11  7  5     3   5     8   5
21    397.67543   50                   2.244E-21  1757.3416     HDO    000 12  8  5   000 11  7  4     3   5    24   5
20    398.67149    4   1.956E-23    4  2.060E-23  1220.0289     HDO    000 13  3 10   000 12  1 11    -3   5     0   5
21    398.92671    6   8.216E-23    5  2.389E-22   217.0420     HDO    000  5  5  0   000  4  2  3    -4   7   -15   5
21    399.16603    7   3.221E-23    7  8.275E-23   581.9620     HDO    000  7  6  1   000  7  3  4    10   5     6   5
20    399.25345   13   1.048E-23   14  5.465E-24  3018.0128     HDO    010  9  9  1   010  8  8  0    -7   9    -9   5
20    399.25345   13                   5.465E-24  3018.0129     HDO    010  9  9  0   010  8  8  1    -7   9    -5   5
20    399.71417    4   1.598E-23    3  1.650E-23  1405.1254     HDO    000 13  5  8   000 12  3  9     0   6   -14   5
19    399.72430   32   2.036E-25   20  2.435E-25  2316.4456     HDO    010 11  4  8   010 11  1 11             -10   5
19    399.96948   17   4.135E-25   16  3.809E-25  3480.7450     HDO    010 15  6 10   010 14  5  9               5   4
21    400.31804    3   2.241E-22    2  7.500E-22  1958.3830     HDO    000 14  7  8   000 13  6  7    -2   5    -3   5
21    400.60843    3   2.255E-22    2  7.515E-22  1958.1248     HDO    000 14  7  7   000 13  6  8     1   5     1   5
20    402.03371    5   1.001E-23    4  1.029E-23  2797.6195     HDO    000 18  6 13   000 17  5 12    -1   6    25   4
20    402.85285    3   1.855E-23    3  1.845E-23   306.3148     HDO    000  6  5  1   000  6  0  6    -4   5     3   5
21    403.06949    7   4.977E-23    6  1.402E-22   841.3675     HDO    000  9  6  4   000  9  3  7    -5   5    -8   5
20    403.12682    3   2.986E-23    2  3.193E-23   469.6636     HDO    000  6  6  0   000  6  3  3     2   5    -6   5
20    403.36386    6   8.255E-24    5  3.709E-24  3075.9994     HDO    010 11  8  4   010 10  7  3   -15   8    11   5
20    403.36386    6                   3.709E-24  3075.9993     HDO    010 11  8  3   010 10  7  4   -15   8    -7   5
21    403.38281    9   4.748E-23    7  1.269E-22   701.6203     HDO    000  8  6  3   000  8  3  6   -10   5   -32   5
21    403.65688    6   3.872E-23    5  1.240E-22   995.7933     HDO    000 10  6  5   000 10  3  8    -6   5   -16   5
19    404.15237    3   2.303E-24    1  2.544E-24  3089.1834     HDO    000 19  6 14   000 18  5 13     3  27    18   4
20    404.22321    3   6.658E-23    5  8.425E-23   576.9047     HDO    000  7  6  2   000  7  3  5    -6   5   -23   5
19    404.48083    9   5.480E-25    5  5.915E-25  3396.9972     HDO    000 20  6 15   000 19  5 14              49   4
21    404.94736    3   4.686E-22    3  2.090E-21   404.4457     HDO    000  8  4  4   000  7  1  7    -4   5   -27   5
21    405.17164    3   2.051E-22    3  6.835E-22   303.9948     HDO    000  6  5  2   000  5  2  3     1   5   -45   5
20    405.27585    3   3.028E-23    2  3.221E-23   467.5145     HDO    000  6  6  1   000  6  3  4    -4   5    -7   5
20    405.55200    3   7.377E-23    4  9.160E-23  1164.5097     HDO    000 11  6  6   000 11  3  9    -1   5     7   5
19    405.61146    3   1.471E-24    1  1.589E-24  3226.9123     HDO    010 13  7  7   010 12  6  6     2  26  -235   4
19    405.70440    3   1.525E-24    1  1.589E-24  3226.8284     HDO    010 13  7  6   010 12  6  7    11  30   -26   4
19    405.82777    5   1.083E-24    2  1.081E-24  2430.9938     HDO    000 16  7  9   000 16  4 12    34  51   -57   5
21    406.08940    7   5.439E-23    6  1.435E-22  2253.6718     HDO    000 16  6 10   000 15  5 11     2   5   -26   4
20    406.23151    5   1.128E-23    5  1.054E-23   403.1615     HDO    000  8  4  4   000  7  0  7    -9   6   -32   5
19    406.38762    3   2.495E-24    1  2.583E-24  1712.8238     HDO    010  7  4  3   010  6  1  6     1  18     3   5
20    407.15742    3   3.457E-23    2  3.762E-23   573.9706     HDO    000  7  6  1   000  6  4  2    -1   5    -4   5
20    407.23719    3   3.491E-23    3  3.760E-23   573.8907     HDO    000  7  6  2   000  6  4  3    -3   5   -25   5
19    407.37211   10   4.256E-25    6  3.977E-25  3474.4777     HDO    010 15  6  9   010 14  5 10             -36   5
21    407.48190    7   5.519E-23    6  1.574E-22  2115.6441     HDO    000 16  5 11   000 15  4 12     9   5   -19   4
21    407.57031    3   8.132E-22    4  2.093E-21  1802.3352     HDO    000 11  9  3   000 10  8  2     2   5     1   5
21    407.57031    3                   2.093E-21  1802.3352     HDO    000 11  9  2   000 10  8  3     2   5   -10   5
20    408.13107    6   7.818E-24    5  8.095E-24  1618.7004     HDO    000 14  5  9   000 13  3 10    -3   6    -6   5
20    409.16540    3   4.939E-23    3  5.775E-23  1347.1200     HDO    000 12  6  7   000 12  3 10    -2   5   -21   5
19    409.37409   25   1.040E-25   18  1.075E-25  2987.6211     HDO    000 19  5 14   000 19  2 17            -200   4
19    409.38910   36   1.418E-25   21  1.216E-25  3720.3477     HDO    010 16  6 11   010 15  5 10              51   4
19    409.64013   34   2.344E-25   24  1.517E-25  1532.7319     HDO    000 12  7  6   000 13  2 11             -52   5
19    409.85782   17   2.320E-25   10  2.355E-25  1239.0891     HDO    000  9  8  2   000 10  5  5             -45   5
19    410.15306   15   2.122E-25   10  2.360E-25  1238.7943     HDO    000  9  8  1   000 10  5  6               2   5
21    411.89956    3   2.681E-22    2  9.640E-22  1942.3756     HDO    000 13  8  6   000 12  7  5    -1   5   -19   5
21    411.90333    3   2.740E-22    2  9.640E-22  1942.3725     HDO    000 13  8  5   000 12  7  6     0   5     8   5
19    412.41508    3   2.314E-24    1  2.440E-24  2635.4166     HDO    010 13  3 10   010 12  2 11   -23  26     5   5
20    413.65583    3   1.754E-23    2  1.703E-23  1432.7465     HDO    000 14  3 11   000 14  0 14     5   5    20   5
20    413.77498    9   5.467E-24    9  2.924E-24  3156.4503     HDO    010 10  9  2   010  9  8  1    16   8    -2   5
20    413.77498    9                   2.924E-24  3156.4503     HDO    010 10  9  1   010  9  8  2    16   8   -20   5
21    413.79516   36   1.163E-22   95  2.726E-22  2176.1777     HDO    000 15  7  9   000 14  6  8    63   6    52   5
21    414.45743    3   3.249E-22    2  1.202E-21   403.5490     HDO    000  7  5  3   000  6  2  4    -1   5   -27   5
21    414.49312    4   8.950E-23    3  2.739E-22  2175.5639     HDO    000 15  7  8   000 14  6  9     2   5     1   4
20    414.77327    3   3.662E-23    3  3.909E-23   995.7933     HDO    000 11  5  7   000 10  3  8    -2   5   -12   5
20    414.85198    3   3.349E-23    2  3.597E-23   403.1615     HDO    000  7  5  2   000  7  0  7     1   5     4   5
20    414.88091    3   2.877E-23    2  3.147E-23  1543.2439     HDO    000 13  6  8   000 13  3 11    -4   5    -2   5
21    415.09301    3   5.949E-22    5  2.801E-21   916.1236     HDO    000 12  2 10   000 11  1 11    -5   5   -16   5
20    415.18796    3   1.967E-23    2  1.965E-23   916.0289     HDO    000 12  2 10   000 11  0 11     0   5     8   5
20    415.45871    3   2.209E-23    2  2.304E-23  1604.3634     HDO    000 14  5 10   000 14  2 13    -4   5   -14   5
21    415.53108    3   2.027E-22    2  6.630E-22   293.6365     HDO    000  6  5  1   000  5  2  4    -3   5     4   5
19    416.01577   32   2.449E-25   35  1.331E-25  2635.4166     HDO    010 12  5  8   010 12  2 11             -68   5
21    416.52154    3   1.312E-22    3  3.904E-22  1752.5375     HDO    000 15  4 11   000 14  3 12    -7   5    -2   5
21    416.60503    3   6.107E-22    4  1.576E-21  1889.5075     HDO    000 10 10  0   000  9  9  1    -4   5    32   5
21    416.60503    3                   1.576E-21  1889.5075     HDO    000 10 10  1   000  9  9  0    -4   5    17   5
20    416.70506    3   2.817E-23    2  2.885E-23  1049.1243     HDO    000 12  4  9   000 11  2 10    -3   5    -1   5
19    417.74301    3   3.323E-24    1  1.714E-24  3246.0587     HDO    010 12  8  5   010 11  7  4     2  10    39   5
19    417.74301    3                   1.714E-24  3246.0582     HDO    010 12  8  4   010 11  7  5     2  10   -31   5
20    418.84924    7   6.465E-24    5  6.015E-24  2297.3207     HDO    010 11  4  8   010 10  1  9    -6   8   -11   5
21    419.35519    3   6.739E-22    4  3.200E-21  1046.4741     HDO    000 12  4  9   000 11  1 10     1   5    -7   5
19    419.49042    7   6.185E-25    5  6.250E-25  3429.4094     HDO    010 14  7  8   010 13  6  7               2   5
20    419.52595    7   6.416E-24    5  6.425E-24  2170.2236     HDO    010 11  3  9   010 10  0 10    -3   8    -5   5
19    419.73435    8   6.120E-25    6  6.260E-25  3429.1917     HDO    010 14  7  7   010 13  6  8              20   5
19    419.77291    6   3.298E-24    3  3.435E-24  1846.4021     HDO    000 15  5 10   000 14  3 11    11  13    -7   5
20    420.10788    3   3.629E-23    2  3.847E-23  1247.9878     HDO    000 13  4 10   000 13  1 13    -4   5   -26   5
19    420.99790    3   2.462E-24    1  2.456E-24  2169.0591     HDO    000 15  7  8   000 15  4 11              -7   5
20    421.39373    3   3.467E-23    3  3.712E-23   683.6100     HDO    000  8  6  2   000  7  4  3    -3   5    -1   5
20    421.67927    3   3.552E-23    2  3.704E-23   683.3239     HDO    000  8  6  3   000  7  4  4    -8   5   -30   5
21    421.85544    3   4.659E-22    3  9.700E-22  1971.0302     HDO    000 12  9  4   000 11  8  3     2   5    -7   5
21    421.85544    3                   9.700E-22  1971.0300     HDO    000 12  9  3   000 11  8  4     2   5   -18   5
21    422.40875    3   4.017E-22    3  1.645E-21   520.1235     HDO    000  8  5  4   000  7  2  5     2   5   -13   5
20    423.02638    4   1.490E-23    3  1.499E-23  1752.5375     HDO    000 14  6  9   000 14  3 12    -2   5    -4   4
20    423.16257   13   4.281E-24   14  3.867E-24  1745.8966     HDO    000 15  4 11   000 14  2 12    10  17     6   5
20    423.59471    3   3.957E-23    2  4.301E-23  2502.4389     HDO    000 17  6 11   000 16  5 12    -1   5     2   4
21    425.94205    4   1.274E-22    3  3.831E-22  2142.8402     HDO    000 14  8  7   000 13  7  6    -7   6   -14   5
21    425.95434    4   1.277E-22    3  3.831E-22  2142.8290     HDO    000 14  8  6   000 13  7  7     0   6    -4   5
19    426.12411   23   1.404E-25   18  1.733E-25  1331.2168     HDO    000 11  7  5   000 12  2 10             -17   5
21    426.71366   11   3.633E-23    9  9.115E-23  2409.9028     HDO    000 16  7 10   000 15  6  9    -9   5   -98   4
19    428.17409    3   2.786E-24    2  1.454E-24  3310.2393     HDO    010 11  9  2   010 10  8  3    -4  19    -5   5
19    428.17409    3                   1.454E-24  3310.2395     HDO    010 11  9  3   010 10  8  2    -4  19   -14   5
20    428.26566    3   6.950E-23    5  9.205E-23  2408.5565     HDO    000 16  7  9   000 15  6 10     0   5     3   5
19    429.31522   13   4.075E-25   11  4.344E-25  3180.1062     HDO    010 15  4 11   010 14  3 12              18   5
21    429.69611    3   4.439E-22    4  1.897E-21   653.0887     HDO    000  9  5  5   000  8  2  6    -1   5   -14   5
20    430.04620    3   4.393E-23    4  4.590E-23   512.5158     HDO    000  8  5  3   000  8  0  8     0   5    -9   5
19    430.26603   60                   1.384E-25  2283.2803     HDO    010  9  6  3   010  9  3  6             -57   5
21    430.86882    3   3.867E-22    3  7.845E-22  2042.1056     HDO    000 11 10  1   000 10  9  2     3   5    25   5
21    430.86882    3                   7.845E-22  2042.1053     HDO    000 11 10  2   000 10  9  1     3   5    10   5
20    430.99613    5   1.647E-23    3  1.650E-23   916.1236     HDO    000 12  3 10   000 11  1 11     1   6   -28   5
21    431.09110    3   5.834E-22    4  2.772E-21   916.0289     HDO    000 12  3 10   000 11  0 11    -4   5    -2   5
19    431.95533   24   7.595E-25   19  7.330E-25  3431.5721     HDO    010 13  8  6   010 12  7  5            -146   5
19    431.95830   23   6.967E-25   20  7.330E-25  3431.5717     HDO    010 13  8  5   010 12  7  6             145   5
19    432.21511   46   2.373E-25   21  2.569E-25  1634.0887     HDO    010  5  5  1   010  4  2  2             -16   5
19    432.98686   21   2.470E-25   14  2.267E-25  3647.6865     HDO    010 15  7  9   010 14  6  8             108   4
21    433.13788    3   2.973E-22    2  1.098E-21   384.8756     HDO    000  7  5  2   000  6  2  5     1   5     3   5
20    433.55824    5   2.005E-23    4  1.979E-23  1164.5097     HDO    000 12  5  8   000 11  3  9    -1   6   -12   5
19    433.57297   32   2.178E-25   32  2.275E-25  3647.1689     HDO    010 15  7  8   010 14  6  9               8   4
20    433.84873   10   6.786E-24    8  6.285E-24  1974.7078     HDO    000 15  6 10   000 15  3 13    16  13     5   5
20    435.04657    3   2.709E-23    3  2.997E-23   809.3933     HDO    000  9  6  3   000  8  4  4    -5   5    12   5
19    435.49509    7   1.113E-24    4  1.144E-24  2272.1019     HDO    000 17  4 13   000 17  1 16             -22   4
20    435.84507   14   5.677E-24   11  5.125E-24  1922.8881     HDO    000 14  7  7   000 14  4 10   -21  23    -7   5
20    435.87402    4   2.698E-23    3  2.977E-23   808.5629     HDO    000  9  6  4   000  8  4  5     1   5   -16   5
20    435.98736   42   9.107E-25   58  1.219E-24  2087.1384     HDO    000 16  5 11   000 15  3 12   -47  46   -38   4
21    436.00142    4   2.248E-22    3  4.170E-22  2155.0168     HDO    000 13  9  4   000 12  8  5     3   5   -10   5
21    436.00142    4                   4.170E-22  2155.0164     HDO    000 13  9  5   000 12  8  4     3   5   -15   5
19    436.47999    6   3.622E-24    5  3.466E-24  2316.4456     HDO    010 12  2 10   010 11  1 11    18  27    -8   5
21    437.15026    4   4.416E-22    5  1.892E-21   801.6440     HDO    000 10  5  6   000  9  2  7    -4   5   -10   5
19    437.25311   11   2.335E-24    7  2.455E-24  1808.1276     HDO    010  8  4  4   010  7  1  7    -2  31    -5   5
19    437.47477    4   1.854E-24    3  9.925E-25  3417.2664     HDO    010 10 10  0   010  9  9  1    -2  20  -106   4
19    437.47477    4                   9.930E-25  3417.2663     HDO    010 10 10  1   010  9  9  0    -2  20  -107   4
20    437.54414    4   4.307E-23    4  4.386E-23  2360.0744     HDO    000 17  5 12   000 16  4 13     3   5   -90   4
21    438.42830    3   4.550E-22    5  1.559E-21   513.2072     HDO    000  9  4  5   000  8  1  8     0   5   -11   5
20    438.83015   10   2.822E-23   10  2.798E-23  2659.7614     HDO    000 17  7 11   000 16  6 10    -5   6   -22   4
19    439.10592    3   8.198E-24    1  8.680E-24  1814.5657     HDO    000 15  5 11   000 15  2 14     0  11   -21   5
19    439.11972    3   5.587E-24    1  5.790E-24   512.5158     HDO    000  9  4  5   000  8  0  8    24  17    -6   5
21    439.74558    4   2.367E-22    3  8.225E-22  1406.6566     HDO    000 14  3 11   000 13  2 12     1   5     5   5
20    439.77531    4   9.115E-23    9  1.409E-22  2358.7332     HDO    000 15  8  8   000 14  7  7     2   5    23   5
20    439.81097    3   1.004E-22    9  1.409E-22  2358.7010     HDO    000 15  8  7   000 14  7  8    -1   5     3   5
19    440.58397    3   5.595E-24    1  5.945E-24  1405.8182     HDO    000 14  3 11   000 13  1 12    -4  15     4   5
20    442.04493    5   2.654E-23    4  2.852E-23  2657.0124     HDO    000 17  7 10   000 16  6 11     0   6     9   4
19    442.44022    3   1.277E-24    2  6.710E-25  3479.3632     HDO    010 12  9  4   010 11  8  3              -2   5
19    442.44022    3                   6.710E-25  3479.3632     HDO    010 12  9  3   010 11  8  4             -18   5
19    443.10532   12   6.141E-25    6  7.225E-25  1716.6959     HDO    010  6  5  2   010  5  2  3               5   5
20    443.31654    8   1.115E-23    6  1.175E-23  2765.7436     HDO    000 18  6 12   000 17  5 13   -13   6    39   4
19    443.93175   34   1.996E-25   20  2.319E-25   265.2362     HDO    000  6  5  1   000  5  1  4              44   5
20    444.92989   13   4.345E-24   11  3.518E-24  2459.3606     HDO    010 12  4  9   010 11  1 10    -5  18   -11   5
21    445.01041    3   2.232E-22    3  3.632E-22  2209.9056     HDO    000 12 10  3   000 11  9  2    -1   5   -16   4
21    445.01041    3                   3.632E-22  2209.9055     HDO    000 12 10  2   000 11  9  3    -1   5   -26   4
21    445.71606    3   4.193E-22    3  1.640E-21   964.8505     HDO    000 11  5  7   000 10  2  8    -5   5   -12   5
19    445.95667   50   1.581E-25   44  7.565E-26  3881.8502     HDO    010 16  7 10   010 15  6  9            -205   4
19    445.98006   19   3.409E-25   11  2.904E-25  3632.5331     HDO    010 14  8  7   010 13  7  6              21   4
19    445.99001   22   2.089E-25   15  2.904E-25  3632.5261     HDO    010 14  8  6   010 13  7  7             296   4
19    446.04896   31   1.121E-25   22  1.503E-25  1141.6915     HDO    000 10  7  4   000 11  2  9              13   5
20    446.55872    7   1.105E-23    5  1.088E-23  1221.5372     HDO    000 13  4 10   000 12  2 11    -4   6    -4   5
19    447.49656    3   2.427E-24    1  2.339E-24  2209.5152     HDO    000 16  6 11   000 16  3 14   -13  39   -64   4
20    447.82511    4   2.157E-23    3  2.095E-23   951.6356     HDO    000 10  6  4   000  9  4  5     6   6    31   5
21    448.06702    3   3.930E-22    2  1.615E-21  1220.0289     HDO    000 13  4 10   000 12  1 11     0   5    -5   5
20    448.45828    4   4.048E-23    4  4.341E-23   634.4281     HDO    000  9  5  4   000  9  0  9     5   5    -4   5
19?   448.71981   46   1.681E-25   26  1.303E-25  2124.9767     HDO    010  8  6  3   010  8  3  6              70   5
20    449.39706    6   1.027E-23    5  9.720E-24  1693.4430     HDO    000 13  7  6   000 13  4  9     5   7   -12   5
20    449.79810   10   7.193E-24    7  7.860E-24  2926.0336     HDO    000 18  7 12   000 17  6 11    15   9   -98   4
20    449.87298    5   2.046E-23    4  2.057E-23   949.5773     HDO    000 10  6  5   000  9  4  6     7   6    -3   5
21    449.99513    7   1.201E-22    5  1.662E-22  2354.2758     HDO    000 14  9  6   000 13  8  5    -2   6    19   5
21    449.99513    7                   1.662E-22  2354.2753     HDO    000 14  9  5   000 13  8  6    -2   6   -50   5
20    451.70873   58   9.631E-25 >100  4.924E-25  3570.2253     HDO    010 11 10  1   010 10  9  2   -40  27    -6   4
20    451.70873   58                   4.924E-25  3570.2255     HDO    010 11 10  2   010 10  9  1   -40  27    11   4
20    452.08400   11   1.599E-23    8  1.525E-23  1432.7583     HDO    000 14  4 11   000 14  1 14    -5   7     9   5
20?   452.08679  110   2.041E-24   94  1.251E-24  1816.9010     HDO    010  7  5  3   010  6  2  4              45   5
21    452.13460    3   3.470E-22    3  1.348E-21   490.4274     HDO    000  8  5  3   000  7  2  6    -1   5   -11   5
21    453.31315    5   1.785E-22    3  2.573E-22  2306.1123     HDO    000 11 11  0   000 10 10  1    10   6    32   4
21    453.31315    5                   2.573E-22  2306.1122     HDO    000 11 11  1   000 10 10  0    10   6    18   4
20    453.36299    4   4.271E-23    4  4.788E-23  2590.0570     HDO    000 16  8  9   000 15  7  8    -7   5  -115   4
20    453.45790    4   4.288E-23    5  4.791E-23  2589.9723     HDO    000 16  8  8   000 15  7  9    -1   5    74   4
19    453.84316   12   6.546E-25    8  7.085E-25  1705.9589     HDO    010  6  5  1   010  5  2  4               4   5
20    454.08717    8   1.024E-23    6  8.695E-24  1347.1200     HDO    000 13  5  9   000 12  3 10     7   7   -18   5
20    456.03772    9   8.087E-24    7  8.140E-24  2920.7826     HDO    000 18  7 11   000 17  6 12    11  11   -94   4
21    456.28652   13   4.181E-23   10  1.217E-22  1974.7078     HDO    000 16  4 12   000 15  3 13     9   5    55   5
21    456.37644    3   3.277E-22    3  1.225E-21  1141.6915     HDO    000 12  5  8   000 11  2  9     3   5   -11   5
19    456.56142   11   4.996E-25    7  2.874E-25  3663.8015     HDO    010 13  9  5   010 12  8  4             -76   4
19    456.56142   11                   2.874E-25  3663.8013     HDO    010 13  9  4   010 12  8  5            -103   4
19    456.79483    4   3.161E-24    2  3.407E-24  2316.3116     HDO    010 12  3 10   010 11  0 11   -15  23     2   5
21    456.96955    4   3.626E-22    4  1.343E-21  1075.7623     HDO    000 13  2 11   000 12  1 12    -3   5    -7   5
20    457.01704   15   5.623E-24   11  6.125E-24  1075.7147     HDO    000 13  2 11   000 12  0 12   -44  17   -15   5
19    457.02372   14   1.073E-24   11  9.595E-25  2820.5770     HDO    010 14  3 11   010 13  2 12             -23   5
20    457.11403   13   6.685E-24    9  5.855E-24  1630.0243     HDO    000 15  3 12   000 15  0 15   -34  13   -13   5
21    459.02177    7   9.937E-23    5  1.562E-22  2392.8857     HDO    000 13 10  3   000 12  9  4     2   7   158   5
21    459.02177    7                   1.562E-22  2392.8856     HDO    000 13 10  4   000 12  9  3     2   7  -147   5
19    459.17901    8   1.822E-24    7  2.016E-24  3209.0597     HDO    000 19  7 13   000 18  6 12   -25  51   -50   4
20    459.33633    8   1.231E-23    6  1.303E-23  1110.7597     HDO    000 11  6  5   000 10  4  6     6  10    -6   5
19    459.55199    8   1.529E-24    4  1.683E-24  1934.3525     HDO    010  8  5  4   010  7  2  5              -4   5
19    459.79015   45   1.038E-25   34  1.064E-25  3848.9259     HDO    010 15  8  8   010 14  7  7            -174   4
19    460.33349   10   9.802E-25    5  9.475E-25  1970.6607     HDO    000 16  4 12   000 15  2 13              34   5
20    460.93211   60   1.684E-23 >100  1.647E-23  1481.4436     HDO    000 12  7  5   000 12  4  8   -11   6    11   5
20    462.36410   17   6.800E-24   16  5.090E-24   709.1676     HDO    000  7  7  0   000  6  5  1   -29  12     2   5
20    462.36498   17   6.500E-24   16  5.090E-24   709.1669     HDO    000  7  7  1   000  6  5  2    59  12    27   5
20    463.79754    6   1.428E-23    8  1.248E-23  1106.2642     HDO    000 11  6  6   000 10  4  7     1   9    15   5
20    463.82204   14   1.020E-22   15  6.140E-23  2568.7834     HDO    000 15  9  7   000 14  8  6   -50   5   -21   5
20    463.82292   14   1.018E-22   15  6.140E-23  2568.7824     HDO    000 15  9  6   000 14  8  7    38   5    16   4
19    464.01092    9   8.136E-25    5  7.780E-25  2456.7724     HDO    000 17  6 12   000 17  3 15              70   4
19    465.24914    3   2.896E-24    1  2.966E-24  2037.1897     HDO    000 16  5 12   000 16  2 15    -9  24    -9   5
20    465.81230   10   6.198E-24    7  6.325E-24   150.1563     HDO    000  5  5  1   000  4  0  4    16  16    -2   5
19?   465.81543   43   6.751E-25   45  2.270E-25  3738.4134     HDO    010 12 10  3   010 11  9  2              33   4
19    465.81543   43                   2.270E-25  3738.4137     HDO    010 12 10  2   010 11  9  3              83   4
19    465.99929    3   2.770E-24    1  2.914E-24  3043.1586     HDO    000 19  6 13   000 18  5 14    13  34    78   4
19    466.17018    5   1.878E-24    5  1.903E-24  2068.4216     HDO    010  9  5  5   010  8  2  6              11   5
19    466.51235   14   3.892E-25    8  4.713E-25  3509.1571     HDO    000 20  7 14   000 19  6 13             -95   4
20    466.65434    6   1.635E-23    5  1.504E-23  2836.8221     HDO    000 17  8 10   000 16  7  9    10   6    84   4
20    466.88694    4   1.640E-23    3  1.507E-23  2836.6175     HDO    000 17  8  9   000 16  7 10    -1  12    22   4
21    467.28178    6   8.383E-23    4  1.190E-22  2472.9741     HDO    000 12 11  2   000 11 10  1    -7   7  -172   4
21    467.28178    6                   1.190E-22  2472.9740     HDO    000 12 11  1   000 11 10  2    -7   7  -188   4
20    467.48137   11   4.767E-24   10  5.285E-24  1075.7623     HDO    000 13  3 11   000 12  1 12   -18  14   -23   5
21    467.52921    3   3.561E-22    2  1.347E-21  1075.7147     HDO    000 13  3 11   000 12  0 12     1   5     4   5
19    468.64446    8   1.016E-24    4  1.093E-24   473.9176     HDO    000  8  5  3   000  7  1  6               2   5
20    469.14604    9   7.338E-24    7  7.340E-24  1287.2387     HDO    000 12  6  6   000 11  4  7     3  10    16   5
21    469.99043    3   2.435E-22    2  7.805E-22  1331.2168     HDO    000 13  5  9   000 12  2 10     4   5   -16   5
20    470.10329    3   2.388E-23    2  2.429E-23  1287.2387     HDO    000 11  7  4   000 11  4  7    -3   5    38   5
20    470.15913    3   3.110E-23    2  3.249E-23   768.9299     HDO    000 10  5  5   000 10  0 10    -3   5    -1   5
19    470.21333   36   1.011E-25   25  1.338E-25   634.7909     HDO    000  8  6  2   000  9  1  9              52   5
19    470.52419   32   1.736E-25   21  1.141E-25  3863.5285     HDO    010 14  9  6   010 13  8  5             -71   4
19    470.52419   32                   1.141E-25  3863.5289     HDO    010 14  9  5   010 13  8  6              11   4
19    470.56485    3   2.054E-24    1  2.139E-24  3199.6529     HDO    000 19  7 12   000 18  6 13   -32  28   -97   4
20    471.45492    6   1.138E-23    4  1.130E-23  2617.7281     HDO    000 18  5 13   000 17  4 14    -1   8   -41   4
19    471.54728    6   1.097E-24    3  1.170E-24  1797.4463     HDO    010  7  5  2   010  6  2  5              16   5
19    471.78433    4   1.705E-24    2  1.876E-24  1916.2455     HDO    010  9  4  5   010  8  1  8    25  22     9   5
20    472.77869   35   3.753E-24   40  1.866E-24  2218.2986     HDO    010 10  5  6   010  9  2  7     0  37   -31   5
21    472.89388   11   5.111E-23    7  6.235E-23  2591.0183     HDO    000 14 10  5   000 13  9  4     6   5    13   5
21    472.89388   11                   6.235E-23  2591.0180     HDO    000 14 10  4   000 13  9  5     6   5     3   5
21    472.93992    3   3.486E-22    2  1.323E-21   609.9465     HDO    000  9  5  4   000  8  2  7     3   5    -4   5
20    473.85877    9   6.280E-24    7  5.415E-24  1884.8422     HDO    000 14  7  8   000 14  4 11   -20  12    -7   5
19    474.02879    4   1.724E-24    2  1.797E-24  2633.3521     HDO    010 13  4 10   010 12  1 11   -30  31    -1   5
19    474.17726    9   2.703E-25    6  1.456E-25  3854.7422     HDO    010 11 11  0   010 10 10  1              75   4
19    474.17726    9                   1.456E-25  3854.7422     HDO    010 11 11  1   010 10 10  0              79   4
19    474.32806    3   2.443E-24    1  2.495E-24  2115.6441     HDO    000 15  7  9   000 15  4 12   -27  21   -20   5
20    474.73306    7   1.048E-23    5  1.037E-23  1668.0959     HDO    000 13  7  7   000 13  4 10     5   8    -1   5
21    475.96863    3   2.952E-22    2  9.465E-22   634.7909     HDO    000 10  4  6   000  9  1  9    -4   5   -11   5
19    476.33149    7   1.899E-24    4  2.036E-24   634.4281     HDO    000 10  4  6   000  9  0  9   -16  26    -4   5
20    476.54183   35   2.020E-24   27  1.022E-24  2360.0744     HDO    000 16  7 10   000 16  4 13            -121   4
20    476.54293    4   1.700E-23    3  1.741E-23  1465.8294     HDO    000 12  7  6   000 12  4  9    -1   5   -20   5
19    476.57847    3   3.189E-24    1  3.293E-24  1543.2439     HDO    000 14  5 10   000 13  3 11    21  20    14   5
20    476.82284    9   7.851E-24    7  6.385E-24   818.0134     HDO    000  8  7  1   000  7  5  2   -14  12   -26   5
20    476.82994    9   7.181E-24    7  6.385E-24   818.0067     HDO    000  8  7  2   000  7  5  3    -3  11    13   5
19    476.93945    3   3.688E-24    1  3.809E-24  1481.4436     HDO    000 13  6  7   000 12  4  8   -11  19     7   5
20    476.98069    3   3.130E-23    2  3.014E-23  1110.7597     HDO    000 10  7  3   000 10  4  6    -1   5    20   5
20    477.46542    4   2.145E-23    3  2.102E-23  2798.5120     HDO    000 16  9  8   000 15  8  7    -3   6   -22   5
20    477.46909    5   2.028E-23    3  2.102E-23  2798.5083     HDO    000 16  9  7   000 15  8  8    -6   6   -28   5
20    477.84734    7   8.004E-24    5  6.710E-24  1278.4381     HDO    000 12  6  7   000 11  4  8   -15  12   -24   5
19    478.18565    3   3.279E-24    1  3.462E-24  1406.6566     HDO    000 14  4 11   000 13  2 12     3  19     1   5
19    478.29519   17   3.372E-25    8  2.988E-25  2519.4162     HDO    000 18  4 14   000 18  1 17              10   4
20    478.90290    3   2.594E-23    2  2.521E-23  1278.4381     HDO    000 11  7  5   000 11  4  8     2   5   -10   5
21    479.02399    3   2.268E-22    2  7.300E-22  1405.8182     HDO    000 14  4 11   000 13  1 12    -4   5    -5   5
19    479.57276    3   4.014E-24    1  4.365E-24  3099.0573     HDO    000 18  8 11   000 17  7 10    -5  17   -54   4
19    479.78550   25   1.997E-25   25  9.725E-26  3921.8036     HDO    010 13 10  4   010 12  9  3             -70   4
19    479.78550   25                   9.725E-26  3921.8035     HDO    010 13 10  3   010 12  9  4             -44   4
19    480.10474    3   4.103E-24    1  4.379E-24  3098.5918     HDO    000 18  8 10   000 17  7 11    -2  16    10   4
19    480.33562    5   1.478E-24    2  1.596E-24  2383.0327     HDO    010 11  5  7   010 10  2  8    26  54     7   5
19    480.86345   14   3.353E-25    8  3.733E-25  2617.7281     HDO    000 17  7 11   000 17  4 14             -27   4
21    481.12327   12   4.131E-23    9  5.115E-23  2654.9162     HDO    000 13 11  2   000 12 10  3     1   5   -21   4
21    481.12327   12                   5.115E-23  2654.9162     HDO    000 13 11  3   000 12 10  2     1   5   -46   4
19    481.36347    4   1.635E-24    2  1.671E-24  2474.9039     HDO    010 13  2 11   010 12  1 12   -16  33    -3   5
20    481.47588    3   3.006E-23    2  3.080E-23  1106.2642     HDO    000 10  7  4   000 10  4  7    -6   5   -22   5
20    481.93651    4   2.973E-23    3  3.003E-23   951.6356     HDO    000  9  7  2   000  9  4  5     2   5     0   5
19    482.73448    4   1.791E-24    3  1.839E-24  1693.4430     HDO    000 14  6  8   000 13  4  9    16  32   -18   5
21    482.77503    5   1.055E-22    3  3.151E-22  1604.3634     HDO    000 15  3 12   000 14  2 13    -1   6    -5   5
19    483.23283    9   1.643E-24    5  1.464E-24  1603.9054     HDO    000 15  3 12   000 14  1 13    -7  30   -19   5
19    483.32327   20   2.657E-25   11  2.330E-25  2716.3293     HDO    000 18  6 13   000 18  3 16             -38   4
19    483.33669   31   1.119E-25   20  1.422E-25   916.1236     HDO    000 10  6  4   000 11  1 11              -6   5
20    483.99472    5   2.988E-23    4  3.035E-23   949.5773     HDO    000  9  7  3   000  9  4  6     0   5    10   5
19    484.31469   54   1.016E-25   32  4.201E-26  4078.5131     HDO    010 15  9  7   010 14  8  6            -115   4
19    484.31469   54                   4.201E-26  4078.5130     HDO    010 15  9  6   010 14  8  7             -98   4
19    484.32351    5   1.281E-24    2  1.283E-24   598.5631     HDO    000  9  5  4   000  8  1  7    51  50    11   5
19    485.03751   57   1.997E-25   24  8.350E-26  2604.1462     HDO    000 18  5 13   000 17  3 14              27   4
20    485.44335    3   2.320E-23    2  2.200E-23   809.3933     HDO    000  8  7  1   000  8  4  4    -7   5    14   5
20    485.61406    8   6.905E-24    5  5.595E-24  1630.0297     HDO    000 15  4 12   000 15  1 15    -1  14   -35   5
19    485.62031   46   2.171E-25   72  7.635E-26  1630.0243     HDO    000 15  4 12   000 15  0 15              50   5
19    486.08104    9   4.632E-25    8  5.165E-25  3493.3356     HDO    000 20  7 13   000 19  6 14             -24   4
20    486.27346    4   2.209E-23    3  2.209E-23   808.5629     HDO    000  8  7  2   000  8  4  5    -6   5   -15   5
20    486.61676    3   4.223E-23    3  2.312E-23  2804.2710     HDO    000 15 10  6   000 14  9  5    -5   5   -14   4
20    486.61676    3                   2.312E-23  2804.2707     HDO    000 15 10  5   000 14  9  6    -5   5   -45   4
19    487.01468    9   8.302E-25    6  8.305E-25  1922.8881     HDO    000 15  6  9   000 14  4 10              -9   5
21    487.09027    4   1.344E-22    3  4.230E-22  1532.7319     HDO    000 14  5 10   000 13  2 11    -1   5    -5   5
20    487.22033    3   3.162E-23    2  3.104E-23   221.9462     HDO    000  6  5  2   000  5  0  5     2   5   -34   5
19    487.59552   26   1.350E-25   16  1.220E-25  2888.2373     HDO    000 18  7 12   000 18  4 15               5   4
20    487.92153    5   1.132E-23    4  9.270E-24   683.6100     HDO    000  7  7  0   000  7  4  3    -3   8   -11   5
19    488.09171   18   2.135E-25   11  6.710E-26  4021.9341     HDO    010 12 11  2   010 11 10  1             -21   4
19    488.09171   18                   6.710E-26  4021.9341     HDO    010 12 11  1   010 11 10  2             -23   4
20    488.20770    9   8.666E-24    8  9.285E-24   683.3239     HDO    000  7  7  1   000  7  4  4     8   8    -2   5
20    488.80101    3   6.200E-23    4  3.431E-23  2759.4252     HDO    000 12 12  1   000 11 11  0    -4   5   -51   4
20    488.80101    3                   3.431E-23  2759.4252     HDO    000 12 12  0   000 11 11  1    -4   5   -54   4
19    489.85293    5   1.145E-24    2  1.187E-24  2561.5800     HDO    010 12  5  8   010 11  2  9             -12   5
19    490.66881    5   1.401E-24    2  1.438E-24  1903.2620     HDO    010  8  5  3   010  7  2  6    22  36    -2   5
19    490.70215   18   3.089E-25    9  3.485E-25  2169.0591     HDO    000 16  6 10   000 15  4 11             -23   4
20    490.90646    8   9.433E-24    5  6.670E-24  3043.4295     HDO    000 17  9  9   000 16  8  8    26  18  -274   4
20    490.91776    8   7.552E-24    6  6.670E-24  3043.4212     HDO    000 17  9  8   000 16  8  9    14  15   204   4
20    491.01002   11   5.919E-24    7  5.525E-24   942.5621     HDO    000  9  7  2   000  8  5  3    15  15     2   5
20    491.03955   11   5.363E-24    8  5.525E-24   942.5323     HDO    000  9  7  3   000  8  5  4    -4  14    -1   5
19    492.00217    6   1.099E-24    5  1.169E-24  3376.8213     HDO    000 19  8 12   000 18  7 11   -24  62   138   4
19    492.24319   11   6.513E-25    5  6.585E-25  3334.2372     HDO    000 20  6 14   000 19  5 15             -42   4
19    492.29541    3   3.089E-24    1  3.202E-24  1465.8294     HDO    000 13  6  8   000 12  4  9    11  21     2   5
19    493.14378    4   1.106E-24    2  1.177E-24  3375.8327     HDO    000 19  8 11   000 18  7 12             -72   4
19    493.57132    6   8.405E-25    3  9.275E-25  2272.1718     HDO    000 17  5 13   000 17  2 16             -42   4
19    494.33355   55   7.147E-26   43  1.016E-25  1075.7623     HDO    000 11  6  5   000 12  1 12             -25   5
20    494.83091    3   3.834E-23    2  2.047E-23  2851.9088     HDO    000 14 11  3   000 13 10  4    -7   5   124   4
20    494.83091    3                   2.047E-23  2851.9059     HDO    000 14 11  4   000 13 10  3    -7   5  -129   4
19    495.03968   24   9.562E-26   17  1.340E-25  2430.9938     HDO    000 17  6 11   000 16  4 12             -15   4
19    495.17860    4   1.655E-24    2  1.672E-24  2474.8345     HDO    010 13  3 11   010 12  0 12   -13  36    11   5
19    495.19573   32   1.484E-25   19  1.596E-25   916.1236     HDO    000 11  5  6   000 11  1 11             -53   5
20    495.29094    4   2.150E-23    3  1.995E-23   916.0289     HDO    000 11  5  6   000 11  0 11    -6   6    -3   5
21    495.99172    3   3.064E-22    2  1.071E-21   743.0973     HDO    000 10  5  5   000  9  2  8     3   5    -5   5
21    497.90857    4   2.052E-22    3  6.065E-22  1247.9878     HDO    000 14  2 12   000 13  1 13    -2   5   -20   5
19    497.93219   12   1.515E-24   18  1.518E-24  1247.9648     HDO    000 14  2 12   000 13  0 13              45   5
20    498.08141    4   3.510E-23    3  3.662E-23  2209.5152     HDO    000 17  4 13   000 16  3 14     2   5   -53   4
21    498.38026   14   4.916E-23   11  1.106E-22   374.4100     HDO    000  6  6  1   000  5  3  2   -14   5   -22   5
21    499.12449    9   4.634E-23    7  1.109E-22   373.6659     HDO    000  6  6  0   000  5  3  3    -3   5   -13   5
20    500.17976    7   1.664E-23    5  7.950E-24  3032.6056     HDO    000 16 10  6   000 15  9  7    -1   6    56   4
20    500.17976    7                   7.955E-24  3032.6052     HDO    000 16 10  7   000 15  9  6    -1   6    -3   4
19    500.18842    5   2.029E-24    2  1.937E-24  1839.7560     HDO    000 16  3 13   000 16  0 16   -61  45   -11   4
19?   500.48040  104   4.294E-26 >100  1.951E-25  2207.1164     HDO    000 17  4 13   000 16  2 14             -35   4
19    501.13436    7   9.938E-25    3  1.062E-24  1752.5375     HDO    000 15  5 11   000 14  3 12   -10  49     8   5
19    502.43335   18   3.736E-25   10  3.651E-25  3018.2393     HDO    010 15  3 12   010 14  2 13              82   5
20    502.44682    5   2.891E-23    4  1.477E-23  2940.2576     HDO    000 13 12  1   000 12 11  2    -2   6   110   4
20    502.44682    5                   1.477E-23  2940.2576     HDO    000 13 12  2   000 12 11  1    -2   6   110   4
19    503.17404   38   1.823E-25   24  1.145E-25  3801.4776     HDO    000 21  7 14   000 20  6 15          
19    503.35387    9   1.005E-24    4  9.895E-25   735.7351     HDO    000 10  5  5   000  9  1  8             -14   5
19    504.12300    4   1.912E-24    2  1.961E-24  3303.5042     HDO    000 18  9 10   000 17  8  9    36  42   -95   4
19    504.15237    4   1.702E-24    2  1.962E-24  3303.4756     HDO    000 18  9  9   000 17  8 10    56  38  -109   4
19    504.54941    8   1.819E-24    9  1.325E-24  1247.9878     HDO    000 14  3 12   000 13  1 13             -31   5
21    504.57346    5   2.110E-22    3  6.095E-22  1247.9648     HDO    000 14  3 12   000 13  0 13    15   6    77   5
19    504.85369    4   3.775E-24    1  3.909E-24  1082.8865     HDO    000 10  7  3   000  9  5  4    25  24    -1   5
19    504.95507    4   3.702E-24    1  3.902E-24  1082.7849     HDO    000 10  7  4   000  9  5  5     5  28   -35   5
19    505.65087   63   7.222E-25   77  8.210E-25  2819.3956     HDO    010 14  4 11   010 13  1 12              -9   5
19    505.88423   63   8.889E-26   45  1.088E-25  2797.6195     HDO    000 17  8  9   000 17  5 12             -49   4
20    506.44076   11   9.214E-24    8  8.825E-24   598.5631     HDO    000  8  6  2   000  8  1  7     6  13     8   5
19    507.21041    5   3.419E-24    2  3.451E-24   473.9176     HDO    000  7  6  1   000  7  1  6   -90  12     4   5
19    507.46801    8   1.351E-24    4  1.351E-24  1668.0959     HDO    000 14  6  9   000 13  4 10               1   5
21    507.77515   10   6.999E-23    7  1.967E-22  1745.8966     HDO    000 15  5 11   000 14  2 12    -2   5    -8   5
20    508.39802    7   1.558E-23    5  7.605E-24  3063.9118     HDO    000 15 11  5   000 14 10  4   -19   8    88   4
20    508.39802    7                   7.605E-24  3063.9121     HDO    000 15 11  4   000 14 10  5   -19   8    76   4
20    508.70457    8   1.497E-23    5  1.428E-23   735.7351     HDO    000  9  6  3   000  9  1  8     0  11   -10   5
19    508.75973    5   2.620E-24    2  2.741E-24  2888.2373     HDO    000 19  5 14   000 18  4 15   -13  46   -26   4
19    509.88408  100   7.102E-26 >100  1.504E-25   889.5757     HDO    000 10  6  4   000 10  2  9             -60   5
19    510.28323   13   5.800E-25    7  6.625E-25   362.5072     HDO    000  6  6  0   000  6  1  5              -6   5
19    510.50712   42   1.008E-24   30  1.176E-24  2037.0585     HDO    010 10  4  6   010  9  1  9              28   5
19    511.28096   11   9.567E-25    5  8.980E-25  1604.3634     HDO    000 15  4 12   000 14  2 13              24   5
21    511.46425    8   1.010E-22    6  2.691E-22   469.6636     HDO    000  7  6  2   000  6  3  3   -10   5   -26   5
19    511.63362    6   1.227E-24    3  1.416E-24  2023.0481     HDO    010  9  5  4   010  8  2  7              -1   5
20    511.69169    3   7.249E-23    4  7.170E-23   306.3148     HDO    000  7  5  3   000  6  0  6     2   5   -29   5
21    511.73886    7   1.056E-22    4  3.010E-22  1603.9054     HDO    000 15  4 12   000 14  1 13     9   5    19   5
19    513.57115    3   4.611E-24    2  2.540E-24  3275.9777     HDO    000 17 10  8   000 16  9  7    -8  11    49   4
19    513.57115    3                   2.540E-24  3275.9776     HDO    000 17 10  7   000 16  9  8    -8  11    25   4
21    513.61347    7   9.341E-23    4  2.710E-22   467.5145     HDO    000  7  6  1   000  6  3  4    -2   9     0   5
20    514.39607    6   1.619E-23    4  1.631E-23   885.0645     HDO    000 10  6  4   000 10  1  9     3   7    20   5
20    515.96053    8   1.260E-23    5  5.920E-24  3136.0399     HDO    000 14 12  2   000 13 11  3     5   9    58   4
20    515.96053    8                   5.920E-24  3136.0397     HDO    000 14 12  3   000 13 11  2     5   9    48   4
19    517.08554   11   5.538E-25    6  5.345E-25  3578.6964     HDO    000 19  9 11   000 18  8 10            -145   4
19    517.15877   12   4.247E-25    6  5.345E-25  3578.6306     HDO    000 19  9 10   000 18  8 11             129   4
21    518.12173    5   1.491E-22    3  4.739E-22   769.1168     HDO    000 11  4  7   000 10  1 10     1   6   -17   5
19    518.21022   15   4.183E-25    8  4.156E-25  2956.2674     HDO    010 14  5 10   010 13  2 11             -13   5
19    518.25270    4   2.246E-24    1  2.387E-24  1239.0891     HDO    000 11  7  4   000 10  5  5   -20  26    18   5
19    518.30844   28   3.753E-25   18  3.467E-25   768.9299     HDO    000 11  4  7   000 10  0 10             -32   5
19    518.54647    4   2.306E-24    2  2.373E-24  1238.7943     HDO    000 11  7  5   000 10  5  6   -15  36   -29   5
19    520.30379   83   1.263E-25 >100  2.863E-25  2523.1262     HDO    000 16  8  8   000 16  5 11              47   4
19    520.31580    7   1.884E-24    3  1.910E-24  1839.7590     HDO    000 16  4 13   000 16  1 16    27  39    38   4
19    520.97122   48   2.028E-25   26  1.667E-25  1049.1243     HDO    000 11  6  5   000 11  2 10             -51   5
21    521.74403    5   2.216E-22    3  7.280E-22   889.5757     HDO    000 11  5  6   000 10  2  9    -7   5   -16   5
19    521.81763    3   5.419E-24    2  2.628E-24  3290.8879     HDO    000 16 11  6   000 15 10  5     8  12    14   4
19    521.81763    3                   2.627E-24  3290.8879     HDO    000 16 11  5   000 15 10  6     8  12   -16   4
19    522.32969   47   1.203E-25   30  1.367E-25  3638.5329     HDO    000 21  6 15   000 20  5 16          
21    523.04118    6   1.443E-22    4  3.976E-22   581.9620     HDO    000  8  6  3   000  7  3  4     5   7   -23   5
20    523.12183   10   7.195E-24    7  3.777E-24  3248.2267     HDO    000 13 13  0   000 12 12  1     5   6    -9   4
20    523.12183   10                   3.777E-24  3248.2267     HDO    000 13 13  1   000 12 12  0     5   6    -9   4
20    523.62184   19   1.595E-23   14  1.408E-23  1046.4741     HDO    000 11  6  5   000 11  1 10     0   8    -8   5
19    523.70604   20   3.395E-25   11  2.675E-25  2519.4517     HDO    000 18  5 14   000 18  2 17             -85   4
19    523.71425   31   4.304E-25   18  5.010E-25  1884.8422     HDO    000 15  6 10   000 14  4 11              -7   5
19?   524.03650   69   2.076E-25   40  1.527E-25  1075.7623     HDO    000 12  5  7   000 12  1 12            -107   5
20    524.08522   11   1.107E-23    7  1.027E-23  1075.7147     HDO    000 12  5  7   000 12  0 12    10  12     9   5
19    525.33720   19   7.386E-25   19  7.605E-25  2645.8107     HDO    010 14  2 12   010 13  1 13              13   5
21    525.37904   13   4.397E-23   10  1.158E-22  1814.5657     HDO    000 16  3 13   000 15  2 14    12   5    16   4
19    525.62571   27   3.572E-25   14  2.852E-25  1814.3189     HDO    000 16  3 13   000 15  1 14               7   4
19    526.25536   23   4.299E-25   13  4.672E-25   885.0645     HDO    000 11  5  6   000 10  1  9              -2   5
19    526.77808    5   1.388E-24    3  7.525E-25  3534.3387     HDO    000 18 10  8   000 17  9  9             122   4
19    526.77808    5                   7.525E-25  3534.3369     HDO    000 18 10  9   000 17  9  8            -152   4
19    527.73118   27   2.611E-25   16  2.848E-25  1974.7078     HDO    000 16  5 12   000 15  3 13               8   5
21    528.09900    6   1.249E-22    4  4.030E-22   576.9047     HDO    000  8  6  2   000  7  3  5   -11  12    -7   5
19    529.33577    3   4.136E-24    1  2.207E-24  3346.7385     HDO    000 15 12  4   000 14 11  3    13  14    97   4
19    529.33577    3                   2.207E-24  3346.7381     HDO    000 15 12  3   000 14 11  4    13  14    90   4
19    529.75047   12   8.864E-25    7  4.228E-25   981.1281     HDO    000  8  8  1   000  7  6  2               4   5
19    529.75047   12                   4.227E-25   981.1280     HDO    000  8  8  0   000  7  6  1              -9   5
19?   529.75478  111   7.622E-26   78  1.349E-25  3868.9772     HDO    000 20  9 12   000 19  8 11             -38   4
19    529.92565   48   1.016E-25   37  1.350E-25  3868.8221     HDO    000 20  9 11   000 19  8 12             -24   4
19    531.05590    6   1.202E-24    3  1.292E-24  1411.3199     HDO    000 12  7  5   000 11  5  6              20   5
20    531.77825    3   7.062E-23    4  7.995E-23  1970.6607     HDO    000 16  5 12   000 15  2 13    -6   5    -3   5
19    531.80568   41   1.190E-24   35  1.272E-24  1410.5666     HDO    000 12  7  6   000 11  5  7             -20   5
19    532.33714   14   6.073E-25    7  6.790E-25  2266.1751     HDO    000 15  8  7   000 15  5 10              22   5
21    532.64181    6   1.629E-22    4  4.477E-22   711.7953     HDO    000  9  6  4   000  8  3  5     6   6     3   5
19    534.33122   10   7.124E-25    6  7.645E-25  2645.7749     HDO    010 14  3 12   010 13  0 13             -14   5
19    534.84737   57   2.416E-25   47  1.539E-25  1221.5372     HDO    000 12  6  6   000 12  2 11              -4   5
19    534.88474    8   1.024E-24    4  1.156E-24  2156.4540     HDO    010 10  5  5   010  9  2  8               5   5
19    535.07976    8   8.791E-25    4  8.435E-25  3532.7848     HDO    000 17 11  7   000 16 10  6   -14  61  -245   4
19    535.08477    9   7.960E-25    5  8.425E-25  3532.7850     HDO    000 17 11  6   000 16 10  7    38  66   308   4
20    536.35566    9   8.965E-24    6  9.675E-24  1220.0289     HDO    000 12  6  6   000 12  1 11   -20  11    -5   5
19    536.41864    3   2.935E-24    1  1.518E-24  3442.7033     HDO    000 14 13  1   000 13 12  2     8  12  -109   4
19    536.41864    3                   1.518E-24  3442.7033     HDO    000 14 13  2   000 13 12  1     8  12  -109   4
19    537.73370   44   1.355E-25   29  1.196E-25  2765.7436     HDO    000 17  8 10   000 17  5 13             162   4
21    537.90255    8   9.114E-23    5  2.569E-22  1432.7583     HDO    000 15  2 13   000 14  1 14     8   8    18   5
19    537.92857   22   3.603E-25   43  1.960E-25  3171.1478     HDO    010 15  5 11   010 14  2 12             -20   4
19    539.28384   22   3.775E-25   12  3.412E-25  3017.5745     HDO    010 15  4 12   010 14  1 13             -39   5
20    539.37079    3   9.853E-23    5  1.054E-22   403.1615     HDO    000  8  5  4   000  7  0  7     5   5    -9   5
19    539.78643   15   4.038E-25    9  2.071E-25  3807.6291     HDO    000 19 10 10   000 18  9  9             -27   4
19    539.78643   15                   2.071E-25  3807.6281     HDO    000 19 10  9   000 18  9 10              75   4
21    540.05767    5   1.401E-22    3  4.187E-22   859.3925     HDO    000 10  6  5   000  9  3  6    -5   6   -18   5
20    540.93908    8   1.095E-23    5  1.067E-23  2456.7724     HDO    000 18  4 14   000 17  3 15    22  10    16   4
19    540.98122   21   2.625E-25   11  3.094E-25  2502.4389     HDO    000 16  8  9   000 16  5 12            -101   4
19    541.36780   30   1.230E-25   20  1.611E-25  2115.6441     HDO    000 16  6 11   000 15  4 12             -54   5
20    541.95193   66   2.071E-24   98  1.431E-24  2026.8315     HDO    000 14  8  6   000 14  5  9    55  46     5   5
21    541.96150    7   9.314E-23    4  2.580E-22  1432.7465     HDO    000 15  3 13   000 14  0 14     7   8    12   5
19    542.24832    7   5.401E-25    4  6.110E-25  2061.8971     HDO    000 17  3 14   000 17  0 17             -78   4
19    542.56982    4   1.489E-24    2  7.655E-25  3572.3093     HDO    000 16 12  5   000 15 11  4    11  23  -211   4
19    542.56982    4                   7.655E-25  3572.3090     HDO    000 16 12  4   000 15 11  5    11  23  -232   4
21    542.81933    5   1.533E-22    3  4.556E-22   701.6203     HDO    000  9  6  3   000  8  3  6   -16   6    -9   5
19    543.04042    9   6.510E-25    4  6.320E-25  1599.7998     HDO    000 13  7  6   000 12  5  7               4   5
19    543.94365   17   8.698E-25    4  4.436E-25  1105.0038     HDO    000  9  8  1   000  8  6  2    30  46     4   5
19    543.94365   17                   4.435E-25  1105.0034     HDO    000  9  8  2   000  8  6  3    30  46   -25   5
19    544.76102   12   6.051E-25    6  6.080E-25  1598.0681     HDO    000 13  7  7   000 12  5  8               8   5
19    544.83666    9   6.272E-25    5  7.175E-25  2253.6718     HDO    000 15  8  8   000 15  5 11              15   5
19    544.98431   35   3.428E-26   32  1.125E-25  1795.7881     HDO    010  6  6  0   010  5  3  3             -23   5
21    545.49322    5   1.246E-22    3  3.414E-22  1024.5684     HDO    000 11  6  6   000 10  3  7    -3   6     1   5
21    545.75595   14   4.252E-23    9  1.145E-22  1814.3189     HDO    000 16  4 13   000 15  1 14     4   5    41   4
19    547.69314   39   1.186E-25   27  1.336E-25  3228.3072     HDO    010 16  3 13   010 15  2 14             118   4
19    548.17758   23   2.317E-25   14  2.516E-25  3789.5485     HDO    000 18 11  8   000 17 10  7              79   4
19    548.19370   21   2.795E-25   13  2.507E-25  3789.5483     HDO    000 18 11  7   000 17 10  8              61   4
19    548.72876   11   5.375E-25    5  6.355E-25  3171.2840     HDO    000 20  5 15   000 19  4 16             -67   4
19    548.96007    5   1.467E-24    2  1.480E-24  2019.8222     HDO    000 14  8  7   000 14  5 10   -19  41   -14   5
19    549.43602    3   2.461E-24    1  2.638E-24  1804.8398     HDO    000 13  8  5   000 13  5  8    -7  28     0   5
21    549.53096    6   9.388E-23    4  2.500E-22  1206.7545     HDO    000 12  6  7   000 11  3  8     0   5   -17   5
19    549.57840    3   1.087E-24    2  5.675E-25  3651.9999     HDO    000 15 13  3   000 14 12  2    -1  23  -224   4
19    549.57840    3                   5.675E-25  3651.9997     HDO    000 15 13  2   000 14 12  3    -1  23  -237   4
21    550.67541    5   1.444E-22    3  4.186E-22  1049.1243     HDO    000 12  5  7   000 11  2 10    -3   6    -8   5
19    551.72681   33   1.160E-25   21  1.198E-25  1406.6566     HDO    000 13  6  7   000 13  2 12              40   5
19    552.56483    3   5.326E-24    1  5.475E-24  1405.8182     HDO    000 13  6  7   000 13  1 12    13  11     1   5
20    552.99925    3   1.301E-22    5  1.665E-22  1405.1254     HDO    000 13  6  8   000 12  3  9    -3   5   -10   5
19    553.06810    3   2.705E-24    1  2.688E-24  1801.2074     HDO    000 13  8  6   000 13  5  9   -41  41    15   5
19    553.32584   37   8.359E-26   25  1.034E-25  1046.4741     HDO    000 12  5  7   000 11  1 10              16   5
19    553.89365   23   2.584E-25   11  2.838E-25  1804.8398     HDO    000 14  7  7   000 13  5  8              20   5
19    553.98228   12   5.277E-25    5  6.110E-25  2170.4801     HDO    010 11  4  7   010 10  1 10             -15   5
19    555.21708    3   4.039E-24    1  4.192E-24  1599.7998     HDO    000 12  8  4   000 12  5  7   -13  18    49   5
19    555.65518   11   5.392E-25    6  2.468E-25  3812.7057     HDO    000 17 12  6   000 16 11  5              -7   4
19    555.65518   11                   2.468E-25  3812.7054     HDO    000 17 12  5   000 16 11  6             -26   4
19    555.82940    6   5.564E-25    3  6.095E-25  2061.8990     HDO    000 17  4 14   000 17  1 17              36   4
19    556.32829    5   6.585E-25    3  3.463E-25  3771.3486     HDO    000 14 14  0   000 13 13  1    20  36   -56   4
19    556.32829    5                   3.463E-25  3771.3486     HDO    000 14 14  1   000 13 13  0    20  36   -56   4
21    556.86359   13   4.321E-23    8  1.010E-22  1618.7004     HDO    000 14  6  9   000 13  3 10     6   5     1   4
20    556.87552   30   5.651E-24   23  4.467E-24  1247.9648     HDO    000 13  5  8   000 13  0 13   -27  18    58   5
19    556.94877    3   3.982E-24    1  4.231E-24  1598.0681     HDO    000 12  8  5   000 12  5  8     0  19     3   5
19    557.36094   18   3.072E-25    8  2.712E-25  1892.0830     HDO    010  7  6  2   010  6  3  3             -33   5
19    557.49389   17   2.424E-25    9  2.604E-25  1801.2074     HDO    000 14  7  8   000 13  5  9              23   5
19    557.89573   59   3.490E-25   99  3.168E-25  1244.4398     HDO    000 10  8  2   000  9  6  3              24   5
19    557.89816   59   3.219E-25 >100  3.167E-25  1244.4371     HDO    000 10  8  3   000  9  6  4               5   5
21    558.09303    4   1.447E-22    2  4.219E-22   841.3675     HDO    000 10  6  4   000  9  3  7    -2   6    19   5
20    558.62684    3   2.812E-23    2  2.897E-23  2207.1164     HDO    000 17  5 13   000 16  2 14    -4   5   -31   4
19    559.46780   21   2.509E-25   12  2.733E-25  1889.9764     HDO    010  7  6  1   010  6  3  4              -7   5
20    559.71034    9   6.623E-24    6  5.605E-24  1411.3199     HDO    000 11  8  3   000 11  5  6    -9  14     5   5
19    560.46355    3   5.407E-24    0  5.625E-24  1410.5666     HDO    000 11  8  4   000 11  5  7    11   8    21   5
19    560.87710    8   7.483E-25    4  7.955E-25  2303.1586     HDO    010 11  5  6   010 10  2  9              -2   5
19    561.10017   52   4.403E-26   39  6.975E-26  4061.1155     HDO    000 19 11  9   000 18 10  8             109   4
19    561.13538   72   4.189E-26   50  6.925E-26  4061.1165     HDO    000 19 11  8   000 18 10  9              23   4
19    561.23995   60   4.812E-26   42  8.075E-26  3397.4374     HDO    010 16  5 12   010 15  2 13             -55   5
20    562.15438    3   5.162E-23    3  5.540E-23  1846.4021     HDO    000 15  6 10   000 14  3 11    -2   5    -5   5
19    562.59895   15   4.327E-25    8  1.977E-25  3876.0733     HDO    000 16 13  3   000 15 12  4             -23   4
19    562.59895   15                   1.977E-25  3876.0729     HDO    000 16 13  4   000 15 12  3             -77   4
19    563.22499   66   5.726E-26   40  1.189E-25  2026.8315     HDO    000 15  7  8   000 14  5  9             -56   5
20    563.24598   16   5.604E-24   10  6.040E-24  1239.0891     HDO    000 10  8  2   000 10  5  5     7  13   -17   5
19    563.54082    3   5.742E-24    1  6.050E-24  1238.7943     HDO    000 10  8  3   000 10  5  6    -3  11    -8   5
19    564.17491   35   1.674E-25   17  1.846E-25   308.6157     HDO    000  6  6  1   000  6  1  6              14   5
21    565.31977    8   7.193E-23    5  1.989E-22   916.1236     HDO    000 12  4  8   000 11  1 11     1   5   -20   5
19    566.06077    3   4.680E-24    0  4.809E-24  1082.8865     HDO    000  9  8  1   000  9  5  4    -2  19   -11   5
20    566.16248    8   5.097E-24    5  4.812E-24  1082.7849     HDO    000  9  8  2   000  9  5  5     3  18     4   5
20    566.95566    3   3.849E-23    2  4.045E-23  2037.1897     HDO    000 17  3 14   000 16  2 15     7   5   -80   4
19    568.31294   51   2.991E-25   41  3.254E-25  2829.1248     HDO    010 15  2 13   010 14  1 14              31   4
19    568.31644   11   2.090E-24    6  2.212E-24   942.5621     HDO    000  8  8  0   000  8  5  3    53  23    -5   5
19    568.34620    3   2.148E-24    1  2.213E-24   942.5323     HDO    000  8  8  1   000  8  5  4    23  25     0   5
19    568.58191   25   1.500E-25   30  7.400E-26  4067.8666     HDO    000 18 12  7   000 17 11  6            -304   4
19    568.58191   25                   7.405E-26  4067.8670     HDO    000 18 12  6   000 17 11  7            -253   4
19    568.94124   16   4.009E-25    8  3.981E-25  2004.7546     HDO    010  8  6  3   010  7  3  4               0   5
20    569.87371    4   2.670E-23    2  2.707E-23  2087.1384     HDO    000 16  6 11   000 15  3 12    -5   5   -28   5
21    570.26894   13   4.327E-23    8  1.127E-22   512.5158     HDO    000  9  5  5   000  8  0  8   -13   5   -18   5
19    571.56968   70   1.123E-25 >100  1.817E-25  1399.4604     HDO    000 11  8  3   000 10  6  4             -12   5
19    571.58011   33   1.341E-25   31  1.816E-25  1399.4503     HDO    000 11  8  4   000 10  6  5              42   5
19    572.27204    3   2.552E-24    1  2.613E-24  1603.9054     HDO    000 14  6  8   000 14  1 13     9  25   -25   5
19    573.91929   17   3.504E-25    9  4.042E-25  1999.7768     HDO    010  8  6  2   010  7  3  5               0   5
19    573.96484   16   3.719E-25    8  3.270E-25  2829.1063     HDO    010 15  3 13   010 14  0 14              -8   5
21    574.30262    5   1.162E-22    3  3.312E-22   995.7933     HDO    000 11  6  5   000 10  3  8    18   6   -18   5
19    574.44217   34   1.773E-25   22  1.307E-25  3227.9373     HDO    010 16  4 13   010 15  1 14              86   4
19?   575.47436   37   6.963E-26   27  6.415E-26  4114.8811     HDO    000 17 13  5   000 16 12  4             -70   4
19    575.47436   37                   6.415E-26  4114.8813     HDO    000 17 13  4   000 16 12  5             -85   4
19    576.68230   10   7.178E-25    4  6.985E-25   404.4457     HDO    000  7  6  2   000  7  1  7             -16   5
20    577.08611    3   8.361E-23    3  1.021E-22  1630.0297     HDO    000 16  2 14   000 15  1 15     2   5   -64   4
19    578.48999   15   3.717E-25    7  4.442E-25  2135.0550     HDO    010  9  6  4   010  8  3  5             -48   5
21    579.49165   17   4.488E-23   11  1.024E-22  1630.0243     HDO    000 16  3 14   000 15  0 15    28   5    70   4
20    580.66978    4   3.930E-23    2  4.053E-23  2037.0580     HDO    000 17  4 14   000 16  1 15    -1   5   -32   4
20    580.83812    8   1.211E-23    4  1.165E-23  2339.9445     HDO    000 17  6 12   000 16  3 13     5   8     3   4
19    583.02387   27   2.026E-25   14  1.821E-25  2296.3962     HDO    000 18  3 15   000 18  0 18            -379   4
21    583.30250    8   8.136E-23    4  2.045E-22  1221.5372     HDO    000 13  5  8   000 12  2 11     0   5    -9   5
19    583.88000    3   2.854E-24    1  3.009E-24  2716.3293     HDO    000 19  4 15   000 18  3 16    23  21   -63   4
19    584.92037   49   1.082E-25   30  8.820E-26  1570.0961     HDO    000 12  8  4   000 11  6  5               2   5
19    584.95439   44   5.101E-26   32  8.795E-26  1570.0616     HDO    000 12  8  5   000 11  6  6             -79   5
19    585.72789   20   5.005E-25   10  4.103E-25  2283.2803     HDO    010 10  6  5   010  9  3  6               6   5
20    587.77937    8   1.089E-23    5  9.515E-24  2455.3800     HDO    000 18  5 14   000 17  2 15    -4   8    72   4
19    588.57039   16   4.113E-25    8  4.546E-25  2124.9767     HDO    010  9  6  3   010  8  3  6              18   5
19    590.08246   16   4.414E-25    7  4.660E-25  2462.8868     HDO    010 12  5  7   010 11  2 10              16   5
19    590.46488   28   1.912E-25   14  1.424E-25  3466.6087     HDO    000 21  5 16   000 20  4 17          
19    590.77862   22   3.497E-25   11  3.288E-25  2449.3214     HDO    010 11  6  6   010 10  3  7              -6   5
19    591.79607    7   1.265E-24    3  1.350E-24   513.2072     HDO    000  8  6  3   000  8  1  8    40  47   -23   5
19    591.83720   26   1.572E-25   34  1.822E-25  2296.3962     HDO    000 18  4 15   000 18  1 18            -385   4
21    591.87495    9   7.892E-23    5  2.241E-22  1164.5097     HDO    000 12  6  6   000 11  3  9    -1   5     6   5
19    594.08533   10   1.880E-24    2  1.652E-24  1432.7465     HDO    000 14  5  9   000 14  0 14    -2  49    30   5
19    594.16796   33   1.776E-25   24  2.356E-25  2632.6598     HDO    010 12  6  7   010 11  3  8             -65   5
19    595.25498   58   8.529E-26   39  9.605E-26  1347.1200     HDO    000 12  7  5   000 12  3 10             -57   5
19    595.50724    3   4.238E-24    1  4.384E-24  2604.1462     HDO    000 18  6 13   000 17  3 14     7  21    48   4
19    595.58369    6   1.019E-24    2  1.067E-24  1814.3189     HDO    000 15  6  9   000 15  1 14             -25   5
19    596.70206   37   1.557E-25   22  1.533E-25  2832.4899     HDO    010 13  6  8   010 12  3  9              28   5
20    597.56101    3   4.261E-23    2  4.137E-23   573.9706     HDO    000  7  7  1   000  6  4  2     3   5    -4   5
20    597.64089    3   3.916E-23    2  4.138E-23   573.8907     HDO    000  7  7  0   000  6  4  3     1   5    -8   5
19    602.69014   27   2.701E-25   15  2.670E-25  2316.4456     HDO    010 12  4  8   010 11  1 11              16   5
19    603.73430   15   3.869E-25    7  4.193E-25  2265.2827     HDO    010 10  6  4   010  9  3  7               9   5
19    604.00327   44   9.518E-26   37  1.381E-25   634.7909     HDO    000 10  5  6   000  9  1  9             -10   5
21    604.36612   19   3.651E-23   12  9.450E-23   634.4281     HDO    000 10  5  6   000  9  0  9    -1   5    -4   5
20    607.25092    6   1.360E-23    3  1.334E-23  2272.1718     HDO    000 18  3 15   000 17  2 16    -1   8  -111   4
19    607.55415   12   8.647E-25    6  9.090E-25   265.2362     HDO    000  6  6  1   000  5  1  4              -6   5
19    609.64615    5   1.697E-24    2  1.752E-24   634.7909     HDO    000  9  6  4   000  9  1  9     7  34    -1   5
19    610.10827    5   1.516E-24    2  1.559E-24  1532.7319     HDO    000 13  7  6   000 13  2 11   -12  57    -6   5
19    610.39550   45   2.120E-25   22  1.306E-25  3024.8049     HDO    010 16  2 14   010 15  1 15             -98   4
19    611.15893    4   1.852E-24    2  1.947E-24  1331.2168     HDO    000 12  7  5   000 12  2 10   -43  29    14   5
20    611.22646    3   7.550E-23    3  8.970E-23   683.6100     HDO    000  8  7  2   000  7  4  3    -2   5    -7   5
21    611.26283   13   5.122E-23    8  1.318E-22  1347.1200     HDO    000 13  6  7   000 12  3 10   -12   5   -11   5
21    611.51238   16   3.737E-23   10  8.985E-23   683.3239     HDO    000  8  7  1   000  7  4  4   -23   5   -24   5
19    612.83657    6   9.285E-25    3  1.001E-24  1745.8966     HDO    000 14  7  7   000 14  2 12     7  43    -8   5
19    613.85318   36   1.255E-25   18  1.311E-25  3024.7955     HDO    010 16  3 14   010 15  0 15             134   4
19    613.91257    4   1.441E-24    1  1.451E-24  2879.4239     HDO    000 19  6 14   000 18  3 15   -59  28    83   4
20    615.61956    3   3.610E-23    2  3.803E-23  1839.7590     HDO    000 17  2 15   000 16  1 16    -2   5  -139   4
19    615.65032    3   1.749E-24    2  1.909E-24  1141.6915     HDO    000 11  7  4   000 11  2  9    30  48    21   5
20    616.13447    7   1.321E-23    4  1.341E-23  2272.1019     HDO    000 18  4 15   000 17  1 16   -24   5   -93   4
20    617.01582    3   3.731E-23    2  3.810E-23  1839.7560     HDO    000 17  3 15   000 16  0 16    -1   5   -58   4
20    617.68060    3   6.473E-23    2  7.190E-23  1075.7623     HDO    000 13  4  9   000 12  1 12    -7   5   -18   5
19    618.62083    3   5.020E-24    0  5.240E-24   362.5072     HDO    000  7  6  2   000  6  1  5     0  16    -9   5
19    618.70385    3   2.692E-24    1  2.873E-24  2715.5327     HDO    000 19  5 15   000 18  2 16    16  19   -63   4
19    619.24649   33   9.710E-26   19  1.279E-25  1915.3450     HDO    010  9  5  5   010  8  0  8             -20   5
19    619.39615   10   5.024E-25    5  5.270E-25  1970.6607     HDO    000 15  7  8   000 15  2 13             -23   5
19    619.79003   18   2.945E-25    9  3.283E-25  2420.3387     HDO    010 11  6  5   010 10  3  8             -23   5
20    620.17484    3   7.762E-23    3  8.495E-23  1406.6566     HDO    000 14  5  9   000 13  2 12    -1   5    -9   5
19    622.70296   12   5.739E-25    6  3.755E-25  2037.0580     HDO    000 16  6 10   000 16  1 15             -50   4
19    622.70296   12                   1.755E-25  2409.9028     HDO    000 15  9  6   000 15  6  9              63   4
19    622.88977    6   1.399E-24    2  1.446E-24   964.8505     HDO    000 10  7  3   000 10  2  8   -59  44     8   5
19    623.00123   25   1.546E-25   13  2.333E-25  2635.4166     HDO    010 13  5  8   010 12  2 11             -28   5
19    624.04882   26   2.342E-25   12  1.768E-25  2408.5565     HDO    000 15  9  7   000 15  6 10             -28   5
21    624.17888   15   4.298E-23    9  1.190E-22   809.3933     HDO    000  9  7  3   000  8  4  4     1   5    27   5
20    625.00895    3   9.688E-23    4  1.194E-22   808.5629     HDO    000  9  7  2   000  8  4  5    -6   5   -21   5
19    626.05898    7   8.026E-25    3  8.145E-25  2988.0723     HDO    000 20  4 16   000 19  3 17              69   4
19    628.09304   18   2.652E-25   10  3.465E-25  2176.1777     HDO    000 14  9  5   000 14  6  8             -23   5
19    628.70670   18   3.452E-25   10  3.477E-25  2175.5639     HDO    000 14  9  6   000 14  6  9              -9   4
19    629.70600   54   2.077E-25   32  2.328E-25  2207.1164     HDO    000 16  7  9   000 16  2 14              27   4
19    630.33349    5   1.755E-24    2  1.703E-24   769.1168     HDO    000 10  6  5   000 10  1 10   -11  39    -2   5
20    631.08552    6   1.535E-23    3  1.544E-23   473.9176     HDO    000  8  6  3   000  7  1  6     8   7   -29   5
19    631.92819   12   7.562E-25    6  8.205E-25   801.6440     HDO    000  9  7  2   000  9  2  7               6   5
19    632.63525   12   4.837E-25    7  5.925E-25  1958.3830     HDO    000 13  9  4   000 13  6  7             -10   5
19    632.89339   12   5.523E-25   10  5.935E-25  1958.1248     HDO    000 13  9  5   000 13  6  8              19   5
20    632.93367    3   5.889E-23    2  6.770E-23  1543.2439     HDO    000 14  6  8   000 13  3 11    -1   5   -16   5
19    634.49051   30   2.289E-25   17  2.207E-25   609.9465     HDO    000  9  6  4   000  8  2  7              -8   5
19    635.73637   18   3.819E-25    8  4.269E-25  3165.7418     HDO    000 20  6 15   000 19  3 16              54   4
21    636.10456   14   5.161E-23    8  1.205E-22   951.6356     HDO    000 10  7  4   000  9  4  5    -1   5   -20   5
19    636.15087   20   4.385E-25   13  5.200E-25  1630.0243     HDO    000 15  5 10   000 15  0 15               8   5
19    636.50092    8   7.735E-25    4  8.565E-25  1756.3846     HDO    000 12  9  3   000 12  6  6             -12   5
19    636.60018    9   8.154E-25    4  8.570E-25  1756.2856     HDO    000 12  9  4   000 12  6  7              14   5
19    637.16267   39   1.999E-25   22  2.222E-25  2589.7496     HDO    010 12  6  6   010 11  3  9              -1   5
21    638.16297   14   4.931E-23    8  1.216E-22   949.5773     HDO    000 10  7  3   000  9  4  6    -6   5     9   5
19    639.80943    8   9.866E-25    3  1.001E-24  1570.0961     HDO    000 11  9  2   000 11  6  5             -13   5
19    639.84378    8   9.834E-25    3  1.002E-24  1570.0616     HDO    000 11  9  3   000 11  6  6   100  36   -14   5
19    641.44984   34   1.653E-25   21  2.388E-25   769.1168     HDO    000 11  5  7   000 10  1 10              -1   5
20    641.63661    3   6.929E-23    3  6.505E-23   768.9299     HDO    000 11  5  7   000 10  0 10    -4   5   -10   5
19    641.74771   34   2.965E-25   20  3.231E-25   653.0887     HDO    000  8  7  1   000  8  2  6             -14   5
19    642.64457   10   9.224E-25    4  8.665E-25  1399.4604     HDO    000 10  9  1   000 10  6  4             -31   5
19    642.65492   10   8.426E-25    5  8.665E-25  1399.4503     HDO    000 10  9  2   000 10  6  5             -33   5
19    645.06750   70   4.588E-25   55  4.338E-25  1244.4398     HDO    000  9  9  0   000  9  6  3             -25   5
19    645.07017   69   4.626E-25   55  4.338E-25  1244.4371     HDO    000  9  9  1   000  9  6  4             -20   5
20    645.87397    8   2.904E-23    5  2.950E-23   598.5631     HDO    000  9  6  4   000  8  1  7    -4   6    -6   5
19    646.28845    3   5.860E-24    1  4.141E-24  2519.4517     HDO    000 19  3 16   000 18  2 17  -172  21  -159   4
20    646.58125    4   9.164E-23    5  1.004E-22  1110.7597     HDO    000 11  7  5   000 10  4  6    -2   5   -14   5
19    646.92512   34   3.743E-25   15  3.462E-25   225.8649     HDO    000  6  6  0   000  5  1  5             -48   5
19    650.91264   16   7.238E-25    8  8.040E-25  2987.6211     HDO    000 20  5 16   000 19  2 17              91   4
20    651.07764    5   9.118E-23    6  1.022E-22  1106.2642     HDO    000 11  7  4   000 10  4  7     2   5    26   5
19    651.86888    4   3.896E-24    1  4.158E-24  2519.4162     HDO    000 19  4 16   000 18  1 17   -20  22   113   4
20    653.63445   11   1.321E-23    6  1.332E-23  2061.8990     HDO    000 18  2 16   000 17  1 17     2   7    82   4
19    653.93781   15   1.243E-24    7  1.316E-24   916.1236     HDO    000 11  6  6   000 11  1 11             -19   5
20    654.43267   16   1.396E-23    9  1.332E-23  2061.8971     HDO    000 18  3 16   000 17  0 17    30   8    47   4
20    655.13393   59   6.161E-23   35  7.145E-23  1287.2387     HDO    000 12  7  6   000 11  4  7     8   6     9   5
19    656.35337   42   3.667E-25   19  3.122E-25   743.0973     HDO    000 10  6  5   000  9  2  8              37   5
20    657.36508   11   3.074E-23    6  3.039E-23  1752.5375     HDO    000 15  6  9   000 14  3 12   -10   7   -25   5
20    661.38574   41   3.872E-23   18  4.453E-23  1481.4436     HDO    000 13  7  7   000 12  4  8    30   7    34   5
20    661.81156    9   3.461E-23    5  3.012E-23  1604.3634     HDO    000 15  5 10   000 14  2 13   -27  13   -15   5
20    663.71506    9   4.224E-23    5  3.979E-23   735.7351     HDO    000 10  6  5   000  9  1  8    -4   9   -17   5
20    663.93773   10   6.589E-23    8  7.375E-23  1278.4381     HDO    000 12  7  5   000 11  4  8    -2   8    21   5
20    665.25752   87   1.833E-23   37  2.481E-23  1693.4430     HDO    000 14  7  8   000 13  4  9   -50  12   -48   5
19    667.08436    5   1.176E-23    2  1.259E-23  1922.8881     HDO    000 15  7  9   000 14  4 10     6  23    10   5
19    667.55729    7   5.521E-24    2  5.905E-24  2169.0591     HDO    000 16  7 10   000 15  4 11    26  46  -112   4
20    667.59733   24   2.060E-23   24  2.577E-24  2430.9938     HDO    000 17  7 11   000 16  4 12    -2   6   -67   4
19    668.23467   26   8.837E-25   14  1.044E-24  2707.5972     HDO    000 18  7 12   000 17  4 13             -88   4
19    670.52785   35   4.231E-25   21  3.886E-25  2997.7113     HDO    000 19  7 13   000 18  4 14              -5   4
19    672.51213   28   1.570E-24   14  1.430E-24   308.6157     HDO    000  7  6  1   000  6  1  6             -19   5
20    674.90000   12   2.403E-23    7  2.324E-23  1247.9878     HDO    000 14  4 10   000 13  1 13     6  12   -29   5
19    675.46103   66   3.506E-25   39  1.313E-25  3300.2099     HDO    000 20  7 14   000 19  4 15              53   4
20    677.01067   10   4.230E-23    6  4.648E-23  1465.8294     HDO    000 13  7  6   000 12  4  9     6   8   -14   5
19    680.48644   57   3.592E-25   32  3.666E-25   889.5757     HDO    000 11  6  6   000 10  2  9              51   5
19    680.52312   20   7.949E-25   13  8.365E-25  1075.7623     HDO    000 12  6  7   000 12  1 12             -26   5
19    681.94466   77   2.709E-25   42  2.885E-25   916.1236     HDO    000 12  5  8   000 11  1 11              23   5
20    682.03908   12   4.227E-23    8  3.794E-23   916.0289     HDO    000 12  5  8   000 11  0 11    14  13    -6   5
19    683.97894  144   2.014E-25 >100  2.102E-25  3271.6511     HDO    000 21  5 17   000 20  2 18          
19    684.23136   47   1.085E-24   26  1.208E-24  2778.9748     HDO    000 20  3 17   000 19  2 18             222   4
20    684.99686   81   3.099E-23   47  4.008E-23   885.0645     HDO    000 11  6  6   000 10  1  9   -25  10   -26   5
19    685.05341    6   1.077E-23    3  1.191E-23  1974.7078     HDO    000 16  6 10   000 15  3 13   -35  18   -20   4
19    687.65431   17   1.122E-24    8  1.211E-24  2778.9542     HDO    000 20  4 17   000 19  1 18             -18   4
19    690.47470   89   1.114E-25   57  4.356E-25   743.0973     HDO    000  9  7  3   000  9  2  8              10   5
20    690.63726   22   3.281E-23   14  2.590E-23  1668.0959     HDO    000 14  7  7   000 13  4 10    21  12    -2   5
19    691.22245    8   4.126E-24    4  4.381E-24  2296.3962     HDO    000 19  2 17   000 18  1 18   -17  39  -249   4
19    691.67345    6   4.516E-24    3  4.383E-24  2296.3962     HDO    000 19  3 17   000 18  0 18    38  26  -271   4
19    692.86504   10   1.091E-23    5  1.248E-23   818.0134     HDO    000  8  8  1   000  7  5  2   -12  35   -10   5
19    692.87193   10   1.124E-23    5  1.248E-23   818.0067     HDO    000  8  8  0   000  7  5  3    16  36     8   5
19    698.16449   27   6.800E-25   19  6.005E-25   889.5757     HDO    000 10  7  4   000 10  2  9             -15   5
19?   698.49320  159   6.969E-25 >100  9.280E-26  2547.5654     HDO    010 11  7  5   010 10  4  6              39   5
19    700.55827   20   3.070E-24    9  3.040E-24   404.4457     HDO    000  8  6  2   000  7  1  7              19   5
19    705.21467   10   1.215E-23    7  1.284E-23  1884.8422     HDO    000 15  7  8   000 14  4 11    -7  32   -17   5
20    706.38524   31   2.531E-23   18  2.440E-23   942.5621     HDO    000  9  8  2   000  8  5  3    50  28    -3   5
20    706.41461   28   2.809E-23   16  2.441E-23   942.5323     HDO    000  9  8  1   000  8  5  4   -29  29   -39   5
19    707.16163   64   3.444E-25   36  3.647E-25  1049.1243     HDO    000 12  6  7   000 11  2 10              32   5
19    708.21607   56   5.446E-25   34  6.195E-25  1049.1243     HDO    000 11  7  5   000 11  2 10             -66   5
19    708.56018   18   9.001E-24    9  9.200E-24  1814.5657     HDO    000 16  5 11   000 15  2 14    58  69   -33   4
20    709.81128   49   2.092E-23   30  3.160E-23  1046.4741     HDO    000 12  6  7   000 11  1 10   -43  60   -22   5
19    716.51748  150   1.703E-24 >100  4.067E-24  2209.5152     HDO    000 17  6 11   000 16  3 14             -94   4
19    719.44873   50   4.592E-23 >100  2.931E-23  1082.8865     HDO    000 10  8  3   000  9  5  4    80  68    -1   5
19    719.54988   50   1.877E-23   45  2.932E-23  1082.7849     HDO    000 10  8  2   000  9  5  5    20  50   -45   5
----------------------------------------------------------------------------------------------------------------------
