# Supplementary material for: The Far-Infrared Absorption Spectrum of HD16O: Experimental Line Positions, Accurate Empirical Energy Levels, and a Recommended Line List
Source: Molecules. 2024 Nov 21;29(23):5508. doi: 10.3390/molecules29235508 (PMC11643698; doi:10.3390/molecules29235508)
Supplement: Supplementary file 1 [file molecules-29-05508-s001.zip › SM0-4/SM3 - 162 energy comparisons. 2024.10.21.txt]

2024.10.21 

Supplementary Material (SM3) to 
"The far infrared absorption spectrum of HD16O: experimental line positions, empirical energy levels and recommended line lists" 
by S.N. Mikhailenko, E.V. Karlovets, A.O. Koroleva, and A. Campargue 

Energy level comparison of HD16O molecule: this study against IUPAC 

#     Data sources 
-   ---------------------------------------------------------
0   46ToMe        :  Phys Rev 70 (1946) 558 
1   48StWeHiWa    :  Phys Rev 73 (1948) 188 
2   49McAfee      :  PhD thesis, Harvard (1949) 
3   49Strandbe    :  JCP 17 (1949) 901
4   53BeWe        :  Phys Rev 91 (1953) 1014 
5   53Crawford    :  JCP 21 (1953) 2099 
6   53JeBiMa      :  JCP 21 (1953) 520 
7   MLS, RLE, MIT :  Ref. [33] of 54PoSt 
8   54PoSt        :  Phys Rev 95 (1954) 374 
9   55WeBeHe      :  JCP 23 (1955) 1601 
a   56ErCo        :  JCP 25 (1956) 778 
b   57Posener     :  Austr J Phys 10 (1957) 276 
c   62TrBe        :  JCP 36 (1962) 1473 
d   68VeBlDy      :  Phys Lett A 26 (1968) 424 
e   70BeSt        :  CRA Sci B 271 (1970) 1208 
f   70StBe        :  CRA Sci B 270 (1970) 1039 
g   71DeCoHeGo    :  JCP 55 (1971) 5334 
h   71LaBeSt      :  CRA Sci B 273 (1971) 388 
i   84MeDeHe      :  JMS 105 (1984) 139 
j   87BaAlAlPo    :  Opt Spectrosc 63 (1987) 1016 (rus) 
k   93GoFeDeDu    :  JMS 162 (1993) 366    ---- MW 
m   78KaKaKy      :  JMS 71 (1978) 15 (calibrated with 1.000005413 in IUPAC)    ---- IR
n   82PaCaFlGu    :  JMS 92 (1982) 451 
o   83ToBr        :  Appl Opt 22 (1983) 908 
p   83Guelachv    :  JOSA 73 (1983) 137 
r   85Johns       :  JOSA B 2 (1985) 1340 
s   93Toth        :  JMS 162 (1993) 20 
t   95PaHo        :  JOSA B 12 (1995) 1813
u   99Toth        :  JMS 195 (1999) 73 
v   82ToGuBr      :  Appl Opt 21 (1982) 3337 
w   86FlCaMaGu    :  Int J IR & MMW 7 (1986) 1063 (calibrated with 0.99999977 in IUPAC)
x   91RiSmDeBe    :  JMS 150 (1991) 640 
y   92RiSmDeBe    :  JMS 156 (1992) 507 
z   00SiBeMaMa    :  JMS 199 (2000) 144 
A   Data Base of R.A. Toth
B   17DeBeSu_1    :  JQSRT 203 (2017) 133 
C   17DeBeSu_2    :  JQSRT 203 (2017) 158 
E   25soleil      :  SOLEIL, #19-21 
D   24soleil_2    :  SOLEIL, #15-18 
----------------------------------------------------------------------------------------------

Energy   -   term value of this study (TS), cm-1
dE       -   uncertanty of the term value, 1E-5 cm-1 
NT1      -   number of transitions used for the energy determination in this study 
Delta    -   energy difference (Energy(TS) - Energy(IUPAC)), 1E-5 cm-1 
dE2      -   uncertanty of IUPAC term value, 1E-5 cm-1
NT2      -   number of transitions used for the energy determination in IUPAC 
Delta_2  -   energy difference (Energy(TS) - Energy(SP)), 1E-3 cm-1 


Vib  J Ka Kc    Energy     dE   NT1     References                           Delta   dE2   NT2   Delta_2
------------ ----------- ---- ----- ---------------------------------------  ----- ----- -----  --------
000  1  0  1    15.50821    1    47     p g i n o s v w x A B E D                0    .2   331     -0.64
000  1  1  1    29.80858    1    54     p a g i n o s v w x y B E D              0    .6   365      0.55
000  1  1  0    32.49638    1    41     p r a g i n o s v w x B E D              0    .2   330      0.34
000  2  0  2    46.17312    1    65     p r t g i n o s v w x A B E D            0    .6   444     -2.35
000  2  1  2    58.12690    1    79     p r t g i k n o s v w x A B E D          1    .6   522     -1.05
000  2  1  1    66.18452    1    71     p r g i k n o s v w x y A B C E D        1    .6   484     -1.69
000  2  2  1   108.92624    1    68     p r 3 b f g k n o s v w x B E D          0    .7   393      1.89
000  2  2  0   109.26909    1    65     p r 3 b f g n o s v w x E D              0    .7   391      1.82
000  3  0  3    91.33025    1    84     p r t g i n o s v w x C E D              0    .7   512     -4.73
000  3  1  3   100.39091    1    87     p r t f g n o s v w x B E D              0    .7   565     -3.39
000  3  1  2   116.46134    1    87     p r t f g k n o s v w x A B C E D        0    .7   532     -4.63
000  3  2  2   155.38898    1    94     p r t u 3 a i n o s v w x B C E D       -3    .8   548     -0.93
000  3  2  1   157.06469    1    94     p r t u 3 a i n o s v w x A B C E        0    .9   564     -1.29
000  3  3  1   233.02367    1    84     p r t 4 c g n o s v w x B C E D         -9    .7   362      4.54
000  3  3  0   233.05118    1    72     p r 4 c g m n o s v w x B C E D         -9    .7   353      4.53
000  4  0  4   150.15622    1   105     p r t i n o s v w x A B C E D           -9    .9   515     -7.65
000  4  1  4   156.38221    1   106     p r t 3 i n o s v w x A B C E D         -5    .9   561     -6.47
000  4  1  3   182.98352    1   100     p r t i n o s v w x B C E D              0    .9   521     -8.41
000  4  2  3   217.04186    1   115     p r t a g m n o s v w x B C E D         -9    .7   583     -4.55
000  4  2  2   221.83608    1   118     p r t u a g n o s v w x B E D           -9    .7   605     -5.51
000  4  3  2   295.48717    1   102     p r t 7 g m n o s v w x B C E D         -8    .8   492      0.47
000  4  3  1   295.67740    1   100     p r 7 f m n o s v w x B C E D           -7    .8   484      0.40
000  4  4  1   402.32897    1    70     p r t i m n o s v w B C E D            -52   1.9   286      8.43
000  4  4  0   402.33081    2    71     p r t n o s v w B C E D                 58   2.1   301      8.45
000  5  0  5   221.94604    1   102     p r t n o s v w x A B C E D            -19   1.2   491    -11.09
000  5  1  5   225.86481    1   109     p r t a g n o s v w x z B C E D         -7    .7   525    -10.14
000  5  1  4   265.23616    1    97     p r t n o s v w x B E D                 -9   1.0   502    -12.82
000  5  2  4   293.63645    1   119     p r t f g n o s v w x B C E D           -7    .8   563     -8.95
000  5  2  3   303.99473    1   118     p r t a e g m n o s v w x B C E D       -6    .8   560    -10.79
000  5  3  3   373.66574    1   121     p r t 0 1 i n o s v w x B E D          -13    .8   537     -4.56
000  5  3  2   374.40984    1   125     p r t 0 1 g i m n o s v w x B C E      -14    .8   525     -4.83
000  5  4  2   480.24247    1   103     p r t 9 c g m n o s v w x B E D        -16    .8   404      3.00
000  5  4  1   480.25870    1   103     p r t 9 c g m n o s v w B E D          -17    .8   386      3.00
000  5  5  1   615.96853    2    65     p r t n o s v w A B E D                 -9   1.5   245     13.69
000  5  5  0   615.96860    1    66     p r t n o s v w A B E D                -19   1.6   248     13.65
000  6  0  6   306.31469    1   104     p r t e n o s v w x B C E D             -6   1.0   447    -15.12
000  6  1  6   308.61561    1   112     p r t u a g n o s v w x A C E D         -7    .8   498    -14.48
000  6  1  5   362.50707    1   105     p r t i n o s v w x B C E D            -13   1.0   474    -17.74
000  6  2  5   384.87544    1   119     p r t g m n o s v w x B C E D          -11    .8   527    -14.04
000  6  2  4   403.54891    1   113     p r t 2 6 8 g i m n o s v w x A C      -12    .8   478    -16.90
000  6  3  4   467.51438    1   129     p r t f g m n o s v w x B C E D        -15    .8   474    -10.43
000  6  3  3   469.66345    1   123     p r t f g i n o s v w x B E D          -15    .8   476    -11.13
000  6  4  3   573.89053    1   108     p r t u 4 f g k m n o s v w B C E      -14    .8   406     -3.44
000  6  4  2   573.97040    1   110     p r t u 4 g m n o s v w x B C E D      -14    .8   396     -3.48
000  6  5  2   709.16637    1    88     p r t i n o s w A B C E D              -53   1.7   293      6.64
000  6  5  1   709.16756    1    84     p r t i n o s w B C E D                  0   1.5   283      6.64
000  6  6  1   872.79026    2    57     p r m n o s w B E D                    -20   1.8   184     20.31
000  6  6  0   872.79026    2    57     p r m n o s w B E D                    -22   1.9   187     20.30
000  7  0  7   403.16136    1   108     p r t u i n o s v w x B C E D          -11   1.0   433    -19.84
000  7  1  7   404.44554    1   107     p r t u 2 6 8 m n o s v w x A B C      -11    .8   421    -19.44
000  7  1  6   473.91754    2   108     p r t n o s v w x C E D                -11   1.0   437    -22.96
000  7  2  6   490.42724    1   115     p r t i m n o s v w x A B E D          -13   1.0   467    -19.70
000  7  2  5   520.12337    1   108     p r t f g n o s v w x B E D             -9    .9   424    -23.59
000  7  3  5   576.90453    1   125     p r t f g m n o s v w x A B E D        -14    .8   455    -17.06
000  7  3  4   581.96190    1   120     p r t f g i k m n o s w x C E D        -14    .8   435    -18.53
000  7  4  4   683.32371    1   111     p r t u 5 8 d i n o s w x E D          -18    .9   356    -10.83
000  7  4  3   683.60983    1   108     p r t u 5 8 d g i m n o s w x B E      -18    .9   365    -10.97
000  7  5  3   818.00635    1    96     p r t u g m n o s w x C E D            -37   1.4   294     -1.45
000  7  5  2   818.01335    1    90     p r t u g m n o s w x C E D             -6   1.4   287     -1.46
000  7  6  2   981.12778    1    75     p r t n o s w E D                      -33   1.8   238     11.41
000  7  6  1   981.12781    1    72     p r t n o s w E D                      -20   1.7   237     11.36
000  7  7  1  1171.53139    2    50     p r t m n o s w E D                    -20   2.0   136     28.46
000  7  7  0  1171.53140    1    49     p r t m n o s w E D                    -24   2.1   135     28.46
000  8  0  8   512.51568    2    90     p r t u n o s v w x A B E D            -11   1.2   357    -25.24
000  8  1  8   513.20706    1    88     p r t u f g n o s w x B E D            -10    .9   360    -25.01
000  8  1  7   598.56292    2   106     p r t n o s v w x B C E D              -15   1.1   377    -28.52
000  8  2  7   609.94637    1   107     p r t u i n o s v w x A B C E D        -13   1.1   398    -25.91
000  8  2  6   653.08860    1   103     p r t u i m n o s v w x y B E D         -5   1.1   371    -30.70
000  8  3  6   701.62016    1   111     p r t g n o s w x y B E D              -16    .9   383    -24.34
000  8  3  5   711.79515    1   103     p r t g i m n o s w x y E D            -16    .9   370    -26.90
000  8  4  5   808.56286    1   103     p r t 6 8 g n o s w x y A B C E D       -5   1.3   293    -19.09
000  8  4  4   809.39293    1   104     p r t u 6 8 g m n o s w x y E D        -36   1.3   330    -19.43
000  8  5  4   942.53212    1    85     p r t u g m n o s w x A E D            -22   1.5   240    -10.51
000  8  5  3   942.56188    1    88     p r t u f g n o s w x E D              -21   1.1   244    -10.53
000  8  6  3  1105.00306    1    75     r t u i m n o s w A E D                -38   1.8   203      1.38
000  8  6  2  1105.00360    1    73     r t u i m n o s w A E D                -15   1.6   204      1.39
000  8  7  2  1294.83629    2    54     t n o s w E D                          -25   1.8   139     17.38
000  8  7  1  1294.83629    2    57     t n o s w E D                          -20   1.8   136     17.37
000  8  8  1  1510.87836    2    32     t n o s w E D                          -18   2.1    66     38.38
000  8  8  0  1510.87836    2    31     t n o s w E D                          -22   2.1    67     38.39
000  9  0  9   634.42801    1    88     p r t n o s w x B C E D                -13   1.3   315    -31.35
000  9  1  9   634.79078    1    90     p r t i n o s v w x B C E D            -15   1.2   328    -31.22
000  9  1  8   735.73491    2   102     p r t u n o s v w x B C E D            -15   1.2   322    -34.51
000  9  2  8   743.09716    1    91     p r t u n o s v w E D                  -14   1.2   341    -32.65
000  9  2  7   801.64383    1    92     p r t u m n o s w x A B E D            -12   1.3   289    -38.02
000  9  3  7   841.36736    2    98     p r t i n o s v w x E D                -17   1.2   328    -32.15
000  9  3  6   859.39230    2    97     p r t u i m n o s w x B E D            -16   1.2   286    -35.94
000  9  4  6   949.57709    1    99     p r t f g n o s w x E D                -19   1.1   272    -28.05
000  9  4  5   951.63533    1    90     p r t f g n o s w x E D                -24   1.3   253    -28.82
000  9  5  5  1082.78471    1    82     p r t u 4 i m n o s w x A E D          -20   1.2   196    -20.48
000  9  5  4  1082.88627    1    82     r t u 4 i n o s w E D                  -19   1.2   186    -20.55
000  9  6  4  1244.43689    2    70     r t e g n o s w A E D                  -21   1.2   140     -9.64
000  9  6  3  1244.43953    1    66     r t u g n o s w A E D                  -21   1.2   148     -9.65
000  9  7  3  1433.57178    2    56     r t u m n o s w E D                    -12   2.2   114      5.14
000  9  7  2  1433.57180    2    59     t u m n o s w A E D                    -27   1.8   112      5.12
000  9  8  2  1648.94708    2    38     t u n o s w E D                        -27   2.1    58     24.80
000  9  8  1  1648.94707    2    37     t u n o s w E D                        -27   2.2    56     24.79
000  9  9  1  1889.50715    2    21     t u n s w E D                          -32   2.9    29     50.32
000  9  9  0  1889.50715    2    21     t u n s w E D                          -35   3.2    30     50.31
000 10  0 10   768.92973    2    78     p r t n o s w x A E D                  -21   1.4   255    -38.15
000 10  1 10   769.11657    1    81     p t u n o s w x E D                    -22   1.5   274    -38.08
000 10  1  9   885.06436    2    93     p r t u n o s w x A B E D              -13   1.4   261    -41.08
000 10  2  9   889.57555    2    86     p r t u n o s w x A B E D              -13   1.4   265    -39.91
000 10  2  8   964.85029    1    82     p r t u n o s v w x A E D              -18   1.3   226    -45.45
000 10  3  8   995.79310    2    91     p r t m n o s w x C E D                -16   1.4   258    -40.42
000 10  3  7  1024.56827    2    73     r t n o s v w A E D                    -14   1.4   205    -45.30
000 10  4  7  1106.26397    1    90     r t u f g i m n o s w A E D            -25   1.2   206    -37.62
000 10  4  6  1110.75942    1    86     r t f g i n o s w A E D                -25   1.2   199    -39.09
000 10  5  6  1238.79410    2    67     t u g h n o s w A E D                  -20   1.1   140    -31.22
000 10  5  5  1239.08887    2    74     t u e g h n o s w E D                  -20   1.1   142    -31.38
000 10  6  5  1399.45002    2    60     t u i n o s w E D                      -28   1.8    98    -21.60
000 10  6  4  1399.46037    2    56     t u i n o s w E D                        0   2.2   100    -21.61
000 10  7  4  1587.73988    2    47     t u i n o s w E D                      -45   2.4    75     -8.13
000 10  7  3  1587.74005    2    43     t u i n o s w E D                      -11   1.9    79     -8.18
000 10  8  3  1802.33496    2    31     t u o s w E D                          -25   2.2    45     10.00
000 10  8  2  1802.33498    2    32     t u o s w E D                          -26   2.2    46     10.02
000 10  9  2  2042.10497    2    19     u s E D                                -58   5.3    23     33.91
000 10  9  1  2042.10498    2    21     t s E D                                -27   2.8    24     33.91
000 10 10  1  2306.11219    2     9     u n E D                                -16   5.3     9     64.54
000 10 10  0  2306.11219    2     9     u n E D                                  0   5.4     9     64.54
000 11  0 11   916.02867    2    65     p t u n o s v w x B E D                -23   1.7   199    -45.61
000 11  1 11   916.12359    2    71     p t u n o s v w x A B E D               -2   2.1   202    -45.58
000 11  1 10  1046.47393    2    82     p t u n o s w x A E D                  -20   1.5   220    -48.35
000 11  2 10  1049.12406    2    77     p t u n o s v w x A E D                -27   1.6   200    -47.70
000 11  2  9  1141.69129    2    75     t u n o s v w E D                      -20   1.5   176    -52.97
000 11  3  9  1164.50949    2    73     t n o s w x E D                        -20   1.4   192    -49.06
000 11  3  8  1206.75426    2    63     t n o s w A E D                        -25   1.7   154    -54.70
000 11  4  8  1278.43781    2    70     t n o s w E D                          -25   1.6   134    -47.63
000 11  4  7  1287.23831    2    75     t n o s w A E D                        -39   1.7   151    -50.03
000 11  5  7  1410.56638    2    68     t u 8 h i n o s v w E D                -27   1.3   110    -42.63
000 11  5  6  1411.31961    2    65     t u 8 h i n o s w A E D                -27   1.3   113    -42.96
000 11  6  6  1570.06147    2    56     t u i n o s w E D                      -14   1.7    70    -34.36
000 11  6  5  1570.09572    2    51     t u i n o s w E D                      -34   2.3    60    -34.36
000 11  7  5  1757.34069    2    44     t u h n o s w E D                      -37   2.6    60    -22.42
000 11  7  4  1757.34160    2    46     t u h n s w E D                          0   2.5    64    -22.44
000 11  8  4  1971.02995    2    24     t u n s E D                             -4   3.1    28     -5.91
000 11  8  3  1971.02993    2    25     t u n s E D                            -24   3.0    29     -5.94
000 11  9  3  2209.90529    2    18     t u s E D                              -23   3.7    23     16.23
000 11  9  2  2209.90528    2    17     t u s E D                              -34   4.3    23     16.22
000 11 10  2  2472.97379    2    12     u E D                                  -18   5.3    12     45.02
000 11 10  1  2472.97379    2    12     u E D                                  -34   5.5    12     45.03
000 11 11  1  2759.42527    3     7     E D                                     12  46.8     7     81.43
000 11 11  0  2759.42527    3     7     E D                                      9  46.9     7     81.43
000 12  0 12  1075.71436    2    54     p t u n o s w E D                      -33   2.1   142    -53.74
000 12  1 12  1075.76210    2    58     t u n o s v w E D                      -16   1.9   143    -53.74
000 12  1 11  1220.02863    2    62     t u n o s w x A E D                    -22   1.7   148    -56.37
000 12  2 11  1221.53695    2    73     p t u n o s v w x A E D                -21   1.7   156    -56.04
000 12  2 10  1331.21662    2    63     t u n o s w A E D                      -17   1.9   111    -60.71
000 12  3 10  1347.11977    2    71     t n o s w A E D                        -26   1.6   128    -58.06
000 12  3  9  1405.12525    2    61     t h n o s w A E D                      -18   1.7   112    -63.96
000 12  4  9  1465.82912    2    61     t u n o s w E D                        -27   1.7    98    -57.97
000 12  4  8  1481.44330    2    61     t u n o s w E D                        -29   1.7    94    -61.33
000 12  5  8  1598.06770    2    63     t u h n o s w E D                      -35   1.6    81    -54.51
000 12  5  7  1599.79949    2    55     t u h n s w E D                        -33   1.6    69    -55.14
000 12  6  7  1756.28519    2    47     t u h n s w E D                        -45   2.0    58    -47.79
000 12  6  6  1756.38442    2    47     t u h n s w E D                        -15   2.0    54    -47.82
000 12  7  6  1942.37208    2    34     t u s w E D                            -45   3.0    32    -37.52
000 12  7  5  1942.37553    2    34     t u n s w E D                           -4   2.5    30    -37.52
000 12  8  5  2155.01649    2    23     t u n s E D                            -30   3.4    25    -22.84
000 12  8  4  2155.01654    2    24     u n s E D                               12   4.2    23    -22.86
000 12  9  4  2392.88536    2    14     u E D                                  -31   5.4    18     -2.67
000 12  9  3  2392.88538    2    14     u E D                                  -23   5.2    18     -2.66
000 12 10  3  2654.91570    2    12     E D                                    -48  34.0    12     24.10
000 12 10  2  2654.91571    2    12     E D                                    -48  34.1    12     24.12
000 12 11  2  2940.25562    3     9     E D                                   -201  51.7     6     58.44
000 12 11  1  2940.25563    3     9     E D                                   -199  51.9     6     58.44
000 12 12  1  3248.22625    3     5     E D                                    -45  57.1     5    101.22
000 12 12  0  3248.22625    3     5     E D                                    -45  57.1     5    101.23
000 13  0 13  1247.96392    2    45     t n o s w A E D                        -90   6.1   105    -62.54
000 13  1 13  1247.98777    2    46     p t u n s v w E D                        0   3.7   104    -62.53
000 13  1 12  1405.81796    2    58     t u n o s v w A E D                    -18   1.8   117    -65.10
000 13  2 12  1406.65640    2    57     t h n o s w E D                        -15   2.2   101    -64.97
000 13  2 11  1532.73163    2    53     t u n o s w E D                        -25   1.7    74    -68.92
000 13  3 11  1543.24353    2    60     t n o s v w E D                        -33   1.9    77    -67.41
000 13  3 10  1618.70017    2    44     t n s w E D                            -18   2.1    57    -73.03
000 13  4 10  1668.09567    2    56     t u n o s w E D                        -26   1.9    70    -68.49
000 13  4  9  1693.44274    2    47     t u n o s w E D                        -28   2.0    47    -72.54
000 13  5  9  1801.20701    2    49     t u n o s w E D                        -36   2.1    58    -66.72
000 13  5  8  1804.83943    2    43     t u n s w E D                          -33   2.4    45    -67.76
000 13  6  8  1958.12451    2    34     t u s E D                              -27   2.3    31    -61.72
000 13  6  7  1958.38273    2    39     t u s E D                              -23   2.2    34    -61.82
000 13  7  7  2142.82871    2    26     t u s E D                              -28   2.7    23    -53.29
000 13  7  6  2142.83982    2    26     t u s E D                              -38   2.8    19    -53.31
000 13  8  6  2354.27516    2    17     t u E D                                -16   4.2    19    -40.60
000 13  8  5  2354.27538    2    17     t u E D                                -39   4.1    19    -40.68
000 13  9  5  2591.01791    2    14     u E D                                   -7   5.4    15    -22.62
000 13  9  4  2591.01793    2    14     u E D                                  -37   5.3    15    -22.61
000 13 10  4  2851.90710    2    13     E D                                   -174   5.6    15      1.89
000 13 10  3  2851.90711    2    13     E D                                    124   5.8    15      1.91
000 13 11  3  3136.03896    3    10     E D                                    -97  37.7    11     33.99
000 13 11  2  3136.03896    3    10     E D                                    -71  39.3    10     34.03
000 13 12  2  3442.70244    3     6     E D                                    -90  44.9     9     74.55
000 13 12  1  3442.70244    3     6     E D                                    -90  44.9     9     74.56
000 13 13  1  3771.34805    4     4     E D                                    -57  54.8     7    124.39
000 13 13  0  3771.34804    4     4     E D                                    -59  54.8     7    124.37
000 14  0 14  1432.74615    2    37     t u n s v w A E D                      -30   3.1    79    -71.96
000 14  1 14  1432.75802    2    33     t u n s w E D                          -26   3.2    82    -71.95
000 14  1 13  1603.90522    2    48     t u n o s w E D                        -18   2.2    77    -74.53
000 14  2 13  1604.36316    2    48     t u n o s w E D                        -18   2.1    71    -74.50
000 14  2 12  1745.89633    2    49     t u n s w E D                          -22   2.4    51    -77.81
000 14  3 12  1752.53727    2    53     t u n s w E D                          -22   2.1    57    -77.17
000 14  3 11  1846.40197    2    38     t n s w E D                            -11   2.5    43    -81.99
000 14  4 11  1884.84198    2    43     t u n o s w E D                        -21   2.3    43    -79.18
000 14  4 10  1922.88777    2    39     t u n s w E D                          -29   2.4    35    -83.35
000 14  5 10  2019.82191    2    33     t u n s w E D                          -29   2.5    25    -79.07
000 14  5  9  2026.83124    2    34     t u w E D                              -24   3.3    28    -80.54
000 14  6  9  2175.56367    2    27     t u n E D                              -25   9.8    24    -75.98
000 14  6  8  2176.17720    2    28     t u n E D                              -48   7.0    21    -76.17
000 14  7  8  2358.70079    2    20     t u E D                                -25   3.1    17    -69.61
000 14  7  7  2358.73293    2    22     t u E D                                -27   3.5    18    -69.64
000 14  8  7  2568.78195    2    15     u E D                                  -45   5.5    15    -59.16
000 14  8  6  2568.78305    2    15     u E D                                  -32   5.4    18    -59.16
000 14  9  6  2804.27047    2    13     u E D                                  -25   5.4    16    -43.45
000 14  9  5  2804.27045    2    14     u E D                                  -50   5.4    17    -43.52
000 14 10  5  3063.91173    3    12     u E D                                  -34   5.7    14    -21.43
000 14 10  4  3063.91171    3    12     u E D                                  -12   5.6    14    -21.41
000 14 11  4  3346.73804    3     8     E D                                     -2  51.1     6      8.25
000 14 11  3  3346.73803    3     8     E D                                    -48  51.5     6      8.12
000 14 12  3  3651.99948    8     5     E D                                    -23  41.8    10     46.35
000 14 12  2  3651.99948    8     5     E D                                    -39  42.6    10     46.32
000 14 13  2  3979.12107    3     2     E D                                   -200  48.8     8     93.68
000 14 13  1  3979.12107    3     2     E D                                   -200  48.8     8     93.67
000 14 14  1  4327.67633    5     2     E D                                   -115  60.8     6    151.03
000 14 14  0  4327.67633    5     2     E D                                   -115  60.8     6    151.03
000 15  0 15  1630.02400    2    29     t u n w A E D                          -26   4.3    66    -81.99
000 15  1 15  1630.02985    2    30     t u n w A E D                           18   5.6    57    -82.02
000 15  1 14  1814.31874    2    40     t u n s w E D                          -15   2.5    52    -84.61
000 15  2 14  1814.56559    2    38     t n s w E D                             -7   2.9    48    -84.63
000 15  2 13  1970.66051    2    32     t n s E D                              -15   2.9    23    -87.45
000 15  3 13  1974.70759    2    32     t n s w E D                            -25   3.1    29    -87.38
000 15  3 12  2087.13824    2    29     t n w E D                              -18   3.2    22    -91.05
000 15  4 12  2115.64396    2    33     t u n s E D                            -10   3.2    26    -90.00
000 15  4 11  2169.05884    2    27     t u n s E D                            -22   2.9    21    -93.57
000 15  5 11  2253.67150    2    27     t u n E D                              -28   4.4    23    -91.38
000 15  5 10  2266.17485    2    27     t u n E D                              -21   3.5    19    -93.11
000 15  6 10  2408.55632    2    22     u E D                                  -18   5.4    18    -90.37
000 15  6  9  2409.90243    2    21     u E D                                  -41   5.3    20    -90.69
000 15  7  9  2589.97205    2    18     u E D                                  -28   4.1    19    -86.26
000 15  7  8  2590.05674    2    18     u E D                                  -30   5.4    15    -86.30
000 15  8  8  2798.50820    2    12     u E D                                   -9   5.9    14    -78.25
000 15  8  7  2798.51177    2    12     u E D                                  -19   5.6    10    -78.19
000 15  9  7  3032.60504    3    13     u E D                                  -57   8.4    17    -65.18
000 15  9  6  3032.60501    3    14     u E D                                  -15  10.8    18    -65.07
000 15 10  6  3290.88723    3    10     E D                                    -63  34.8    13    -45.75
000 15 10  5  3290.88723    3    10     E D                                    -70  34.3    14    -45.66
000 15 11  5  3572.30982    3     8     E D                                     84  36.4    14    -18.75
000 15 11  4  3572.30983    4     8     E D                                     51  38.4    13    -19.09
000 15 12  4  3876.07379    3     4     E D                                     46  68.2     4     16.49
000 15 12  3  3876.07380    3     4     E D                                     86  68.4     4     16.34
000 15 13  3  4201.57788   11     2     E D                                   -264  54.0     7     61.37
000 15 13  2  4201.57788   11     2     E D                                   -262  53.9     7     61.36
000 16  0 16  1839.75591    2    23     t n s E D                               -9   4.7    43    -92.67
000 16  1 16  1839.75883    2    26     t u n s E D                            -18   6.8    46    -92.67
000 16  1 15  2037.05790    2    24     t u n s E D                             -9   3.6    27    -95.32
000 16  2 15  2037.18970    2    21     t s w E D                               -1   3.8    28    -95.35
000 16  2 14  2207.11596    2    22     n w E D                                -45  16.2    14    -97.85
000 16  3 14  2209.51533    2    21     u n E D                                 10  20.7    15    -98.05
000 16  3 13  2339.94449    2    21     E D                                     -4  33.6    12   -100.52
000 16  4 13  2360.07461    2    22     E D                                     18  28.9    17   -100.98
000 16  4 12  2430.99400    2    23     u E D                                   19   7.4    14   -103.23
000 16  5 12  2502.43880    2    21     u E D                                  -14   6.5    14   -103.59
000 16  5 11  2523.12578    2    23     E D                                    -37  31.4    14   -104.97
000 16  6 11  2657.01195    2    20     u E D                                  -46   5.5    16   -104.67
000 16  6 10  2659.76089    2    20     E D                                    -55  30.3    15   -105.06
000 16  7 10  2836.61614    2    15     E D                                   -133  32.7    13   -103.02
000 16  7  9  2836.82196    2    16     u E D                                  -18   5.9    15   -103.06
000 16  8  9  3043.41975    3    11     E D                                   -142  34.1    14    -97.66
000 16  8  8  3043.42995    3    11     E D                                     47  44.1     8    -97.59
000 16  9  8  3275.97718    3    10     u E D                                  -43   7.2    15    -87.31
000 16  9  7  3275.97734    3    10     u E D                                  -32   7.3    14    -87.35
000 16 10  7  3532.78477    3     6     E D                                    -18  34.8    13    -70.90
000 16 10  6  3532.78479    3     6     E D                                     -2  35.7    12    -70.67
000 16 11  6  3812.70486    3     5     E D                                    -55  39.9    10    -46.32
000 16 11  5  3812.70485    3     5     E D                                    -81  38.1    11    -47.68
000 16 12  5  4114.87965    5     3     E D                                   -160  43.0    10    -14.64
000 16 12  4  4114.87964    4     3     E D                                   -147  43.2    10    -14.75
000 16 13  4  4438.67275    5     1     E                                        8  65.0     6     27.21
000 16 13  3  4438.67274    5     1     E                                       24  65.9     6     27.19
000 17  0 17  2061.89681    3    18     t n E D                                -27   8.0    28   -103.93
000 17  1 17  2061.89822    2    18     n E D                                  -82  10.9    25   -103.97
000 17  1 16  2272.10163    2    17     n w E D                                -21  16.4    14   -106.65
000 17  2 16  2272.17153    2    18     n w E D                                -30  16.2    13   -106.67
000 17  2 15  2455.37837    2    18     E D                                   -158  39.6    11   -108.99
000 17  3 15  2456.77170    2    17     E D                                    -71  42.5     9   -109.26
000 17  3 14  2604.14531    2    18     E D                                    -87  36.3    12   -110.70
000 17  4 14  2617.72764    2    19     E D                                    -45  31.6    14   -112.20
000 17  4 13  2707.59671    2    19     u E D                                  -45   8.3    12   -112.54
000 17  5 13  2765.74280    2    19     E D                                    -77  30.8    15   -115.65
000 17  5 12  2797.61875    2    17     E D                                    -72  32.4    15   -115.80
000 17  6 12  2920.78253    2    17     u E D                                  -10   6.1    14   -118.68
000 17  6 11  2926.03352    2    16     E D                                    -10  36.5    11   -118.87
000 17  7 11  3098.59110    3    14     E D                                    -70  36.5    12   -119.64
000 17  7 10  3099.05685    3    11     E D                                    -41  33.0    14   -119.70
000 17  8 10  3303.47626    3    10     E D                                     61  37.1    13   -117.12
000 17  8  9  3303.50311    3     9     E D                                   -108  33.5    13   -117.12
000 17  9  9  3534.33656    5     4     E D                                   -211  38.1    12   -109.95
000 17  9  8  3534.33731    5     4     E D                                     41  40.8    12   -110.01
000 17 10  8  3789.54850    4     3     E D                                     18  34.1    13    -96.76
000 17 10  7  3789.54833    4     3     E D                                    -18  39.0    10    -96.45
000 17 11  7  4067.86455    7     3     E D                                   -248  37.5    12    -75.84
000 17 11  6  4067.86953    5     3     E D                                    288  39.0    11    -76.10
000 17 12  6  4368.36003    5     1     E                                      -88  50.0     8    -46.83
000 17 12  5  4368.36004    5     1     E                                      -81  50.6     8    -46.96
000 17 13  5  4690.35400    6     1     E                                     -216  53.4     8     -7.97
000 17 13  4  4690.35401   12     1     E                                     -249  54.0     8     -7.97
000 18  0 18  2296.39826    3    13     s E D                                  207  22.8    15   -115.83
000 18  1 18  2296.39898    3    13     n s E D                                277  22.9    13   -115.83
000 18  1 17  2519.41504    3    16     u E D                                 -118  33.4    14   -118.59
000 18  2 17  2519.45198    3    16     u E D                                   27  32.3     9   -118.58
000 18  2 16  2715.53272    2    17     E D                                      3  38.4    13   -120.76
000 18  3 16  2716.32940    3    17     E D                                     12  37.9    10   -121.01
000 18  3 15  2879.42244    2    16     E D                                   -142  38.5    11   -121.72
000 18  4 15  2888.23615    2    18     E D                                   -109  33.5    14   -123.72
000 18  4 14  2997.71067    2    13     E D                                    -64  40.1    10   -121.85
000 18  5 14  3043.15780    3    17     E D                                    -80  38.6    13   -127.53
000 18  5 13  3089.18262    3    11     E D                                    -79  44.2     9   -125.42
000 18  6 13  3199.65249    3    12     E D                                    -44  34.6    15   -132.22
000 18  6 12  3209.05952    3     9     E D                                    -20  36.3    14   -131.66
000 18  7 12  3375.83147    3     8     E D                                   -124  37.0    12   -135.93
000 18  7 11  3376.82020    3     7     E D                                   -108  39.0    12   -135.89
000 18  8 11  3578.62961    3     5     E D                                    -95  36.3    13   -136.54
000 18  8 10  3578.69585    3     5     E D                                    -59  38.5    12   -136.55
000 18  9 10  3807.62610    5     3     E D                                   -203  41.4    12   -132.58
000 18  9  9  3807.62862    5     3     E D                                    -48  41.7    11   -132.62
000 18 10  9  4061.11539   11     2     E                                     -111  45.7     9   -123.01
000 18 10  8  4061.11464    6     2     E                                      -90  45.0     9   -122.67
000 18 11  8  4337.72591    5     1     E                                       61  54.5     6   -105.39
000 18 11  7  4337.74220    5     1     E                                       79  59.4     7   -106.10
000 18 12  7  4636.45144   20     1     E                                      -10  47.4     8    -80.38
000 18 12  6  4636.44646   21     1     E                                     -497  47.1     8    -85.55
000 19  0 19  2543.20895    3     8     s E D                                  647  52.4     8   -128.31
000 19  1 19  2543.20914    7     7     s E D                                  635  42.0     7   -128.48
000 19  1 18  2778.95394    3    13     E D                                    -28  47.0     8   -131.11
000 19  2 18  2778.97337    3    12     E D                                   -138  73.2     5   -131.14
000 19  2 17  2987.62146    3    16     E D                                     31  42.2    10   -133.09
000 19  3 17  2988.07173    3    13     E D                                    -61  36.8    13   -133.36
000 19  3 16  3165.74055    3    12     E D                                   -120  50.6     8   -133.57
000 19  4 16  3171.28388    3    12     E D                                    -10  39.9    11   -135.59
000 19  4 15  3300.20941    3     7     E D                                    -50  41.4     9   -131.68
000 19  5 15  3334.23653    3    10     E D                                    -63  37.3    13   -139.28
000 19  5 14  3396.99580    3     6     E D                                   -142  39.3    11   -134.02
000 19  6 14  3493.33499    3     7     E D                                    -61  40.5    10   -145.26
000 19  6 13  3509.15710    3     4     E D                                     -1  36.6    12   -142.84
000 19  7 13  3668.23858    4     4     E D                                    -64  39.9    11   -151.58
000 19  7 12  3670.21733    4     3     E D                                   -143  40.1    11   -151.31
000 19  8 12  3868.82237    5     3     E D                                     28  53.7     8   -155.47
000 19  8 11  3868.97525    6     2     E                                     -196  38.1    12   -155.55
000 19  9 11  4095.78139    5     1     E                                     -205  49.1     7   -155.09
000 19  9 10  4095.78838    5     1     E                                       34  52.5     7   -155.05
000 19 10 10  4347.41505    6     1     E                                      -75  60.5     6   -149.02
000 19 10  9  4347.41253   11     1     E                                     -128  54.7     6   -149.08
000 19 11  9  4622.21481   14     1     E                                       23  60.6     4   -136.07
000 19 11  8  4622.25077   16     1     E                                      -88  63.3     5   -136.27
000 20  0 20  2802.27474    7     6     E D                                    180  78.4     5   -141.27
000 20  1 20  2802.27463    4     6     E D                                    223 108.8     2   -141.56
000 20  1 19  3050.66749    3    12     E D                                    285  71.2     6   -144.22
000 20  2 19  3050.67773    3    12     E D                                    142  58.7     5   -144.22
000 20  2 18  3271.65019    3    11     E D                                    -90  41.0    12   -146.02
000 20  3 18  3271.90263    3     8     E D                                     68  51.1     8   -146.19
000 20  3 17  3463.20468    3     6     E D                                     77  48.0     8   -146.09
000 20  4 17  3466.60822    4     6     E D                                    -48  51.5     8   -147.98
000 20  4 16  3614.13068    4     3     E                                        4  47.1     8   -142.34
000 20  5 16  3638.53387    4     5     E                                      100  44.4    11   -151.09
000 20  5 15  3720.01261    4     2     E                                      -79  45.8     8   -141.76
000 20  6 15  3801.47669    5     4     E                                      -89  47.8     9   -157.64
000 20  6 14  3826.47972    5     2     E                                     -106  40.7    11   -152.10
000 20  7 14  3975.66949   11     2     E                                      -91  40.4    10   -166.22
000 20  7 13  3979.41603   10     1     E                                      -85  42.1    10   -165.42
000 20  9 12  4398.73003   11     1     E                                     -234  49.1     8   -177.79
000 20  9 11  4398.74802   11     1     E                                        4  59.8     4   -176.72
000 21  0 21  3073.53828    4     5     E D                                    113  64.6     5   -155.03
000 21  1 21  3073.53837   12     5     E D                                    236  62.9     6   -155.03
000 21  1 20  3334.49991    3     9     E D                                     -7  76.2     5   -157.91
000 21  2 20  3334.50532    3     7     E D                                    682 145.3     1   -157.90
000 21  2 19  3567.59742    4     6     E D                                     57  54.3     9   -159.46
000 21  3 19  3567.73809    4     5     E D                                    253  63.8     6   -159.62
000 21  3 18  3771.94444    5     3     E                                     -114  50.9     7   -159.37
000 21  4 17  3938.81206   11     1     E                                      -33  60.9     6   -154.29
000 21  5 17  3955.62849   14     2     E                                     -160  53.8     7   -162.85
000 21  5 16  4057.07310    6     1     E                                     -322  63.2     6   -149.36
000 21  6 15  4160.86356   12     1     E                                      104  46.9    10   -159.94
000 21  7 14  4304.65073   22     1     E                                     -180  48.3     9   -177.74
000 22  0 22  3356.94025   12     4     E D                                    244  74.8     6   -169.14
000 22  1 22  3356.94016    7     4     E D                                    186  74.4     6   -169.28
000 22  1 21  3630.39130    7     4     E D                                     -8  66.6     7   -172.30
000 22  2 21  3630.39431    4     5     E D                                    181  67.2     6   -172.15
000 22  2 20  3875.42256    6     1     E                                      219  69.5     7   -173.40
000 22  3 20  3875.50066    7     3     E                                       -7  83.8     4   -173.55
000 23  0 23  3652.41777   15     4     E D                                    262  71.6     7   -184.02
000 23  1 23  3652.41786   17     4     E D                                    329 101.4     3   -183.95
000 23  1 22  3938.27900    7     2     E D                                     14  89.3     4   -186.81
000 23  2 22  3938.28021   11     2     E D                                   -475 121.7     4   -187.12
000 23  2 21  4195.07142   20     1     E                                      228  71.4     8   -188.25
000 24  0 24  3959.90614   19     3     E D                                   -217 103.1     5   -199.19
000 24  1 24  3959.90606   15     3     E D                                    351 182.4     2   -199.28
000 25  0 25  4279.33703   19     1     E                                      -21  98.2     3   -215.16
000 25  1 25  4279.33711   19     1     E                                      728 187.5     1   -215.09
010  0  0  0  1403.48373    3    11     p u i s w x                              0   1.5    16    -33.06
010  1  0  1  1419.04122    3    22     p u i s w x                              2   1.1    38    -33.80
010  1  1  1  1435.30016    2    25     p u i s w x A E D                        2   1.1    34    -32.11
010  1  1  0  1438.20004    3    25     p u i s w x A E D                        5   1.1    34    -32.37
010  2  0  2  1449.79412    2    37     p u i s w x A E D                        0   1.0    56    -35.18
010  2  1  2  1463.50516    2    41     p u s w x A E D                          0   1.3    55    -33.33
010  2  1  1  1472.19767    2    33     p u i s w x E D                          2   1.1    50    -34.17
010  2  2  1  1520.69010    2    37     p u h s w x E D                         -2   1.1    47    -29.05
010  2  2  0  1521.04226    2    35     p u h s w x E D                          0   1.1    47    -29.14
010  3  0  3  1495.05541    2    46     p u s w x E D                            0   1.1    60    -36.95
010  3  1  3  1505.59306    2    50     p u s w x A E D                         -2   1.1    67    -35.09
010  3  1  2  1522.93008    2    48     p u h s w x A E                          1   1.1    63    -36.73
010  3  2  2  1567.30041    2    49     p u h s w x E D                         -5   1.1    64    -31.40
010  3  2  1  1569.02412    2    53     p u h j s w x A E D                     -2   1.0    67    -31.87
010  3  3  1  1654.65846    2    37     p u s w x E D                           -3   1.5    43    -23.54
010  3  3  0  1654.68536    2    33     p u s w x E D                           -6   1.9    37    -23.53
010  4  0  4  1553.96141    2    51     p u s w x E                             -3   1.1    63    -39.02
010  4  1  4  1561.33789    2    59     p u j s w x E                           -3   1.0    65    -37.27
010  4  1  3  1590.04499    1    43     p u s w x A E                           -2   1.2    53    -39.93
010  4  2  3  1629.14170    1    57     p u s w x A E                           -7   1.1    69    -34.41
010  4  2  2  1634.08871    2    55     p u s w x E                             -3   1.1    65    -35.65
010  4  3  2  1717.33541    2    43     p u s w x A E                          -18   1.9    51    -27.08
010  4  3  1  1717.52133    2    55     p u s w x E                             -8   1.2    61    -27.16
010  4  4  1  1837.01617    2    27     p u s w A E                            -18   2.1    30    -15.60
010  4  4  0  1837.01789    2    27     p u s w E                               -9   1.8    34    -15.58
010  5  0  5  1625.74794    1    49     p u s w x E                             -6   1.2    61    -41.36
010  5  1  5  1630.49317    2    56     p u s w x A E                           -5   1.1    66    -39.94
010  5  1  4  1673.01748    1    50     p u s w x E                             -8   1.3    59    -43.59
010  5  2  4  1705.95884    1    65     p u s w x z E                           -9    .7    75    -38.00
010  5  2  3  1716.69583    1    58     p u s w x A E                           -9   1.2    65    -40.44
010  5  3  3  1795.78798    2    60     p u h s w x A E                        -11   1.2    64    -31.45
010  5  3  2  1796.51582    2    63     p u h s w x E                           -9   1.1    63    -31.77
010  5  4  2  1915.18755    2    42     p u s w x E                             -9   1.5    38    -20.48
010  5  4  1  1915.20266    2    44     p u s w x E                            -11   1.6    43    -20.48
010  5  5  1  2066.30385    2    26     p u s w E                              -17   2.7    30     -5.18
010  5  5  0  2066.30391    2    25     p u s w E                                3   2.7    30     -5.22
010  6  0  6  1709.97128    2    53     p u s w x E                             -9   1.3    60    -43.98
010  6  1  6  1712.82367    2    53     p u s w x A E                          -11   1.2    56    -43.01
010  6  1  5  1771.12327    2    54     p u s w x E D                           -5   1.2    63    -47.47
010  6  2  5  1797.44621    2    61     p u h s w x E D                         -9   1.2    68    -42.04
010  6  2  4  1816.90095    2    60     p u s w x E                             -9   1.2    68    -45.90
010  6  3  4  1889.97623    2    54     p u h s w x E                          -14   1.3    55    -36.56
010  6  3  3  1892.08287    2    65     p u h s w x E D                        -10   1.2    70    -37.43
010  6  4  3  2009.14638    2    49     p u s w x E                            -14   1.5    51    -26.28
010  6  4  2  2009.22070    2    47     p u s w x E                            -14   1.8    48    -26.32
010  6  5  2  2159.80094    2    37     u s w A E                              -25   2.2    44    -11.67
010  6  5  1  2159.80197    2    35     p u s w A E                             -9   2.4    37    -11.70
010  6  6  1  2340.77251    3    21     p u s w E                              -16   2.6    24      7.79
010  6  6  0  2340.77247    3    22     p u s w E                              -17   2.5    24      7.75
010  7  0  7  1806.49632    2    51     p u s w x A E D                         -7   1.3    60    -47.04
010  7  1  7  1808.12756    2    48     p u s w x E                             -3   1.3    57    -46.39
010  7  1  6  1883.46094    2    53     p u s w x E                             -9   1.4    54    -51.40
010  7  2  6  1903.26191    2    56     p u s w x A E                          -12   1.3    59    -46.49
010  7  2  5  1934.35243    2    52     p u s w x A E D                         -9   1.4    53    -51.82
010  7  3  5  1999.77662    2    59     p u s w x E D                          -16   1.4    56    -42.26
010  7  3  4  2004.75445    2    62     p u s w x E D                          -10   1.3    64    -44.13
010  7  4  4  2118.94502    2    51     p u s w x A E D                        -16   1.6    52    -32.90
010  7  4  3  2119.21122    2    50     p u s w x A E                          -14   1.7    53    -33.05
010  7  5  3  2268.98715    2    33     p u s w E                              -25   2.5    31    -19.14
010  7  5  2  2268.99335    2    30     p u s w E                               -6   2.5    30    -19.16
010  7  6  2  2449.44401    2    32     p u s w E                              -22   2.6    37     -0.66
010  7  6  1  2449.44404    2    31     p u s w E                              -21   2.6    37     -0.70
010  7  7  1  2658.60683    3    18     p u s w E                              -31   3.1    23     23.46
010  7  7  0  2658.60684    3    20     p u s w E                              -21   2.8    23     23.46
010  8  0  8  1915.34486    2    45     p u s w x A E                           -9   1.7    51    -50.61
010  8  1  8  1916.24536    2    48     p u s w x A E                          -12   1.4    51    -50.23
010  8  1  7  2009.07686    2    52     p u s w x E D                           -9   1.4    53    -55.28
010  8  2  7  2023.04803    2    50     p u s w x A E                          -11   1.4    51    -51.23
010  8  2  6  2068.42147    2    48     p u s w x E                            -10   1.4    48    -57.88
010  8  3  6  2124.97653    2    51     p u s w x A E                          -16   1.5    56    -48.44
010  8  3  5  2135.05479    2    52     p u s w x E D                          -16   1.5    58    -51.79
010  8  4  5  2244.60779    2    51     p u s w x E                            -19   1.6    57    -40.25
010  8  4  4  2245.38058    2    46     p u s w x A E                          -16   1.8    48    -40.69
010  8  5  4  2393.90432    2    33     u s w E                                -23   2.2    33    -27.47
010  8  5  3  2393.93070    2    35     p u s w E                              -16   2.3    41    -27.53
010  8  6  3  2573.69560    2    32     u s w A E D                            -19   3.0    37    -10.06
010  8  6  2  2573.69595    2    30     u s w A E                              -12   3.2    38    -10.17
010  8  7  2  2782.27009    3    22     u s w E D                              -27   2.8    29     12.61
010  8  7  1  2782.27029    3    22     u s w E D                              -14   3.0    28     12.80
010  8  8  1  3018.01251    3    14     s w E                                  -34   3.6    22     41.99
010  8  8  0  3018.01251    3    13     s w E                                  -32   3.4    21     42.00
010  9  0  9  2036.57350    2    47     p u s w x E                            -11   1.6    53    -54.66
010  9  1  9  2037.05839    2    41     p u s w x E                            -14   1.7    43    -54.46
010  9  1  8  2147.18185    2    47     p u s w x A E                          -12   1.7    47    -59.28
010  9  2  8  2156.45386    2    46     p u s w x E D                          -11   1.6    48    -56.26
010  9  2  7  2218.29849    2    46     p u s w x E                            -13   1.7    42    -63.88
010  9  3  7  2265.28258    2    49     p u s w x E                            -16   1.7    48    -54.94
010  9  3  6  2283.28015    2    52     p u s w x A E D                        -16   1.7    55    -60.01
010  9  4  6  2386.10954    2    41     p u s w x E                            -12   2.0    47    -48.21
010  9  4  5  2388.02949    2    39     p u s w x E                            -24   2.1    43    -49.19
010  9  5  5  2534.59154    2    30     u s w A E D                            -10   2.6    39    -36.62
010  9  5  4  2534.68155    2    31     u s w E                                -22   2.4    39    -36.69
010  9  6  4  2713.54466    2    22     s w A E D                              -75   4.5    35    -20.48
010  9  6  3  2713.54689    2    26     u s w A E                                0   4.0    33    -20.50
010  9  7  3  2921.40170    3    19     u s w E D                              -16   3.0    31      1.06
010  9  7  2  2921.40154    3    19     u s w E D                              -32   4.2    31      0.86
010  9  8  2  3156.45018    3    18     s w E                                  -11   3.2    27     28.67
010  9  8  1  3156.45004    3    18     s w E                                  -28   3.5    26     28.53
010  9  9  1  3417.26597   19     7     E                                      -39   6.7    13     63.57
010  9  9  0  3417.26594   18     7     s E                                    -41   6.5    13     63.54
010 10  0 10  2170.22343    2    39     p u s w x E                            -16   1.8    47    -59.21
010 10  1 10  2170.47999    2    40     p u s w x E                            -10   1.8    44    -59.09
010 10  1  9  2297.32056    2    47     p u s w x A E                          -12   1.7    48    -63.56
010 10  2  9  2303.15839    2    40     p u s w x E                            -16   1.8    46    -61.59
010 10  2  8  2383.03254    2    43     p u s w A E D                          -12   2.0    37    -69.61
010 10  3  8  2420.33860    2    48     p u s w x A E                          -12   1.8    50    -61.66
010 10  3  7  2449.32114    2    38     u s w A E D                            -21   2.2    39    -68.41
010 10  4  7  2543.35577    2    37     u s w E                                -18   2.2    42    -56.65
010 10  4  6  2547.56519    2    36     u s w A E                              -18   2.4    38    -58.50
010 10  5  6  2691.07735    2    29     s w E                                  -28   2.3    37    -46.45
010 10  5  5  2691.33849    2    28     s w E                                  -18   2.6    40    -46.61
010 10  6  5  2869.00798    2    18     s w E                                  -16   3.0    27    -31.74
010 10  6  4  2869.01674    3    20     s w E D                                -21   2.8    29    -31.76
010 10  7  4  3075.99900    3    20     u s w E D                              -31   2.8    31    -11.93
010 10  7  3  3075.99919    3    21     u s w E                                -21   2.9    30    -11.92
010 10  8  3  3310.23897    4    12     s E D                                  -28   4.4    27     14.00
010 10  8  2  3310.23911    4    12     s E D                                  -34   4.3    27     14.14
010 10  9  2  3570.22482    4     7     E D                                    -52   4.6    18     46.88
010 10  9  1  3570.22499    3     7     u s E D                                -47   5.4    18     47.05
010 10 10  1  3854.74071   20     3     E                                     -147  40.4     8     88.20
010 10 10  0  3854.74074   21     3     E                                     -145  40.5     8     88.24
010 11  0 11  2316.31142    2    35     p u s w x E                            -21   2.1    38    -64.25
010 11  1 11  2316.44549    2    35     p u s w x E                            -14   2.0    35    -64.19
010 11  1 10  2459.36046    2    40     p u s w x A E                          -15   2.1    46    -68.36
010 11  2 10  2462.88663    2    41     p u s w x A E                          -14   1.9    48    -67.15
010 11  2  9  2561.57984    2    37     u s w x A E                            -19   2.3    39    -75.03
010 11  3  9  2589.74936    2    40     p u s w A E                            -24   2.1    41    -68.48
010 11  3  8  2632.65963    2    29     u s w A E                              -20   2.6    33    -76.56
010 11  4  8  2716.16984    2    32     s w E                                  -19   2.4    38    -65.28
010 11  4  7  2724.46227    2    31     u s w A E                              -25   2.5    35    -68.47
010 11  5  7  2863.36810    2    22     s w E                                  -11   3.2    33    -56.76
010 11  5  6  2864.03538    2    28     s w E                                  -29   2.5    35    -57.18
010 11  6  6  3040.09973    3    18     u s w E                                -30   3.0    29    -43.60
010 11  6  5  3040.12864    3    21     s w E                                  -36   3.3    29    -43.69
010 11  7  5  3246.05812    4    19     s w E D                                 -5   4.0    32    -25.49
010 11  7  4  3246.05852    4    18     s w E D                                -19   3.2    32    -25.85
010 11  8  4  3479.36304    9     6     s E D                                  -11   4.4    20     -1.59
010 11  8  3  3479.36292   10     6     u s E D                                -32   4.5    20     -1.71
010 11  9  3  3738.41321    8     4     u E D                                  -47   7.2    19     29.41
010 11  9  2  3738.41306    8     4     E D                                    -33   5.6    19     29.26
010 11 10  2  4021.93405   43     3     E D                                     -4  28.7    17     68.15
010 11 10  1  4021.93388   27     3     E D                                    -25  28.7    17     67.98
010 11 11  1  4328.91800   21     1     E                                      -68  43.9     8    116.16
010 11 11  0  4328.91797   21     1     E                                      -72  43.8     8    116.13
010 12  0 12  2474.83422    2    28     u s w A E                              -24   3.7    30    -69.76
010 12  1 12  2474.90369    2    25     p u s w A E                            -19   3.2    30    -69.73
010 12  1 11  2633.35187    2    30     p s w x A E                            -23   3.3    32    -73.76
010 12  2 11  2635.41646    2    36     p u s w x A E                          -17   2.6    38    -73.09
010 12  2 10  2752.92554    2    32     u s w E                                -18   2.4    32    -80.30
010 12  3 10  2773.10620    2    35     u s w E                                -23   2.2    40    -75.47
010 12  3  9  2832.48954    2    30     u s w A E                              -39   2.8    32    -84.22
010 12  4  9  2904.29034    2    28     s w E D                                -27   2.9    34    -74.09
010 12  4  8  2919.13527    3    20     u s w E D                              -34   2.8    30    -78.69
010 12  5  8  3051.43273    3    22     s w E                                  -34   2.8    34    -67.45
010 12  5  7  3052.96881    3    22     s w E                                  -26   2.9    34    -68.21
010 12  6  7  3226.82812    3    21     s w E                                  -32   3.0    33    -56.15
010 12  6  6  3226.91208    3    21     s w E                                  -19   2.7    36    -56.09
010 12  7  6  3431.57030    3    13     u s E                                 -136   4.2    28    -40.09
010 12  7  5  3431.57311    3    12     s w E                                  100   4.4    24    -40.08
010 12  8  5  3663.80153    8     5     E                                       19   5.8    22    -18.11
010 12  8  4  3663.80114    4     5     u E                                    -36   5.7    22    -18.55
010 12  9  4  3921.80314   12     4     E                                      -32   6.1    19     10.24
010 12  9  3  3921.80326   12     4     u E                                    -29   6.5    19     10.44
010 12 10  3  4204.22849   11     1     E                                        0  30.4    15     46.76
010 12 10  2  4204.22864   11     1     E                                       35  30.4    15     46.87
010 12 11  2  4510.02559   30     1     E                                      -46  40.9    11     92.06
010 12 11  1  4510.02576   48     1     E                                      -26  40.9    11     92.23
010 13  0 13  2645.77463    3    21     u s w E                                -24   3.3    25    -75.71
010 13  1 13  2645.81040    3    22     p u s w E                              -31   2.8    21    -75.73
010 13  1 12  2819.39535    3    25     p u s w x E                            -23   3.1    35    -79.69
010 13  2 12  2820.57682    2    28     u s w x A E                            -18   2.8    30    -79.39
010 13  2 11  2956.26719    3    24     s w E                                  -19   2.8    35    -85.67
010 13  3 11  2970.01274    2    23     s w E                                  -21   3.3    27    -82.49
010 13  3 10  3047.83154    3    19     u s w E                                -10   2.9    30    -91.23
010 13  4 10  3107.38066    3    23     s w E D                                -24   3.4    32    -82.76
010 13  4  9  3131.74493    3    18     s w E                                  -24   3.3    29    -88.61
010 13  5  9  3255.18663    4    16     s w E D                                -27   3.3    31    -78.30
010 13  5  8  3258.41772    4    10     s w E D                                -42   6.4    26    -79.64
010 13  6  8  3429.19135    3    10     u s w E                                -36   3.6    27    -68.90
010 13  6  7  3429.40921    4     8     u s w E                                -21   4.5    23    -69.10
010 13  7  7  3632.52354    4     3     E                                     -254  31.4    16    -55.05
010 13  7  6  3632.53252    4     3     E                                      -58  33.6    15    -55.12
010 13  8  6  3863.52844   15     3     E                                      -45   6.0    19    -35.65
010 13  8  5  3863.52875   15     3     u E                                     23   6.4    20    -35.57
010 13  9  5  4120.36256    6     1     E                                     -112  31.0    14     -9.86
010 13  9  4  4120.36295   11     1     E                                      -84  33.6    12     -9.48
010 13 10  4  4401.58876   14     1     E                                     -100  31.0    14     24.09
010 13 10  3  4401.58864   14     1     E                                      -78  31.7    13     23.78
010 14  0 14  2829.10603    3    16     p s w E                                -23   6.9    16    -82.15
010 14  1 14  2829.12439    3    13     u s w E                                -37  10.9    16    -82.17
010 14  1 13  3017.57422    3    23     s w E                                  -26   3.6    27    -86.24
010 14  2 13  3018.23918    3    19     s w E                                  -14   3.2    30    -86.15
010 14  2 12  3171.14771    3    19     s w E                                   -6   3.3    25    -91.49
010 14  3 12  3180.10592    3    16     s w E                                  -30   3.6    28    -89.63
010 14  3 11  3277.60052    4    10     s w E                                  -43   4.3    23    -97.76
010 14  4 11  3325.04624    3    13     s w E                                  -29   4.1    27    -91.37
010 14  4 10  3362.05215    3    10     s w E                                  -23   4.4    29    -98.03
010 14  5 10  3474.47739    4    10     u s w E                                -34   4.2    23    -88.97
010 14  5  9  3480.74477    4     5     u s E                                  -27   3.9    20    -91.03
010 14  6  9  3647.16882    8     4     w E                                     -5  18.2    19    -82.01
010 14  6  8  3647.68617    7     3     u E                                    -28   5.4    20    -82.30
010 14  7  8  3848.89964    7     2     u E                                    -18   5.6    16    -70.32
010 14  7  7  3848.92570    5     3     u E                                    -16   5.6    17    -70.33
010 14  8  7  4078.51258   11     2     E                                      -37  30.2    19    -53.75
010 14  8  6  4078.51355   26     2     E                                       41  31.7    16    -53.60
010 14  9  6  4334.05294   26     1     E                                      -48  31.6    14    -30.38
010 14  9  5  4334.05263   21     1     E                                      -33  31.6    14    -30.63
010 15  0 15  3024.79521    3    14     s w E                                  -25   5.3    18    -89.07
010 15  1 15  3024.80488    3    10     s w A E                                  1   6.7    12    -88.99
010 15  1 14  3227.93696    3    13     s w E                                  -37   4.6    23    -93.39
010 15  2 14  3228.30693    3    14     s w E                                  -30   4.0    26    -93.28
010 15  2 13  3397.43717    3    11     s w E                                  -22   4.9    24    -97.85
010 15  3 13  3403.07093    3     9     s w E                                  -25   4.2    23    -97.07
010 15  3 12  3520.67219   12     3     s E                                     33   6.6    19   -104.03
010 15  4 12  3556.85843    7     4     E                                      -28   5.4    21    -99.82
010 15  4 11  3609.42115    5     2     u E                                    -11   5.5    17   -106.07
010 15  5 11  3709.07601   11     2     E                                      -52  28.8    18    -99.41
010 15  5 10  3720.34759   16     3     u E                                    -10   5.9    20   -102.14
010 15  6 10  3880.71432   12     2     u E                                    -14  10.8    18    -94.82
010 15  6  9  3881.84959    7     3     u E                                    -62   8.4    19    -95.32
010 15  7  9  4080.67303   19     1     E                                       77  32.1    14    -85.75
010 15  7  8  4080.74179   16     1     E                                        3  30.7    17    -85.46
010 15  8  8  4308.71585   12     1     E                                     -190  28.7    17    -72.65
010 15  9  7  4562.82824   61     1     E                                      -70  32.9    14    -51.33
010 15  9  6  4562.82727   24     1     E                                     -140  33.6    14    -51.94
010 16  0 16  3232.80526    3     9     s A E                                  -77  17.6    14    -96.26
010 16  1 16  3232.81000    3     9     s A E                                   30  10.5     8    -96.46
010 16  1 15  3450.50056    3    10     s w E                                    0   5.0    18   -100.93
010 16  2 15  3450.70463    4     9     s w E                                   -6   5.3    17   -100.99
010 16  2 14  3635.20026   23     2     E                                     -108  33.4    14   -104.74
010 16  3 14  3638.64814   16     2     E                                       82  32.0    15   -104.50
010 16  3 13  3776.00007   22     1     E                                       88  30.4    17   -110.05
010 16  4 13  3802.37899   29     3     E                                       34  25.6    21   -108.10
010 16  5 12  3958.67778    4     2     u E                                    -12   6.6    17   -109.37
010 16  6 11  4129.73669   31     1     E                                       39  32.8    13   -107.42
010 16  7 10  4327.80626   23     1     E                                     -267  30.5    17   -102.52
010 17  0 17  3453.09392    8     4     s E                                    -40   8.9    12   -104.25
010 17  1 17  3453.09669    5     4     s E                                     18   7.5    13   -104.13
010 17  1 16  3685.25812    5     1     E                                     -109  37.4    12   -109.14
010 17  2 16  3685.37049    5     1     E                                       29  37.0    10   -108.99
010 17  3 15  3886.62991   20     2     u E                                     34  20.8    16   -112.58
010 17  3 14  4042.77332   50     1     E                                       18  42.3     9   -114.60
010 18  0 18  3685.61760   20     2     E                                     -232  12.5    12   -112.34
010 18  1 18  3685.61905   21     2     E                                      106   9.8    10   -112.51
010 19  0 19  3930.32978    6     1     s                                      279  23.3    12   -119.94
010 19  1 19  3930.32906    6     1     s                                      205  23.5     9   -122.38
010 19  1 18  4191.25495    5     1     u                                      -97  33.5     9   -126.98
010 19  2 18  4191.29189    5     1     u                                       49  32.3    11   -124.92
100  0  0  0  2723.67977    2     5     u n v B                                  3   4.9     4      7.21
100  1  0  1  2738.91587    3     8     u n v                                   19   3.2     9      6.89
100  1  1  1  2753.32777    2     9     u n v B                                 10   3.6    10      4.93
100  1  1  0  2755.96606    1    10     u n v y B                               20   3.5    10      5.11
100  2  0  2  2769.05016    2    13     u n                                     18   2.4    17      6.19
100  2  1  2  2781.14642    1    13     u n B                                    1   2.9    16      4.04
100  2  1  1  2789.05431    1    15     u n B                                   14   3.0    15      4.52
100  2  2  1  2831.92968    2    14     u n                                     12   2.8    17     -0.59
100  2  2  0  2832.25987    1    13     u n B                                   13   3.5    14     -0.57
100  3  0  3  2813.44217    1    18     u n B                                    7   2.7    22      4.66
100  3  1  3  2822.66964    1    18     u n B                                   -3   3.7    19      2.65
100  3  1  2  2838.43923    1    18     u n B                                    5   2.5    21      3.57
100  3  2  2  2877.55371    1    17     u n B                                  -12   3.9    22     -1.81
100  3  2  1  2879.16578    1    16     u n B                                   -2   3.4    16     -1.51
100  3  3  1  2954.92645    1    11     u n B E                                -12   5.4    12     -8.70
100  3  3  0  2954.95061    1    12     u n B E                                  7   5.2    11     -8.45
100  4  0  4  2871.29314    1    16     u n B                                   10   3.2    21      2.61
100  4  1  4  2877.68724    1    20     u n B                                    7   2.6    22      0.79
100  4  1  3  2903.79014    1    18     u n B                                    5   3.2    22      2.31
100  4  2  3  2938.10112    1    21     u n B                                   -7   3.7    22     -3.37
100  4  2  2  2942.72077    1    22     u n B                                   -6   3.2    28     -3.30
100  4  3  2  3016.22898    1    20     u n B                                  -23   5.7    22    -10.40
100  4  3  1  3016.40415    1    17     n B                                    -45   7.2    17     -9.91
100  4  4  1  3122.45809    1    15     n B E                                 -149   5.7    15    -18.94
100  4  4  0  3122.45990    1    13     n B E                                  163   6.3    12    -18.79
100  5  0  5  2941.90719    1    18     u n B                                    7   3.0    22     -0.13
100  5  1  5  2945.97069    2    17     u n                                     15   2.7    22     -1.58
100  5  1  4  2984.61279    1    17     u n B                                   -7   3.6    19      0.58
100  5  2  4  3013.33384    1    19     u n v B                                 -6   3.5    22     -5.44
100  5  2  3  3023.30909    1    15     n                                      -28   7.9    20     -3.40
100  5  3  3  3092.95581    1    20     n v B                                  -36   6.3    22    -12.29
100  5  3  2  3093.64546    1    18     u n B                                   -3   4.6    20    -11.01
100  5  4  2  3198.90267    1    18     n B                                    -37  11.2    15    -21.63
100  5  4  1  3198.91680    1    16     n B                                    -32   8.2    16    -21.52
100  5  5  1  3333.71007    1    11     n B                                    -52   9.2    11    -30.22
100  5  5  0  3333.71044    2    11     n B                                     -7  12.5    13    -29.95
100  6  0  6  3024.89257    1    19     u n B                                  -10   3.4    20     -3.48
100  6  1  6  3027.30247    1    20     u n B                                  -16   3.5    24     -4.62
100  6  1  5  3080.22468    2    16     u n B                                   -9   3.5    20     -1.73
100  6  2  5  3102.96667    1    22     u n B                                   -6   3.2    27     -7.89
100  6  2  4  3120.98304    1    20     n B                                    -50   6.7    23     -4.61
100  6  3  4  3185.06713    1    21     u n B                                   -1   5.0    27    -14.53
100  6  3  3  3187.14200    2    23     u n                                      1   2.6    29    -17.33
100  6  4  3  3290.77259    1    15     n B                                    -41   8.1    19    -23.17
100  6  4  2  3290.79983    1    19     u n B                                    0   3.0    28    -13.77
100  6  5  2  3425.12046    2    11     n B                                    -37  15.1    13    -32.02
100  6  5  1  3425.12098    2     9     n B                                    -28  12.1    11    -32.07
100  6  6  1  3587.63617    2    10     n B                                    -30  10.5    13    -41.92
100  6  6  0  3587.63616    2    10     n B                                     -5  11.7    13    -41.93
100  7  0  7  3120.13849    2    14     u n                                     36   4.0    19     -7.30
100  7  1  7  3121.49694    1    16     u n B                                   -5   4.1    22     -8.13
100  7  1  6  3189.77961    1    16     u n B                                   -7   3.9    23     -4.89
100  7  2  6  3206.68039    2    18     u n B                                  -19   4.4    22    -10.82
100  7  2  5  3235.39024    2    18     u n y B                                 -9   4.4    22     -5.85
100  7  3  5  3292.44411    1    19     n y B                                  -46   6.3    23    -17.06
100  7  3  4  3297.22548    1    17     n y B                                  -30   6.3    20    -16.05
100  7  4  4  3398.13839    1    22     n y B                                  -50   6.3    23    -26.46
100  7  4  3  3398.39623    1    14     n y B                                  -49   7.2    18    -25.58
100  7  5  3  3531.87679    2    13     n                                      -30  12.8    17    -36.00
100  7  5  2  3531.88174    2    12     n                                      -62   9.7    17    -37.21
100  7  6  2  3693.86705    3     9     n                                      -59   9.2    15    -46.76
100  7  6  1  3693.86740    3     9     n                                      -21  11.3    15    -46.48
100  7  7  1  3883.07568    2     6     n                                      -26  14.0     9    -53.57
100  7  7  0  3883.07568    2     6     n                                       -3  12.9     9    -53.58
100  8  0  8  3227.66907    1    16     u n B                                  -27   3.8    22    -11.71
100  8  1  8  3228.40767    1    17     u n B                                   -9   3.3    24    -12.24
100  8  1  7  3312.39522    2    13     n B                                    -53   7.9    19     -8.82
100  8  2  7  3324.14100    2    18     u n B                                  -30   5.5    23    -14.35
100  8  2  6  3365.93198    2    16     n B                                    -34   7.4    21     -7.60
100  8  3  6  3414.88392    2    16     u n                                    -27   6.3    20    -19.92
100  8  3  5  3424.51956    2    18     n B                                     -2   8.3    21    -16.72
100  8  4  5  3521.01209    1    12     n                                      -21   7.9    19    -29.20
100  8  4  4  3521.77116    1    13     n                                      -26   7.8    16    -28.44
100  8  5  4  3654.01463    1    10     n                                        8   9.0    16    -40.39
100  8  5  3  3654.04111    1    11     n                                       -9   9.7    16    -40.43
100  8  6  3  3815.33473    4    11     n E                                    -10  11.5    17    -51.16
100  8  6  2  3815.33459    9    11     n E                                    -48  11.8    17    -51.77
100  8  7  2  4003.94229    2     8     n                                      -28  11.1    11    -60.41
100  8  7  1  4003.94259    4     9     n E                                     -5  10.5    12    -60.11
100  8  8  1  4218.80524    2     5     n                                      -49  20.3     7    -64.97
100  8  8  0  4218.80523    2     5     n                                       -7  17.5     7    -64.98
100  9  0  9  3347.53423    2    14     u n B                                    3   5.3    20    -16.47
100  9  1  9  3347.92555    1    15     u n B D                                 -5   4.6    19    -16.79
100  9  1  8  3447.36251    2    12     u n B                                   -5   5.0    19    -13.82
100  9  2  8  3455.02223    2    15     n B                                    -48   6.9    19    -18.37
100  9  2  7  3511.84252    2    10     n v                                    -46  10.3    17     -9.69
100  9  3  7  3552.10823    2    12     n                                      -22   8.4    16    -22.84
100  9  3  6  3569.23254    2    13     n v                                     41   8.9    19    -16.58
100  9  4  6  3659.36979    1    14     n                                      -23   7.1    21    -32.50
100  9  4  5  3661.26375    1    10     n                                      -39   9.2    20    -30.58
100  9  5  5  3791.57775    1    10     n                                       10   8.5    17    -44.55
100  9  5  4  3791.66865    2     8     n                                       27   9.3    13    -44.57
100  9  6  4  3952.05785    2     6     n                                      -88  14.1    12    -57.04
100  9  6  3  3952.06023    2     6     n                                       41  12.9    12    -56.98
100  9  7  3  4139.93711    4     6     n E                                    -39  12.2    12    -66.96
100  9  7  2  4139.93708    3     6     n E                                    -27  10.6    12    -67.03
100  9  8  2  4354.09374    8     4     n E                                    -65  18.1     9    -73.95
100  9  8  1  4354.09383    2     4     n                                      -20  18.0     9    -73.85
100  9  9  1  4593.57786   10     2     n                                     -146  22.1     8    -77.84
100  9  9  0  4593.57786   10     2     n                                     -140  22.1     8    -77.84
100 10  0 10  3479.76651    2    10     n B D                                  -50   9.3    15    -21.71
100 10  1 10  3479.96999    2    11     n B                                    -32   8.0    18    -21.90
100 10  1  9  3594.29580    2    10     n                                      -16   8.0    18    -19.11
100 10  2  9  3599.02636    2    10     n                                      -35   9.2    19    -22.77
100 10  2  8  3672.22102    2    11     n                                      -46   9.2    18    -12.61
100 10  3  8  3703.78003    2    13     n                                       16   7.6    20    -25.75
100 10  3  7  3731.21495    4     9     n                                      -48  10.1    16    -17.91
100 10  4  7  3813.12092    2    11     n                                       20   8.9    19    -35.29
100 10  4  6  3817.27468    3     8     n                                      -61  10.4    13    -32.49
100 10  5  6  3944.59711    2     5     n                                      -22  14.3    12    -48.73
100 10  5  5  3944.86259    2     6     n                                       -4  10.6    15    -48.18
100 10  6  5  4104.05920    2     4     n                                      -35  15.2     9    -62.49
100 10  6  4  4104.06817    2     4     n                                       18  22.8     7    -62.58
100 10  7  4  4291.06164    2     5     n                                      -10  12.9    12    -74.45
100 10  7  3  4291.06134    2     5     n                                       -7  14.5    14    -74.94
100 10  8  3  4504.39820    6     3     n                                      113  27.1     9    -81.75
100 10  8  2  4504.39818    4     3     n                                      216  18.5     9    -81.77
100 10  9  2  4743.04436    6     2     n                                      -43  16.6    10    -88.08
100 10  9  1  4743.04436    6     2     n                                      -46  16.6    10    -88.08
100 10 10  1  5006.16299    5     1     n                                       -3  23.0     7    -85.67
100 10 10  0  5006.16299    5     1     n                                      -18  22.9     7    -85.66
100 11  0 11  3624.37551    8    10     u n                                    -19   7.1    20    -27.36
100 11  1 11  3624.48030    3     8     n                                       -3   8.7    16    -27.04
100 11  1 10  3753.09995    2     5     n                                       -2  11.8    13    -25.13
100 11  2 10  3755.89901    2     7     n                                       -1   9.7    13    -27.64
100 11  2  9  3846.08391    2    11     n                                       -9   9.2    19    -16.78
100 11  3  9  3869.52510    2    10     n                                        3   9.3    16    -29.75
100 11  3  8  3909.94984    4     9     n                                       38  11.6    16    -17.32
100 11  4  8  3982.09339    2     7     n                                       39  12.2    15    -38.53
100 11  4  7  3990.24970    2     7     n                                       -8  10.5    12    -31.54
100 11  5  7  4113.08203    2     4     n                                      -14  13.5     9    -53.38
100 11  5  6  4113.76233    2     5     n v                                    -25  11.1    12    -52.59
100 11  6  6  4271.35786    2     3     n                                      -25  14.6     6    -67.93
100 11  6  5  4271.38748    2     4     n                                       60  15.7    10    -68.34
100 11  7  5  4457.31819    2     3     n                                      -49  19.1    12    -81.72
100 11  7  4  4457.31782    2     3     n                                       21  22.9    12    -82.88
100 11  8  4  4669.70407    2     2     n                                       11  18.3     9    -92.34
100 11  8  3  4669.70401    2     2     n                                       38  20.8     9    -92.41
100 12  0 12  3781.35254    4     9     n v                                    -35  10.6    13    -33.26
100 12  1 12  3781.40557    3     8     n v                                     -1   9.2    14    -33.28
100 12  1 11  3923.83184    6     7     n v                                    -43  12.0    14    -31.65
100 12  2 11  3925.43494    2     7     n v                                    -18  10.2    15    -33.36
100 12  2 10  4032.49447    6     4     n v                                    -30  11.7    12    -22.61
100 12  3 10  4048.95888    2     5     n v                                    -23  11.2    15    -34.93
100 12  3  9  4104.65194    2     4     n                                     -253  21.1    13    -21.30
100 12  4  9  4166.03519    6     2     n                                       -1  17.2    11    -42.02
100 12  4  8  4180.71980    6     4     n                                       14  18.9    12    -34.86
100 12  5  8  4297.00755    2     5     n                                      -14  12.6    11    -56.50
100 12  5  7  4298.57738    2     4     n                                      -23  14.7    11    -55.45
100 12  6  7  4453.96863    2     4     n                                       -7  12.8    13    -73.78
100 12  6  6  4454.05546    2     4     n                                      -95  16.0    10    -74.28
100 12  7  6  4638.70711    2     2     n                                        0  17.6     9    -87.46
100 12  7  5  4638.70760    2     2     n                                       68  24.0    11    -89.90
100 12  8  5  4850.00072    2     2     n                                        4  16.4    11   -102.63
100 12  8  4  4850.00024    6     2     n                                      -44  17.4    11   -103.19
100 13  0 13  3950.67581    6     6     n v                                    -23  11.5    11    -39.64
100 13  1 13  3950.70299    2     6     n v                                    -59  17.9    10    -39.21
100 13  1 12  4106.57914    2     4     n                                      -96  15.3     8    -39.53
100 13  2 12  4107.47616    6     7     n v                                    -14  11.4    13    -39.60
100 13  2 11  4230.74535    2     3     n                                      -17  17.0    10    -29.42
100 13  3 11  4241.71122    2     4     n                                      -50  15.6    10    -39.77
100 13  3 10  4314.39386    2     2     n                                       -7  17.4     6    -19.92
100 13  4 10  4364.62230    6     3     n                                      -18  15.4    12    -45.82
100 13  4  9  4388.48142    2     3     n                                      -21  14.2     8    -33.31
100 13  5  9  4496.29090    2     3     n                                      -22  14.4     8    -60.67
100 13  5  8  4499.60116    6     2     n                                      -32  17.8     7    -57.00
100 13  6  8  4651.90057    4     3     n                                      393  34.5    10    -76.93
100 13  6  7  4652.12701    2     3     n                                      -33  14.2     8    -78.56
100 14  0 14  4132.31561    6     2     n                                      -60  18.2    10    -46.15
100 14  1 14  4132.32756    2     2     n                                        7  18.8     4    -47.62
100 14  1 13  4301.41075    6     4     n v                                    -17  11.8    10    -45.98
100 14  2 13  4301.90272    2     5     n                                       36  11.9    15    -46.30
100 14  2 12  4440.46741    6     2     n                                       41  28.9     8    -37.35
100 14  3 12  4447.44311    6     3     n                                       18  17.2    12    -44.73
100 14  3 11  4538.12950    6     2     n                                      -10  17.1     7    -22.70
100 14  4 11  4577.47652    6     2     n                                      -18  16.9     9    -50.14
100 14  4 10  4613.44699    6     3     n                                      -75  17.6     9    -30.45
100 14  5 10  4710.78620    6     2     n                                      -79  20.0     8    -64.16
100 14  5  9  4717.21145   10     2     n                                        0  23.3     7    -57.25
100 15  0 15  4326.23641   10     2     n                                       29  23.9     8    -52.32
100 15  1 15  4326.23937    6     2     n                                      -14  25.7     3    -56.09
100 15  1 14  4508.35599    6     3     n                                      -35  16.7    10    -53.28
100 15  2 13  4661.58634    6     2     n                                       -6  20.7     8    -45.31
100 15  3 13  4665.86260    6     2     n                                       36  22.9    12    -49.90
100 16  0 16  4532.39425   10     2     n                                      -19  18.0     6    -61.20
100 16  1 16  4532.39644    6     2     n                                      -24  18.6     4    -62.37
100 16  1 15  4727.41734    6     2     n                                       -2  19.9     6    -61.36
100 16  2 15  4727.55901    6     2     n                                      -25  18.5     9    -62.38
100 17  0 17  4750.74591   10     2     n                                      -52  21.4     8    -72.71
100 17  1 17  4750.74920   10     2     n                                       93  34.0     6    -71.12
100 18  0 18  4981.24961    7     2     n                                      -83  26.9     9    -81.08
100 18  1 18  4981.25102    5     2     n                                     -146  28.1     6    -80.68
020  0  0  0  2782.01144    2     5     u n v                                   26   3.6     8     -7.63
020  1  0  1  2797.60929    2    14     u n v B                                  2   2.6    21     -8.21
020  1  1  1  2816.21371    2    12     u n v                                   19   2.6    20     -6.32
020  1  1  0  2819.29098    2    10     u n v                                   23   3.6    16     -6.47
020  2  0  2  2828.44493    2    13     u n v                                   24   2.8    23     -8.56
020  2  1  2  2844.32751    1    23     u n v B                                 12   1.9    33     -6.81
020  2  1  1  2853.55203    2    18     u n v                                   14   2.3    28     -7.34
020  2  2  1  2909.05140    9    15     u n v E                                 27   2.5    24     -2.07
020  2  2  0  2909.39992    3    13     u n v E                                 18   3.8    22     -2.15
020  3  0  3  2873.83255    1    18     u n v B                                 -3   2.7    27     -9.38
020  3  1  3  2886.28012    2    21     u n v                                   18   2.2    32     -7.44
020  3  1  2  2904.68231    2    18     u n v                                   17   2.1    31     -8.50
020  3  2  2  2955.80644    2    21     u n v E                                 16   2.5    34     -3.83
020  3  2  1  2957.51432    2    21     u n v E                                 10   2.3    33     -3.97
020  3  3  1  3054.93366    3    15     u n v E                                 14   3.2    22      3.61
020  3  3  0  3054.95842   15    11     u n v E                                  9   6.2    21      3.58
020  4  0  4  2932.90030    2    19     u n v                                   22   2.4    34     -9.76
020  4  1  4  2941.83479    2    19     u n v                                   12   2.2    34     -7.45
020  4  1  3  2972.33549    2    19     u n v                                   16   2.1    34     -9.94
020  4  2  3  3017.84124    2    22     u n v                                   17   2.3    35     -5.50
020  4  2  2  3022.76605    2    24     u n v                                   11   2.1    41     -6.09
020  4  3  2  3117.81039    2    22     u n v E                                 18   2.2    31      1.43
020  4  3  1  3117.98176    2    26     u n v E                                 18   2.3    31      1.37
020  4  4  1  3253.00636    3    13     u n v                                  110   4.8    23     11.65
020  4  4  0  3253.00653    3    14     u n v E                                 90   6.0    20     10.36
020  5  0  5  3004.83617    2    17     u n v                                   16   2.4    32    -10.45
020  5  1  5  3010.76706    2    22     u n v                                    8   2.1    41     -9.21
020  5  1  4  3055.99864    2    18     u n v                                   16   2.2    35    -11.52
020  5  2  4  3094.90664    2    25     u n v                                   10   1.8    43     -7.98
020  5  2  3  3105.66423    2    23     u n v                                    9   2.0    37     -8.68
020  5  3  3  3196.51502    2    21     u n v                                   10   2.3    36     -0.99
020  5  3  2  3197.18621    2    20     u n v                                   12   2.3    33     -1.02
020  5  4  2  3331.42840    2    19     u n v E                                 18   2.3    30      7.08
020  5  4  1  3331.44130    2    17     u n v E                                 12   2.4    28      6.99
020  5  5  1  3500.86788   16    10     n v E                                  -34   8.8    15     18.12
020  5  5  0  3500.86792   17     9     u n v E                                 18   5.3    15     18.09
020  6  0  6  3089.12563    2    15     u n v                                    9   2.7    30    -11.23
020  6  1  6  3092.81076    2    20     u n v                                   19   2.2    36    -10.15
020  6  1  5  3154.96505    2    21     u n v                                   12   2.2    35    -13.07
020  6  2  5  3186.62629    2    23     u n v                                    1   2.3    41     -5.23
020  6  2  4  3206.33616    2    17     u n v                                    5   3.1    30    -11.55
020  6  3  4  3291.07182    2    21     u n v                                   10   2.3    39    -14.41
020  6  3  3  3292.97610    3    17     u n v E                                  7   2.2    31     -5.74
020  6  4  3  3425.68486    2    17     u n v                                   -1   2.5    31      1.49
020  6  4  2  3425.74876    2    12     u n v                                   21   6.6    26      1.93
020  6  5  2  3594.66843   10     9     u n E                                   -1   4.5    17     13.40
020  6  5  1  3594.66889    4     9     n E                                     48   4.4    19     13.00
020  6  6  1  3795.88002   17     9     u n E                                   14   3.9    18     27.01
020  6  6  0  3795.87996   17     9     u n E                                   -3   4.1    18     26.95
020  7  0  7  3185.57918    2    13     u n v                                    5   3.6    23    -12.06
020  7  1  7  3187.75969    2    17     u n v                                    7   2.3    28    -11.41
020  7  1  6  3268.34556    2    19     u n v                                   11   2.3    30    -14.52
020  7  2  6  3292.82947    2    20     u n v                                   17   2.1    38    -10.10
020  7  2  5  3324.49048    2    17     u n v                                    7   2.1    33    -14.57
020  7  3  5  3401.21807    2    22     u n v E                                 12   2.2    37     -8.72
020  7  3  4  3405.84760    2    22     u n v                                    3   2.0    39     -9.25
020  7  4  4  3535.81769    3    16     u n v E                                  0   3.1    27     -1.87
020  7  4  3  3536.04668    3    15     u n v E                                  3   2.6    28     -1.92
020  7  5  3  3704.19598    3     7     u n                                     -3   9.3    16      7.84
020  7  5  2  3704.20068    6     8     u n                                     50   9.6    18      7.51
020  7  6  2  3904.89895    3    10     u n E                                    1   4.2    20     20.23
020  7  6  1  3904.89860    8    10     u n E                                  -12   3.8    19     19.84
020  7  7  1  4135.47858    6     3     n                                       79   6.0    12     38.40
020  7  7  0  4135.47800    6     3     u n                                     10   6.0    12     37.82
020  8  0  8  3294.19673    2    15     u n v                                    3   2.3    27    -13.16
020  8  1  8  3295.44321    2    15     u n v                                   10   3.0    30    -12.68
020  8  1  7  3395.16815    2    17     u n v                                    9   2.5    25    -15.73
020  8  2  7  3413.01240    2    16     u n v                                   10   2.6    33    -12.57
020  8  2  6  3459.53430    2    16     u n v                                    6   2.8    28    -17.32
020  8  3  6  3526.89350    2    12     u n v                                    5   2.5    27    -12.00
020  8  3  5  3536.35420    3    17     u n E                                    0   2.4    28    -13.58
020  8  4  5  3661.85948    2    13     u n                                      3   2.6    24     -6.68
020  8  4  4  3662.52519    3    13     u n E                                    7   3.1    25     -6.82
020  8  5  4  3829.48611    6     8     u n E                                   13   3.9    21      1.27
020  8  5  3  3829.50754    7     9     u n E                                    3   3.4    22      1.37
020  8  6  3  4029.53227    3     6     u n                                    -10   5.8    18     12.64
020  8  6  2  4029.53248    2     6     n                                       38   5.1    16     12.50
020  8  7  2  4259.52053    5     3     u n                                     28   5.6    15     28.31
020  8  7  1  4259.52160    6     3     n                                      136   5.5    15     29.36
020  8  8  1  4517.27756   10     1     n                                      -45  21.7    10     48.70
020  8  8  0  4517.27756   10     1     n                                      -42  21.7    10     48.70
020  9  0  9  3415.03604    2    13     u n                                      5   2.8    29    -14.38
020  9  1  9  3415.73151    3    12     u n                                      8   2.8    27    -14.22
020  9  1  8  3534.57036    6     8     u n                                     14   4.7    21    -16.60
020  9  2  8  3546.85284    2    12     u n v                                   -7   2.9    32    -15.04
020  9  2  7  3610.68153    2    15     u n v                                   11   2.6    26    -19.87
020  9  3  7  3667.77642    2    11     u n                                     -3   3.6    26    -15.99
020  9  3  6  3684.86805    2    11     u n                                     12   3.1    24    -17.75
020  9  4  6  3803.79036    3    12     u n E                                   14   2.7    26    -11.79
020  9  4  5  3805.44969    2     5     n                                      -39  13.0    19    -11.33
020  9  5  5  3970.57184    4     5     n E                                    -95  18.1    17     -6.02
020  9  5  4  3970.64508    6     7     u n                                      7   4.1    22     -5.37
020  9  6  4  4169.79086    2     4     n                                      -40   5.6    14      4.61
020  9  6  3  4169.79158    6     4     u n                                      7   6.1    15      3.61
020  9  7  3  4399.06135    6     3     n                                       -2   6.1    16     18.11
020  9  7  2  4399.06137    4     3     u n                                      0   5.5    16     18.10
020 10  0 10  3548.14808    2    11     u n                                      7   3.0    28    -15.76
020 10  1 10  3548.52981    4     9     u n v                                    7   3.7    17    -15.66
020 10  1  9  3685.98163    2    14     u n v                                    1   2.8    28    -18.51
020 10  2  9  3694.01915    2    11     u n v                                  -19   4.4    24    -17.55
020 10  2  8  3777.00280    4     9     u n                                      4   3.0    23    -22.26
020 10  3  8  3823.52269    2    14     u n v                                    1   2.5    27    -19.40
020 10  3  7  3851.39827    6     6     u                                        6   3.4    16    -22.15
020 10  4  7  3961.52855    2     6     u n                                     12   4.3    20    -16.94
020 10  4  6  3965.18322    6     4     u n                                     21   5.3    17    -17.86
020 10  5  6  4127.47744    2     3     n                                      -32  15.6    18    -12.65
020 10  5  5  4127.68805    6     4     u n                                     -3   4.6    15    -12.52
020 10  6  5  4325.68449    2     1     n                                       11  22.3    10     -2.42
020 10  6  4  4325.68713   10     1     n                                      -25  21.6    10     -6.46
020 10  7  4  4554.09483   10     1     n                                      263  31.4    13     10.73
020 10  7  3  4554.09485   10     1     n                                      272  30.6    13     10.63
020 11  0 11  3693.56029    6     7     u n                                      5   4.0    19    -17.55
020 11  1 11  3693.76736    8    10     u n                                      3   3.1    22    -17.63
020 11  1 10  3849.17162    6     7     u n                                     19   4.9    17    -20.15
020 11  2 10  3854.22109    6     6     u n                                      9   3.8    16    -19.58
020 11  2  9  3957.46409    7     9     u n                                      0   3.4    18    -24.03
020 11  3  9  3993.75576    6     8     u n                                      3   3.3    18    -24.33
020 11  3  8  4035.53768    6     7     u n                                      1   3.6    16    -25.82
020 11  4  8  4134.91444    6     5     u n                                      5   4.3    19    -22.38
020 11  4  7  4142.17492    2     2     n                                       16  21.0    15    -23.48
020 12  0 12  3851.27896    3     8     u n v                                   -9   3.3    22    -19.60
020 12  1 12  3851.39058    6     8     u n                                      0   3.6    19    -19.64
020 12  1 11  4024.14198    6     5     u n                                      3   4.3    16    -22.45
020 12  2 11  4027.21819    7     9     u n                                      3   3.6    23    -22.14
020 12  2 10  4151.01627   10     5     u n                                    -13   5.7    15    -25.97
020 12  3 10  4177.91188    6     7     u n                                     12   4.1    20    -21.90
020 12  3  9  4236.55202    4     4     u n                                     -6   4.3    16    -28.92
020 13  0 13  4021.29446    3     6     u n                                      1   8.9    19    -22.00
020 13  1 13  4021.35359    4     4     u n                                    -23  11.1    14    -22.84
020 13  1 12  4210.99098    4     5     u n                                     15   5.5    17    -24.75
020 13  2 12  4212.82416    4     4     u n                                      9   6.4    15    -24.25
020 13  2 11  4356.75456    4     4     u n                                      7   4.2    15    -27.98
020 13  3 11  4375.88105    4     2     u n                                      8   5.4    15    -27.38
020 14  0 14  4203.58866    6     5     n                                      -66  16.9    15    -22.68
020 14  1 14  4203.61702    6     3     n                                     -109  22.0    12    -26.53
020 14  1 13  4409.82170    6     4     u n                                     -2   5.2    15    -26.98
020 14  2 13  4410.89597    4     3     u n                                      0   5.7    17    -27.75
020 15  0 15  4398.13185   10     1     n                                       21  28.1    12    -23.98
020 15  1 15  4398.14372   10     1     n                                      -78  24.5    10    -29.57
020 15  1 14  4620.70661    6     2     n                                       64  19.7    13    -30.85
020 15  2 14  4621.32896   10     1     n                                      -12  20.2    15    -32.76
020 16  0 16  4604.88920   10     1     n                                       -5  24.2    10    -28.46
020 16  1 16  4604.89505   10     1     n                                        0  23.7     7    -32.71
020 17  0 17  4823.83351   10     1     n                                       42  29.1     9    -27.48
020 17  1 17  4823.83643   10     1     n                                      -54  26.6     4    -40.31
001  0  0  0  3707.46675    3     2     o                                        1  17.7     2     -4.21
001  1  0  1  3722.88574    2     2     o                                       -4  17.5     4     -5.36
001  1  1  1  3736.16011    2     5     o                                       -2  11.0     7     -3.29
001  1  1  0  3738.91595    3     3     o                                        0  14.5     3     -3.66
001  2  0  2  3753.33041    2     5     o                                      -16  12.4     7     -7.34
001  2  1  2  3764.23283    2     5     o                                       -1  11.2     6     -4.93
001  2  1  1  3772.49409    2     4     o                                        1  12.4     6     -6.23
001  2  2  1  3812.17315    2     4     o                                        0  12.2     6      0.89
001  2  2  0  3812.55778    2     5     o                                       -2  11.2     7      0.84
001  3  0  3  3798.06434    2     6     o                                       -8  10.0     9    -10.18
001  3  1  3  3806.10451    2     7     o                                      -14   9.9    10     -7.59
001  3  1  2  3822.57521    2     4     o                                       -3  12.4     6     -9.91
001  3  2  2  3858.37164    2     7     o C                                     -4  10.3     7     -2.44
001  3  2  1  3860.24338    2     7     o                                       -5   9.7     7     -3.31
001  3  3  1  3931.13931    3     3     o C                                     39  20.1     3      8.36
001  3  3  0  3931.17304    2     4     o                                      -18  13.0     5      8.24
001  4  0  4  3856.20645    2     8     o C                                    -39   9.8     8    -13.17
001  4  1  4  3861.53708    2     4     o                                       -5  12.4     8    -10.74
001  4  1  3  3888.77057    2     8     o C                                      0   9.5    12    -14.65
001  4  2  3  3919.63846    2     8     o C                                    -18   9.5     9     -6.70
001  4  2  2  3924.95275    2     9     o C                                     10   9.5    12     -8.79
001  4  3  2  3993.32277    2     6     o C                                    -20  11.2     6      3.48
001  4  3  1  3993.55616    2     7     o                                       -9  10.6     9      3.23
001  4  4  1  4093.34713    2     4     o C                                    -64  17.2     4     18.94
001  4  4  0  4093.34963    2     5     o C                                    -74  14.3     8     18.99
001  5  0  5  3927.05619    1    10     o C                                    -12   9.0    10    -16.52
001  5  1  5  3930.27809    2     7     o C                                    -38  10.9     9    -14.74
001  5  1  4  3970.49365    2     8     o C                                    -10   9.4    10    -19.90
001  5  2  4  3995.69826    1    10     o C                                    -20   9.1    12    -11.78
001  5  2  3  4007.06046    2     7     o                                      -12   9.6    10    -15.97
001  5  3  3  4071.15223    1    12     o C                                    -22   8.2    14     -2.59
001  5  3  2  4072.06169    2     9     o C                                    -21   9.4    12     -3.21
001  5  4  2  4170.92864    2     6     o                                       -3  10.9     8     12.67
001  5  4  1  4170.95041    2     5     o                                       -8  12.2     7     12.56
001  5  5  1  4298.01420    2     5     o C                                    -46  12.5     8     32.30
001  5  5  0  4298.01436    2     5     o C                                    -15  13.1     8     32.30
001  6  0  6  4010.28256    1    10     o C                                    -12   8.8    14    -20.35
001  6  1  6  4012.09695    2     8     o C                                    -36  10.4    10    -19.14
001  6  1  5  4066.93682    2     9     o C                                    -30   8.9    13    -25.46
001  6  2  5  4086.22383    2     9     o C                                    -16   9.5    12    -17.55
001  6  2  4  4106.47784    2     4     o C                                     -7  14.4     4    -23.85
001  6  3  4  4164.56341    2     9     o C                                    -25   9.0    11     -9.70
001  6  3  3  4167.17062    2     7     o C                                    -39  10.4    10    -11.44
001  6  4  3  4264.19859    2     7     o                                      -18   9.6    12      4.92
001  6  4  2  4264.30581    2     6     o                                      -18  10.5    12      4.71
001  6  5  2  4390.82433    2     7     o                                      -26  10.3    10     24.85
001  6  5  1  4390.82483    3     8     o                                      -26  10.3    11     23.60
001  6  6  1  4544.07863    2     4     o                                      -29  13.1    10     48.57
001  6  6  0  4544.07862    2     4     o                                      -22  13.0    10     48.54
001  7  0  7  4105.83284    2     7     o C                                     -3  11.5     8    -24.89
001  7  1  7  4106.80458    2     5     o C                                     -7  12.4     6    -24.13
001  7  1  6  4177.13351    2     8     o C                                    -21   9.6    10    -30.87
001  7  2  6  4190.85506    1    10     o C                                     -9   8.8    12    -23.86
001  7  2  5  4222.72033    2     7     o C                                     -7  10.4     9    -32.43
001  7  3  5  4273.39596    2     8     o C                                    -21   9.7    10    -17.68
001  7  3  4  4279.45965    2     4     o                                       -7  12.7     7    -21.34
001  7  4  4  4373.20906    2     7     o C                                    -46  10.8     9     -4.19
001  7  4  3  4373.59191    2     6     o C                                    -40  11.9    12     -4.56
001  7  5  3  4499.23190    2     6     o C                                    -72  16.8     9     14.68
001  7  5  2  4499.24213    2     7     o C                                    -49  13.1    12     14.57
001  7  6  2  4651.97846    2     3     o                                      -46  14.9    10     38.32
001  7  6  1  4651.97891    2     3     o                                      -21  14.7    11     38.63
001  7  7  1  4830.36695    2     4     o                                      -22  13.1     8     67.29
001  7  7  0  4830.36695    2     4     o                                      -19  12.9     8     67.30
001  8  0  8  4213.75663    2     5     o C                                    -27  13.2     7    -30.13
001  8  1  8  4214.25912    2     6     o C                                    -43  11.4     9    -29.74
001  8  1  7  4300.15832    2     6     o C                                    -17  11.4     8    -36.19
001  8  2  7  4309.22427    2     6     o                                      -14  10.2    10    -30.60
001  8  2  6  4355.05431    2     5     o                                      -15  11.2     7    -41.19
001  8  3  6  4397.39345    2     5     o                                      -14  12.6     9    -26.25
001  8  3  5  4409.39701    2     7     o C                                    -21  10.6    10    -32.73
001  8  4  5  4497.97284    3     2     o                                      -18  17.8     7    -13.83
001  8  4  4  4499.07627    2     7     o                                      -20   9.7    12    -15.09
001  8  5  4  4623.29025    2     6     o C                                    -36  11.9    11      3.92
001  8  5  3  4623.33405    2     6     o C                                    -47  12.0    12      3.86
001  8  6  3  4775.37287    2     6     o                                      -25  10.5    13     27.37
001  8  6  2  4775.37303    2     6     o                                      -26  10.5    15     26.60
001  8  7  2  4953.19492    2     3     o                                      -32  14.5     9     55.27
001  8  7  1  4953.19492    2     3     o                                      -34  14.6     9     55.27
001  8  8  1  5155.65168    6     2     o                                      -38  17.5     7     88.18
001  8  8  0  5155.65168    6     2     o                                      -35  17.8     7     88.17
001  9  0  9  4334.10553    2     3     o                                      -12  14.7     6    -36.19
001  9  1  9  4334.35905    2     4     o                                      -24  12.5     9    -35.95
001  9  1  8  4435.37915    2     4     o C                                    -21  14.3     7    -41.67
001  9  2  8  4440.98413    4     9     o C                                    -48   9.2    14    -37.62
001  9  2  7  4502.56867    2     5     o                                      -13  11.2    11    -49.82
001  9  3  7  4536.21827    2     4     o                                        0  13.1     9    -35.39
001  9  3  6  4557.08305    2     6     o                                      -18  10.3     9    -45.08
001  9  4  6  4638.43497    2     6     o C                                    -86  13.7    10    -25.12
001  9  4  5  4641.14585    2     5     o                                      -32  11.8    10    -27.38
001  9  5  5  4763.04518    2     2     o                                      -36  19.1     8     -7.87
001  9  5  4  4763.19383    2     4     o                                      -17  13.3    11     -8.35
001  9  6  4  4914.28801    2     5     o                                      -76  16.7     8     14.77
001  9  6  3  4914.29189    2     5     o                                      -15  15.3    12     13.61
001  9  7  3  5091.40944    6     2     o                                      -45  17.5     9     41.19
001  9  7  2  5091.40942    6     2     o                                      -39  17.6     9     41.11
001  9  8  2  5293.21357   10     1     o                                      -10  22.0     8     73.22
001  9  8  1  5293.21358   10     1     o                                      -12  21.9     8     73.22
001 10  0 10  4466.90619    2     6     o C                                    -31  11.3    10    -42.75
001 10  1 10  4467.03186    2     6     o C                                    -46  11.5     7    -42.62
001 10  1  9  4582.54588    2     6     o C                                    -24  11.2     9    -47.82
001 10  2  9  4585.83037    2     4     o                                      -23  12.7     8    -45.31
001 10  2  8  4664.21526    2     2     o                                      -18  17.3     6    -57.91
001 10  3  8  4689.47706    2     7     o                                      -18  10.1    14    -44.71
001 10  3  7  4722.14635    2     4     o                                       -3  13.1     8    -57.63
001 10  4  7  4794.45686    2     5     o                                      -21  11.3    12    -36.47
001 10  4  6  4800.29610    1     3     o                                      -12  15.3     8    -40.99
001 10  5  6  4918.52769    2     3     o                                      -14  14.8     9    -20.61
001 10  5  5  4918.95585    2     5     o                                      -41  11.9    13    -21.36
001 10  6  5  5068.75282    2     3     o                                      -57  20.3     4      0.03
001 10  6  4  5068.77602    2     2     o                                      942  32.8     9      7.88
001 10  7  4  5245.01926    2     4     o                                      -11  13.1    15     26.82
001 10  7  3  5245.01884    2     4     o                                      -42  14.4    14     26.05
001 11  0 11  4612.16057    2     4     o                                      -22  12.6     8    -50.35
001 11  1 11  4612.22215    6     3     o                                        0  16.2     8    -50.21
001 11  1 10  4741.66768    2     3     o                                        4  22.9    10    -54.58
001 11  2 10  4743.51654    2     2     o                                      -46  17.7     9    -52.90
001 11  2  9  4838.91645    2     2     o                                      -28  17.9     9    -65.15
001 11  3  9  4856.74950    2     3     o C                                    -25  17.2    10    -54.44
001 11  3  8  4903.84337   10     2     o                                      -36  21.7     9    -70.05
001 11  4  8  4965.80249    2     2     o                                      -47  18.5     8    -48.53
001 11  4  7  4977.01781    2     2     o                                      -32  17.5     7    -56.45
001 11  5  7  5089.73152    2     3     o                                      -15  14.8    12    -34.02
001 11  6  6  5238.79072   10     1     o                                      -21  23.3     7    -15.14
001 11  6  5  5238.84427   10     1     o                                      -34  25.4     8    -15.15
001 12  0 12  4769.85852   10     1     o                                      -78  24.7     6    -54.85
001 12  1 11  4912.84183    2     3     o                                      -23  15.1     8    -62.61
001 12  2 11  4913.85292    2     2     o                                      -23  17.2     7    -61.33
001 12  2 10  5025.77071    2     2     o                                      -18  16.8     9    -72.29
001 12  3 10  5037.61986    2     2     o                                      -37  17.1     9    -64.39
001 12  4  9  5152.14842    2     2     o                                      -20  18.8     7    -59.95
001 12  4  8  5171.58343    6     2     o                                      -35  19.7     9    -72.47
001 12  5  8  5276.59951   10     1     o                                      -47  22.2     9    -49.52
001 13  1 12  5096.15643    6     2     o                                      -24  16.3    11    -70.61
001 13  2 12  5096.69608    2     3     o                                      -31  15.0    11    -70.16
001 13  2 11  5224.24185    2     2     o                                      -26  17.4     6    -79.78
001 13  3 10  5313.11845    2     1     o                                       -7  24.3     6    -92.30
001 13  4 10  5353.09538   10     1     o                                      -48  23.4     9    -74.13
001 14  4 11  5568.20767   10     1     o                                      -68  26.2     7    -86.60
--------------------------------------------------------------------------------------------------------
