# Supplementary material for: The Far-Infrared Absorption Spectrum of HD16O: Experimental Line Positions, Accurate Empirical Energy Levels, and a Recommended Line List
Source: Molecules. 2024 Nov 21;29(23):5508. doi: 10.3390/molecules29235508 (PMC11643698; doi:10.3390/molecules29235508)
Supplement: Supplementary file 1 [file molecules-29-05508-s001.zip › SM0-4/SM4 - 162 recommended line list.txt]

18.10.2024 

Supplementary Material (SM4) to 
"The far infrared absorption spectrum of HD16O: experimental line positions, empirical energy levels and recommended line lists" 
by S.N. Mikhailenko, E.V. Karlovets, A.O. Koroleva, and A. Campargue 

HD16O recommended line list for five lowest states (000), (010), (100), (020), and (001) 

s             -   position source: v - variational position 
                                   i - at lest one of the energies (upper or lower) is IUPAC-TG value 
                                   blank - both energies (upper and lower) are the values from this study 
Position      -   line position, cm-1 
Intensity     -   variational (SP) line intensity for 100% abundance of HD16O, cm/molecule 
E_low         -   term value of the lower state 
Upper state   -   vibration (V1V2V3) and rotation (JKaKc) numbers of the upper state 
Lower state   -   vibration (V1V2V3) and rotation (JKaKc) numbers of the lower state 


s   Position   Intensity    E_low      Upper state    Lower state
-  ----------  ---------  ----------   ------------   ------------
      0.02751  8.027E-27   233.02367   000  3  3  0   000  3  3  1
      0.07987  1.136E-26   573.89053   000  6  4  2   000  6  4  3
      0.10156  1.464E-27  1082.78471   000  9  5  4   000  9  5  5
      0.19023  2.106E-25   295.48717   000  4  3  1   000  4  3  2
      0.28612  6.956E-26   683.32371   000  7  4  3   000  7  4  4
      0.29477  4.777E-27  1238.79410   000 10  5  5   000 10  5  6
      0.34285  1.421E-24   108.92624   000  2  2  0   000  2  2  1
      0.35216  1.371E-27  1520.69010   010  2  2  0   010  2  2  1
      0.38755  2.414E-27   403.16136   000  6  2  4   000  7  0  7
      0.63958  1.315E-27  1716.69583   010  4  3  2   010  5  2  3
      0.68248  2.045E-24   156.38221   000  3  2  1   000  4  1  4
      0.72784  1.401E-27  1795.78798   010  5  3  2   010  5  3  3
      0.74410  1.702E-24   373.66574   000  5  3  2   000  5  3  3
      0.75323  1.112E-26  1410.56638   000 11  5  6   000 11  5  7
      0.83007  2.592E-25   808.56286   000  8  4  4   000  8  4  5
      0.89663  7.270E-25   403.54891   000  7  1  7   000  6  2  4
      0.93039  2.746E-27  1796.51582   010  6  2  5   010  5  3  2
      0.95627  4.909E-27  1756.38442   000 11  7  5   000 12  6  6
      1.05641  6.024E-27  1756.28519   000 11  7  4   000 12  6  7
      1.53115  1.951E-26  1405.12525   000 13  2 12   000 12  3  9
      1.67571  1.810E-23   155.38898   000  3  2  1   000  3  2  2
      1.72371  1.743E-26  1567.30041   010  3  2  1   010  3  2  2
      1.73179  1.919E-26  1598.06770   000 12  5  7   000 12  5  8
      2.04095  1.260E-23   293.63645   000  4  3  1   000  5  2  4
      2.05824  6.498E-25   949.57709   000  9  4  5   000  9  4  6
      2.10664  5.754E-27  1889.97623   010  6  3  3   010  6  3  4
      2.14907  7.036E-24   467.51438   000  6  3  3   000  6  3  4
      2.23998  2.930E-26  1520.69010   010  3  1  2   010  2  2  1
      2.31996  1.836E-25   303.99473   000  6  0  6   000  5  2  3
      2.68780  5.727E-23    29.80858   000  1  1  0   000  1  1  1
      2.89988  6.261E-26  1435.30016   010  1  1  0   010  1  1  1
      2.93413  1.022E-23   573.97040   000  7  3  5   000  6  4  2
      3.59554  4.885E-26  1630.49317   010  4  2  2   010  5  1  5
      3.63242  2.511E-26  1801.20701   000 13  5  8   000 13  5  9
      3.87216  3.281E-26  1712.82367   010  5  2  3   010  6  1  6
      4.02873  5.592E-23   221.83608   000  5  1  5   000  4  2  2
      4.25409  3.407E-25   469.66345   000  7  1  6   000  6  3  3
      4.39193  2.155E-26  2004.75445   010  6  4  3   010  7  3  4
      4.42541  7.339E-27  2354.27538   000 14  7  8   000 13  8  5
      4.45777  7.446E-27  2354.27516   000 14  7  7   000 13  8  6
      4.49545  1.154E-24  1106.26397   000 10  4  6   000 10  4  7
      4.62088  4.153E-23   303.99473   000  6  1  6   000  5  2  3
      4.79422  7.832E-23   217.04186   000  4  2  2   000  4  2  3
      4.94701  7.537E-26  1629.14170   010  4  2  2   010  4  2  3
      4.97783  1.453E-26  1999.77662   010  7  3  4   010  7  3  5
      5.05737  1.785E-23   576.90453   000  7  3  4   000  7  3  5
      5.34802  1.569E-24  1239.08887   000  9  6  4   000 10  5  5
      5.64543  1.749E-24  1238.79410   000  9  6  3   000 10  5  6
      5.75870  1.306E-27  2798.51177   000 14  9  6   000 15  8  7
      5.76225  1.307E-27  2798.50820   000 14  9  5   000 15  8  8
      5.76531  2.973E-26  2119.21122   010  8  3  6   010  7  4  3
      5.87483  7.721E-27  2388.02949   010  8  5  4   010  9  4  5
      6.19436  5.088E-27  1405.12525   000 11  5  6   000 12  3  9
      6.72455  1.389E-27  1709.97128   010  5  2  3   010  6  0  6
      6.90847  2.378E-24   150.15622   000  3  2  1   000  4  0  4
      6.91631  1.770E-23   513.20706   000  7  2  5   000  8  1  8
      7.00933  2.518E-26  2019.82191   000 14  5  9   000 14  5 10
      7.01521  1.264E-23   942.56188   000  9  4  6   000  8  5  3
      7.53510  3.206E-22   108.92624   000  3  1  2   000  2  2  1
      7.60769  3.745E-25   512.51568   000  7  2  5   000  8  0  8
      7.68623  2.835E-25  1561.33789   010  3  2  1   010  4  1  4
      7.74910  1.459E-25   801.64383   000  8  4  4   000  9  2  7
      7.82116  1.371E-26  2386.10954   010  8  5  3   010  9  4  6
      8.05762  2.421E-22    58.12690   000  2  1  1   000  2  1  2
      8.07137  7.796E-23   573.89053   000  7  3  4   000  6  4  3
      8.34077  3.188E-27  1625.74794   010  4  2  2   010  5  0  5
      8.50756  2.447E-22   295.48717   000  5  2  3   000  4  3  2
      8.61342  2.452E-23   809.39293   000  7  5  3   000  8  4  4
      8.62193  1.085E-27  1883.46094   010  6  3  3   010  7  1  6
      8.67422  1.100E-26  2534.68155   010 10  4  7   010  9  5  4
      8.69251  2.633E-25  1463.50516   010  2  1  1   010  2  1  2
      8.73269  1.509E-27  2707.59671   000 18  3 16   000 17  4 13
      8.77339  7.967E-26  1808.12756   010  6  2  4   010  7  1  7
      8.80050  1.496E-24  1278.43781   000 11  4  7   000 11  4  8
      8.87818  2.676E-22   100.39091   000  2  2  0   000  3  1  3
      9.10321  2.128E-23   942.53212   000  9  4  5   000  8  5  4
      9.44408  9.913E-26  1999.77662   010  6  4  2   010  7  3  5
      9.45049  2.953E-23   808.56286   000  7  5  2   000  8  4  5
     10.07826  2.455E-26  2124.97653   010  8  3  5   010  8  3  6
     10.17499  3.025E-23   701.62016   000  8  3  5   000  8  3  6
     10.35828  1.840E-22   293.63645   000  5  2  3   000  5  2  4
     10.40463  1.620E-27  1806.49632   010  6  2  4   010  7  0  7
     10.46560  3.353E-22   374.40984   000  6  2  5   000  5  3  2
     10.57902  1.285E-22   469.66345   000  5  4  2   000  6  3  3
     10.73699  1.769E-25  1705.95884   010  5  2  3   010  5  2  4
     10.81474  1.858E-27  3032.60501   000 16  8  9   000 15  9  6
     10.82491  1.861E-27  3032.60504   000 16  8  8   000 15  9  7
     11.10601  4.200E-24  1399.46037   000 11  5  7   000 10  6  4
     11.17904  2.947E-25  1892.08287   010  7  2  6   010  6  3  3
     11.18759  2.440E-22   221.83608   000  3  3  1   000  4  2  2
     11.30409  1.884E-27  3040.12864   010 12  5  8   010 11  6  5
     11.56249  4.108E-25  1705.95884   010  4  3  1   010  5  2  4
     11.86959  4.794E-24  1399.45002   000 11  5  6   000 10  6  5
     11.90277  2.254E-24   362.50707   000  5  3  2   000  6  1  5
     11.91272  1.338E-27  2820.57682   010 12  3  9   010 13  2 12
     12.12706  1.125E-27  2135.05479   010  9  1  8   010  8  3  5
     12.17667  1.152E-25  2142.83982   000 12  8  5   000 13  7  6
     12.18783  1.154E-25  2142.82871   000 12  8  4   000 13  7  7
     12.23122  4.217E-27  2816.21371   020  2  0  2   020  1  1  1
     12.50335  1.945E-26  2253.67150   000 15  5 10   000 15  5 11
     12.74432  1.858E-22   467.51438   000  5  4  1   000  6  3  4
     12.86908  2.438E-27  3040.09973   010 12  5  7   010 11  6  6
     12.97365  2.462E-26  2534.59154   010 10  4  6   010  9  5  5
     13.21496  3.577E-25   951.63533   000 10  2  8   000  9  4  5
     13.27437  7.280E-26  1206.75426   000 12  1 11   000 11  3  8
     13.56549  1.831E-26  2449.32114   010 11  2 10   010 10  3  7
     14.33701  4.919E-25  1604.36316   000 13  3 10   000 14  2 13
     14.49396  4.988E-24  1435.30016   010  2  0  2   010  1  1  1
     14.78269  6.113E-24  1206.75426   000 12  2 11   000 11  3  8
     14.79495  5.531E-27  1603.90522   000 13  3 10   000 14  1 13
     15.06271  9.723E-27  1553.96141   010  3  2  1   010  4  0  4
     15.23610  2.728E-27  2723.67977   100  1  0  1   100  0  0  0
     15.44920  8.596E-25  1505.59306   010  2  2  0   010  3  1  3
     15.50821  1.424E-21     0.00000   000  1  0  1   000  0  0  0
     15.55749  1.359E-24  1403.48373   010  1  0  1   010  0  0  0
     15.59785  1.473E-27  2782.01144   020  1  0  1   020  0  0  0
     15.61418  1.439E-24  1465.82912   000 12  4  8   000 12  4  9
     15.67953  1.407E-27  2941.83479   020  3  2  1   020  4  1  4
     15.72239  9.764E-27  2753.32777   100  2  0  2   100  1  1  1
     15.74898  7.098E-25  1942.37553   000 13  6  8   000 12  7  5
     15.76959  1.020E-27  2822.66964   100  3  1  2   100  3  1  3
     16.00932  4.821E-22   217.04186   000  3  3  0   000  4  2  3
     16.01065  7.334E-25  1942.37208   000 13  6  7   000 12  7  6
     16.07043  5.285E-22   100.39091   000  3  1  2   000  3  1  3
     16.10977  2.385E-25  2118.94502   010  8  3  5   010  7  4  4
     16.36454  6.020E-21    29.80858   000  2  0  2   000  1  1  1
     16.52905  3.450E-27  2955.80644   020  4  1  3   020  3  2  2
     16.60102  4.288E-24   581.96190   000  8  1  7   000  7  3  4
     16.98817  1.644E-20    15.50821   000  1  1  0   000  1  0  1
     17.05019  2.923E-26  2738.91587   100  1  1  0   100  1  0  1
     17.33702  5.697E-25  1505.59306   010  3  1  2   010  3  1  3
     17.64416  3.042E-24  1570.09572   000 10  7  4   000 11  6  5
     17.67858  3.054E-24  1570.06147   000 10  7  3   000 11  6  6
     17.93884  7.452E-24    91.33025   000  2  2  0   000  3  0  3
     17.99757  2.941E-26  2265.28258   010  9  3  6   010  9  3  7
     18.01033  3.044E-22   683.60983   000  8  3  6   000  7  4  3
     18.02494  3.640E-23   841.36736   000  9  3  6   000  9  3  7
     18.10707  1.416E-25  1916.24536   010  7  2  5   010  8  1  8
     18.29358  4.747E-25  2004.75445   010  8  2  7   010  7  3  4
     18.29782  4.797E-23   634.79078   000  8  2  6   000  9  1  9
     18.66059  7.949E-25   634.42801   000  8  2  6   000  9  0  9
     18.67347  2.845E-22   384.87544   000  6  2  4   000  6  2  5
     18.90068  2.985E-26  1599.79949   000 13  3 10   000 12  5  7
     19.00757  2.132E-27  1915.34486   010  7  2  5   010  8  0  8
     19.14604  1.540E-27  3226.91208   010 11  7  5   010 12  6  6
     19.15882  2.230E-23  1419.04122   010  1  1  0   010  1  0  1
     19.23040  1.554E-27  3226.82812   010 11  7  4   010 12  6  7
     19.45474  2.722E-25  1797.44621   010  6  2  4   010  6  2  5
     19.53839  1.475E-27  3187.14200   100  7  2  6   100  6  3  3
     19.87824  1.116E-25  2283.28015   010 10  2  9   010  9  3  6
     19.90200  2.337E-25  2245.38058   010  9  3  7   010  8  4  4
     20.00415  5.252E-26  2769.05016   100  2  1  1   100  2  0  2
     20.01140  2.963E-20    46.17312   000  2  1  1   000  2  0  2
     20.56975  8.254E-25  1634.08871   010  3  3  1   010  4  2  2
     20.68698  1.161E-26  2502.43880   000 16  5 11   000 16  5 12
     20.76379  9.878E-22   469.66345   000  7  2  6   000  6  3  3
     21.11297  1.685E-24  1795.78798   010  6  2  4   010  5  3  3
     21.18900  7.010E-26  2568.78305   000 15  7  9   000 14  8  6
     21.27479  7.066E-26  2568.78195   000 15  7  8   000 14  8  7
     21.39907  3.175E-25  2135.05479   010  9  2  8   010  8  3  5
     21.68169  3.428E-26  2797.60929   020  1  1  0   020  1  0  1
     21.90566  6.767E-25  1024.56827   000 11  1 10   000 10  3  7
     22.11679  3.703E-23  1082.88627   000  8  6  3   000  9  5  4
     22.20617  2.214E-26  2691.33849   010  9  6  4   010 10  5  5
     22.21889  3.738E-23  1082.78471   000  8  6  2   000  9  5  5
     22.23486  4.406E-26  2568.78305   000 13  9  5   000 14  8  6
     22.23598  4.406E-26  2568.78195   000 13  9  4   000 14  8  7
     22.40355  3.976E-23  1449.79412   010  2  1  1   010  2  0  2
     22.46954  2.268E-26  2691.07735   010  9  6  3   010 10  5  6
     22.74458  5.769E-24  1567.30041   010  4  1  3   010  3  2  2
     23.07512  1.829E-27  3094.90664   020  4  3  1   020  5  2  4
     23.10468  5.811E-25  1892.08287   010  5  4  2   010  6  3  3
     23.11980  2.298E-27  2886.28012   020  2  2  0   020  3  1  3
     23.37770  9.044E-23  1082.88627   000 10  4  7   000  9  5  4
     23.60657  1.631E-25  2245.38058   010  7  5  3   010  8  4  4
     23.93976  5.288E-24   711.79515   000  9  1  8   000  8  3  5
     24.38556  1.741E-25  2244.60779   010  7  5  2   010  8  4  5
     24.55579  5.362E-23  1024.56827   000 11  2 10   000 10  3  7
     24.83135  5.033E-26  2691.33849   010 11  4  8   010 10  5  5
     24.99706  7.914E-26  2813.44217   100  3  1  2   100  3  0  3
     25.10710  6.013E-26  2828.44493   020  2  1  1   020  2  0  2
     25.13109  4.476E-20    91.33025   000  3  1  2   000  3  0  3
     25.22643  6.909E-25  1889.97623   010  5  4  1   010  6  3  4
     25.34707  1.052E-24  1668.09567   000 13  4  9   000 13  4 10
     25.39255  7.913E-27  1771.12327   010  5  3  2   010  6  1  5
     25.54366  1.234E-24  1629.14170   010  3  3  0   010  4  2  3
     25.55654  2.198E-22   683.60983   000  6  5  2   000  7  4  3
     25.67206  2.675E-24   859.39230   000 10  1  9   000  9  3  6
     25.77770  5.997E-26  2430.99400   000 17  3 15   000 16  4 12
     25.84385  2.247E-22   683.32371   000  6  5  1   000  7  4  4
     25.98685  1.319E-26  1495.05541   010  2  2  0   010  3  0  3
     26.10290  1.584E-27  2877.68724   100  4  1  3   100  4  1  4
     26.23643  1.325E-26  2877.55371   100  4  1  3   100  3  2  2
     26.38117  1.244E-27  3398.13839   100  8  3  5   100  7  4  4
     26.60131  8.171E-22   156.38221   000  4  1  3   000  4  1  4
     26.91552  1.836E-27  3297.22548   100  8  2  7   100  7  3  4
     27.08209  1.225E-27  2218.29849   010  8  4  4   010  9  2  7
     27.49892  4.265E-27  3275.97734   000 17  8 10   000 16  9  7
     27.52593  4.273E-27  3275.97718   000 17  8  9   000 16  9  8
     27.59454  8.313E-21   155.38898   000  4  1  3   000  3  2  2
     27.81865  1.153E-26  2753.32777   100  2  1  2   100  1  1  1
     27.87467  5.930E-23  1495.05541   010  3  1  2   010  3  0  3
     27.91913  5.483E-22   374.40984   000  4  4  1   000  5  3  2
     27.97198  1.419E-23  1570.09572   000 12  5  8   000 11  6  5
     27.97471  1.299E-22  1082.78471   000 10  4  6   000  9  5  5
     27.98447  1.060E-21   581.96190   000  8  2  7   000  7  3  4
     28.02723  5.388E-27  3092.95581   100  6  2  4   100  5  3  3
     28.11380  5.921E-27  2816.21371   020  2  1  2   020  1  1  1
     28.20500  5.598E-24  1435.30016   010  2  1  2   010  1  1  1
     28.27455  5.550E-27  3226.91208   010 13  5  9   010 12  6  6
     28.31832  5.996E-21    29.80858   000  2  1  2   000  1  1  1
     28.47144  7.912E-22   683.32371   000  8  3  5   000  7  4  4
     28.65442  1.176E-24  1942.37553   000 11  8  4   000 12  7  5
     28.65785  1.176E-24  1942.37208   000 11  8  3   000 12  7  6
     28.66507  5.774E-22   373.66574   000  4  4  0   000  5  3  3
     28.70710  8.694E-25  1561.33789   010  4  1  3   010  4  1  4
     28.77517  3.280E-23   995.79310   000 10  3  7   000 10  3  8
     28.81263  1.037E-27  3093.64546   100  4  4  1   100  5  3  2
     28.98254  2.619E-26  2420.33860   010 10  3  7   010 10  3  8
     29.50409  1.098E-27  3092.95581   100  4  4  0   100  5  3  3
     29.50504  4.587E-26  2844.32751   020  3  0  3   020  2  1  2
     29.59236  2.364E-27  3018.23918   010 13  3 10   010 14  2 13
     29.64800  6.158E-26  2723.67977   100  1  1  1   100  0  0  0
     29.69613  3.254E-22   490.42724   000  7  2  5   000  7  2  6
     29.73802  1.603E-23  1570.06147   000 12  5  7   000 11  6  6
     29.80858  3.530E-20     0.00000   000  1  1  1   000  0  0  0
     29.88317  3.421E-21   373.66574   000  6  2  4   000  5  3  3
     30.13429  1.898E-26  2738.91587   100  2  0  2   100  1  0  1
     30.18325  2.343E-22   859.39230   000 10  2  9   000  9  3  6
     30.33707  1.061E-27  3521.77116   100  9  3  7   100  8  4  4
     30.44124  8.607E-24   265.23616   000  4  3  1   000  5  1  4
     30.50267  1.150E-27  3424.51956   100  9  2  8   100  8  3  5
     30.52123  2.228E-24   653.08860   000  7  4  3   000  8  2  6
     30.66491  9.875E-21    15.50821   000  2  0  2   000  1  0  1
     30.75290  9.418E-24  1419.04122   010  2  0  2   010  1  0  1
     30.83564  1.020E-26  2797.60929   020  2  0  2   020  1  0  1
     30.84976  8.809E-26  2873.83255   020  3  1  2   020  3  0  3
     30.93187  1.313E-24  1110.75942   000 11  2  9   000 10  4  6
     31.09052  3.074E-25  1903.26191   010  7  2  5   010  7  2  6
     31.30201  6.332E-22   711.79515   000  9  2  8   000  8  3  5
     31.30667  8.380E-27  3032.60504   000 14 10  4   000 15  9  7
     31.30672  8.380E-27  3032.60501   000 14 10  5   000 15  9  6
     31.36308  1.656E-25  2037.05839   010  8  2  6   010  9  1  9
     31.55025  4.443E-23  1463.50516   010  3  0  3   010  2  1  2
     31.58960  6.917E-27  3226.82812   010 13  5  8   010 12  6  7
     31.81643  4.293E-23  1403.48373   010  1  1  1   010  0  0  0
     31.83638  6.858E-25  1814.56559   000 14  3 11   000 15  2 14
     31.84797  2.053E-27  2036.57350   010  8  2  6   010  9  0  9
     31.87595  5.404E-27  2765.74280   000 17  5 12   000 17  5 13
     31.97443  6.320E-22   809.39293   000  9  3  7   000  8  4  4
     32.08323  5.610E-27  1814.31874   000 14  3 11   000 15  1 14
     32.16761  2.242E-27  3022.76605   020  3  3  1   020  4  2  2
     32.29575  7.784E-26  2781.14642   100  3  0  3   100  2  1  2
     32.30911  3.458E-25  2388.02949   010 10  3  8   010  9  4  5
     32.33461  1.967E-25  1206.75426   000 10  5  5   000 11  3  8
     32.49700  1.050E-25  2871.29314   100  4  1  3   100  4  0  4
     32.52726  5.708E-23   769.11657   000  9  2  7   000 10  1 10
     32.71410  7.965E-25   768.92973   000  9  2  7   000 10  0 10
     32.72385  1.368E-24  2142.83982   000 14  6  9   000 13  7  6
     32.82730  5.939E-20   150.15622   000  4  1  3   000  4  0  4
     33.08825  1.595E-26  2755.96606   100  2  1  1   100  1  1  0
     33.20335  4.673E-20    58.12690   000  3  0  3   000  2  1  2
     33.34849  1.420E-24  2142.82871   000 14  6  8   000 13  7  7
     33.38492  9.164E-26  2691.07735   010 11  4  7   010 10  5  6
     33.41866  3.238E-27  3291.07182   020  7  2  5   020  6  3  4
     33.68814  8.288E-21    32.49638   000  2  1  1   000  1  1  0
     33.91194  2.012E-27  3165.74055   000 18  6 13   000 19  3 16
     33.99763  7.933E-24  1438.20004   010  2  1  1   010  1  1  0
     34.11141  1.657E-23  1399.46037   000  9  7  3   000 10  6  4
     34.12178  1.658E-23  1399.45002   000  9  7  2   000 10  6  5
     34.20227  5.958E-26  2782.01144   020  1  1  1   020  0  0  0
     34.26105  8.564E-27  2819.29098   020  2  1  1   020  1  1  0
     35.49496  7.005E-27  1922.88777   000 13  6  7   000 14  4 10
     35.87036  9.390E-27  3040.12864   010 10  7  4   010 11  6  5
     35.89946  9.405E-27  3040.09973   010 10  7  3   010 11  6  6
     36.08358  7.785E-23  1553.96141   010  4  1  3   010  4  0  4
     36.18218  1.080E-27  3888.77057   001  4  2  2   001  4  1  3
     37.11718  2.911E-27  3017.84124   020  3  3  0   020  4  2  3
     37.66817  1.042E-27  3822.57521   001  3  2  1   001  3  1  2
     38.04465  1.216E-27  2903.79014   020  4  1  4   100  4  1  3
     38.04579  6.006E-25  1884.84198   000 14  4 10   000 14  4 11
     38.05712  7.063E-27  2169.05884   000 16  2 14   000 15  4 11
     38.10437  8.570E-26  2798.51177   000 16  7 10   000 15  8  7
     38.15740  2.344E-26  3017.84124   020  5  1  4   020  4  2  3
     38.31376  8.662E-26  2798.50820   000 16  7  9   000 15  8  8
     38.45230  1.675E-27  3292.97610   020  5  4  2   020  6  3  3
     38.56590  1.208E-22   942.56188   000  7  6  2   000  8  5  3
     38.59569  1.210E-22   942.53212   000  7  6  1   000  8  5  4
     38.60998  2.602E-25  2354.27538   000 12  9  4   000 13  8  5
     38.61022  2.602E-25  2354.27516   000 12  9  3   000 13  8  6
     38.64210  1.952E-27  2945.97069   100  5  1  4   100  5  1  5
     38.67236  9.531E-25  2244.60779   010  9  3  6   010  8  4  5
     38.69630  1.259E-25  2984.61279   100  5  2  3   100  5  1  4
     38.75857  7.028E-20   265.23616   000  5  2  3   000  5  1  4
     38.85256  7.835E-20   182.98352   000  4  2  2   000  4  1  3
     38.93063  1.386E-25  2903.79014   100  4  2  2   100  4  1  3
     39.01405  9.407E-26  2534.68155   010  8  6  3   010  9  5  4
     39.10441  9.452E-26  2534.59154   010  8  6  2   010  9  5  5
     39.34894  1.434E-22  1239.08887   000 11  4  8   000 10  5  5
     39.37135  1.003E-21   225.86481   000  5  1  4   000  5  1  5
     39.43519  1.140E-25  2932.90030   020  4  1  3   020  4  0  4
     39.52503  1.080E-27  3532.78479   000 15 11  5   000 16 10  6
     39.52506  1.080E-27  3532.78477   000 15 11  4   000 16 10  7
     40.25496  6.508E-26  2864.03538   010 12  4  9   010 11  5  6
     40.36948  1.458E-27  3291.07182   020  5  4  1   020  6  3  4
     40.45649  6.526E-25  2169.05884   000 16  3 14   000 15  4 11
     40.50035  1.095E-24  1796.51582   010  4  4  1   010  5  3  2
     40.58972  4.907E-25  2119.21122   010  6  5  2   010  7  4  3
     40.60335  7.600E-20   116.46134   000  3  2  1   000  3  1  2
     40.72655  1.351E-25  2838.43923   100  3  2  1   100  3  1  2
     40.75836  1.051E-25  3080.22468   100  6  2  4   100  6  1  5
     40.85695  4.973E-25  2118.94502   010  6  5  1   010  7  4  4
     41.01878  3.000E-27  3362.05215   010 15  3 13   010 14  4 10
     41.04184  5.853E-20   362.50707   000  6  2  4   000  6  1  5
     41.22991  1.134E-24  1795.78798   010  4  4  0   010  5  3  3
     41.34709  1.410E-27  3722.88574   001  2  1  2   001  1  0  1
     41.36009  9.951E-27  2879.42244   000 17  6 12   000 18  3 15
     41.52322  3.836E-26  2781.14642   100  3  1  3   100  2  1  2
     41.56254  7.744E-26  1804.83943   000 14  3 11   000 13  5  8
     41.95261  1.960E-26  2844.32751   020  3  1  3   020  2  1  2
     41.99813  3.793E-22   573.97040   000  5  5  1   000  6  4  2
     42.07807  3.807E-22   573.89053   000  5  5  0   000  6  4  3
     42.08790  1.854E-23  1463.50516   010  3  1  3   010  2  1  2
     42.18417  2.823E-25  2547.56519   010 11  3  9   010 10  4  6
     42.23055  1.691E-25  2738.91587   100  2  1  2   100  1  0  1
     42.24477  2.331E-23  1164.50949   000 11  3  8   000 11  3  9
     42.26401  1.987E-20    58.12690   000  3  1  3   000  2  1  2
     42.51628  1.181E-27  3661.26375   100 10  3  8   100  9  4  5
     42.52431  1.047E-24  1630.49317   010  5  1  4   010  5  1  5
     42.61869  9.746E-20    15.50821   000  2  1  2   000  1  0  1
     42.70560  1.228E-25  2941.90719   100  5  1  4   100  5  0  5
     42.91027  1.817E-26  2589.74936   010 11  3  8   010 11  3  9
     43.08457  5.461E-20    66.18452   000  2  2  0   000  2  1  1
     43.14223  2.963E-22   609.94637   000  8  2  6   000  8  2  7
     43.20556  9.674E-26  2789.05431   100  2  2  0   100  2  1  1
     43.29012  6.934E-20   221.94604   000  5  1  4   000  5  0  5
     43.43746  1.025E-27  3927.05619   001  5  1  4   001  5  0  5
     43.67835  9.195E-23  1673.01748   010  5  2  3   010  5  1  4
     43.87578  2.766E-23  1629.14170   010  5  1  4   010  4  2  3
     43.97831  1.386E-24  1287.23831   000 12  2 10   000 11  4  7
     44.04372  1.035E-22  1590.04499   010  4  2  2   010  4  1  3
     44.15617  1.939E-27  2209.51533   000 15  5 11   000 16  3 14
     44.15777  6.710E-22   951.63533   000 10  3  8   000  9  4  5
     44.29230  3.574E-27  3534.33731   000 18  8 11   000 17  9  8
     44.35929  3.584E-27  3534.33656   000 18  8 10   000 17  9  9
     44.37620  6.828E-24  1889.97623   010  7  2  5   010  6  3  4
     44.39201  5.100E-26  2769.05016   100  3  0  3   100  2  0  2
     44.46394  1.133E-22  1419.04122   010  2  1  2   010  1  0  1
     44.50385  1.411E-26  1673.01748   010  4  3  1   010  5  1  4
     44.82259  1.723E-23  1756.38442   000 13  5  9   000 12  6  6
     44.99336  4.489E-24  1757.34160   000 10  8  3   000 11  7  4
     44.99429  4.489E-24  1757.34069   000 10  8  2   000 11  7  5
     45.06818  5.957E-27  3429.40921   010 14  5 10   010 13  6  7
     45.11432  7.047E-27  1974.70759   000 14  5 10   000 15  3 13
     45.15713  2.640E-20    46.17312   000  3  0  3   000  2  0  2
     45.23158  1.167E-27  3010.76706   020  5  1  4   020  5  1  5
     45.26129  2.514E-23  1449.79412   010  3  0  3   010  2  0  2
     45.37344  2.737E-25  2023.04803   010  8  2  6   010  8  2  7
     45.38762  2.719E-26  2828.44493   020  3  0  3   020  2  0  2
     45.61063  8.354E-26  3189.77961   100  7  2  5   100  7  1  6
     45.62403  2.312E-26  2831.92968   100  3  2  2   100  2  2  1
     45.77768  7.543E-23  1771.12327   010  6  2  4   010  6  1  5
     46.02482  1.990E-27  3043.15780   000 18  5 13   000 18  5 14
     46.09404  1.009E-22  1522.93008   010  3  2  1   010  3  1  2
     46.20583  4.642E-20   473.91754   000  7  2  5   000  7  1  6
     46.46274  1.192E-20   108.92624   000  3  2  2   000  2  2  1
     46.51167  5.431E-26  2938.10112   100  5  1  4   100  4  2  3
     46.55554  2.854E-25  2207.11596   000 15  5 11   000 16  2 14
     46.61031  1.102E-23  1520.69010   010  3  2  2   010  2  2  1
     46.62018  1.492E-25  2886.28012   020  4  0  4   020  3  1  3
     46.71822  1.502E-25  2797.60929   020  2  1  2   020  1  0  1
     46.75504  1.116E-26  2909.05140   020  3  2  2   020  2  2  1
     46.90591  2.436E-26  2832.25987   100  3  2  1   100  2  2  0
     47.06043  9.178E-26  2455.37837   000 16  5 12   000 17  2 15
     47.26954  9.018E-23  1625.74794   010  5  1  4   010  5  0  5
     47.63664  4.039E-26  2804.27047   000 13 10  3   000 14  9  6
     47.63665  4.039E-26  2804.27045   000 13 10  4   000 14  9  5
     47.77274  5.171E-26  1922.88777   000 15  2 13   000 14  4 10
     47.78993  2.225E-27  3431.57311   010 11  8  4   010 12  7  5
     47.79262  2.225E-27  3431.57030   010 11  8  3   010 12  7  6
     47.79560  1.256E-20   109.26909   000  3  2  1   000  2  2  0
     47.81850  1.450E-25  2170.47999   010  9  2  7   010 10  1 10
     47.83582  1.363E-27  2659.76089   000 17  4 13   000 16  6 10
     47.98186  1.163E-23  1521.04226   010  3  2  1   010  2  2  0
     48.07506  1.443E-27  2170.22343   010  9  2  7   010 10  0 10
     48.11440  1.196E-26  2909.39992   020  3  2  1   020  2  2  0
     48.19430  3.293E-20   217.04186   000  5  1  4   000  4  2  3
     48.22045  2.945E-27  3521.01209   100  9  3  6   100  8  4  5
     48.36099  1.576E-26  3131.74493   010 14  3 12   010 13  4  9
     48.36835  1.363E-22  1505.59306   010  4  0  4   010  3  1  3
     48.44421  2.202E-22  1238.79410   000 11  4  7   000 10  5  6
     48.48171  1.249E-27  2360.07461   000 15  6 10   000 16  4 13
     48.55424  2.020E-23  1756.28519   000 13  5  8   000 12  6  7
     48.62350  2.314E-25  2822.66964   100  4  0  4   100  3  1  3
     48.64393  1.531E-25  2724.46227   010 12  3 10   010 11  4  7
     48.66974  2.453E-26  1752.53727   000 13  5  9   000 14  3 12
     48.72670  4.769E-23   916.12359   000 10  2  8   000 11  1 11
     48.82162  5.413E-25   916.02867   000 10  2  8   000 11  0 11
     48.84459  7.264E-23  1472.19767   010  2  2  0   010  2  1  1
     49.16140  8.905E-25  1970.66051   000 14  5 10   000 15  2 13
     49.29359  1.837E-27  3228.30693   010 14  3 11   010 15  2 14
     49.38492  5.156E-26  2789.05431   100  3  1  2   100  2  1  1
     49.66559  1.366E-25  3055.99864   020  5  2  3   020  5  1  4
     49.76531  1.371E-19   100.39091   000  4  0  4   000  3  1  3
     49.82339  1.272E-24  2358.73293   000 15  6 10   000 14  7  7
     49.94854  4.698E-25  2037.18970   000 15  3 12   000 16  2 15
     50.06766  7.714E-24   182.98352   000  3  3  0   000  4  1  3
     50.08034  2.658E-27  2037.05790   000 15  3 12   000 16  1 15
     50.10194  2.204E-27  3806.10451   001  4  0  4   001  3  1  3
     50.21008  2.955E-26  2715.53272   000 17  5 13   000 18  2 16
     50.27682  2.666E-20    66.18452   000  3  1  2   000  2  1  1
     50.32311  1.624E-26  3185.06713   100  7  2  5   100  6  3  4
     50.39676  4.111E-23  1244.43953   000  8  7  2   000  9  6  3
     50.39940  4.112E-23  1244.43689   000  8  7  1   000  9  6  4
     50.43056  1.552E-25  2972.33549   020  4  2  2   020  4  1  3
     50.73241  2.546E-23  1472.19767   010  3  1  2   010  2  1  1
     50.78326  1.082E-25  2781.14642   100  2  2  1   100  2  1  2
     50.78975  4.208E-27  2068.42147   010  7  4  3   010  8  2  6
     50.79934  6.128E-20    58.12690   000  2  2  1   000  2  1  2
     50.82944  1.764E-21   808.56286   000  9  3  6   000  8  4  5
     50.87747  5.822E-26  2919.13527   010 13  3 11   010 12  4  8
     50.89149  5.875E-23  1883.46094   010  7  2  5   010  7  1  6
     51.13028  2.743E-26  2853.55203   020  3  1  2   020  2  1  1
     51.16247  1.308E-25  3004.83617   020  5  1  4   020  5  0  5
     51.20164  1.342E-24  2358.70079   000 15  6  9   000 14  7  8
     51.28833  7.548E-25  1481.44330   000 13  2 11   000 12  4  8
     51.37111  1.101E-25  3154.96505   020  6  2  4   020  6  1  5
     51.55342  7.790E-27  3429.19135   010 14  5  9   010 13  6  8
     51.81982  4.482E-24  1922.88777   000 15  3 13   000 14  4 10
     52.26713  1.329E-27  3806.10451   001  3  2  2   001  3  1  3
     52.38496  2.923E-26  2869.01674   010  9  7  3   010 10  6  4
     52.39356  2.924E-26  2869.00798   010  9  7  2   010 10  6  5
     52.45359  2.463E-25  1693.44274   000 14  2 12   000 13  4  9
     52.60899  9.837E-21   467.51438   000  7  2  5   000  6  3  4
     52.77410  2.694E-27  3753.33041   001  3  1  3   001  2  0  2
     52.83201  1.519E-25  2904.68231   020  3  2  1   020  3  1  2
     52.86664  4.645E-26  2604.14531   000 16  6 11   000 17  3 14
     52.92221  2.013E-27  3027.30247   100  6  1  5   100  6  1  6
     53.41488  2.761E-25  2115.64396   000 15  4 11   000 15  4 12
     53.53676  6.331E-26  3312.39522   100  8  2  6   100  8  1  7
     53.61948  3.187E-25  2769.05016   100  3  1  3   100  2  0  2
     53.75007  4.692E-22  1110.75942   000 11  3  9   000 10  4  6
     53.84703  5.560E-24   520.12337   000  6  4  2   000  7  2  5
     53.89146  1.030E-21   308.61561   000  6  1  5   000  6  1  6
     54.21779  1.840E-19    46.17312   000  3  1  3   000  2  0  2
     54.41185  5.170E-26  3052.96881   010 13  4 10   010 12  5  7
     54.50951  1.351E-22  1411.31961   000 12  4  9   000 11  5  6
     54.52568  3.501E-20   598.56292   000  8  2  6   000  8  1  7
     54.77691  1.638E-22   818.01335   000  6  6  1   000  7  5  2
     54.78391  1.639E-22   818.00635   000  6  6  0   000  7  5  3
     54.82417  7.971E-26  1543.24353   000 12  5  8   000 13  3 11
     54.88407  1.684E-25  2822.66964   100  3  2  2   100  3  1  3
     54.88875  8.654E-25  2155.01654   000 11  9  3   000 12  8  4
     54.88879  8.654E-25  2155.01649   000 11  9  2   000 12  8  5
     54.99807  9.521E-20   100.39091   000  3  2  2   000  3  1  3
     55.01760  7.427E-26  2822.66964   100  4  1  4   100  3  1  3
     55.16115  6.155E-26  3043.42995   000 17  7 11   000 16  8  8
     55.31068  2.712E-24  1745.89633   000 13  5  9   000 14  2 12
     55.33211  1.272E-25  3024.89257   100  6  1  5   100  6  0  6
     55.51331  2.047E-25  2393.93070   010  7  6  2   010  8  5  3
     55.53634  9.338E-27  2987.62146   000 18  5 14   000 19  2 17
     55.53972  2.049E-25  2393.90432   010  7  6  1   010  8  5  4
     55.55467  3.731E-26  2886.28012   020  4  1  4   020  3  1  3
     55.63710  6.258E-26  3043.41975   000 17  7 10   000 16  8  9
     55.74483  3.570E-23  1505.59306   010  4  1  4   010  3  1  3
     55.76717  1.281E-25  2863.36810   010 12  4  8   010 11  5  7
     55.79894  2.078E-22  1449.79412   010  3  1  3   010  2  0  2
     55.82015  2.160E-27  3197.18621   020  4  4  1   020  5  3  2
     55.84789  1.096E-25  2853.55203   020  2  2  0   020  2  1  1
     55.85080  4.767E-27  3290.88723   000 14 11  3   000 15 10  6
     55.85081  4.767E-27  3290.88723   000 14 11  4   000 15 10  5
     55.99130  3.827E-20   100.39091   000  4  1  4   000  3  1  3
     56.14492  8.380E-26  3268.34556   020  7  2  5   020  7  1  6
     56.19238  7.147E-20   306.31469   000  6  1  5   000  6  0  6
     56.49151  2.215E-27  3196.51502   020  4  4  0   020  5  3  3
     56.65426  1.068E-27  4010.28256   001  6  1  5   001  6  0  6
     56.90086  3.147E-25  1221.53695   000 11  4  8   000 12  2 11
     57.08315  6.212E-25  2009.22070   010  5  5  1   010  6  4  2
     57.13991  7.658E-25  1049.12406   000 10  4  7   000 11  2 10
     57.15753  6.229E-25  2009.14638   010  5  5  0   010  6  4  3
     57.18494  8.133E-23  1463.50516   010  2  2  1   010  2  1  2
     57.39002  3.460E-26  3511.84252   100  9  3  6   100  9  2  7
     57.74847  1.863E-20   801.64383   000  9  3  6   000  9  2  7
     57.83519  2.675E-25  2828.44493   020  3  1  3   020  2  0  2
     57.85097  8.893E-26  2813.44217   100  4  0  4   100  3  0  3
     58.00548  1.359E-23  1347.11977   000 12  3  9   000 12  3 10
     58.10138  1.576E-27  3861.53708   001  4  2  3   001  4  1  4
     58.29960  1.048E-24  1712.82367   010  6  1  5   010  6  1  6
     58.31623  1.003E-26  3401.21807   020  8  2  6   020  7  3  5
     58.31800  8.038E-25  1024.56827   000  9  5  4   000 10  3  7
     58.40918  2.962E-23  1220.02863   000 11  4  8   000 12  1 11
     58.54667  2.252E-22   743.09716   000  9  2  7   000  9  2  8
     58.58758  6.100E-26  3365.93198   100  8  3  5   100  8  2  6
     58.70655  3.314E-20   653.08860   000  8  3  5   000  8  2  6
     58.82597  4.577E-20    91.33025   000  4  0  4   000  3  0  3
     58.90600  4.345E-23  1495.05541   010  4  0  4   010  3  0  3
     58.99393  1.876E-26  3672.22102   100 10  3  7   100 10  2  8
     59.06775  4.695E-26  2873.83255   020  4  0  4   020  3  0  3
     59.09453  2.243E-23  1693.44274   000 14  3 12   000 13  4  9
     59.17272  1.204E-25  1406.65640   000 12  4  9   000 13  2 12
     59.34461  4.353E-23  2009.07686   010  8  2  6   010  8  1  7
     59.38334  1.019E-26  2773.10620   010 12  3  9   010 12  3 10
     59.71798  1.002E-20   964.85029   000 10  3  7   000 10  2  8
     59.79004  6.244E-23  1046.47393   000 10  4  7   000 11  1 10
     59.88146  2.325E-22  1287.23831   000 12  3 10   000 11  4  7
     59.91971  5.256E-27  2115.64396   000 14  6  9   000 15  4 12
     60.00154  1.718E-24   889.57555   000  9  4  6   000 10  2  9
     60.01116  1.342E-23  1405.81796   000 12  4  9   000 13  1 12
     60.05841  6.005E-26  3094.90664   020  6  1  5   020  5  2  4
     60.30700  7.279E-26  2026.83124   000 15  3 12   000 14  5  9
     60.41388  1.980E-25  2877.68724   100  4  2  3   100  4  1  4
     60.54741  5.632E-26  2877.55371   100  4  2  3   100  3  2  2
     60.65965  1.117E-19   156.38221   000  4  2  3   000  4  1  4
     60.69278  1.150E-27  4106.47784   001  6  3  3   001  6  2  4
     61.15199  9.246E-23  1709.97128   010  6  1  5   010  6  0  6
     61.19375  2.010E-27  3807.62862   000 19  8 12   000 18  9  9
     61.20703  1.002E-23  1587.74005   000  9  8  2   000 10  7  3
     61.20719  1.002E-23  1587.73988   000  9  8  1   000 10  7  4
     61.30253  2.412E-26  2954.92645   100  4  3  2   100  3  3  1
     61.34915  2.020E-27  3807.62610   000 19  8 11   000 18  9 10
     61.38984  4.203E-27  3647.68617   010 15  5 11   010 14  6  8
     61.43918  1.369E-23  1958.38273   000 14  5 10   000 13  6  7
     61.45354  2.441E-26  2954.95061   100  4  3  1   100  3  3  0
     61.65288  2.888E-20   155.38898   000  4  2  3   000  3  2  2
     61.70735  1.259E-22  1505.59306   010  3  2  2   010  3  1  3
     61.80023  8.391E-23  1481.44330   000 13  3 11   000 12  4  8
     61.83524  1.003E-25  3235.39024   100  7  3  4   100  7  2  5
     61.83853  5.509E-20   520.12337   000  7  3  4   000  7  2  5
     61.84129  2.665E-23  1567.30041   010  4  2  3   010  3  2  2
     61.84463  2.012E-25  2156.45386   010  9  2  7   010  9  2  8
     62.03480  2.725E-26  2955.80644   020  4  2  3   020  3  2  2
     62.11540  2.937E-27  2942.72077   020  5  0  5   100  4  2  2
     62.15429  1.135E-27  3092.81076   020  6  1  5   020  6  1  6
     62.46350  1.230E-20   233.02367   000  4  3  2   000  3  3  1
     62.58634  2.831E-27  3271.65019   000 19  5 15   000 20  2 18
     62.62622  1.236E-20   233.05118   000  4  3  1   000  3  3  0
     62.66901  1.428E-27  2879.16578   020  4  1  4   100  3  2  1
     62.67695  1.095E-23  1654.65846   010  4  3  2   010  3  3  1
     62.75312  2.877E-22    46.17312   000  2  2  1   000  2  0  2
     62.83597  1.100E-23  1654.68536   010  4  3  1   010  3  3  0
     62.87673  1.081E-26  3054.93366   020  4  3  2   020  3  3  1
     62.94168  3.865E-26  1693.44274   000 12  6  6   000 13  4  9
     63.00138  2.868E-25  2941.83479   020  5  0  5   020  4  1  4
     63.02334  1.085E-26  3054.95842   020  4  3  1   020  3  3  0
     63.06884  9.648E-24   404.44554   000  6  3  4   000  7  1  7
     63.21160  1.574E-24  2386.10954   010 10  3  7   010  9  4  6
     63.44661  2.331E-25  1347.11977   000 11  5  7   000 12  3 10
     63.47274  4.136E-27  3798.06434   001  4  1  4   001  3  0  3
     63.55499  6.008E-26  2879.16578   100  4  2  2   100  3  2  1
     63.69747  6.220E-24   513.20706   000  7  3  5   000  8  1  8
     63.73251  4.249E-26  1604.36316   000 13  4 10   000 14  2 13
     63.86593  9.843E-27  3846.08391   100 11  3  8   100 11  2  9
     63.89777  1.272E-25  2591.01793   000 12 10  3   000 13  9  4
     63.89780  1.272E-25  2591.01791   000 12 10  2   000 13  9  5
     64.05873  7.681E-22    91.33025   000  3  2  2   000  3  0  3
     64.11154  1.473E-27  2813.44217   100  3  2  2   100  3  0  3
     64.18045  6.224E-27  3246.05852   010 10  8  3   010 11  7  4
     64.18099  6.224E-27  3246.05812   010 10  8  2   010 11  7  5
     64.19045  5.848E-24  1603.90522   000 13  4 10   000 14  1 13
     64.21995  4.306E-25  2877.68724   100  5  0  5   100  4  1  4
     64.24507  4.835E-25  2813.44217   100  4  1  4   100  3  0  3
     64.35302  5.662E-22   403.16136   000  6  3  4   000  7  0  7
     64.36615  6.067E-26  3395.16815   020  8  2  6   020  8  1  7
     64.38885  4.131E-22   512.51568   000  7  3  5   000  8  0  8
     64.41005  2.568E-22  1561.33789   010  5  0  5   010  4  1  4
     64.48001  4.512E-26  3447.36251   100  9  2  7   100  9  1  8
     64.51273  1.217E-22   885.06436   000  9  4  6   000 10  1  9
     64.64037  9.864E-27  1590.04499   010  3  3  0   010  4  1  3
     64.72389  1.221E-25  2844.32751   020  2  2  1   020  2  1  2
     64.77139  3.150E-20   157.06469   000  4  2  2   000  3  2  1
     64.92864  1.042E-27  3120.13849   100  6  3  4   100  7  0  7
     64.98166  2.304E-23  2218.29849   010  9  3  6   010  9  2  7
     65.00123  1.527E-27  4007.06046   001  5  3  2   001  5  2  3
     65.05013  1.271E-23   308.61561   000  5  3  3   000  6  1  6
     65.05196  2.791E-19    91.33025   000  4  1  4   000  3  0  3
     65.06297  5.213E-21  1141.69129   000 11  3  8   000 11  2  9
     65.06459  2.914E-23  1569.02412   010  4  2  2   010  3  2  1
     65.16443  6.410E-23  1705.95884   010  6  1  5   010  5  2  4
     65.25173  3.003E-26  2957.51432   020  4  2  2   020  3  2  1
     65.33607  7.623E-24  1532.73163   000 12  5  8   000 13  2 11
     65.35091  9.565E-26  2838.43923   100  4  1  3   100  3  1  2
     65.42017  1.614E-27  3930.27809   001  5  2  4   001  5  1  5
     65.46570  3.447E-24   743.09716   000  8  4  5   000  9  2  8
     65.51911  3.993E-27  3861.53708   001  5  0  5   001  4  1  4
     65.56383  2.523E-19   156.38221   000  5  0  5   000  4  1  4
     65.64325  1.456E-26  3120.98304   020  6  2  5   100  6  2  4
     65.83942  1.332E-25  3089.12563   020  6  1  5   020  6  0  6
     65.90892  2.477E-20   735.73491   000  9  2  7   000  9  1  8
     65.92919  3.222E-23  1075.76210   000 11  2  9   000 12  1 12
     65.97693  2.805E-25  1075.71436   000 11  2  9   000 12  0 12
     66.11454  8.323E-20   403.54891   000  6  3  3   000  6  2  4
     66.15896  1.357E-25  3120.98304   100  6  3  3   100  6  2  4
     66.28248  3.081E-22  1495.05541   010  4  1  4   010  3  0  3
     66.28860  1.213E-23  2383.03254   010 10  3  7   010 10  2  8
     66.52218  4.912E-20   116.46134   000  4  1  3   000  3  1  2
     66.52779  5.095E-23  1105.00360   000  7  7  1   000  8  6  2
     66.52834  5.095E-23  1105.00306   000  7  7  0   000  8  6  3
     66.58705  1.043E-25  2316.44549   010 10  2  8   010 11  1 11
     66.62852  2.974E-26  3258.41772   010 14  4 11   010 13  5  8
     66.63332  4.161E-23  2068.42147   010  8  3  5   010  8  2  6
     66.80798  2.357E-27  2871.29314   100  4  2  3   100  4  0  4
     66.82938  3.560E-24   634.79078   000  8  3  6   000  9  1  9
     66.88564  1.222E-21   150.15622   000  4  2  3   000  4  0  4
     66.89084  1.196E-25  3013.33384   100  6  1  5   100  5  2  4
     66.95521  8.336E-25  2590.05674   000 16  6 11   000 15  7  8
     67.11491  4.679E-23  1522.93008   010  4  1  3   010  3  1  2
     67.19215  2.703E-22   634.42801   000  8  3  6   000  9  0  9
     67.35105  6.488E-22   306.31469   000  5  3  3   000  6  0  6
     67.36315  2.011E-25  2945.97069   100  5  2  4   100  5  1  5
     67.65318  5.026E-26  2904.68231   020  4  1  3   020  3  1  2
     67.77164  1.130E-19   225.86481   000  5  2  4   000  5  1  5
     67.77296  2.355E-25  2272.17153   000 16  3 13   000 17  2 16
     67.80381  1.471E-22  1561.33789   010  4  2  3   010  4  1  4
     68.00224  3.834E-25  2873.83255   020  4  1  4   020  3  0  3
     68.06324  1.175E-27  3024.89257   100  5  3  3   100  6  0  6
     68.28267  1.778E-27  3121.49694   100  7  1  6   100  7  1  7
     68.28345  1.074E-25  2877.68724   100  5  1  5   100  4  1  4
     68.29618  9.171E-23  1599.79949   000 13  4 10   000 12  5  7
     68.60341  1.684E-27  3924.95275   001  4  3  1   001  4  2  2
     68.61183  1.894E-25  2339.94449   000 15  6 10   000 16  3 13
     68.64485  1.313E-23  1999.77662   010  8  2  6   010  7  3  5
     68.70673  1.716E-23  1958.12451   000 14  5  9   000 13  6  8
     68.72320  5.730E-26  2713.54689   010  8  7  2   010  9  6  3
     68.72563  5.730E-26  2713.54466   010  8  7  1   010  9  6  4
     68.87062  7.119E-20   293.63645   000  6  1  5   000  5  2  4
     68.88822  4.023E-27  2873.83255   100  4  2  2   020  3  0  3
     68.93227  5.412E-26  2941.83479   020  5  1  5   020  4  1  4
     69.15528  5.125E-23  1561.33789   010  5  1  5   010  4  1  4
     69.47200  9.066E-22   404.44554   000  7  1  6   000  7  1  7
     69.48260  5.499E-20   156.38221   000  5  1  5   000  4  1  4
     69.52632  1.876E-25  2886.28012   020  3  2  2   020  3  1  3
     69.61242  6.658E-27  3396.99580   000 20  4 17   000 19  5 14
     69.62236  1.283E-23   225.86481   000  4  3  2   000  5  1  5
     69.64112  1.174E-25  3120.13849   100  7  1  6   100  7  0  7
     69.78884  9.040E-25  2589.97205   000 16  6 10   000 15  7  9
     69.96756  1.018E-27  3450.70463   010 15  3 12   010 16  2 15
     70.27639  1.353E-26  1814.56559   000 14  4 11   000 15  2 14
     70.33637  1.949E-25  3023.30909   100  5  3  2   100  5  2  3
     70.40202  6.979E-23  1934.35243   010  7  3  4   010  7  2  5
     70.41511  1.104E-19   303.99473   000  5  3  2   000  5  2  3
     70.52324  2.437E-24  1814.31874   000 14  4 11   000 15  1 14
     70.61405  1.198E-25  2871.29314   100  5  0  5   100  4  0  4
     70.75618  6.553E-20   403.16136   000  7  1  6   000  7  0  7
     70.87692  2.376E-22  1410.56638   000 12  4  8   000 11  5  7
     70.89598  3.041E-25  1449.79412   010  2  2  1   010  2  0  2
     70.91939  1.047E-25  2360.07461   000 16  4 12   000 16  4 13
     70.92966  1.306E-27  3860.24338   001  3  3  0   001  3  2  1
     71.07503  1.861E-24  1971.02995   000 10  9  1   000 11  8  4
     71.07504  1.861E-24  1971.02993   000 10  9  2   000 11  8  3
     71.07979  6.157E-24  2561.57984   010 11  3  8   010 11  2  9
     71.11664  3.034E-23  2147.18185   010  9  2  7   010  9  1  8
     71.23856  1.264E-27  3995.69826   001  6  1  5   001  5  2  4
     71.42665  2.800E-27  2941.90719   100  5  2  4   100  5  0  5
     71.59755  2.479E-27  3023.30909   020  5  2  4   100  5  2  3
     71.67715  1.143E-27  2926.03352   000 18  4 14   000 17  6 11
     71.69041  1.441E-21   221.94604   000  5  2  4   000  5  0  5
     71.77916  2.305E-25  2268.99335   010  6  6  1   010  7  5  2
     71.78532  2.306E-25  2268.98715   010  6  6  0   010  7  5  3
     71.78653  5.788E-23  1553.96141   010  5  0  5   010  4  0  4
     71.78982  6.124E-20   150.15622   000  5  0  5   000  4  0  4
     71.84516  4.139E-27  3659.36979   100 10  3  7   100  9  4  6
     71.93587  6.231E-26  2932.90030   020  5  0  5   020  4  0  4
     72.12723  1.479E-26  3063.91173   000 13 11  2   000 14 10  5
     72.12725  1.479E-26  3063.91171   000 13 11  3   000 14 10  4
     72.15747  4.986E-27  4032.49447   100 12  3  9   100 12  2 10
     72.24500  8.063E-25  1495.05541   010  3  2  2   010  3  0  3
     72.25079  1.835E-24   769.11657   000  9  3  7   000 10  1 10
     72.32836  3.303E-26  3303.50311   000 18  7 12   000 17  8  9
     72.43763  1.635E-22   768.92973   000  9  3  7   000 10  0 10
     72.76767  1.359E-27  3858.37164   001  3  3  1   001  3  2  2
     72.82795  2.068E-22   735.73491   000  8  4  5   000  9  1  8
     73.17877  6.001E-27  3647.16882   010 15  5 10   010 14  6  9
     73.25720  3.802E-27  3738.91595   001  2  2  1   001  1  1  0
     73.28253  1.884E-26  1884.84198   000 13  6  8   000 14  4 11
     73.34394  3.393E-26  3303.47626   000 18  7 11   000 17  8 10
     73.37734  5.910E-24   609.94637   000  7  4  4   000  8  2  7
     73.48787  2.841E-26  3292.44411   100  8  2  6   100  7  3  5
     73.54113  5.396E-22   221.94604   000  4  3  2   000  5  0  5
     73.68338  2.091E-25  2942.72077   100  4  3  1   100  4  2  2
     73.68431  1.873E-27  3919.63846   001  4  3  2   001  4  2  3
     73.76964  3.912E-26  2266.17485   000 16  3 13   000 15  5 10
     73.84132  1.213E-19   221.83608   000  4  3  1   000  4  2  2
     73.90863  2.614E-21  1331.21662   000 12  3  9   000 12  2 10
     74.00913  1.214E-27  3961.52855   020 11  3  8   020 10  4  7
     74.07164  5.435E-27  3856.20645   001  5  1  5   001  4  0  4
     74.08756  1.578E-27  4314.39386   100 13  4  9   100 13  3 10
     74.12688  1.479E-27  4012.09695   001  6  2  5   001  6  1  6
     74.18652  3.241E-26  3610.68153   020  9  3  6   020  9  2  7
     74.28461  5.912E-25  1164.50949   000 10  5  6   000 11  3  9
     74.39547  1.666E-26  3777.00280   020 10  3  7   020 10  2  8
     74.56936  5.682E-27  2941.83479   100  4  3  1   020  4  1  4
     74.67755  6.289E-25  2871.29314   100  5  1  5   100  4  0  4
     74.74257  7.959E-22  1618.70017   000 13  4  9   000 13  3 10
     74.86827  7.314E-27  1934.35243   010  6  4  2   010  7  2  5
     74.99118  2.402E-21   949.57709   000 10  3  7   000  9  4  6
     75.11912  1.032E-27  3425.74876   020  5  5  1   020  6  4  2
     75.12047  6.177E-27  2942.72077   020  4  2  3   100  4  2  2
     75.18029  1.271E-24  1553.96141   010  4  2  3   010  4  0  4
     75.18192  1.059E-22  1816.90095   010  6  3  3   010  6  2  4
     75.18306  1.032E-27  3425.68486   020  5  5  0   020  6  4  3
     75.23272  8.692E-26  2938.10112   100  5  2  4   100  4  2  3
     75.27474  1.465E-22   889.57555   000 10  2  8   000 10  2  9
     75.33338  8.937E-25  1808.12756   010  7  1  6   010  7  1  7
     75.45397  1.884E-27  3995.69826   001  5  3  3   001  5  2  4
     75.45664  6.693E-24  1543.24353   000 13  3 10   000 13  3 11
     75.46567  1.484E-22  1630.49317   010  5  2  4   010  5  1  5
     75.62206  2.146E-27  3300.20941   000 18  7 12   000 19  4 15
     75.66420  1.831E-25  3027.30247   100  6  2  5   100  6  1  6
     75.70859  3.622E-19   150.15622   000  5  1  5   000  4  0  4
     75.78483  1.643E-25  2879.16578   100  3  3  0   100  3  2  1
     75.96362  4.653E-25  2755.96606   100  2  2  1   100  1  1  0
     75.98649  9.372E-20   157.06469   000  3  3  0   000  3  2  1
     76.00645  2.124E-25  2941.83479   020  4  2  3   020  4  1  4
     76.06786  3.934E-27  4104.65194   100 12  4  8   100 12  3  9
     76.11117  4.145E-26  3534.57036   020  9  2  7   020  9  1  8
     76.11366  1.307E-26  3480.74477   010 15  4 12   010 14  5  9
     76.18407  1.679E-20   576.90453   000  8  2  6   000  7  3  5
     76.25983  1.024E-19   308.61561   000  6  2  5   000  6  1  6
     76.31805  2.056E-21  1405.12525   000 12  4  8   000 12  3  9
     76.39767  3.758E-27  3736.16011   001  2  2  0   001  1  1  1
     76.42986  2.669E-19    32.49638   000  2  2  1   000  1  1  0
     76.44458  1.709E-26  3122.45809   100  5  4  2   100  4  4  1
     76.45690  1.709E-26  3122.45990   100  5  4  1   100  4  4  0
     76.48580  2.968E-22  1846.40197   000 14  4 10   000 14  3 11
     76.53176  3.932E-22  1553.96141   010  5  1  5   010  4  0  4
     76.59459  4.424E-20   217.04186   000  5  2  4   000  4  2  3
     76.64146  7.645E-24   156.38221   000  3  3  1   000  4  1  4
     76.70979  6.945E-24   403.54891   000  5  4  1   000  6  2  4
     76.72683  4.905E-26  3016.22898   100  5  3  3   100  4  3  2
     76.81714  4.075E-23  1629.14170   010  5  2  4   010  4  2  3
     76.81990  5.946E-26  3459.53430   020  8  3  5   020  8  2  6
     76.82819  2.256E-27  3881.84959   010 16  5 12   010 15  6  9
     76.96462  8.453E-23  1806.49632   010  7  1  6   010  7  0  7
     77.04022  1.941E-27  3397.43717   010 14  5 10   010 15  2 13
     77.06540  4.143E-26  3017.84124   020  5  2  4   020  4  2  3
     77.24131  4.965E-26  3016.40415   100  5  3  2   100  4  3  1
     77.30656  1.206E-23  1433.57180   000  8  8  1   000  9  7  2
     77.30658  1.206E-23  1433.57178   000  8  8  0   000  9  7  3
     77.37274  1.705E-25  2877.55371   100  3  3  1   100  3  2  2
     77.49430  8.277E-24  2176.17720   000 15  5 11   000 14  6  8
     77.63469  9.693E-20   155.38898   000  3  3  1   000  3  2  2
     77.81880  4.723E-27  2970.01274   010 13  3 10   010 13  3 11
     77.86676  4.848E-25  2932.90030   020  5  1  5   020  4  0  4
     77.91350  8.687E-21   402.32897   000  5  4  2   000  4  4  1
     77.92522  2.991E-26  3594.29580   100 10  2  8   100 10  1  9
     77.92789  8.689E-21   402.33081   000  5  4  1   000  4  4  0
     78.07359  8.192E-27  3957.46409   020 11  3  8   020 11  2  9
     78.07410  2.687E-27  3024.89257   100  6  2  5   100  6  0  6
     78.12786  2.351E-25  2938.10112   100  4  3  2   100  4  2  3
     78.17138  7.344E-24  1837.01617   010  5  4  2   010  4  4  1
     78.17857  2.489E-20   295.48717   000  5  3  3   000  4  3  2
     78.18477  7.346E-24  1837.01789   010  5  4  1   010  4  4  0
     78.33958  1.619E-27  4086.22383   001  6  3  4   001  6  2  5
     78.35857  4.099E-25  3010.76706   020  6  0  6   020  5  1  5
     78.42204  6.797E-27  3253.00636   020  5  4  2   020  4  4  1
     78.43477  6.798E-27  3253.00653   020  5  4  1   020  4  4  0
     78.44531  1.330E-19   217.04186   000  4  3  2   000  4  2  3
     78.45257  2.212E-23  1717.33541   010  5  3  3   010  4  3  2
     78.45426  3.763E-27  2037.18970   000 15  4 12   000 16  2 15
     78.56075  1.375E-21   306.31469   000  6  2  5   000  6  0  6
     78.58606  9.610E-25  2037.05790   000 15  4 12   000 16  1 15
     78.70463  2.185E-26  3117.81039   020  5  3  3   020  4  3  2
     78.73244  2.520E-20   295.67740   000  5  3  2   000  4  3  1
     78.92188  5.949E-25  2945.97069   100  6  0  6   100  5  1  5
     78.93210  4.612E-25  2753.32777   100  2  2  0   100  1  1  1
     78.99449  2.238E-23  1717.52133   010  5  3  2   010  4  3  1
     79.20445  2.213E-26  3117.98176   020  5  3  2   020  4  3  1
     79.34976  1.853E-23  1331.21662   000 11  5  7   000 12  2 10
     79.46051  2.646E-19    29.80858   000  2  2  0   000  1  1  1
     79.47811  3.563E-22  1630.49317   010  6  0  6   010  5  1  5
     79.56400  3.012E-24  2752.92554   010 12  3  9   010 12  2 10
     79.62197  2.361E-25  3013.33384   100  5  3  3   100  5  2  4
     79.66951  8.489E-25   916.12359   000 10  3  8   000 11  1 11
     79.68965  1.395E-27  3572.30983   000 14 12  3   000 15 11  4
     79.68966  1.395E-27  3572.30982   000 14 12  2   000 15 11  5
     79.76443  9.228E-23   916.02867   000 10  3  8   000 11  0 11
     79.78593  1.626E-20   885.06436   000 10  2  8   000 10  1  9
     79.81999  1.407E-22  1716.69583   010  5  3  2   010  5  2  3
     79.87415  1.249E-25  2303.15839   010 10  2  8   010 10  2  9
     80.00255  4.775E-23  1804.83943   000 14  4 11   000 13  5  8
     80.00447  5.404E-27  3930.27809   001  6  0  6   001  5  1  5
     80.02929  1.328E-19   293.63645   000  5  3  3   000  5  2  4
     80.08841  2.724E-25  2392.88538   000 11 10  2   000 12  9  3
     80.08843  2.724E-25  2392.88536   000 11 10  1   000 12  9  4
     80.21090  1.479E-24  1625.74794   010  5  2  4   010  5  0  5
     80.29986  9.550E-27  3909.94984   100 11  4  7   100 11  3  8
     80.31220  1.206E-25  3051.43273   010 13  4  9   010 12  5  8
     80.44988  3.448E-19   225.86481   000  6  0  6   000  5  1  5
     80.45099  1.183E-26  3075.99919   010  9  8  2   010 10  7  3
     80.45104  1.183E-26  3075.99900   010  9  8  1   010 10  7  4
     80.48405  5.029E-21  1206.75426   000 11  4  7   000 11  3  8
     80.58832  9.595E-26  2942.72077   100  5  2  3   100  4  2  2
     80.82265  1.304E-25  2903.79014   100  5  1  4   100  4  1  3
     81.01953  1.342E-26  2523.12578   000 17  3 14   000 16  5 11
     81.20356  9.935E-27  3187.14200   020  7  1  6   100  6  3  3
     81.33178  1.270E-25  2945.97069   100  6  1  6   100  5  1  5
     81.35712  1.005E-25  3324.49048   020  7  3  4   020  7  2  5
     81.47430  1.190E-27  2941.83479   100  5  2  3   020  4  1  4
     81.71927  9.101E-26  3186.62629   020  7  1  6   020  6  2  5
     81.80369  3.107E-27  2797.61875   000 18  3 15   000 17  5 12
     81.84867  1.237E-26  1808.12756   010  6  3  4   010  7  1  7
     81.92060  1.074E-22  2087.13824   000 15  4 11   000 15  3 12
     82.03140  4.456E-27  3720.34759   010 16  4 13   010 15  5 10
     82.04370  6.348E-26  3010.76706   020  6  1  6   020  5  1  5
     82.10046  2.024E-25  3102.96667   100  6  3  4   100  6  2  5
     82.10126  5.090E-26  3089.18262   000 19  4 16   000 18  5 13
     82.15865  4.954E-20   221.83608   000  5  2  3   000  4  2  2
     82.25264  6.640E-20   182.98352   000  5  1  4   000  4  1  3
     82.33050  6.014E-23  1630.49317   010  6  1  6   010  5  1  5
     82.49006  3.255E-22  1438.20004   010  2  2  1   010  1  1  0
     82.54090  1.247E-27  4190.85506   001  7  3  5   001  7  2  6
     82.60712  4.578E-23  1634.08871   010  5  2  3   010  4  2  2
     82.63894  1.131E-19   384.87544   000  6  3  4   000  6  2  5
     82.75080  6.460E-20   225.86481   000  6  1  6   000  5  1  5
     82.76638  1.212E-25  3185.57918   020  7  1  6   020  7  0  7
     82.81797  5.882E-26  2633.35187   010 11  4  8   010 12  1 11
     82.86745  2.374E-22   150.15622   000  3  3  1   000  4  0  4
     82.87840  2.509E-27  3010.76706   100  5  3  2   020  5  1  5
     82.89818  4.716E-26  3022.76605   020  5  2  3   020  4  2  2
     82.95115  2.144E-27  2303.15839   010  9  4  6   010 10  2  9
     82.96431  1.589E-26  1712.82367   010  5  3  3   010  6  1  6
     82.97249  6.302E-23  1590.04499   010  5  1  4   010  4  1  3
     82.98538  1.352E-25  2941.90719   100  6  0  6   100  5  0  5
     83.16958  1.805E-24   859.39230   000  8  5  3   000  9  3  6
     83.22885  1.864E-23  1247.98777   000 12  2 10   000 13  1 13
     83.25270  1.151E-25  1247.96392   000 12  2 10   000 13  0 13
     83.43262  1.546E-22  1634.08871   010  4  3  1   010  4  2  2
     83.46329  8.122E-24   490.42724   000  6  4  3   000  7  2  6
     83.47991  9.819E-25  1806.49632   010  6  3  4   010  7  0  7
     83.53126  7.972E-27  1916.24536   010  7  3  5   010  8  1  8
i    83.64665  1.184E-27  3977.53746   010 17  4 14   010 16  5 11
     83.64851  2.412E-27  4230.74535   100 13  3 10   100 13  2 11
     83.66315  6.748E-26  2972.33549   020  5  1  4   020  4  1  3
     83.78803  1.477E-26  3526.89350   020  9  2  7   020  8  3  6
     83.91339  9.136E-25  3047.83154   010 13  4  9   010 13  3 10
     83.96057  4.319E-25  2836.82196   000 17  6 12   000 16  7  9
     83.98755  1.354E-27  3228.40767   100  8  1  7   100  8  1  8
     83.99531  1.190E-25  2459.36046   010 10  4  7   010 11  1 10
     84.03892  5.415E-27  3171.14771   010 13  5  9   010 14  2 12
     84.05048  1.228E-27  4106.80458   001  7  2  6   001  7  1  7
     84.13958  2.165E-25  3010.76706   020  5  2  4   020  5  1  5
     84.22334  6.454E-23  1625.74794   010  6  0  6   010  5  0  5
     84.28946  6.908E-26  3004.83617   020  6  0  6   020  5  0  5
     84.36865  6.863E-20   221.94604   000  6  0  6   000  5  0  5
     84.43176  7.483E-25  1915.34486   010  7  3  5   010  8  0  8
     84.45163  3.317E-25  3277.60052   010 14  4 10   010 14  3 11
     84.62254  1.340E-22  1712.82367   010  6  2  5   010  6  1  6
     84.69333  9.708E-26  2519.45198   000 17  3 14   000 18  2 17
     84.72615  9.706E-26  3227.66907   100  8  1  7   100  8  0  8
     84.76079  2.827E-22   598.56292   000  7  4  4   000  8  1  7
     84.89499  2.703E-26  2819.39535   010 12  4  9   010 13  1 12
     84.91088  6.234E-26  2573.69595   010  7  7  1   010  8  6  2
     84.91124  6.234E-26  2573.69560   010  7  7  0   010  8  6  3
     84.94094  1.502E-27  2932.90030   020  4  2  3   020  4  0  4
     85.04076  6.258E-27  3927.05619   001  6  1  6   001  5  0  5
     85.18345  1.515E-25  3121.49694   100  7  2  6   100  7  1  7
     85.35586  6.897E-22   513.20706   000  8  1  7   000  8  1  8
     85.39528  7.193E-25  2941.90719   100  6  1  6   100  5  0  5
     85.53575  3.879E-27  4151.01627   020 12  3  9   020 12  2 10
     85.66124  1.194E-22  1569.02412   010  3  3  0   010  3  2  1
     85.71198  1.969E-23  2297.32056   010 10  2  8   010 10  1  9
     85.74210  3.242E-22  1435.30016   010  2  2  0   010  1  1  1
     85.76372  1.553E-25  3206.68039   100  7  3  5   100  7  2  6
     85.81670  1.059E-24  1709.97128   010  5  3  3   010  6  0  6
     85.87755  4.797E-27  3772.49409   001  3  2  2   001  2  1  1
     85.96854  1.248E-21  1532.73163   000 13  3 10   000 13  2 11
     85.98170  8.411E-20   404.44554   000  7  2  6   000  7  1  7
     86.01473  1.012E-22  1797.44621   010  7  1  6   010  6  2  5
     86.04724  5.373E-20   512.51568   000  8  1  7   000  8  0  8
     86.05973  2.160E-26  3731.21495   100 10  4  6   100 10  3  7
     86.19115  1.143E-20  1024.56827   000 10  4  6   000 10  3  7
     86.47729  8.610E-20   490.42724   000  7  3  5   000  7  2  6
     86.54190  2.187E-27  3120.13849   100  7  2  6   100  7  0  7
     86.63994  1.527E-25  3206.33616   020  6  3  3   020  6  2  4
     86.64573  2.407E-24  2832.48954   010 12  4  8   010 12  3  9
     86.66957  4.126E-19   221.94604   000  6  1  6   000  5  0  5
     86.67615  6.493E-26  2474.90369   010 11  2  9   010 12  1 12
     86.81294  1.851E-25  3102.96667   100  7  1  6   100  6  2  5
     86.84224  1.542E-26  1630.49317   010  4  3  2   010  5  1  5
     86.99161  1.261E-24   995.79310   000  9  5  5   000 10  3  8
     87.07573  4.427E-22  1625.74794   010  6  1  6   010  5  0  5
     87.17217  2.242E-24  1802.33498   000  9  9  1   000 10  8  2
     87.17219  2.242E-24  1802.33496   000  9  9  0   000 10  8  3
     87.26588  1.115E-21   403.16136   000  7  2  6   000  7  0  7
     87.35805  1.232E-22  1567.30041   010  3  3  1   010  3  2  2
     87.47493  1.383E-24  1709.97128   010  6  2  5   010  6  0  6
     87.91814  4.429E-27  2037.05839   010  8  3  6   010  9  1  9
     87.97298  3.557E-25  2272.10163   000 16  4 13   000 17  1 16
     87.97459  5.381E-25  3004.83617   020  6  1  6   020  5  0  5
     88.15393  4.135E-27  2156.45386   010  8  4  5   010  9  2  8
     88.18952  5.686E-26  1668.09567   000 12  6  7   000 13  4 10
     88.19371  1.685E-22  1629.14170   010  4  3  2   010  4  2  3
     88.34851  3.216E-26  2851.90711   000 12 11  2   000 13 10  3
     88.34853  3.216E-26  2851.90710   000 12 11  1   000 13 10  4
     88.40303  5.024E-25  2036.57350   010  8  3  6   010  9  0  9
     88.42543  6.419E-25  2087.13824   000 14  6  9   000 15  3 12
     88.49940  5.815E-25  2789.05431   100  3  2  2   100  2  1  1
     88.65242  1.228E-25  1481.44330   000 11  6  5   000 12  4  8
     88.74739  3.478E-25  1075.76210   000 11  3  9   000 12  1 12
     88.74896  1.164E-25  3520.67219   010 15  4 11   010 15  3 12
     88.78898  2.173E-25  2297.32056   010  9  4  6   010 10  1  9
     88.79513  4.869E-23  1075.71436   000 11  3  9   000 12  0 12
     88.81272  1.946E-23  2026.83124   000 15  4 12   000 14  5  9
     89.04210  1.085E-19   384.87544   000  7  1  6   000  6  2  5
     89.20446  3.336E-19    66.18452   000  3  2  2   000  2  1  1
     89.30386  1.775E-24  2543.35577   010 11  3  8   010 10  4  7
     89.41738  4.890E-25  2836.61614   000 17  6 11   000 16  7 10
     89.54273  1.444E-26  3578.69585   000 19  7 13   000 18  8 10
     89.63283  1.041E-25  3013.33384   100  6  2  5   100  5  2  4
     89.76042  4.516E-25  2819.29098   020  2  2  1   020  1  1  0
     89.80644  1.170E-26  3017.57422   010 13  4 10   010 14  1 13
     89.82914  1.677E-22  1705.95884   010  5  3  3   010  5  2  4
     89.86907  3.318E-26  2617.72764   000 17  4 13   000 17  4 14
     90.02204  7.189E-24  2707.59671   000 17  5 12   000 17  4 13
     90.07047  1.723E-27  3004.83617   020  5  2  4   020  5  0  5
     90.61118  1.145E-23  2175.56367   000 15  5 10   000 14  6  9
     90.61740  3.154E-25  2797.61875   000 18  4 15   000 17  5 12
     90.74292  1.088E-25  3324.14100   100  8  3  6   100  8  2  7
     90.86190  1.887E-27  3479.36292   010 10  9  2   010 11  8  3
     90.86195  1.887E-27  3479.36304   010 10  9  1   010 11  8  4
     90.90968  1.889E-27  4086.22383   001  7  1  6   001  6  2  5
     91.02117  2.646E-26  3685.98163   020 10  2  8   020 10  1  9
     91.04951  3.763E-23  2339.94449   000 16  4 12   000 16  3 13
     91.23899  5.250E-20   293.63645   000  6  2  5   000  5  2  4
     91.41039  8.927E-27  3333.71007   100  6  5  2   100  5  5  1
     91.41054  8.908E-27  3333.71044   100  6  5  1   100  5  5  0
     91.47195  1.918E-24  2997.71067   000 18  5 13   000 18  4 14
     91.48737  4.823E-23  1705.95884   010  6  2  5   010  5  2  4
     91.52198  2.027E-25  3105.66423   020  5  3  2   020  5  2  3
     91.56435  1.407E-24  2956.26719   010 13  3 10   010 13  2 11
     91.58747  8.212E-25  1625.74794   010  4  3  2   010  5  0  5
     91.58772  1.508E-26  3578.62961   000 19  7 12   000 18  8 11
     91.67379  5.985E-20   609.94637   000  8  3  6   000  8  2  7
     91.71965  4.292E-26  3094.90664   020  6  2  5   020  5  2  4
     91.80264  5.963E-24  2632.65963   010 11  4  7   010 11  3  8
     91.86992  2.970E-26  3198.90267   100  6  4  3   100  5  4  2
     91.88303  2.207E-26  3198.91680   100  6  4  2   100  5  4  1
     92.03121  4.407E-26  3569.23254   100  9  4  5   100  9  3  6
     92.11132  6.551E-26  3092.95581   100  6  3  4   100  5  3  3
     92.13178  2.601E-23  2430.99400   000 16  5 11   000 16  4 12
     92.15502  8.103E-27  3198.91680   020  6  3  4   100  5  4  1
     92.23536  6.572E-27  3094.90664   100  6  3  3   020  5  2  4
     92.24303  2.367E-20   859.39230   000  9  4  5   000  9  3  6
     92.53002  1.422E-22  1797.44621   010  6  3  4   010  6  2  5
     92.53637  4.031E-24  2409.90243   000 16  5 12   000 15  6  9
     92.55808  2.746E-27  2266.17485   000 14  7  7   000 15  5 10
     92.56723  8.251E-23  1049.12406   000 11  2  9   000 11  2 10
     92.68613  1.441E-27  2781.14642   020  3  0  3   100  2  1  2
     92.76842  4.652E-25  3092.81076   020  7  0  7   020  6  1  6
     92.83150  6.525E-25  1916.24536   010  8  1  7   010  8  1  8
     92.83602  6.668E-25  3027.30247   100  7  0  7   100  6  1  6
     92.98083  9.625E-27  3093.64546   020  6  2  5   100  5  3  2
     92.98396  1.831E-26  3753.09995   100 11  2  9   100 11  1 10
     93.18621  4.518E-25  2816.21371   020  2  2  0   020  1  1  1
     93.19784  4.545E-21   615.96853   000  6  5  2   000  5  5  1
     93.19896  4.546E-21   615.96860   000  6  5  1   000  5  5  0
     93.32057  8.758E-27  1561.33789   010  3  3  1   010  4  1  4
     93.32196  1.758E-23  2124.97653   010  9  2  7   010  8  3  6
     93.49654  5.772E-26  3093.64546   100  6  3  3   100  5  3  2
     93.49709  3.607E-24  2066.30385   010  6  5  2   010  5  5  1
     93.49806  3.608E-24  2066.30391   010  6  5  1   010  5  5  0
     93.64806  1.522E-20   480.24247   000  6  4  3   000  5  4  2
     93.67265  3.991E-22  1712.82367   010  7  0  7   010  6  1  6
     93.71170  1.524E-20   480.25870   000  6  4  2   000  5  4  1
     93.73200  6.930E-23  1915.34486   010  8  1  7   010  8  0  8
     93.73589  5.965E-27  4012.09695   001  7  0  7   001  6  1  6
     93.76088  4.237E-22    15.50821   000  2  2  0   000  1  0  1
     93.80055  3.090E-27  3500.86788   020  6  5  2   020  5  5  1
     93.80097  3.090E-27  3500.86792   020  6  5  1   020  5  5  0
     93.81553  1.772E-25  3092.81076   020  6  2  5   020  6  1  6
     93.84864  3.297E-20   373.66574   000  6  3  4   000  5  3  3
     93.86470  2.817E-24  1752.53727   000 14  3 11   000 14  3 12
     93.89976  6.235E-24  2266.17485   000 16  4 13   000 15  5 10
     93.95883  1.284E-23  1915.18755   010  6  4  3   010  5  4  2
     94.01804  1.285E-23  1915.20266   010  6  4  2   010  5  4  1
     94.13226  1.013E-27  4279.45965   001  7  4  3   001  7  3  4
     94.18825  2.923E-23  1795.78798   010  6  3  4   010  5  3  3
     94.19447  1.288E-25  3027.30247   100  7  1  7   100  6  1  6
     94.25646  1.153E-26  3331.42840   020  6  4  3   020  5  4  2
     94.28481  9.468E-27  3196.51502   100  6  4  2   020  5  3  3
     94.30746  1.159E-26  3331.44130   020  6  4  2   020  5  4  1
     94.33124  1.962E-26  3092.81076   100  6  3  3   020  6  1  6
     94.54575  3.825E-19   308.61561   000  7  0  7   000  6  1  6
     94.55680  1.950E-26  3196.51502   020  6  3  4   020  5  3  3
     94.60186  1.573E-24  2523.12578   000 17  4 14   000 16  5 11
     94.80259  2.139E-27  2170.47999   010  9  3  7   010 10  1 10
     94.94893  6.363E-26  3092.81076   020  7  1  7   020  6  1  6
     95.05915  3.073E-25  2170.22343   010  9  3  7   010 10  0 10
     95.10274  3.965E-22  1472.19767   010  3  2  2   010  2  1  1
     95.13435  1.099E-22  1808.12756   010  7  2  6   010  7  1  7
     95.16554  1.363E-26  2956.26719   010 12  5  8   010 13  2 11
     95.21571  2.226E-25  3022.76605   020  4  3  1   020  4  2  2
     95.21736  9.831E-21  1046.47393   000 11  2  9   000 11  1 10
     95.24592  1.331E-25  3024.89257   100  7  0  7   100  6  0  6
     95.25361  3.377E-20   374.40984   000  6  3  3   000  5  3  2
     95.30389  6.041E-23  1712.82367   010  7  1  7   010  6  1  6
     95.36703  8.089E-24   384.87544   000  5  4  2   000  6  2  5
     95.37504  1.972E-22  1598.06770   000 13  4  9   000 12  5  8
     95.56705  2.992E-23  1796.51582   010  6  3  3   010  5  3  2
     95.61189  1.431E-25  2984.61279   100  6  1  5   100  5  1  4
     95.73333  1.146E-25  3228.40767   100  8  2  7   100  8  1  8
     95.78989  2.871E-26  3197.18621   020  6  3  3   020  5  3  2
     95.82993  6.496E-20   308.61561   000  7  1  7   000  6  1  6
     95.89699  6.725E-27  2023.04803   010  7  4  4   010  8  2  7
     95.96440  3.113E-27  3346.73804   000 13 12  1   000 14 11  4
     95.96441  3.113E-27  3346.73803   000 13 12  2   000 14 11  3
i    96.00569  1.191E-27  4453.50421   020 13  4  9   020 13  3 10
     96.01055  4.414E-27  3764.23283   001  3  2  1   001  2  1  2
     96.20690  3.345E-25  2209.90529   000 10 10  0   000 11  9  3
     96.20691  3.345E-25  2209.90528   000 10 10  1   000 11  9  2
     96.44317  1.004E-27  3970.49365   001  6  1  5   001  5  1  4
     96.45355  6.679E-26  3089.12563   020  7  0  7   020  6  0  6
     96.47193  1.545E-27  3227.66907   100  8  2  7   100  8  0  8
     96.51471  1.077E-22  1903.26191   010  7  3  5   010  7  2  6
     96.52202  6.388E-27  4010.28256   001  7  1  7   001  6  0  6
     96.52504  6.280E-23  1709.97128   010  7  0  7   010  6  0  6
     96.60437  7.320E-25  3024.89257   100  7  1  7   100  6  0  6
     96.61081  1.289E-26  2921.40170   010  8  8  0   010  9  7  3
     96.61097  1.289E-26  2921.40154   010  8  8  1   010  9  7  2
     96.73931  6.316E-20   513.20706   000  8  2  7   000  8  1  8
i    96.74965  1.760E-27  4356.75456   020 13  3 10   020 13  2 11
     96.76559  1.090E-24  1806.49632   010  7  2  6   010  7  0  7
     96.78639  4.972E-25  3300.20941   000 19  5 14   000 19  4 15
i    96.82314  3.660E-27  3880.71432   010 16  5 11   010 15  6 10
     96.82892  4.366E-27  3813.12092   100 11  3  8   100 10  4  7
     96.84667  6.709E-20   306.31469   000  7  0  7   000  6  0  6
i    96.93355  3.954E-26  3776.00007   010 16  4 12   010 16  3 13
     96.95860  3.664E-26  3414.88392   100  9  2  7   100  8  3  6
     97.06325  5.419E-27  3822.57521   001  4  2  3   001  3  1  2
     97.08600  7.039E-26  3455.02223   100  9  3  7   100  9  2  8
     97.10281  3.689E-23  1141.69129   000 10  5  6   000 11  2  9
     97.10928  4.783E-27  3227.93696   010 14  4 11   010 15  1 14
     97.11601  8.961E-23  2169.05884   000 15  5 10   000 15  4 11
     97.13519  1.415E-27  4167.17062   001  6  4  2   001  6  3  3
     97.25160  8.031E-26  3424.51956   100  8  4  4   100  8  3  5
     97.27091  7.213E-20   265.23616   000  6  1  5   000  5  1  4
     97.42594  3.401E-25  2147.18185   010  8  4  5   010  9  1  8
     97.43069  7.867E-22   512.51568   000  8  2  7   000  8  0  8
     97.44410  1.717E-25  2957.51432   020  3  3  0   020  3  2  1
     97.49460  1.823E-27  3180.10592   010 14  3 11   010 14  3 12
     97.50066  1.081E-27  3089.12563   020  6  2  5   020  6  0  6
     97.59778  4.384E-20   711.79515   000  8  4  4   000  8  3  5
     97.66209  1.102E-27  4440.46741   100 14  3 11   100 14  2 12
     97.67395  1.173E-25  3023.30909   100  6  2  4   100  5  2  3
     98.01936  5.435E-25  2781.14642   100  3  2  1   100  2  1  2
     98.10579  6.818E-23  1673.01748   010  6  1  5   010  5  1  4
     98.13085  4.174E-19   306.31469   000  7  1  7   000  6  0  6
     98.15628  4.448E-22  1709.97128   010  7  1  7   010  6  0  6
     98.24405  1.364E-23  2449.32114   010 10  4  6   010 10  3  7
     98.27020  3.834E-20   743.09716   000  9  3  7   000  9  2  8
     98.30171  7.746E-27  1816.90095   010  5  4  1   010  6  2  4
     98.31260  1.230E-25  2519.41504   000 17  4 14   000 18  1 17
     98.33608  4.286E-24   303.99473   000  4  4  0   000  5  2  3
     98.63406  5.357E-25  3089.12563   020  7  1  7   020  6  0  6
     98.69321  6.612E-26  2462.88663   010 11  2  9   010 11  2 10
     98.88872  1.612E-27  4072.06169   001  5  4  1   001  5  3  2
     98.93779  3.114E-19    58.12690   000  3  2  1   000  2  1  2
     98.96641  7.272E-26  3055.99864   020  6  1  5   020  5  1  4
     99.12722  1.764E-25  2955.80644   020  3  3  1   020  3  2  2
     99.13200  1.235E-25  1247.98777   000 12  3 10   000 13  1 13
     99.15585  2.397E-23  1247.96392   000 12  3 10   000 13  0 13
     99.55418  5.924E-20   303.99473   000  6  2  4   000  5  2  3
     99.63518  1.484E-27  4164.56341   001  6  4  3   001  6  3  4
     99.66189  6.525E-25  2838.43923   100  4  2  3   100  3  1  2
     99.77641  1.639E-27  4071.15223   001  5  4  2   001  5  3  3
     99.79347  1.285E-27  3993.55616   001  4  4  0   001  4  3  1
     99.81310  1.127E-27  4273.39596   001  7  4  4   001  7  3  5
     99.82828  7.203E-26  3347.53423   100  9  1  8   100  9  0  9
     99.96915  2.401E-25  3017.84124   020  4  3  2   020  4  2  3
     99.97299  2.849E-22   473.91754   000  6  4  3   000  7  1  6
     99.97361  9.489E-24  1432.75802   000 13  2 11   000 14  1 14
     99.98548  3.734E-26  1432.74615   000 13  2 11   000 14  0 14
    100.02367  2.124E-20   701.62016   000  9  2  7   000  8  3  6
    100.02436  1.291E-27  3993.32277   001  4  4  1   001  4  3  2
    100.20512  5.467E-23  1716.69583   010  6  2  4   010  5  2  3
i   100.31114  3.201E-27  4236.55202   020 12  4  8   020 12  3  9
    100.44907  3.464E-26  2778.97337   000 18  3 15   000 19  2 18
    100.49029  2.475E-21  1106.26397   000 11  3  8   000 10  4  7
    100.50564  5.617E-22  1745.89633   000 14  3 11   000 14  2 12
i   100.53190  1.959E-27  4443.99174   010 18  5 13   010 18  4 14
    100.58052  3.735E-19   116.46134   000  4  2  3   000  3  1  2
    100.59564  1.859E-25  3099.05685   000 18  6 13   000 17  7 10
    100.67193  5.626E-26  3105.66423   020  6  2  4   020  5  2  3
    100.69705  3.365E-25  1553.96141   010  3  3  1   010  4  0  4
i   100.86277  7.573E-27  4151.50942   010 17  5 12   010 17  4 13
    100.88043  9.773E-27  2997.71067   000 17  7 11   000 18  4 14
    100.94413  4.551E-22   634.79078   000  9  1  8   000  9  1  9
    100.97142  9.915E-26  3294.19673   020  8  1  7   020  8  0  8
    101.16476  2.192E-24   841.36736   000  8  5  4   000  9  3  7
    101.17075  1.275E-25  3297.22548   100  7  4  3   100  7  3  4
    101.30690  3.946E-20   634.42801   000  9  1  8   000  9  0  9
    101.39858  1.751E-27  2853.55203   100  3  3  0   020  2  1  1
    101.60838  2.354E-25  3094.90664   020  5  3  3   020  5  2  4
    101.63758  1.175E-27  4134.91444   020 12  3  9   020 11  4  8
    101.64793  7.106E-20   581.96190   000  7  4  3   000  7  3  4
    101.92850  7.441E-23  2023.04803   010  8  3  6   010  8  2  7
    102.00104  4.173E-25  1419.04122   010  2  2  0   010  1  0  1
    102.21938  1.180E-23  2459.36046   010 11  2  9   010 11  1 10
    102.25441  5.349E-25  2853.55203   020  3  2  2   020  2  1  1
    102.33868  1.256E-25  3292.82947   020  8  1  7   020  7  2  6
    102.48870  1.024E-27  3312.39522   100  8  3  6   100  8  1  7
    102.66450  1.282E-27  3189.77961   100  7  3  5   100  7  1  6
    102.86956  3.077E-27  3093.64546   020  5  3  3   100  5  3  2
    102.98699  6.480E-22   473.91754   000  7  3  5   000  7  1  6
    103.05724  5.089E-22   598.56292   000  8  3  6   000  8  1  7
    103.45140  1.264E-23  2604.14531   000 17  4 13   000 17  3 14
    103.65783  7.872E-26  3187.14200   100  6  4  2   100  6  3  3
    103.71372  1.039E-25  3102.96667   100  7  2  6   100  6  2  5
    103.79046  1.589E-26  4057.07310   000 21  6 15   000 21  5 16
    103.92982  1.014E-25  3187.14200   020  6  3  4   100  6  3  3
    103.94347  2.890E-22  1922.88777   000 14  5  9   000 14  4 10
    103.99259  1.645E-27  3297.22548   020  7  3  5   100  7  3  4
    104.01016  3.168E-27  3094.90664   100  5  4  1   020  5  2  4
    104.02718  1.738E-25  2316.31142   010 10  3  8   010 11  0 11
    104.17354  1.031E-25  3186.62629   100  6  4  2   020  6  2  5
    104.23235  1.435E-25  1465.82912   000 11  6  6   000 12  4  9
    104.30695  9.859E-20   469.66345   000  6  4  2   000  6  3  3
    104.44553  9.501E-26  3186.62629   020  6  3  4   020  6  2  5
    104.50956  4.069E-26  2654.91571   000 11 11  1   000 12 10  2
    104.50957  4.069E-26  2654.91570   000 11 11  0   000 12 10  3
i   104.60384  2.804E-26  3872.93362   010 16  5 11   010 16  4 12
    104.74934  2.832E-23  2283.28015   010  9  4  5   010  9  3  6
    104.75367  4.222E-26  3599.02636   100 10  3  8   100 10  2  9
i   104.77982  3.099E-27  4406.98332   000 22  6 16   000 22  5 17
    104.84245  1.343E-27  3080.22468   100  6  3  4   100  6  1  5
    105.00731  6.895E-22   362.50707   000  6  3  4   000  6  1  5
    105.02929  2.994E-27  2253.67150   000 14  7  8   000 15  5 11
    105.06978  1.605E-25  3187.75969   020  7  2  6   020  7  1  7
    105.27134  1.962E-25  3093.64546   100  5  4  1   100  5  3  2
    105.49264  1.365E-27  3185.57918   020  6  3  4   020  7  0  7
    105.51896  3.767E-22  1463.50516   010  3  2  1   010  2  1  2
    105.55180  5.189E-20   384.87544   000  7  2  6   000  6  2  5
    105.56676  1.611E-27  3292.82947   100  7  4  3   020  7  2  6
    105.63245  3.409E-22   735.73491   000  9  3  7   000  9  1  8
    105.68747  3.916E-27  3187.14200   020  7  2  6   100  6  3  3
    105.69428  1.400E-25  3292.44411   100  7  4  4   100  7  3  5
    105.70546  1.830E-25  3185.06713   100  6  4  3   100  6  3  4
    105.71483  2.215E-25  3206.68039   100  8  1  7   100  7  2  6
    105.81495  1.221E-22  1903.26191   010  8  1  7   010  7  2  6
    105.81570  4.753E-23  1797.44621   010  7  2  6   010  6  2  5
    105.84886  1.120E-19   374.40984   000  5  4  1   000  5  3  2
    105.88193  1.251E-25  3614.13068   000 20  5 15   000 20  4 16
    105.88447  8.743E-27  1903.26191   010  6  4  3   010  7  2  6
    105.94686  2.015E-25  3092.95581   100  5  4  2   100  5  3  3
    105.98191  1.618E-24  2659.76089   000 17  5 13   000 16  6 10
    106.05575  1.571E-25  3016.40415   100  4  4  0   100  4  3  1
    106.12817  9.444E-26  3414.88392   100  8  4  5   100  8  3  6
    106.17213  6.386E-25  3121.49694   100  8  0  8   100  7  1  7
    106.20318  4.498E-26  3186.62629   020  7  2  6   020  6  2  5
    106.21162  4.344E-22  1522.93008   010  4  2  3   010  3  1  2
    106.21755  2.275E-20   889.57555   000 10  3  8   000 10  2  9
    106.21820  2.742E-24   711.79515   000  7  5  2   000  8  3  5
    106.22911  1.583E-25  3016.22898   100  4  4  1   100  4  3  2
    106.23088  3.666E-27  3587.63617   100  7  6  2   100  6  6  1
    106.23124  3.666E-27  3587.63616   100  7  6  1   100  6  6  0
    106.35787  1.841E-27  3450.50056   010 15  4 12   010 16  1 15
    106.37615  1.023E-19   467.51438   000  6  4  3   000  6  3  4
    106.41918  7.739E-20   576.90453   000  7  4  4   000  7  3  5
    106.43704  4.479E-25  3187.75969   020  8  0  8   020  7  1  7
    106.45281  6.219E-25  3171.14771   010 14  3 11   010 14  2 12
    106.46711  7.872E-26  3720.01261   000 20  6 14   000 20  5 15
    106.57673  1.134E-19   373.66574   000  5  4  2   000  5  3  3
    106.63724  8.014E-27  4035.53768   020 11  4  7   020 11  3  8
    106.65341  8.929E-20   295.67740   000  4  4  0   000  4  3  1
    106.69424  5.360E-27  3868.97525   000 20  7 14   000 19  8 11
    106.75633  1.423E-26  3425.12046   100  7  5  3   100  6  5  2
    106.76076  1.424E-26  3425.12098   100  7  5  2   100  6  5  1
    106.80267  8.250E-23  1916.24536   010  8  2  7   010  8  1  8
    106.84180  8.959E-20   295.48717   000  4  4  1   000  4  3  2
    106.86552  8.927E-26  3255.18663   010 14  4 10   010 13  5  9
    106.91073  1.148E-25  3121.49694   100  8  1  8   100  7  1  7
    106.92769  5.526E-27  3888.77057   001  5  2  4   001  4  1  3
    106.94270  5.167E-20   701.62016   000  8  4  5   000  8  3  6
    106.95205  5.652E-27  4106.80458   001  8  0  8   001  7  1  7
    107.02134  1.395E-27  3294.19673   020  7  3  5   020  8  0  8
    107.02686  2.101E-27  3310.23911   010  9  9  1   010 10  8  2
    107.02697  2.101E-27  3310.23897   010  9  9  0   010 10  8  3
    107.09668  7.968E-26  3347.92555   100  9  2  8   100  9  1  9
    107.11514  3.588E-26  2645.81040   010 12  2 10   010 13  1 13
    107.21730  3.809E-22  1808.12756   010  8  0  8   010  7  1  7
    107.25029  1.088E-27  3185.57918   020  7  2  6   020  7  0  7
    107.26156  5.762E-26  3552.10823   100  9  4  6   100  9  3  7
    107.32441  4.922E-27  3291.07182   100  7  4  3   020  6  3  4
    107.36580  3.592E-26  3290.77259   100  7  4  4   100  6  4  3
    107.37698  6.908E-26  3185.06713   100  7  3  5   100  6  3  4
    107.38939  1.804E-27  3089.12563   020  5  3  3   020  6  0  6
    107.53058  1.168E-25  3120.13849   100  8  0  8   100  7  0  7
    107.59640  3.121E-26  3290.79983   100  7  4  3   100  6  4  2
    107.68352  5.606E-26  3187.75969   020  8  1  8   020  7  1  7
    107.70317  7.397E-25  1915.34486   010  8  2  7   010  8  0  8
    108.07014  3.625E-19   404.44554   000  8  0  8   000  7  1  7
    108.11780  5.333E-23  1808.12756   010  8  1  8   010  7  1  7
    108.13568  1.277E-19   490.42724   000  8  1  7   000  7  2  6
    108.20973  3.117E-20   841.36736   000  9  4  6   000  9  3  7
    108.26918  6.682E-25  3120.13849   100  8  1  8   100  7  0  7
    108.29247  1.566E-26  3849.17162   020 11  2  9   020 11  1 10
    108.30638  4.349E-20   634.79078   000  9  2  8   000  9  1  9
    108.33752  1.825E-21   872.79026   000  7  6  2   000  6  6  1
    108.33755  1.825E-21   872.79026   000  7  6  1   000  6  6  0
    108.34302  1.143E-27  2984.61279   100  5  3  3   100  5  1  4
    108.38860  1.497E-25  3292.82947   020  7  3  5   020  7  2  6
    108.42628  5.834E-27  4105.83284   001  8  1  8   001  7  0  7
    108.42958  5.960E-22   265.23616   000  5  3  3   000  5  1  4
    108.61755  5.757E-26  3185.57918   020  8  0  8   020  7  0  7
    108.66263  1.029E-26  3923.83184   100 12  2 10   100 12  1 11
    108.66915  4.907E-22   634.42801   000  9  2  8   000  9  0  9
    108.67150  1.347E-24  2340.77251   010  7  6  2   010  6  6  1
    108.67157  1.347E-24  2340.77247   010  7  6  1   010  6  6  0
    108.69252  4.554E-24   293.63645   000  4  4  1   000  5  2  4
i   108.73610  1.292E-26  4042.77332   010 17  4 13   010 17  3 14
    108.76152  5.741E-20   404.44554   000  8  1  8   000  7  1  7
    108.82872  4.737E-23  2156.45386   010  9  3  7   010  9  2  8
    108.83998  7.044E-21   709.16637   000  7  5  3   000  6  5  2
    108.84579  7.045E-21   709.16756   000  7  5  2   000  6  5  1
    108.84854  5.444E-23  1806.49632   010  8  0  8   010  7  0  7
    109.01864  1.059E-27  3795.87996   020  7  6  1   020  6  6  0
    109.01893  1.059E-27  3795.88002   020  7  6  2   020  6  6  1
    109.18621  5.575E-24  2159.80094   010  7  5  3   010  6  5  2
    109.19138  5.576E-24  2159.80197   010  7  5  2   010  6  5  1
    109.22638  1.631E-26  3667.77642   020 10  2  8   020  9  3  7
    109.28221  3.958E-26  2778.95394   000 18  4 15   000 19  1 18
    109.30326  2.185E-27  4190.85506   001  8  1  7   001  7  2  6
    109.34089  3.225E-26  3703.78003   100 10  4  7   100 10  3  8
    109.35432  5.837E-20   403.16136   000  8  0  8   000  7  0  7
    109.39015  3.442E-20   467.51438   000  7  3  5   000  6  3  4
    109.43318  1.781E-20   573.89053   000  7  4  4   000  6  4  3
    109.47452  8.764E-27  2888.23615   000 18  4 14   000 18  4 15
    109.52755  4.760E-27  3594.66843   020  7  5  3   020  6  5  2
    109.53179  4.760E-27  3594.66889   020  7  5  2   020  6  5  1
    109.54370  6.610E-25  2903.79014   100  5  2  4   100  4  1  3
    109.55493  1.325E-25  3080.22468   100  7  1  6   100  6  1  5
    109.63943  1.786E-20   573.97040   000  7  4  3   000  6  4  2
    109.67967  4.025E-23  1221.53695   000 12  2 10   000 12  2 11
    109.74904  4.018E-22  1806.49632   010  8  1  8   010  7  0  7
    109.79864  1.498E-23  2009.14638   010  7  4  4   010  6  4  3
    109.80039  3.044E-23  1889.97623   010  7  3  5   010  6  3  4
    109.86403  4.813E-25  3185.57918   020  8  1  8   020  7  0  7
    109.86816  4.273E-25  2009.07686   010  7  4  4   010  8  1  7
    109.99052  1.502E-23  2009.22070   010  7  4  3   010  6  4  2
    110.04570  3.780E-19   403.16136   000  8  1  8   000  7  0  7
    110.08348  6.429E-26  3187.14200   100  7  3  4   100  6  3  3
    110.11562  2.854E-27  2769.05016   100  3  2  1   100  2  0  2
    110.12346  4.085E-25  2037.05839   010  9  1  8   010  9  1  9
    110.13283  1.369E-26  3425.68486   020  7  4  4   020  6  4  3
    110.14625  2.502E-26  3291.07182   020  7  3  5   020  6  3  4
    110.23066  1.296E-27  2822.66964   020  4  0  4   100  3  1  3
    110.29792  1.374E-26  3425.74876   020  7  4  3   020  6  4  2
    110.32579  5.241E-23  2135.05479   010  8  4  4   010  8  3  5
    110.41824  4.623E-27  3290.79983   020  7  3  5   100  6  4  2
    110.44256  2.961E-26  2752.92554   010 11  5  7   010 12  2 10
    110.46842  2.243E-25  3098.59110   000 18  6 12   000 17  7 11
    110.47087  1.723E-20   995.79310   000 10  4  7   000 10  3  8
    110.48551  3.675E-26  1432.75802   000 13  3 11   000 14  1 14
    110.49738  1.100E-23  1432.74615   000 13  3 11   000 14  0 14
    110.59366  5.744E-27  3868.82237   000 20  7 13   000 19  8 12
    110.59919  7.286E-27  3186.62629   100  7  3  4   020  6  2  5
    110.60835  5.104E-23  2036.57350   010  9  1  8   010  9  0  9
    110.65055  1.820E-27  2283.28015   010  8  5  3   010  9  3  6
    110.65293  3.771E-19   182.98352   000  5  2  4   000  4  1  3
    110.72874  1.978E-22   885.06436   000 10  3  8   000 10  1  9
    110.89157  1.483E-21    46.17312   000  3  2  1   000  2  0  2
    110.92644  9.803E-26  3609.42115   010 15  5 10   010 15  4 11
    111.11974  1.718E-27  4388.48142   100 13  5  8   100 13  4  9
    111.18799  5.447E-21  1220.02863   000 12  2 10   000 12  1 11
    111.39669  8.587E-22  1693.44274   000 13  5  8   000 13  4  9
    111.41047  6.604E-20   362.50707   000  7  1  6   000  6  1  5
    111.72184  1.974E-27  2904.68231   100  4  3  1   020  3  1  2
    111.72254  1.776E-24  1846.40197   000 13  6  8   000 14  3 11
    112.16130  3.722E-25  3396.99580   000 19  6 13   000 19  5 14
    112.18729  4.085E-27  3136.03896   000 12 12  0   000 13 11  3
    112.18729  4.085E-27  3136.03896   000 12 12  1   000 13 11  2
    112.22206  2.830E-25  1287.23831   000 10  6  4   000 11  4  7
    112.29845  3.576E-20   469.66345   000  7  3  4   000  6  3  3
    112.33767  6.213E-23  1771.12327   010  7  1  6   010  6  1  5
    112.43065  1.016E-24  1974.70759   000 15  3 12   000 15  3 13
    112.50365  3.914E-22   182.98352   000  4  3  2   000  4  1  3
    112.56829  1.670E-26  3869.52510   100 11  4  8   100 11  3  9
    112.67158  3.159E-23  1892.08287   010  7  3  4   010  6  3  3
    112.87150  3.077E-26  3292.97610   020  7  3  4   020  6  3  3
    112.97422  1.307E-27  3004.83617   020  4  3  2   020  5  0  5
    113.15893  5.737E-25  2904.68231   020  4  2  3   020  3  1  2
    113.18681  5.186E-25  2844.32751   020  3  2  1   020  2  1  2
    113.38051  6.595E-26  3154.96505   020  7  1  6   020  6  1  5
    113.62609  2.354E-26  3755.89901   100 11  3  9   100 11  2 10
    113.78495  1.841E-26  3851.39827   020 10  4  6   020 10  3  7
    113.88110  1.034E-25  3413.01240   020  8  3  6   020  8  2  7
    113.92832  8.805E-21  1164.50949   000 11  4  8   000 11  3  9
    114.25294  1.197E-27  2420.33860   010  9  5  5   010 10  3  8
    114.40720  1.155E-25  3120.98304   100  7  2  5   100  6  2  4
    114.45677  8.481E-23  2004.75445   010  7  4  3   010  7  3  4
    114.52929  4.820E-26  3479.76651   100 10  1  9   100 10  0 10
    114.56946  6.418E-24  2408.55632   000 16  5 11   000 15  6 10
    114.91514  9.138E-26  2474.83422   010 11  3  9   010 12  0 12
    115.06282  1.101E-26  3050.67773   000 19  3 16   000 20  2 19
    115.38543  1.253E-20  1049.12406   000 11  3  9   000 11  2 10
    115.73018  5.163E-27  3970.49365   001  6  2  5   001  5  1  4
    115.86648  4.325E-24  1630.02985   000 14  2 12   000 15  1 15
    115.87233  9.182E-27  1630.02400   000 14  2 12   000 15  0 15
    115.89967  4.523E-25  2009.07686   010  8  3  6   010  8  1  7
    115.91385  4.296E-22  1590.04499   010  5  2  4   010  4  1  3
    115.94779  2.612E-22   769.11657   000 10  1  9   000 10  1 10
    116.00858  8.447E-27  2026.83124   000 13  7  6   000 14  5  9
    116.13463  2.610E-20   768.92973   000 10  1  9   000 10  0 10
    116.31568  5.897E-25  1883.46094   010  7  3  5   010  7  1  6
    116.31970  1.578E-24  2716.16984   010 12  3  9   010 11  4  8
    116.38619  2.976E-24   701.62016   000  7  5  3   000  8  3  6
    116.47773  2.359E-22  1970.66051   000 15  3 12   000 15  2 13
    116.51479  6.803E-26  3376.82020   000 19  6 14   000 18  7 11
    116.56233  1.587E-22   116.46134   000  3  3  1   000  3  1  2
    116.57446  5.762E-20   403.54891   000  7  2  5   000  6  2  4
    117.07631  8.046E-27  4048.95888   100 12  4  9   100 12  3 10
    117.12428  5.384E-25  2926.03352   000 18  5 14   000 17  6 11
    117.13783  1.175E-22  1892.08287   010  6  4  2   010  6  3  3
    117.18021  2.795E-23  2303.15839   010 10  3  8   010 10  2  9
    117.45148  5.305E-23  1816.90095   010  7  2  5   010  6  2  4
    117.46061  8.973E-26  3206.68039   100  8  2  7   100  7  2  6
    117.50908  2.967E-26  2635.41646   010 12  2 10   010 12  2 11
    117.56919  1.203E-25  3295.44321   020  8  2  7   020  8  1  8
    117.73540  1.896E-22   362.50707   000  5  4  2   000  6  1  5
    117.74134  8.264E-27  1797.44621   010  5  4  2   010  6  2  5
    117.74996  1.847E-23  2265.28258   010 10  2  8   010  9  3  7
    117.85758  4.405E-27  4180.71980   100 12  5  7   100 12  4  8
    117.93442  5.821E-23   964.85029   000  9  5  5   000 10  2  8
    118.03556  1.008E-22  1046.47393   000 11  3  9   000 11  1 10
    118.10073  2.935E-25  2147.18185   010  9  3  7   010  9  1  8
    118.15432  5.453E-26  3206.33616   020  7  2  5   020  6  2  4
    118.26104  3.029E-26  3938.81206   000 21  5 16   000 21  4 17
    118.28823  4.031E-24  2879.42244   000 18  4 14   000 18  3 15
    118.35388  6.125E-25  2984.61279   100  6  2  5   100  5  1  4
    118.35619  2.316E-21  1481.44330   000 12  5  7   000 12  4  8
    118.58153  1.025E-26  3812.55778   001  3  3  1   001  2  2  0
    118.68684  1.335E-22  1796.51582   010  5  4  1   010  5  3  2
    118.69262  3.186E-25  3362.05215   010 14  5  9   010 14  4 10
    118.70935  4.184E-21  1347.11977   000 12  4  9   000 12  3 10
    118.84824  4.275E-27  3806.10451   001  4  2  2   001  3  1  3
    118.85296  6.393E-25  1771.12327   010  6  3  4   010  6  1  5
    118.99989  1.030E-26  3812.17315   001  3  3  0   001  2  2  1
    119.05637  5.105E-26  3479.96999   100 10  2  9   100 10  1 10
    119.12656  5.393E-25  3228.40767   100  9  0  9   100  8  1  8
    119.16515  9.135E-27  2822.66964   020  4  1  4   100  3  1  3
    119.16840  9.160E-23  1999.77662   010  7  4  4   010  7  3  5
    119.17015  1.215E-22  1889.97623   010  6  4  3   010  6  3  4
    119.23000  1.432E-24  1449.79412   010  3  2  1   010  2  0  2
    119.39547  5.686E-23  2037.05839   010  9  2  8   010  9  1  9
    119.39957  1.350E-22  1795.78798   010  5  4  2   010  5  3  3
    119.49656  1.065E-22  1717.52133   010  4  4  0   010  4  3  1
    119.51788  9.155E-26  3228.40767   100  9  1  9   100  8  1  8
    119.51913  4.432E-20   490.42724   000  8  2  7   000  7  2  6
    119.53432  7.309E-26  3415.03604   020  9  1  8   020  9  0  9
    119.57367  6.505E-24  2633.35187   010 12  2 10   010 12  1 11
    119.59283  3.785E-25  3295.44321   020  9  0  9   020  8  1  8
    119.63126  6.090E-23  2124.97653   010  8  4  5   010  8  3  6
    119.63928  3.478E-19   265.23616   000  6  2  5   000  5  1  4
    119.68076  1.068E-22  1717.33541   010  4  4  1   010  4  3  2
    119.78612  4.046E-23  1903.26191   010  8  2  7   010  7  2  6
    119.84641  4.736E-27  4214.25912   001  9  0  9   001  8  1  8
    119.86516  9.235E-26  3227.66907   100  9  0  9   100  8  0  8
    119.87690  1.655E-24  3089.18262   000 18  6 12   000 18  5 13
    119.88036  4.378E-25  2036.57350   010  9  2  8   010  9  0  9
    120.05113  5.271E-25  2822.66964   100  4  2  2   100  3  1  3
    120.11279  3.796E-26  3552.10823   100 10  2  8   100  9  3  7
    120.18293  4.136E-26  3292.82947   020  8  2  7   020  7  2  6
    120.25648  5.511E-25  3227.66907   100  9  1  9   100  8  0  8
    120.28830  4.413E-26  3295.44321   020  9  1  9   020  8  1  8
    120.32206  4.345E-27  1716.69583   010  4  4  0   010  5  2  3
    120.32814  3.199E-22  1916.24536   010  9  0  9   010  8  1  8
    120.45898  2.757E-20   769.11657   000 10  2  9   000 10  1 10
    120.58164  3.817E-26  3684.86805   020  9  4  5   020  9  3  6
    120.60242  4.805E-27  4213.75663   001  9  1  9   001  8  0  8
    120.61639  1.186E-26  3050.66749   000 19  4 16   000 20  1 19
    120.64582  2.716E-22   768.92973   000 10  2  9   000 10  0 10
    120.81303  4.208E-23  1916.24536   010  9  1  9   010  8  1  8
    120.82696  3.654E-23  2265.28258   010  9  4  6   010  9  3  7
    120.83931  4.477E-26  3294.19673   020  9  0  9   020  8  0  8
    120.86661  1.168E-27  3883.07568   100  8  7  2   100  7  7  1
    120.86691  1.168E-27  3883.07568   100  8  7  1   100  7  7  0
    120.92358  6.533E-26  3546.85284   020  9  3  7   020  9  2  8
    121.01221  3.004E-25  1278.43781   000 10  6  5   000 11  4  8
    121.22095  3.028E-19   513.20706   000  9  0  9   000  8  1  8
    121.22864  4.253E-23  1915.34486   010  9  0  9   010  8  0  8
    121.30997  5.346E-27  2972.33549   100  5  3  2   020  4  1  3
    121.44517  3.049E-19   100.39091   000  4  2  2   000  3  1  3
    121.46719  5.159E-27  3693.86740   100  8  6  2   100  7  6  1
    121.46768  5.159E-27  3693.86705   100  8  6  3   100  7  6  2
    121.53478  3.926E-25  3294.19673   020  9  1  9   020  8  0  8
    121.55796  1.252E-25  3413.01240   020  9  1  8   020  8  2  7
    121.58372  4.535E-20   513.20706   000  9  1  9   000  8  1  8
    121.68076  1.361E-22  1801.20701   000 14  4 10   000 13  5  9
    121.71353  3.283E-22  1915.34486   010  9  1  9   010  8  0  8
    121.91233  4.572E-20   512.51568   000  9  0  9   000  8  0  8
    122.13784  1.502E-26  3531.87679   100  8  5  4   100  7  5  3
    122.15937  1.502E-26  3531.88174   100  8  5  3   100  7  5  2
    122.27510  3.089E-19   512.51568   000  9  1  9   000  8  0  8
    122.43981  6.128E-26  3292.44411   100  8  3  6   100  7  3  5
    122.50742  8.573E-27  1630.02985   000 14  3 12   000 15  1 15
    122.51327  4.703E-24  1630.02400   000 14  3 12   000 15  0 15
    122.55855  3.777E-27  3982.09339   100 12  3  9   100 11  4  8
    122.57115  5.525E-25  2972.33549   020  5  2  4   020  4  1  3
    122.61561  1.069E-25  3189.77961   100  8  1  7   100  7  1  6
i   122.63550  1.882E-27  4129.73669   010 17  5 12   010 16  6 11
    122.66658  1.232E-24  2832.25987   100  3  3  1   100  2  2  0
    122.77050  5.610E-25  1673.01748   010  5  3  3   010  5  1  4
    122.87370  3.386E-26  3398.13839   100  8  4  5   100  7  4  4
    122.91108  3.621E-27  4241.71122   100 13  4 10   100 13  3 11
    123.00680  8.639E-27  2019.82191   000 13  7  7   000 14  5 10
    123.01717  2.007E-23  2420.33860   010 10  4  7   010 10  3  8
    123.01804  1.630E-25  2297.32056   010 10  3  8   010 10  1  9
    123.02093  1.235E-24  2831.92968   100  3  3  0   100  2  2  1
    123.22151  2.148E-25  3324.14100   100  9  1  8   100  8  2  7
    123.23502  2.576E-25  3397.43717   010 15  3 12   010 15  2 13
    123.30489  5.744E-22  1171.53140   000  8  7  1   000  7  7  0
    123.30490  5.744E-22  1171.53139   000  8  7  2   000  7  7  1
    123.37493  3.412E-26  3398.39623   100  8  4  4   100  7  4  3
i   123.47442  4.023E-27  4320.51732   010 18  4 14   010 18  3 15
    123.48293  2.161E-20   841.36736   000 10  2  8   000  9  3  7
    123.51263  1.069E-26  3990.24970   100 11  5  6   100 11  4  7
    123.52394  1.221E-26  3925.43494   100 12  3 10   100 12  2 11
i   123.61619  1.725E-27  4174.31052   000 21  7 15   000 20  8 12
    123.66326  3.910E-25  2658.60683   010  8  7  2   010  7  7  1
    123.66345  3.910E-25  2658.60684   010  8  7  1   010  7  7  0
    123.75458  7.080E-19   109.26909   000  3  3  1   000  2  2  0
    123.87528  2.537E-21   981.12778   000  8  6  3   000  7  6  2
    123.87579  2.537E-21   981.12781   000  8  6  2   000  7  6  1
    123.87676  2.650E-27  2831.92968   020  3  2  2   100  2  2  1
    123.91824  4.472E-27  4066.93682   001  7  2  6   001  6  1  5
    124.08130  5.595E-21  1287.23831   000 11  5  6   000 11  4  7
    124.12494  7.108E-19   108.92624   000  3  3  0   000  2  2  1
    124.13382  1.186E-22  2023.04803   010  9  1  8   010  8  2  7
    124.16621  5.289E-27  4106.57914   100 13  2 11   100 13  1 12
    124.25159  1.867E-24  2449.44401   010  8  6  3   010  7  6  2
    124.25191  1.867E-24  2449.44404   010  8  6  2   010  7  6  1
    124.42873  3.882E-22  1673.01748   010  6  2  5   010  5  1  4
    124.52577  7.375E-21   818.00635   000  8  5  4   000  7  5  3
    124.54853  7.377E-21   818.01335   000  8  5  3   000  7  5  2
    124.63332  1.463E-27  3904.89895   020  8  6  3   020  7  6  2
    124.63388  1.463E-27  3904.89860   020  8  6  2   020  7  6  1
    124.64538  5.266E-20   473.91754   000  8  1  7   000  7  1  6
    124.71563  3.017E-20   576.90453   000  8  3  6   000  7  3  5
    124.85214  1.854E-21  1543.24353   000 13  4 10   000 13  3 11
    124.91717  5.819E-24  2268.98715   010  8  5  4   010  7  5  3
    124.93735  5.820E-24  2268.99335   010  8  5  3   010  7  5  2
    125.17701  1.481E-25  3209.05952   000 19  5 15   000 18  6 12
    125.19991  2.660E-23  1999.77662   010  8  3  6   010  7  3  5
    125.23915  1.664E-20   683.32371   000  8  4  5   000  7  4  4
    125.29013  4.951E-27  3704.19598   020  8  5  4   020  7  5  3
    125.30686  4.952E-27  3704.20068   020  8  5  3   020  7  5  2
    125.58282  6.415E-21  1221.53695   000 12  3 10   000 12  2 11
    125.61592  4.923E-23  1883.46094   010  8  1  7   010  7  1  6
    125.66277  1.395E-23  2118.94502   010  8  4  5   010  7  4  4
    125.67543  2.588E-26  3401.21807   020  8  3  6   020  7  3  5
    125.68544  3.995E-25  1883.46094   010  6  4  3   010  7  1  6
    125.78310  1.674E-20   683.60983   000  8  4  4   000  7  4  3
    125.78854  1.219E-19   609.94637   000  9  1  8   000  8  2  7
    126.04179  1.276E-26  3535.81769   020  8  4  5   020  7  4  4
    126.07523  1.698E-23  1406.65640   000 13  2 11   000 13  2 12
    126.15488  2.050E-27  4309.22427   001  9  1  8   001  8  2  7
    126.16936  1.403E-23  2119.21122   010  8  4  4   010  7  4  3
    126.17099  7.034E-26  3536.35420   020  8  4  4   020  8  3  5
    126.42048  1.018E-23  2589.74936   010 11  4  8   010 11  3  9
    126.45571  5.251E-25  3080.22468   100  7  2  6   100  6  1  5
    126.47851  1.283E-26  3536.04668   020  8  4  4   020  7  4  3
    126.67279  9.489E-25  3131.74493   010 13  5  8   010 13  4  9
    126.68744  2.096E-21  1278.43781   000 12  3  9   000 11  4  8
    126.82259  5.193E-26  3268.34556   020  8  1  7   020  7  1  6
    126.84057  2.183E-25  2170.47999   010 10  1  9   010 10  1 10
    126.86273  1.531E-23  2462.88663   010 11  3  9   010 11  2 10
    126.87429  8.553E-27  4024.14198   020 12  2 10   020 12  1 11
    126.91367  2.754E-21  1405.81796   000 13  2 11   000 13  1 12
    127.09114  4.538E-23  1220.02863   000 12  3 10   000 12  1 11
    127.09713  3.391E-23  2170.22343   010 10  1  9   010 10  0 10
    127.14280  1.784E-26  2829.12439   010 13  2 11   010 14  1 14
    127.20566  2.815E-24   581.96190   000  6  5  1   000  7  3  4
    127.29042  3.730E-25  1590.04499   010  4  3  2   010  4  1  3
    127.29408  6.420E-26  3297.22548   100  8  3  5   100  7  3  4
    127.33157  4.477E-26  2645.77463   010 12  3 10   010 13  0 13
    127.58791  2.271E-26  3817.27468   100 10  5  5   100 10  4  6
    127.92017  2.966E-19   362.50707   000  7  2  6   000  6  1  5
    128.32945  1.201E-20  1110.75942   000 10  5  5   000 10  4  6
    128.41477  6.819E-24  2797.61875   000 17  6 11   000 17  5 12
    128.49565  3.686E-22  1505.59306   010  4  2  2   010  3  1  3
    128.62174  1.949E-27  2265.28258   010  8  5  4   010  9  3  7
    128.69936  3.180E-27  3334.50532   000 20  3 17   000 21  2 20
    128.72444  2.928E-26  3624.37551   100 11  1 10   100 11  0 11
    128.92553  1.890E-27  3171.28388   000 19  4 15   000 19  4 16
    129.01943  3.628E-26  2707.59671   000 16  7 10   000 17  4 13
    129.06939  1.516E-27  2828.44493   020  3  2  1   020  2  0  2
    129.14877  6.211E-27  3826.47972   000 21  5 17   000 20  6 14
    129.27860  5.501E-27  2813.44217   100  4  2  2   100  3  0  3
    129.37677  3.347E-26  3509.15710   000 20  5 16   000 19  6 13
    129.49751  5.344E-26  2561.57984   010 10  5  6   010 11  2  9
    129.50354  3.819E-26  3694.01915   020 10  3  8   020 10  2  9
    129.83325  3.174E-20   581.96190   000  8  3  5   000  7  3  4
    130.03341  1.525E-27  4447.44311   100 14  4 11   100 14  3 12
    130.19908  1.133E-25  3405.84760   020  7  4  3   020  7  3  4
    130.30034  2.795E-23  2004.75445   010  8  3  5   010  7  3  4
    130.35034  1.311E-22   916.12359   000 11  1 10   000 11  1 11
    130.38890  7.817E-26  2459.36046   010 11  3  9   010 11  1 10
    130.40490  4.251E-26  3661.26375   100  9  5  4   100  9  4  5
    130.42916  3.113E-25  2209.51533   000 16  3 13   000 16  3 14
    130.44526  1.565E-20   916.02867   000 11  1 10   000 11  0 11
    130.50583  2.795E-21    91.33025   000  4  2  2   000  3  0  3
    130.50660  2.715E-26  3405.84760   020  8  3  5   020  7  3  4
    130.54174  9.609E-26  3235.39024   100  8  2  6   100  7  2  5
    130.62765  4.436E-25  3055.99864   020  6  2  5   020  5  1  4
i   130.66639  1.923E-27  4173.98434   000 21  7 14   000 20  8 13
    130.88123  6.855E-26  3324.14100   100  9  2  8   100  8  2  7
    130.90168  1.789E-24  1839.75883   000 15  2 13   000 16  1 16
    130.90460  1.490E-27  1839.75591   000 15  2 13   000 16  0 16
    130.97236  5.604E-27  4166.03519   100 12  5  8   100 12  4  9
    130.98864  1.217E-26  3982.09339   100 11  5  7   100 11  4  8
    131.05733  4.442E-27  1705.95884   010  4  4  1   010  5  2  4
    131.12133  8.276E-26  3415.73151   020  9  2  8   020  9  1  9
    131.14336  5.006E-26  3055.99864   100  6  3  3   020  5  1  4
    131.18414  4.795E-24  2773.10620   010 12  4  9   010 12  3 10
    131.25094  2.283E-20   951.63533   000  9  5  4   000  9  4  5
    131.25936  2.139E-26  3670.21733   000 20  6 15   000 19  7 12
    131.41871  3.021E-26  3624.48030   100 11  2 10   100 11  1 11
    131.47619  2.422E-26  3813.12092   100 10  5  6   100 10  4  7
    131.66860  2.384E-27  4364.62230   100 13  5  9   100 13  4 10
    131.72838  1.527E-25  1522.93008   010  3  3  1   010  3  1  2
    131.84096  4.091E-25  3347.92555   100 10  0 10   100  9  1  9
    132.04444  6.600E-26  3347.92555   100 10  1 10   100  9  1  9
    132.09076  3.609E-27  4177.13351   001  8  2  7   001  7  1  6
    132.10831  3.313E-27  3334.49991   000 20  4 17   000 21  1 20
    132.12857  6.357E-21  1278.43781   000 11  5  7   000 11  4  8
    132.13864  3.241E-22  1771.12327   010  7  2  6   010  6  1  5
    132.20796  4.378E-26  3659.36979   100  9  5  5   100  9  4  6
    132.23228  6.629E-26  3347.53423   100 10  0 10   100  9  0  9
    132.23858  2.882E-21  1465.82912   000 12  5  8   000 12  4  9
    132.26184  2.906E-24   576.90453   000  6  5  2   000  7  3  5
    132.26995  7.013E-26  3521.77116   100  8  5  3   100  8  4  4
    132.30471  7.683E-22  1752.53727   000 14  4 11   000 14  3 12
    132.41657  2.867E-25  3415.73151   020 10  0 10   020  9  1  9
    132.43576  4.134E-25  3347.53423   100 10  1 10   100  9  0  9
    132.53013  1.285E-20  1106.26397   000 10  5  6   000 10  4  7
    132.54714  3.571E-27  4334.35905   001 10  0 10   001  9  1  9
    132.66027  1.214E-22   100.39091   000  3  3  0   000  3  1  3
    132.67840  3.611E-23  2170.47999   010 10  2  9   010 10  1 10
    132.77266  1.563E-25  3292.97610   020  6  4  2   020  6  3  3
    132.79830  3.140E-26  3415.73151   020 10  1 10   020  9  1  9
    132.82853  9.183E-23  2207.11596   000 16  3 13   000 16  2 14
    132.92633  3.595E-27  4334.10553   001 10  1 10   001  9  0  9
    132.93496  2.255E-25  2170.22343   010 10  2  9   010 10  0 10
    132.96523  4.729E-20   520.12337   000  8  2  6   000  7  2  5
    133.00047  1.612E-20   916.12359   000 11  2 10   000 11  1 11
    133.00254  7.099E-26  3521.01209   100  8  5  4   100  8  4  5
i   133.04508  7.006E-27  4273.93824   000 22  5 17   000 22  4 18
    133.07939  9.951E-27  3860.24338   001  4  3  2   001  3  2  1
    133.09539  1.335E-22   916.02867   000 11  2 10   000 11  0 11
    133.11134  1.205E-21  1668.09567   000 13  5  9   000 13  4 10
    133.11204  3.164E-26  3415.03604   020 10  0 10   020  9  0  9
    133.13680  1.506E-27  2822.66964   020  3  2  2   100  3  1  3
    133.15079  3.343E-20   609.94637   000  9  2  8   000  8  2  7
    133.16504  2.411E-22  2037.05839   010 10  0 10   010  9  1  9
    133.16895  3.818E-20   809.39293   000  8  5  3   000  8  4  4
    133.20762  2.355E-20   949.57709   000  9  5  5   000  9  4  6
    133.32563  9.002E-26  3375.83147   000 19  6 13   000 18  7 12
    133.40583  3.042E-23  2023.04803   010  9  2  8   010  8  2  7
    133.42160  3.001E-23  2037.05839   010 10  1 10   010  9  1  9
    133.48551  1.003E-25  3398.39623   100  7  5  2   100  7  4  3
    133.49377  2.920E-25  3415.03604   020 10  1 10   020  9  0  9
    133.61620  8.339E-22  1521.04226   010  3  3  1   010  2  2  0
    133.64993  3.017E-23  2036.57350   010 10  0 10   010  9  0  9
    133.68011  5.030E-25  1110.75942   000  9  6  3   000 10  4  6
    133.73840  1.008E-25  3398.13839   100  7  5  3   100  7  4  4
    133.83354  2.555E-24  2919.13527   010 12  5  7   010 12  4  8
    133.84044  3.096E-26  3413.01240   020  9  2  8   020  8  2  7
    133.90649  2.442E-22  2036.57350   010 10  1 10   010  9  0  9
    133.93856  2.450E-27  2135.05479   010  7  5  2   010  8  3  5
    133.94140  1.456E-26  3823.52269   020 11  2  9   020 10  3  8
    133.96926  3.867E-20   808.56286   000  8  5  4   000  8  4  5
    133.99526  8.371E-22  1520.69010   010  3  3  0   010  2  2  1
    134.04916  1.687E-26  3291.07182   100  6  5  1   020  6  3  4
    134.06904  4.340E-23  1934.35243   010  8  2  6   010  7  2  5
    134.13895  2.271E-19   634.79078   000 10  0 10   000  9  1  9
    134.23506  5.899E-27  4107.47616   100 13  3 11   100 13  2 12
    134.25509  1.772E-25  3197.18621   020  5  4  1   020  5  3  2
    134.32115  1.026E-25  3290.79983   100  6  5  1   100  6  4  2
    134.32579  3.236E-20   634.79078   000 10  1 10   000  9  1  9
    134.34787  1.193E-25  3290.77259   100  6  5  2   100  6  4  3
    134.36139  4.193E-25  3189.77961   100  8  2  7   100  7  1  6
    134.40352  5.532E-20   683.60983   000  7  5  2   000  7  4  3
i   134.43411  2.434E-27  4511.76314   000 22  7 15   000 22  6 16
    134.46886  1.209E-24  3165.74055   000 19  4 15   000 19  3 16
    134.50172  3.249E-20   634.42801   000 10  0 10   000  9  0  9
    134.59962  1.209E-25  3401.21807   020  7  4  4   020  7  3  5
    134.61250  2.267E-23  1331.21662   000 12  4  9   000 12  2 10
    134.61304  1.358E-25  3291.07182   020  6  4  3   020  6  3  4
    134.68264  5.556E-20   683.32371   000  7  5  3   000  7  4  4
    134.68856  2.293E-19   634.42801   000 10  1 10   000  9  0  9
    134.79364  9.994E-26  3198.91680   100  5  5  0   100  5  4  1
    134.80740  9.990E-26  3198.90267   100  5  5  1   100  5  4  2
    134.88503  2.509E-26  3290.79983   020  6  4  3   100  6  4  2
    134.91338  1.792E-25  3196.51502   020  5  4  2   020  5  3  3
    134.94376  5.551E-26  3474.47739   010 15  4 11   010 14  5 10
    134.94876  1.330E-27  1839.75883   000 15  3 13   000 16  1 16
    134.95168  1.873E-24  1839.75591   000 15  3 13   000 16  0 16
    134.96598  8.006E-26  3526.89350   020  8  4  5   020  8  3  6
    134.96729  7.713E-26  3312.39522   100  9  1  8   100  8  1  7
    134.97993  4.677E-22  1884.84198   000 14  5 10   000 14  4 11
    135.02477  1.418E-25  3117.98176   020  4  4  0   020  4  3  1
    135.04382  4.450E-26  3324.49048   020  8  2  6   020  7  2  5
    135.18452  1.012E-26  3858.37164   001  4  3  1   001  3  2  2
    135.19597  1.421E-25  3117.81039   020  4  4  1   020  4  3  2
    135.19716  6.637E-20   573.97040   000  6  5  1   000  6  4  2
    135.27584  6.645E-20   573.89053   000  6  5  2   000  6  4  3
    135.36404  9.631E-24  1532.73163   000 13  4 10   000 13  2 11
    135.69037  1.114E-26  2820.57682   010 13  2 11   010 13  2 12
    135.70990  5.607E-20   480.25870   000  5  5  0   000  5  4  1
    135.72606  5.609E-20   480.24247   000  5  5  1   000  5  4  2
    135.99449  1.490E-27  4003.94259   100  9  7  2   100  8  7  1
    135.99482  1.490E-27  4003.94229   100  9  7  3   100  8  7  2
    136.01394  4.775E-26  3667.77642   020  9  4  6   020  9  3  7
    136.02883  2.353E-19   473.91754   000  8  2  7   000  7  1  6
    136.48593  5.081E-25  2886.28012   020  4  2  2   020  3  1  3
    136.58713  3.053E-21  1406.65640   000 13  3 11   000 13  2 12
    136.63511  2.569E-23  2523.12578   000 16  6 10   000 16  5 11
    136.72312  4.948E-27  3815.33473   100  9  6  4   100  8  6  3
    136.72564  4.948E-27  3815.33459   100  9  6  3   100  8  6  2
    136.74652  4.668E-23  1141.69129   000 11  4  8   000 11  2  9
    136.87184  3.284E-24  2819.39535   010 13  2 11   010 13  1 12
    137.06320  1.196E-24  2879.16578   100  4  3  2   100  3  2  1
    137.09281  6.519E-23   265.23616   000  4  4  1   000  5  1  4
i   137.09535  1.671E-27  4544.52364   010 18  6 12   010 18  5 13
    137.17199  3.750E-20   598.56292   000  9  1  8   000  8  1  7
    137.22431  4.717E-26  3414.88392   100  9  3  7   100  8  3  6
    137.36792  2.106E-24  2970.01274   010 13  4 10   010 13  3 11
    137.42557  1.808E-23  1405.81796   000 13  3 11   000 13  1 12
    137.53610  2.108E-26  1804.83943   000 12  7  5   000 13  5  8
    137.56312  1.282E-26  3654.01463   100  9  5  5   100  8  5  4
    137.58502  4.021E-24  1618.70017   000 12  6  7   000 13  3 10
    137.62754  1.283E-26  3654.04111   100  9  5  4   100  8  5  3
    137.68974  7.798E-24  2635.41646   010 12  3 10   010 12  2 11
    137.83355  4.873E-26  3548.14808   020 10  1  9   020 10  0 10
    137.86442  4.026E-25  3154.96505   020  7  2  6   020  6  1  5
    138.00586  2.601E-26  3823.52269   020 10  4  7   020 10  3  8
    138.02754  1.692E-22  2115.64396   000 15  5 11   000 15  4 12
    138.06871  1.439E-22  1510.87836   000  9  8  1   000  8  8  0
    138.06872  1.439E-22  1510.87836   000  9  8  2   000  8  8  1
    138.10499  3.479E-23  2009.07686   010  9  1  8   010  8  1  7
    138.17292  5.134E-25  1106.26397   000  9  6  4   000 10  4  7
    138.35770  2.714E-26  3521.01209   100  9  4  6   100  8  4  5
    138.42248  6.849E-19   157.06469   000  4  3  2   000  3  2  1
    138.43753  8.989E-26  3018.01251   010  9  8  1   010  8  8  0
    138.43767  8.989E-26  3018.01251   010  9  8  2   010  8  8  1
    138.73549  7.231E-22  1294.83629   000  9  7  3   000  8  7  2
    138.73551  7.231E-22  1294.83629   000  9  7  2   000  8  7  1
    138.85044  1.213E-24  2877.55371   100  4  3  1   100  3  2  2
    138.94565  3.581E-24  1745.89633   000 14  4 11   000 14  2 12
    139.03330  2.681E-24  1495.05541   010  4  2  2   010  3  0  3
    139.05666  2.485E-27  4301.41075   100 14  2 12   100 14  1 13
    139.12879  1.037E-25  3546.85284   020 10  1  9   020  9  2  8
    139.13125  4.908E-25  2782.27029   010  9  7  2   010  8  7  1
    139.13161  4.908E-25  2782.27009   010  9  7  3   010  8  7  2
    139.27357  1.751E-25  3455.02223   100 10  1  9   100  9  2  8
    139.29519  2.491E-22   156.38221   000  4  3  1   000  4  1  4
    139.40221  3.640E-26  3395.16815   020  9  1  8   020  8  1  7
    139.43383  2.400E-21  1105.00306   000  9  6  4   000  8  6  3
    139.43593  2.400E-21  1105.00360   000  9  6  3   000  8  6  2
    139.49259  2.745E-26  3521.77116   100  9  4  5   100  8  4  4
    139.53467  2.053E-26  3854.22109   020 11  3  9   020 11  2 10
    139.57311  6.154E-24  2724.46227   010 11  5  6   010 11  4  7
    139.58709  2.520E-22  1883.46094   010  8  2  7   010  7  1  6
    139.74720  2.292E-20   701.62016   000  9  3  7   000  8  3  6
    139.75433  3.236E-26  2633.35187   010 12  3 10   010 12  1 11
    139.84906  1.760E-24  2573.69560   010  9  6  4   010  8  6  3
    139.85094  1.760E-24  2573.69595   010  9  6  3   010  8  6  2
i   140.12285  1.184E-27  4609.09193   010 19  4 15   010 19  3 16
    140.15400  1.855E-27  2877.68724   020  4  2  3   100  4  1  4
    140.25259  6.217E-21   942.53212   000  9  5  5   000  8  5  4
    140.25859  1.375E-27  4029.53227   020  9  6  4   020  8  6  3
    140.25910  1.375E-27  4029.53248   020  9  6  3   020  8  6  2
    140.28753  2.293E-27  2877.55371   020  4  2  3   100  3  2  2
    140.28842  6.953E-19   155.38898   000  4  3  1   000  3  2  2
    140.30605  2.013E-23  2124.97653   010  9  3  7   010  8  3  6
    140.32439  6.221E-21   942.56188   000  9  5  4   000  8  5  3
    140.60680  3.131E-24  2657.01195   000 17  5 12   000 16  6 11
    140.68722  4.888E-24  2393.90432   010  9  5  5   010  8  5  4
    140.75085  4.892E-24  2393.93070   010  9  5  4   010  8  5  3
    140.79981  9.929E-26  3635.20026   010 16  3 13   010 16  2 14
    140.82581  2.710E-27  4300.15832   001  9  2  8   001  8  1  7
    140.86670  9.628E-23  2156.45386   010 10  1  9   010  9  2  8
    140.88292  1.953E-26  3526.89350   020  9  3  7   020  8  3  6
    140.88829  7.145E-23   801.64383   000  8  5  4   000  9  2  7
    140.90671  2.046E-26  2829.10603   010 13  3 11   010 14  0 14
    140.93637  2.978E-22  1974.70759   000 15  4 12   000 15  3 13
    141.01423  1.317E-20   808.56286   000  9  4  6   000  8  4  5
    141.08573  4.144E-27  3829.48611   020  9  5  5   020  8  5  4
    141.13754  4.146E-27  3829.50754   020  9  5  4   020  8  5  3
    141.15868  1.296E-26  3993.75576   020 11  4  8   020 11  3  9
    141.16507  2.112E-26  1801.20701   000 12  7  6   000 13  5  9
    141.24124  1.600E-23  2420.33860   010 11  2  9   010 10  3  8
    141.41368  8.391E-23   964.85029   000 10  4  7   000 10  2  8
    141.50175  1.100E-23  2244.60779   010  9  4  6   010  8  4  5
    141.50844  3.915E-27  2813.44217   100  3  3  0   100  3  0  3
    141.53317  6.164E-24  1604.36316   000 14  2 12   000 14  2 13
    141.56175  1.623E-27  4440.98413   001 10  1  9   001  9  2  8
    141.72093  2.321E-21    91.33025   000  3  3  0   000  3  0  3
    141.93088  1.003E-26  3661.85948   020  9  4  6   020  8  4  5
    141.96720  9.767E-20   743.09716   000 10  1  9   000  9  2  8
    141.99111  1.271E-21  1603.90522   000 14  2 12   000 14  1 13
    142.24240  1.332E-20   809.39293   000  9  4  5   000  8  4  4
    142.30388  3.280E-26  3703.78003   100 11  2  9   100 10  3  8
    142.36419  5.724E-23  2360.07461   000 16  5 12   000 16  4 13
    142.39643  2.161E-27  2873.83255   100  4  3  2   020  3  0  3
    142.47930  1.628E-26  3781.35254   100 12  1 11   100 12  0 12
    142.62701  3.123E-25  3312.39522   100  9  2  8   100  8  1  7
    142.64891  1.112E-23  2245.38058   010  9  4  5   010  8  4  4
    142.91497  9.922E-26  2316.44549   010 11  1 10   010 11  1 11
    142.92450  1.012E-26  3662.52519   020  9  4  5   020  8  4  4
    143.04904  2.045E-23  2316.31142   010 11  1 10   010 11  0 11
    143.54120  1.174E-24  2904.29034   010 13  3 10   010 12  4  9
    143.72758  8.748E-23  2266.17485   000 15  6  9   000 15  5 10
    143.77330  1.318E-23  2547.56519   010 10  5  5   010 10  4  6
    143.78717  1.358E-26  4160.86356   000 21  7 14   000 21  6 15
    144.00413  4.700E-26  3455.02223   100 10  2  9   100  9  2  8
    144.01062  2.503E-27  2124.97653   010  7  5  3   010  8  3  6
    144.02937  1.655E-26  3781.40557   100 12  2 11   100 12  1 12
    144.06428  2.508E-25  1771.12327   010  5  4  2   010  6  1  5
i   144.25346  5.786E-27  3979.41603   000 21  6 16   000 20  7 13
    144.26653  5.758E-23  1075.76210   000 12  1 11   000 12  1 12
    144.31427  8.582E-21  1075.71436   000 12  1 11   000 12  0 12
    144.40552  2.821E-25  3479.96999   100 11  0 11   100 10  1 10
    144.51031  4.334E-26  3479.96999   100 11  1 11   100 10  1 10
    144.53424  1.738E-19   598.56292   000  9  2  8   000  8  1  7
    144.60900  4.343E-26  3479.76651   100 11  0 11   100 10  0 10
    144.66684  3.065E-25  3268.34556   020  8  2  7   020  7  1  6
    144.71298  4.974E-26  3424.51956   100  9  3  6   100  8  3  5
    144.71379  2.835E-25  3479.76651   100 11  1 11   100 10  0 10
    144.94032  8.644E-25  3180.10592   010 14  4 11   010 14  3 12
    144.98345  1.166E-24  1970.66051   000 15  4 12   000 15  2 13
    145.03048  1.971E-25  3548.52981   020 11  0 11   020 10  1 10
    145.11101  1.350E-26  2871.29314   100  4  3  1   100  4  0  4
    145.12871  2.450E-27  4467.03186   001 11  0 11   001 10  1 10
    145.21774  6.789E-25  2061.89822   000 16  2 14   000 17  1 17
    145.23755  2.034E-26  3548.52981   020 11  1 11   020 10  1 10
    145.31596  2.457E-27  4466.90619   001 11  1 11   001 10  0 10
    145.41221  2.042E-26  3548.14808   020 11  0 11   020 10  0 10
    145.48934  5.254E-26  3548.52981   020 10  2  9   020 10  1 10
    145.52118  7.906E-21   150.15622   000  4  3  1   000  4  0  4
    145.52338  3.457E-27  3861.53708   001  5  2  3   001  4  1  4
    145.53374  1.111E-24  2909.39992   020  3  3  1   020  2  2  0
    145.54039  2.654E-27  4301.90272   100 14  3 12   100 14  2 13
    145.61928  1.990E-25  3548.14808   020 11  1 11   020 10  0 10
    145.62185  4.432E-25  2877.68724   100  5  2  3   100  4  1  4
    145.76358  4.296E-27  4210.99098   020 13  2 11   020 13  1 12
    145.77485  8.716E-21  1075.76210   000 12  2 11   000 12  1 12
i   145.79531  5.917E-27  4177.91188   020 12  4  9   020 12  3 10
    145.82259  5.801E-23  1075.71436   000 12  2 11   000 12  0 12
    145.83143  1.651E-22  2170.47999   010 11  0 11   010 10  1 10
    145.89819  1.832E-20   995.79310   000 11  2  9   000 10  3  8
    145.90702  1.115E-24  2909.05140   020  3  3  0   020  2  2  1
    145.91054  6.928E-26  3365.93198   100  9  2  7   100  8  2  6
    145.96550  1.949E-23  2170.47999   010 11  1 11   010 10  1 10
i   146.07279  1.170E-27  4549.50990   020 13  5  8   020 13  4  9
    146.08799  1.954E-23  2170.22343   010 11  0 11   010 10  0 10
i   146.17821  6.889E-27  4252.37219   010 17  6 11   010 17  5 12
    146.19948  8.671E-27  3924.95275   001  5  3  3   001  4  2  2
    146.22206  1.661E-22  2170.22343   010 11  1 11   010 10  0 10
    146.30515  1.592E-24   469.66345   000  5  5  0   000  6  3  3
    146.34283  8.044E-27  3024.80488   010 14  2 12   010 15  1 15
    146.44114  2.118E-23  2316.44549   010 11  2 10   010 11  1 11
    146.47839  2.262E-20   743.09716   000 10  2  9   000  9  2  8
    146.57521  1.003E-25  2316.31142   010 11  2 10   010 11  0 11
    146.65206  2.501E-23  2388.02949   010  9  5  4   010  9  4  5
    146.70453  2.050E-23  2156.45386   010 10  2  9   010  9  2  8
    146.91210  1.547E-19   769.11657   000 11  0 11   000 10  1 10
    146.93329  5.062E-26  3447.36251   100 10  1  9   100  9  1  8
    147.00702  2.103E-20   769.11657   000 11  1 11   000 10  1 10
    147.09894  2.107E-20   768.92973   000 11  0 11   000 10  0 10
    147.14239  3.102E-24  2904.29034   010 12  5  8   010 12  4  9
    147.16631  2.076E-26  3546.85284   020 10  2  9   020  9  2  8
    147.19386  1.554E-19   768.92973   000 11  1 11   000 10  0 10
    147.19826  6.881E-24  2716.16984   010 11  5  7   010 11  4  8
    147.37361  7.965E-26  2456.77170   000 17  3 14   000 17  3 15
    147.37700  1.829E-22  2009.07686   010  9  2  8   010  8  1  7
    147.59715  2.419E-20   711.79515   000  9  3  6   000  8  3  5
    147.61252  2.500E-19   156.38221   000  5  2  3   000  4  1  4
    147.61852  6.958E-25  2061.89681   000 16  3 14   000 17  0 17
    147.72158  1.397E-23  2543.35577   010 10  5  6   010 10  4  7
    147.80597  1.288E-24  3107.38066   010 13  5  9   010 13  4 10
    147.93326  1.319E-22   801.64383   000  9  4  6   000  9  2  7
    148.01516  1.816E-23  2617.72764   000 17  5 13   000 17  4 14
    148.17411  1.352E-21  1604.36316   000 14  3 12   000 14  2 13
    148.22536  2.124E-23  2135.05479   010  9  3  6   010  8  3  5
    148.31129  7.955E-22  1569.02412   010  4  3  2   010  3  2  1
    148.35867  2.790E-27  4166.03519   100 13  3 10   100 12  4  9
    148.45415  1.608E-24   467.51438   000  5  5  1   000  6  3  4
    148.48200  2.569E-23  2386.10954   010  9  5  5   010  9  4  6
    148.51385  2.058E-26  3536.35420   020  9  3  6   020  8  3  5
    148.54503  2.982E-22   225.86481   000  5  3  2   000  5  1  5
    148.55012  4.185E-23  2245.38058   010  8  5  3   010  8  4  4
    148.55523  3.359E-20   653.08860   000  9  2  7   000  8  2  6
    148.63205  6.330E-24  1603.90522   000 14  3 12   000 14  1 13
    148.76694  3.295E-23  2455.37837   000 17  3 14   000 17  2 15
    148.93350  2.781E-27  2873.83255   020  4  2  2   020  3  0  3
    148.93595  2.045E-27  2945.97069   020  5  2  4   100  5  1  5
    149.09230  1.159E-25  1505.59306   010  3  3  0   010  3  1  3
i   149.12832  1.534E-27  4619.47820   000 23  5 18   000 23  4 19
    149.23693  8.134E-23  2019.82191   000 15  4 11   000 14  5 10
    149.29653  4.231E-23  2244.60779   010  8  5  4   010  8  4  5
    149.32945  2.429E-20   735.73491   000 10  1  9   000  9  1  8
    149.34596  2.677E-22  2026.83124   000 14  6  8   000 14  5  9
    149.43115  4.958E-25  3325.04624   010 14  5 10   010 14  4 11
    149.43592  3.697E-24  2820.57682   010 13  3 11   010 13  2 12
    149.78213  6.072E-23  2119.21122   010  7  5  2   010  7  4  3
    149.87702  3.068E-23  2068.42147   010  9  2  7   010  8  2  6
    150.04213  6.094E-23  2118.94502   010  7  5  3   010  7  4  4
    150.13871  2.234E-23  2147.18185   010 10  1  9   010  9  1  8
    150.22092  8.080E-22  1567.30041   010  4  3  1   010  3  2  2
    150.23504  1.035E-24  2942.72077   100  5  3  3   100  4  2  2
    150.45122  1.885E-27  4435.37915   001 10  2  9   001  9  1  8
    150.55928  1.080E-22  2209.51533   000 16  4 13   000 16  3 14
    150.58127  7.297E-23  2009.22070   010  6  5  1   010  6  4  2
    150.61739  1.145E-26  2819.39535   010 13  3 11   010 13  1 12
    150.65456  7.304E-23  2009.14638   010  6  5  2   010  6  4  3
    150.69369  1.027E-26  4027.21819   020 12  3 10   020 12  2 11
    150.92600  3.388E-25  3463.20468   000 20  4 16   000 20  3 17
    151.10125  6.175E-23  1915.20266   010  5  5  0   010  5  4  1
    151.11347  6.109E-27  2956.26719   010 13  4 10   010 13  2 11
    151.11630  6.176E-23  1915.18755   010  5  5  1   010  5  4  2
    151.12102  1.285E-26  2941.83479   100  5  3  3   020  4  1  4
    151.12426  1.303E-27  4139.93708   100 10  7  3   100  9  7  2
    151.12453  1.303E-27  4139.93711   100 10  7  4   100  9  7  3
    151.14723  3.134E-26  3459.53430   020  9  2  7   020  8  2  6
    151.36480  1.535E-26  2752.92554   010 12  4  9   010 12  2 10
    151.41127  2.313E-26  3534.57036   020 10  1  9   020  9  1  8
    151.55900  7.818E-26  2383.03254   010  9  5  5   010 10  2  8
    151.59083  2.406E-27  3277.60052   010 13  6  8   010 14  3 11
    151.66385  2.162E-25  3447.36251   100 10  2  9   100  9  1  8
    151.67180  3.210E-26  3552.10823   100 10  3  8   100  9  3  7
    151.68469  2.177E-25  3395.16815   020  9  2  8   020  8  1  7
i   151.70897  2.640E-27  4375.88105   020 13  4 10   020 13  3 11
    151.73827  2.347E-26  2941.90719   100  5  3  2   100  5  0  5
    151.82966  5.963E-19   221.83608   000  5  3  3   000  4  2  2
    152.00135  3.848E-27  3952.05785   100 10  6  5   100  9  6  4
    152.00794  3.848E-27  3952.06023   100 10  6  4   100  9  6  3
    152.01595  6.656E-27  2871.29314   100  5  2  3   100  4  0  4
    152.21758  1.776E-25  3556.85843   010 15  5 11   010 15  4 12
    152.42323  8.945E-27  3919.63846   001  5  3  2   001  4  2  3
    152.46380  1.359E-20   221.94604   000  5  3  2   000  5  0  5
    152.52585  1.473E-27  4499.60116   100 13  6  7   100 13  5  8
    152.59782  2.908E-23  1889.50715   000 10  9  2   000  9  9  1
    152.59783  2.908E-23  1889.50715   000 10  9  1   000  9  9  0
    152.87105  1.517E-21  1465.82912   000 13  3 10   000 12  4  9
    152.90853  3.399E-27  3018.23918   010 14  2 12   010 14  2 13
    152.93631  6.961E-26  3826.47972   000 20  7 13   000 20  6 14
    152.95865  3.302E-25  2207.11596   000 16  4 13   000 16  2 14
    152.95885  1.659E-26  3417.26597   010 10  9  2   010  9  9  1
    152.95905  1.659E-26  3417.26594   010 10  9  1   010  9  9  0
    153.01936  9.353E-27  3791.57775   100 10  5  6   100  9  5  5
    153.08534  2.277E-27  2755.96606   020  2  2  1   100  1  1  0
i   153.10201  3.130E-27  4336.86316   020 12  5  7   020 12  4  8
    153.19394  9.367E-27  3791.66865   100 10  5  5   100  9  5  4
    153.23035  1.071E-27  4508.35599   100 15  2 13   100 15  1 14
    153.36827  6.878E-25   951.63533   000  8  6  2   000  9  4  5
    153.38788  1.653E-22  1648.94708   000 10  8  3   000  9  8  2
    153.38791  1.653E-22  1648.94707   000 10  8  2   000  9  8  1
    153.54330  7.354E-22  1804.83943   000 13  6  7   000 13  5  8
    153.57349  1.517E-24  3017.57422   010 14  2 12   010 14  1 13
    153.75113  1.898E-26  3659.36979   100 10  4  7   100  9  4  6
    153.78750  3.319E-25  3403.07093   010 15  4 12   010 15  3 13
    153.78879  1.029E-25  3156.45018   010 10  8  3   010  9  8  2
    153.78907  1.029E-25  3156.45004   010 10  8  2   010  9  8  1
    153.83851  3.400E-21   150.15622   000  5  2  3   000  4  0  4
    153.84064  1.191E-19   735.73491   000 10  2  9   000  9  1  8
    153.89853  2.067E-27  3171.14771   010 14  4 11   010 14  2 12
    154.07359  1.235E-25  3599.02636   100 11  1 10   100 10  2  9
    154.16810  6.227E-22  1433.57178   000 10  7  4   000  9  7  3
    154.16825  6.226E-22  1433.57180   000 10  7  3   000  9  7  2
    154.42574  1.537E-20   841.36736   000 10  3  8   000  9  3  7
i   154.52220  2.586E-26  3977.53746   010 16  6 10   010 16  5 11
    154.57315  3.331E-23  2502.43880   000 16  6 11   000 16  5 12
    154.59000  3.312E-26  2561.57984   010 11  4  8   010 11  2  9
    154.59730  4.211E-25  2921.40170   010 10  7  4   010  9  7  3
    154.59765  4.211E-25  2921.40154   010 10  7  3   010  9  7  2
i   154.81938  1.342E-27  4304.65073   000 22  6 17   000 21  7 14
    154.88482  1.029E-22  2253.67150   000 15  6 10   000 15  5 11
    154.92165  5.408E-24  2888.23615   000 18  5 14   000 18  4 15
    155.01313  1.838E-21  1244.43689   000 10  6  5   000  9  6  4
    155.02084  1.838E-21  1244.43953   000 10  6  4   000  9  6  3
    155.03973  1.002E-23  2765.74280   000 17  6 12   000 17  5 13
    155.04752  2.321E-27  2004.75445   010  6  5  1   010  7  3  4
    155.05602  1.344E-23  2265.28258   010 10  3  8   010  9  3  7
    155.15247  7.360E-26  3694.01915   020 11  1 10   020 10  2  9
    155.31071  8.727E-27  3024.79521   010 14  3 12   010 15  0 15
    155.35794  3.040E-22  1561.33789   010  5  2  3   010  4  1  4
    155.42597  6.919E-25   949.57709   000  8  6  3   000  9  4  6
    155.46332  1.343E-24  2713.54466   010 10  6  5   010  9  6  4
    155.46985  1.343E-24  2713.54689   010 10  6  4   010  9  6  3
    155.47426  1.809E-22   653.08860   000  8  4  5   000  8  2  6
    155.47808  3.565E-27  4298.57738   100 12  6  6   100 12  5  7
    155.54434  1.074E-24  2938.10112   100  5  3  2   100  4  2  3
    155.60967  1.541E-27  4496.29090   100 13  6  8   100 13  5  9
    155.61133  2.952E-26  3693.56029   020 11  1 10   020 11  0 11
    155.74176  2.938E-22  2019.82191   000 14  6  9   000 14  5 10
    155.74627  1.300E-26  3667.77642   020 10  3  8   020  9  3  7
    155.83731  1.120E-27  4585.83037   001 11  1 10   001 10  2  9
    155.89363  1.045E-27  4169.79086   020 10  6  5   020  9  6  4
    155.89555  1.045E-27  4169.79158   020 10  6  4   020  9  6  3
    155.90333  8.342E-27  3950.67581   100 13  1 12   100 13  0 13
    155.97654  1.236E-22  2147.18185   010 10  2  9   010  9  1  8
    156.00939  4.468E-21  1082.78471   000 10  5  6   000  9  5  5
    156.01093  1.929E-26  3661.26375   100 10  4  6   100  9  4  5
    156.07215  2.459E-27  2753.32777   020  2  2  0   100  1  1  1
    156.09492  1.911E-24  1814.56559   000 15  2 13   000 15  2 14
    156.18344  2.338E-25  1561.33789   010  4  3  1   010  4  1  4
    156.20207  6.742E-23  2303.15839   010 11  1 10   010 10  2  9
    156.20260  4.475E-21  1082.88627   000 10  5  5   000  9  5  4
    156.29879  5.944E-26  3802.37899   010 16  5 12   010 16  4 13
    156.34177  5.379E-22  1814.31874   000 15  2 13   000 15  1 14
    156.48581  3.500E-24  2534.59154   010 10  5  6   010  9  5  5
    156.49469  2.813E-24  3043.15780   000 18  6 13   000 18  5 14
    156.58493  1.816E-21  1599.79949   000 12  6  6   000 12  5  7
    156.65694  3.505E-24  2534.68155   010 10  5  5   010  9  5  4
    156.68688  9.075E-21   949.57709   000 10  4  7   000  9  4  6
    156.77317  8.412E-27  3950.70299   100 13  2 12   100 13  1 13
    156.80552  6.819E-27  2938.10112   020  5  2  4   100  4  2  3
    156.87224  1.783E-25  3624.48030   100 12  0 12   100 11  1 11
    156.87265  2.924E-26  3599.02636   100 11  2 10   100 10  2  9
    156.89838  6.780E-20   889.57555   000 11  1 10   000 10  2  9
    156.90560  2.956E-27  3970.57184   020 10  5  6   020  9  5  5
    156.91750  7.721E-22  1801.20701   000 13  6  8   000 13  5  9
    156.92527  2.606E-26  3624.48030   100 12  1 12   100 11  1 11
    156.96108  3.643E-27  4297.00755   100 12  6  7   100 12  5  8
    156.97703  2.609E-26  3624.37551   100 12  0 12   100 11  0 11
    157.03006  1.787E-25  3624.37551   100 12  1 12   100 11  0 11
    157.04297  2.959E-27  3970.64508   020 10  5  5   020  9  5  4
i   157.24090  1.113E-27  4508.62170   100 15  3 13   100 15  2 14
    157.24623  7.555E-24  2386.10954   010 10  4  7   010  9  4  6
    157.26051  1.078E-26  3993.75576   020 12  2 10   020 11  3  9
    157.36798  6.149E-19   217.04186   000  5  3  2   000  4  2  3
    157.50295  6.803E-27  4007.06046   001  6  3  4   001  5  2  3
    157.51160  1.241E-25  3693.76736   020 12  0 12   020 11  1 11
    157.54211  4.364E-26  1599.79949   000 11  7  4   000 12  5  7
    157.62322  1.207E-26  3693.76736   020 12  1 12   020 11  1 11
    157.62515  7.774E-27  4113.76233   100 11  6  5   100 11  5  6
    157.63637  1.540E-27  4612.22215   001 12  0 12   001 11  1 11
    157.71867  1.210E-26  3693.56029   020 12  0 12   020 11  0 11
i   157.72538  1.542E-27  4612.16057   001 12  1 12   001 11  0 11
    157.73819  6.865E-27  3803.79036   020 10  4  7   020  9  4  6
    157.83019  2.203E-23  1247.98777   000 13  1 12   000 13  1 13
    157.83029  1.247E-25  3693.56029   020 12  1 12   020 11  0 11
    157.85404  4.332E-21  1247.96392   000 13  1 12   000 13  0 13
i   158.21087  3.542E-26  3884.56245   010 17  3 14   010 17  2 15
    158.21749  1.859E-21  1598.06770   000 12  6  7   000 12  5  8
    158.24114  3.222E-26  3668.23858   000 20  6 14   000 19  7 13
    158.27583  7.848E-27  4113.08203   100 11  6  6   100 11  5  7
    158.38873  1.034E-22  2316.44549   010 12  0 12   010 11  1 11
    158.44818  3.765E-26  2474.90369   010 12  1 11   010 12  1 12
    158.45820  1.159E-23  2316.44549   010 12  1 12   010 11  1 11
    158.51765  1.129E-23  2474.83422   010 12  1 11   010 12  0 12
    158.52280  1.161E-23  2316.31142   010 12  0 12   010 11  0 11
i   158.56750  7.484E-27  4142.17492   020 11  5  6   020 11  4  7
    158.59227  1.038E-22  2316.31142   010 12  1 12   010 11  0 11
    158.66863  4.366E-21  1247.98777   000 13  2 12   000 13  1 13
    158.69248  2.208E-23  1247.96392   000 13  2 12   000 13  0 13
    158.77611  4.032E-21  1411.31961   000 11  6  5   000 11  5  6
    158.80415  3.056E-26  3594.29580   100 11  1 10   100 10  1  9
    158.97805  1.127E-25  2430.99400   000 15  7  9   000 16  4 12
    158.97939  2.382E-25  2296.39898   000 17  2 15   000 18  1 18
    159.09846  7.393E-25  3334.23653   000 19  6 14   000 19  5 15
i   159.10234  1.072E-27  4587.08060   020 14  4 11   020 14  3 12
    159.12409  9.231E-21   951.63533   000 10  4  6   000  9  4  5
    159.20558  1.524E-26  3944.86259   100 10  6  4   100 10  5  5
    159.27299  4.353E-26  1598.06770   000 11  7  5   000 12  5  8
    159.32382  1.074E-27  3027.30247   020  6  2  5   100  6  1  6
    159.44879  1.444E-25  3534.57036   020 10  2  9   020  9  1  8
    159.46209  1.530E-26  3944.59711   100 10  6  5   100 10  5  6
    159.49509  4.074E-21  1410.56638   000 11  6  6   000 11  5  7
    159.53570  7.675E-24  2388.02949   010 10  4  6   010  9  4  5
    159.54851  1.387E-20   889.57555   000 11  2 10   000 10  2  9
    159.59077  9.645E-20   916.12359   000 12  0 12   000 11  1 11
    159.62995  2.790E-24  1495.05541   010  3  3  0   010  3  0  3
    159.63851  1.251E-20   916.12359   000 12  1 12   000 11  1 11
    159.68569  1.252E-20   916.02867   000 12  0 12   000 11  0 11
    159.72824  1.251E-23  2303.15839   010 11  2 10   010 10  2  9
    159.73343  9.664E-20   916.02867   000 12  1 12   000 11  0 11
    159.73353  6.960E-27  3805.44969   020 10  4  6   020  9  4  5
    159.83953  1.208E-27  3027.30247   100  6  3  3   100  6  1  6
    160.02432  2.331E-27  1999.77662   010  6  5  2   010  7  3  5
    160.05551  1.897E-27  2932.90030   100  5  3  3   020  4  0  4
    160.14200  5.571E-22  1814.56559   000 15  3 13   000 15  2 14
    160.20194  1.261E-26  3694.01915   020 11  2 10   020 10  2  9
    160.29607  1.045E-24  2957.51432   020  4  3  2   020  3  2  1
    160.32323  6.165E-26  2383.03254   010 10  4  7   010 10  2  8
    160.37150  8.036E-21  1239.08887   000 10  6  4   000 10  5  5
    160.37344  2.413E-25  2296.39826   000 17  3 15   000 18  0 18
    160.37850  4.407E-26  3511.84252   100 10  2  8   100  9  2  7
    160.38885  1.923E-24  1814.31874   000 15  3 13   000 15  1 14
    160.39158  2.662E-26  3791.66865   100  9  6  3   100  9  5  4
    160.45373  3.083E-26  3693.76736   020 11  2 10   020 11  1 11
    160.48010  2.666E-26  3791.57775   100  9  6  4   100  9  5  5
    160.51277  1.150E-23  2474.90369   010 12  2 11   010 12  1 12
    160.58224  3.765E-26  2474.83422   010 12  2 11   010 12  0 12
    160.65592  8.069E-21  1238.79410   000 10  6  5   000 10  5  6
    160.95594  3.664E-23  2456.77170   000 17  4 14   000 17  3 15
    160.97066  1.211E-27  4582.54588   001 11  2 10   001 10  1  9
    161.04784  2.534E-22   308.61561   000  6  3  3   000  6  1  6
    161.06023  3.247E-25  3509.15710   000 19  7 12   000 19  6 13
    161.29348  4.063E-26  3654.04111   100  8  6  2   100  8  5  3
    161.32010  4.065E-26  3654.01463   100  8  6  3   100  8  5  4
    161.40957  1.446E-20   885.06436   000 11  1 10   000 10  1  9
    161.50200  8.760E-26  3720.34759   010 15  6  9   010 15  5 10
    161.55326  1.424E-20  1082.88627   000  9  6  3   000  9  5  4
    161.59749  4.020E-26  2604.14531   000 17  5 13   000 17  3 14
    161.60321  1.386E-25  3594.29580   100 11  2 10   100 10  1  9
    161.65218  1.426E-20  1082.78471   000  9  6  4   000  9  5  5
    161.69927  6.848E-22  1634.08871   010  5  3  3   010  4  2  2
i   161.72657  1.863E-26  4061.18411   010 17  5 13   010 17  4 14
    161.73372  3.062E-27  3024.89257   020  6  2  5   100  6  0  6
    161.75804  8.271E-25  3023.30909   100  6  3  4   100  5  2  3
    161.86674  1.632E-24  3018.23918   010 14  3 12   010 14  2 13
    161.98241  3.351E-26  3569.23254   100 10  3  7   100  9  3  6
    161.98566  5.150E-26  3531.88174   100  7  6  1   100  7  5  2
    161.99026  5.151E-26  3531.87679   100  7  6  2   100  7  5  3
    162.03990  1.319E-23  2297.32056   010 11  1 10   010 10  1  9
    162.17409  1.386E-26  3931.17304   001  4  4  1   001  3  3  0
    162.17532  1.057E-24  2955.80644   020  4  3  1   020  3  2  2
    162.21032  1.387E-26  3931.13931   001  4  4  0   001  3  3  1
    162.24943  2.388E-26  3024.89257   100  6  3  3   100  6  0  6
    162.34927  7.989E-26  2455.37837   000 17  4 14   000 17  2 15
    162.44172  2.202E-20   942.56188   000  8  6  2   000  8  5  3
    162.47094  2.203E-20   942.53212   000  8  6  3   000  8  5  4
    162.49431  1.485E-25  2339.94449   000 16  5 12   000 16  3 13
    162.50483  1.594E-26  3965.18322   020 10  5  5   020 10  4  6
    162.51518  4.562E-26  3425.12098   100  6  6  0   100  6  5  1
    162.51571  4.570E-26  3425.12046   100  6  6  1   100  6  5  2
    162.53170  3.356E-27  3017.57422   010 14  3 12   010 14  1 13
    162.73442  3.270E-24  1553.96141   010  5  2  3   010  4  0  4
    162.88394  1.419E-27  2954.92645   020  4  3  2   100  3  3  1
    162.94282  1.824E-25  3638.53387   000 20  6 15   000 20  5 16
    162.94346  3.556E-27  2942.72077   020  5  2  3   100  4  2  2
    162.95265  1.513E-24  3171.28388   000 19  5 15   000 19  4 16
    162.96937  2.403E-26  3869.52510   100 12  2 10   100 11  3  9
    163.03115  6.068E-27  2954.95061   020  4  3  1   100  3  3  0
    163.05689  4.947E-27  4212.82416   020 13  3 11   020 13  2 12
    163.09304  1.643E-26  2716.32940   000 18  3 15   000 18  3 16
    163.11446  2.824E-20   818.01335   000  7  6  1   000  7  5  2
    163.12143  2.825E-20   818.00635   000  7  6  2   000  7  5  3
    163.17618  1.168E-23  2589.74936   010 12  2 10   010 11  3  9
    163.18999  1.350E-26  3685.98163   020 11  1 10   020 10  1  9
    163.20034  2.146E-22   520.12337   000  7  4  4   000  7  2  5
    163.20646  2.102E-20   801.64383   000 10  2  8   000  9  2  7
    163.34876  1.518E-20   306.31469   000  6  3  3   000  6  0  6
    163.51965  4.672E-19   303.99473   000  6  3  4   000  5  2  3
    163.55992  9.622E-24  1553.96141   010  4  3  1   010  4  0  4
    163.62270  2.548E-20   709.16756   000  6  6  0   000  6  5  1
    163.62389  2.548E-20   709.16637   000  6  6  1   000  6  5  2
    163.73085  1.193E-25  3638.64814   010 16  4 13   010 16  3 14
    163.73536  9.276E-27  2879.42244   000 18  5 14   000 18  3 15
    163.82944  4.194E-25  2941.83479   020  5  2  3   020  4  1  4
i   163.85761  3.002E-26  3709.07601   010 16  4 12   010 15  5 11
    163.88972  1.089E-23  2715.53272   000 18  3 15   000 18  2 16
    163.99869  8.273E-26  1673.01748   010  4  4  1   010  5  1  4
    164.05970  7.554E-20   885.06436   000 11  2 10   000 10  1  9
i   164.24155  1.981E-27  4409.82170   020 14  2 12   020 14  1 13
    164.62717  3.316E-27  3232.81000   010 15  2 13   010 16  1 16
    164.73405  1.909E-23  2218.29849   010 10  2  8   010  9  2  7
    164.91775  6.642E-23   653.08860   000  7  5  3   000  8  2  6
    164.93622  7.527E-24  1405.12525   000 11  6  6   000 12  3  9
i   165.01787  3.672E-27  4323.70719   020 12  5  8   020 12  4  9
    165.17597  1.603E-20   859.39230   000 10  3  7   000  9  3  6
    165.19539  3.017E-26  3805.44969   020  9  5  4   020  9  4  5
i   165.29186  8.191E-27  4134.91444   020 11  5  7   020 11  4  8
i   165.37104  1.514E-27  4527.59002   020 13  5  9   020 13  4 10
    165.56607  7.755E-23  2297.32056   010 11  2 10   010 10  1  9
    165.74507  1.957E-26  3703.78003   100 11  3  9   100 10  3  8
    165.94889  1.670E-26  3961.52855   020 10  5  6   020 10  4  7
    166.02265  2.733E-25  1630.49317   010  5  3  2   010  5  1  5
    166.04099  1.403E-23  2283.28015   010 10  3  7   010  9  3  6
    166.32127  1.940E-26  3610.68153   020 10  2  8   020  9  2  7
    166.53022  1.356E-26  3684.86805   020 10  3  7   020  9  3  6
    166.53326  4.751E-25  2087.13824   000 15  5 11   000 15  3 12
    166.65165  6.419E-27  2955.80644   100  4  4  1   020  3  2  2
    166.70713  1.314E-20  1164.50949   000 12  2 10   000 11  3  9
    166.75213  2.378E-27  2789.05431   020  3  2  2   100  2  1  1
    166.78148  3.082E-26  3803.79036   020  9  5  5   020  9  4  6
    166.86160  4.785E-24  2306.11219   000 11 10  1   000 10 10  0
    166.86160  4.785E-24  2306.11219   000 11 10  2   000 10 10  1
    166.86666  3.861E-22    66.18452   000  3  3  0   000  2  1  1
    166.86762  8.817E-26  3771.94444   000 21  4 17   000 21  3 18
    166.91812  4.886E-27  4106.47784   001  7  3  5   001  6  2  4
    166.94140  2.669E-25  3480.74477   010 14  6  8   010 14  5  9
    166.98235  5.046E-26  3662.52519   020  8  5  3   020  8  4  4
    167.19314  2.488E-27  3854.74074   010 11 10  1   010 10 10  0
    167.19334  2.488E-27  3854.74071   010 11 10  2   010 10 10  1
    167.29866  2.567E-27  4104.05920   100 11  6  6   100 10  6  5
    167.31931  2.567E-27  4104.06817   100 11  6  5   100 10  6  4
    167.37412  7.085E-22  1629.14170   010  5  3  2   010  4  2  3
    167.50748  1.619E-24  2954.95061   100  4  4  1   100  3  3  0
    167.53345  1.625E-24  2954.92645   100  4  4  0   100  3  3  1
    167.62663  5.089E-26  3661.85948   020  8  5  4   020  8  4  5
    167.76068  1.370E-24  3209.05952   000 18  7 11   000 18  6 12
    167.80030  3.060E-23  2042.10498   000 11  9  2   000 10  9  1
    167.80032  3.060E-23  2042.10497   000 11  9  3   000 10  9  2
    167.81105  9.962E-26  2218.29849   010  9  4  6   010  9  2  7
    167.93283  7.733E-26  3755.89901   100 12  1 11   100 11  2 10
i   168.04100  4.232E-26  3955.62849   000 21  6 16   000 21  5 17
    168.15400  7.325E-26  3536.04668   020  7  5  2   020  7  4  3
    168.18807  1.741E-26  3570.22499   010 11  9  2   010 10  9  1
    168.18839  1.741E-26  3570.22482   010 11  9  3   010 10  9  2
    168.23946  8.930E-26  3685.98163   020 11  2 10   020 10  1  9
    168.37829  7.347E-26  3535.81769   020  7  5  3   020  7  4  4
    168.40009  1.361E-24  2920.78253   000 18  5 13   000 17  6 12
i   168.47846  5.469E-27  4332.87757   010 18  5 14   010 18  4 15
    168.48492  5.982E-27  3944.59711   100 11  5  7   100 10  5  6
    168.49598  1.776E-27  3165.74055   000 19  5 15   000 19  3 16
    168.69495  1.302E-22  1802.33498   000 11  8  3   000 10  8  2
    168.69499  1.302E-22  1802.33496   000 11  8  4   000 10  8  3
    168.71639  9.219E-21   995.79310   000 11  3  9   000 10  3  8
    168.89974  5.999E-27  3944.86259   100 11  5  6   100 10  5  5
    168.92013  8.772E-26  3425.74876   020  6  5  1   020  6  4  2
    168.97247  1.177E-26  3813.12092   100 11  4  8   100 10  4  7
    168.98357  8.766E-26  3425.68486   020  6  5  2   020  6  4  3
    169.09514  3.957E-27  4132.31561   100 14  1 13   100 14  0 14
    169.12381  8.079E-26  3310.23911   010 11  8  3   010 10  8  2
    169.12407  8.079E-26  3310.23897   010 11  8  4   010 10  8  3
    169.27024  1.037E-25  3781.40557   100 13  0 13   100 12  1 12
    169.27779  9.299E-19   233.05118   000  4  4  1   000  3  3  0
    169.29742  1.440E-26  3781.40557   100 13  1 13   100 12  1 12
    169.30714  9.302E-19   233.02367   000  4  4  0   000  3  3  1
    169.32327  1.441E-26  3781.35254   100 13  0 13   100 12  0 12
    169.35045  1.038E-25  3781.35254   100 13  1 13   100 12  0 12
    169.41076  8.029E-24  2420.33860   010 11  3  9   010 10  3  8
    169.42662  7.473E-26  3331.44130   020  5  5  0   020  5  4  1
    169.43948  7.474E-26  3331.42840   020  5  5  1   020  5  4  2
    169.50021  6.425E-25  3227.93696   010 15  2 13   010 15  1 14
    169.52486  1.207E-22   404.44554   000  6  4  2   000  7  1  7
    169.53593  1.662E-26  3755.89901   100 12  2 11   100 11  2 10
    169.57516  3.974E-27  4132.32756   100 14  2 13   100 14  1 14
    169.60081  4.358E-22  1587.73988   000 11  7  5   000 10  7  4
    169.60155  4.358E-22  1587.74005   000 11  7  4   000 10  7  3
    169.90388  7.193E-26  3851.39058   020 13  0 13   020 12  1 12
    169.92089  4.599E-26  3854.22109   020 12  1 11   020 11  2 10
    169.92626  4.954E-25  2037.18970   000 16  2 14   000 16  2 15
    169.96301  6.584E-27  3851.39058   020 13  1 13   020 12  1 12
    170.01550  6.591E-27  3851.27896   020 13  0 13   020 12  0 12
    170.05806  2.097E-22  2037.05790   000 16  2 14   000 16  1 15
    170.05912  2.936E-25  3075.99900   010 11  7  5   010 10  7  4
    170.05933  2.936E-25  3075.99919   010 11  7  4   010 10  7  3
    170.07463  7.210E-26  3851.27896   020 13  1 13   020 12  0 12
    170.21986  7.514E-25  3107.38066   010 14  3 11   010 13  4 10
    170.23307  7.720E-27  3823.52269   020 11  3  9   020 10  3  8
    170.26567  3.475E-27  3232.80526   010 15  3 13   010 16  0 16
    170.34162  2.140E-22   403.54891   000  6  4  3   000  6  2  4
    170.40277  1.175E-22   513.20706   000  7  4  3   000  8  1  8
    170.46524  4.177E-23  2462.88663   010 12  1 11   010 11  2 10
    170.61145  1.205E-21  1399.45002   000 11  6  6   000 10  6  5
    170.63535  1.206E-21  1399.46037   000 11  6  5   000 10  6  4
    170.73189  1.705E-26  3753.09995   100 12  1 11   100 11  1 10
    170.76788  1.685E-23  1625.74794   010  5  3  2   010  5  0  5
    170.80904  8.871E-25   403.16136   000  6  4  2   000  7  0  7
    170.87094  5.968E-23  2474.90369   010 13  0 13   010 12  1 12
    170.90457  4.177E-20  1049.12406   000 12  1 11   000 11  2 10
    170.90671  6.342E-24  2474.90369   010 13  1 13   010 12  1 12
    170.94041  6.347E-24  2474.83422   010 13  0 13   010 12  0 12
    170.97618  5.976E-23  2474.83422   010 13  1 13   010 12  0 12
    170.99149  7.310E-25  3258.41772   010 13  6  7   010 13  5  8
    171.05891  3.231E-26  3958.67778   010 16  6 11   010 16  5 12
    171.09175  8.772E-25  2869.00798   010 11  6  6   010 10  6  5
    171.09415  7.479E-25   512.51568   000  7  4  3   000  8  0  8
    171.11190  8.774E-25  2869.01674   010 11  6  5   010 10  6  4
    171.14720  7.224E-24  1432.75802   000 14  1 13   000 14  1 14
    171.15907  2.023E-21  1432.74615   000 14  1 13   000 14  0 14
i   171.18608  9.647E-27  4222.91068   010 17  6 12   010 17  5 13
    171.33253  1.499E-27  3121.49694   020  7  2  6   100  7  1  7
    171.46107  5.960E-25  3120.98304   100  7  3  5   100  6  2  4
    171.47236  6.999E-27  3995.69826   001  6  3  3   001  5  2  4
    171.60514  2.031E-21  1432.75802   000 14  2 13   000 14  1 14
    171.61701  7.224E-24  1432.74615   000 14  2 13   000 14  0 14
    171.63831  1.004E-25  3709.07601   010 15  6 10   010 15  5 11
    171.64309  8.787E-23   308.61561   000  5  4  1   000  6  1  6
    171.73488  6.771E-25   809.39293   000  7  6  1   000  8  4  4
    171.77228  2.810E-21  1238.79410   000 11  5  7   000 10  5  6
    171.90675  1.163E-23  2716.32940   000 18  4 15   000 18  3 16
    171.92565  3.979E-25  3466.60822   000 20  5 16   000 20  4 17
    172.17384  5.533E-21  1106.26397   000 11  4  8   000 10  4  7
    172.20182  5.531E-20  1075.76210   000 13  0 13   000 12  1 12
    172.22567  6.840E-21  1075.76210   000 13  1 13   000 12  1 12
    172.23074  2.819E-21  1239.08887   000 11  5  6   000 10  5  5
i   172.23468  2.683E-27  4501.35603   010 18  6 13   010 18  5 14
    172.24956  6.843E-21  1075.71436   000 13  0 13   000 12  0 12
    172.27341  5.536E-20  1075.71436   000 13  1 13   000 12  0 12
    172.29075  2.193E-24  2691.07735   010 11  5  7   010 10  5  6
    172.32358  7.771E-26  2543.20914   000 18  2 16   000 19  1 19
    172.32563  2.138E-22  2037.18970   000 16  3 14   000 16  2 15
    172.33499  8.228E-26  3753.09995   100 12  2 11   100 11  1 10
    172.41289  7.763E-21  1049.12406   000 12  2 11   000 11  2 10
    172.45743  4.933E-25  2037.05790   000 16  3 14   000 16  1 15
    172.52983  6.977E-24  2462.88663   010 12  2 11   010 11  2 10
    172.56492  6.780E-25   808.56286   000  7  6  2   000  8  4  5
    172.69143  2.883E-25  3474.47739   010 14  6  9   010 14  5 10
    172.69689  2.198E-24  2691.33849   010 11  5  6   010 10  5  5
    172.70343  1.587E-26  2715.53272   000 18  4 15   000 18  2 16
i   172.72886  1.845E-27  4127.47744   020 11  5  7   020 10  5  6
    172.76393  3.391E-27  2932.90030   020  5  2  3   020  4  0  4
    172.81407  4.588E-24  2543.35577   010 11  4  8   010 10  4  7
    172.86302  1.637E-26  3851.27896   020 12  1 11   020 12  0 12
    172.97502  1.195E-26  3817.27468   100 11  4  7   100 10  4  6
    172.99710  6.990E-27  3854.22109   020 12  2 11   020 11  2 10
    173.02333  5.226E-24  2926.03352   000 17  7 10   000 17  6 11
i   173.05437  1.848E-27  4127.68805   020 11  5  6   020 10  5  5
    173.12045  7.824E-26  2543.20895   000 18  3 16   000 19  0 19
    173.28040  5.304E-22  1716.69583   010  6  3  4   010  5  2  3
    173.29245  9.849E-26  3013.33384   020  6  2  5   100  5  2  4
    173.35562  3.337E-19   403.54891   000  7  3  5   000  6  2  4
    173.38589  4.154E-27  3961.52855   020 11  4  8   020 10  4  7
    173.41994  1.329E-24  1846.40197   000 14  5 10   000 14  3 11
    173.50720  1.794E-27  4364.62230   100 14  3 11   100 13  4 10
    173.55470  7.950E-21  1046.47393   000 12  1 11   000 11  1 10
    173.58495  1.147E-26  2645.81040   010 13  1 12   010 13  1 13
    173.62072  5.736E-24  2645.77463   010 13  1 12   010 13  0 13
    173.74897  8.899E-25  3022.76605   020  5  3  3   020  4  2  2
    173.80816  7.598E-25  3013.33384   100  6  3  3   100  5  2  4
    173.86289  2.509E-26  3672.22102   100 11  2  9   100 10  2  8
    173.87712  1.152E-27  3023.30909   020  5  3  2   100  5  2  3
    173.94327  1.804E-24  3052.96881   010 12  6  6   010 12  5  7
    173.94401  6.752E-25   306.31469   000  5  4  1   000  6  0  6
    173.99141  7.194E-24  2459.36046   010 12  1 11   010 11  1 10
    174.00472  7.610E-25  3255.18663   010 13  6  8   010 13  5  9
    174.19280  9.291E-26  3801.47669   000 20  7 14   000 20  6 15
    174.22104  1.240E-27  1892.08287   010  5  5  0   010  6  3  3
i   174.25722  2.057E-26  4123.66949   000 21  7 15   000 21  6 16
i   174.33245  9.252E-27  4285.13766   000 22  6 17   000 22  5 18
i   174.55420  4.012E-26  3886.62991   010 17  4 14   010 17  3 15
    174.60215  8.946E-23   634.79078   000  8  4  4   000  9  1  9
    174.67312  3.263E-27  4222.72033   001  8  3  6   001  7  2  5
    174.76400  6.709E-25  3228.30693   010 15  3 13   010 15  2 14
    174.76642  5.792E-24  2645.81040   010 13  2 12   010 13  1 13
    174.80219  1.141E-26  2645.77463   010 13  2 12   010 13  0 13
i   174.88375  1.166E-26  4145.63357   010 18  3 15   010 18  2 16
    174.89677  3.266E-22    58.12690   000  3  3  1   000  2  1  2
    174.90359  3.916E-25  3493.33499   000 19  7 13   000 19  6 14
    174.96492  4.450E-25   634.42801   000  8  4  4   000  9  0  9
    174.97036  7.288E-27  3849.17162   020 12  1 11   020 11  1 10
    175.01235  3.176E-25  2945.97069   100  6  2  4   100  5  1  5
    175.06302  4.425E-20  1046.47393   000 12  2 11   000 11  1 10
    175.26099  1.521E-27  2942.72077   020  4  3  1   100  4  2  2
i   175.27826  4.264E-27  4459.47011   000 22  7 16   000 22  6 17
    175.39539  1.839E-24  3051.43273   010 12  6  7   010 12  5  8
    175.60583  9.099E-26  2218.29849   010  8  5  4   010  9  2  7
    175.79264  1.101E-27  2879.16578   020  3  3  0   100  3  2  1
    175.82761  1.677E-26  3851.39058   020 12  2 11   020 12  1 12
    176.02700  4.840E-19   293.63645   000  6  3  3   000  5  2  4
    176.05600  4.510E-23  2459.36046   010 12  2 11   010 11  1 10
    176.09326  4.009E-24  2864.03538   010 11  6  5   010 11  5  6
    176.15075  1.651E-27  3022.76605   100  5  4  1   020  4  2  2
    176.17898  1.535E-24  3199.65249   000 18  7 12   000 18  6 13
i   176.18463  2.172E-27  4410.89597   020 14  3 12   020 14  2 13
    176.18632  1.396E-25  2068.42147   010  8  4  5   010  8  2  6
    176.19975  2.432E-27  3930.27809   001  6  2  4   001  5  1  5
    176.24774  1.670E-22   303.99473   000  5  4  2   000  5  2  3
    176.32762  1.240E-27  1889.97623   010  5  5  1   010  6  3  4
    176.36790  2.828E-27  2781.14642   020  3  2  1   100  2  1  2
    176.42044  7.459E-26  1411.31961   000 10  7  3   000 11  5  6
i   176.43918  1.508E-27  4617.12036   010 19  5 15   010 19  4 16
    176.46600  3.489E-23   225.86481   000  4  4  0   000  5  1  5
    176.47889  5.655E-21  1110.75942   000 11  4  7   000 10  4  6
    176.73163  4.042E-24  2863.36810   010 11  6  6   010 11  5  7
    176.84100  1.176E-20   964.85029   000 11  2  9   000 10  2  8
    176.89708  4.681E-24  2547.56519   010 11  4  7   010 10  4  6
    176.99170  4.227E-27  3965.18322   020 11  4  7   020 10  4  6
    177.06107  1.806E-23  2659.76089   000 16  7  9   000 16  6 10
    177.08699  2.221E-26  3120.13849   100  7  3  4   100  7  0  7
    177.17350  7.442E-26  1410.56638   000 10  7  4   000 11  5  7
    177.32250  4.299E-23  2253.67150   000 16  4 12   000 15  5 11
    177.37248  1.181E-26  3993.55616   001  5  4  2   001  4  3  1
    177.37995  1.016E-27  2877.55371   020  3  3  1   100  3  2  2
    177.51636  1.610E-22   404.44554   000  7  3  4   000  7  1  7
    177.62764  1.184E-26  3993.32277   001  5  4  1   001  4  3  2
    177.66882  2.527E-27  2988.07173   000 19  3 16   000 19  3 17
    177.67825  8.002E-24  2691.33849   010 10  6  4   010 10  5  5
    177.68410  1.774E-19   225.86481   000  6  2  4   000  5  1  5
    177.80857  5.572E-24  2920.78253   000 17  7 11   000 17  6 12
    177.93063  8.029E-24  2691.07735   010 10  6  5   010 10  5  6
    177.96492  1.671E-27  2838.43923   100  4  3  1   100  3  1  2
    178.04657  5.136E-26  3849.17162   020 12  2 11   020 11  1 10
    178.09818  1.712E-27  2176.17720   000 13  8  5   000 14  6  8
    178.11909  3.321E-24  2987.62146   000 19  3 16   000 19  2 17
    178.30630  9.541E-22  1668.09567   000 14  3 11   000 13  4 10
    178.54730  1.061E-23  2383.03254   010 11  2  9   010 10  2  8
    178.71149  1.699E-27  2175.56367   000 13  8  6   000 14  6  9
    178.73489  1.984E-26  3731.21495   100 11  3  8   100 10  3  7
    178.80054  1.228E-20   403.16136   000  7  3  4   000  7  0  7
    178.84268  6.834E-27  4177.91188   020 13  2 11   020 12  3 10
    178.86534  1.422E-23  2534.68155   010  9  6  3   010  9  5  4
    178.95312  1.423E-23  2534.59154   010  9  6  4   010  9  5  5
    178.99658  5.065E-27  3047.83154   010 12  6  7   010 13  3 10
    179.07585  5.816E-27  2941.90719   100  6  2  4   100  5  0  5
    179.21606  9.932E-22   116.46134   000  4  3  1   000  3  1  2
    179.25920  2.242E-25  1712.82367   010  6  3  3   010  6  1  6
    179.34497  9.133E-25  3017.84124   020  5  3  2   020  4  2  3
    179.40201  2.119E-27  2838.43923   020  4  2  3   100  3  1  2
    179.43378  1.079E-26  3869.52510   100 12  3 10   100 11  3  9
    179.49368  3.976E-25  3235.39024   100  8  3  6   100  7  2  5
    179.60419  1.868E-23  2657.01195   000 16  7 10   000 16  6 11
    179.70927  1.333E-27  2938.10112   020  4  3  2   100  4  2  3
    179.76525  2.203E-23  2393.93070   010  8  6  2   010  8  5  3
    179.79128  2.204E-23  2393.90432   010  8  6  3   010  8  5  4
    180.15431  5.665E-23  2409.90243   000 15  7  8   000 15  6  9
    180.23096  1.238E-27  3004.83617   100  6  3  4   020  5  0  5
    180.28604  3.234E-27  3016.22898   020  5  3  3   100  4  3  2
    180.38477  2.484E-25   221.94604   000  4  4  0   000  5  0  5
    180.45069  2.831E-23  2268.99335   010  7  6  1   010  7  5  2
    180.45686  2.832E-23  2268.98715   010  7  6  2   010  7  5  3
    180.46129  1.071E-26  3777.00280   020 11  2  9   020 10  2  8
    180.49289  8.144E-23   221.83608   000  4  4  1   000  4  2  2
    180.78206  1.311E-26  3016.40415   020  5  3  2   100  4  3  1
    180.83035  6.470E-25  2759.42527   000 12 11  2   000 11 11  1
    180.83036  6.470E-25  2759.42527   000 12 11  1   000 11 11  0
    180.97050  2.559E-23  2159.80197   010  6  6  0   010  6  5  1
    180.97157  2.559E-23  2159.80094   010  6  6  1   010  6  5  2
    181.06143  1.119E-26  3017.84124   100  5  4  2   020  4  2  3
    181.12587  3.473E-27  2873.83255   020  3  3  0   020  3  0  3
    181.14420  4.373E-26  3925.43494   100 13  1 12   100 12  2 11
    181.16396  2.051E-27  4355.05431   001  9  3  7   001  8  2  6
    181.41573  5.760E-23  2408.55632   000 15  7  9   000 15  6 10
    181.49679  2.206E-19   520.12337   000  8  3  6   000  7  2  5
    181.60287  2.936E-21   221.94604   000  6  2  4   000  5  0  5
    181.61262  5.583E-26  3950.70299   100 14  0 14   100 13  1 13
    181.62457  7.313E-27  3950.70299   100 14  1 14   100 13  1 13
    181.63381  1.397E-27  3396.99580   000 18  8 11   000 19  5 14
i   181.63428  9.829E-26  3773.99421   000 21  5 17   000 21  4 18
    181.63980  7.314E-27  3950.67581   100 14  0 14   100 13  0 13
    181.65175  5.586E-26  3950.67581   100 14  1 14   100 13  0 13
i   181.69062  1.907E-27  4626.72722   000 23  6 18   000 23  5 19
    181.78647  1.511E-26  4048.95888   100 13  2 11   100 12  3 10
i   181.87904  2.127E-26  4092.05920   000 22  4 18   000 22  3 19
    181.94191  4.637E-24  2472.97379   000 12 10  3   000 11 10  2
    181.94192  4.637E-24  2472.97379   000 12 10  2   000 11 10  1
    182.04122  8.692E-27  3925.43494   100 13  2 12   100 12  2 11
    182.10357  1.258E-27  3453.09669   010 16  2 14   010 17  1 17
    182.11159  1.930E-23  1709.97128   010  6  3  3   010  6  0  6
    182.11958  1.745E-27  4326.23641   100 15  1 14   100 15  0 15
    182.18599  9.312E-21  1024.56827   000 11  3  8   000 10  3  7
    182.23507  3.855E-26  4021.35359   020 14  0 14   020 13  1 13
    182.26343  3.305E-27  4021.35359   020 14  1 14   020 13  1 13
    182.29420  3.306E-27  4021.29446   020 14  0 14   020 13  0 13
    182.29444  2.404E-27  4021.93405   010 12 10  3   010 11 10  2
    182.29476  2.404E-27  4021.93388   010 12 10  2   010 11 10  1
    182.32256  3.860E-26  4021.29446   020 14  1 14   020 13  0 13
    182.33081  1.034E-21  1654.68536   010  4  4  1   010  3  3  0
    182.35943  1.034E-21  1654.65846   010  4  4  0   010  3  3  1
i   182.38233  1.748E-27  4326.23937   100 15  2 14   100 15  1 15
    182.48769  3.510E-25  1472.19767   010  3  3  0   010  2  1  1
    182.49852  1.374E-24  3016.40415   100  5  4  2   100  4  3  1
    182.50684  3.287E-24  1618.70017   000 13  5  9   000 13  3 10
    182.51876  5.580E-23   769.11657   000  9  4  5   000 10  1 10
    182.55573  1.617E-22  2176.17720   000 14  7  7   000 14  6  8
    182.61028  4.997E-21  1164.50949   000 12  3 10   000 11  3  9
    182.61077  1.507E-27  4271.35786   100 12  6  7   100 11  6  6
    182.66798  1.507E-27  4271.38748   100 12  6  6   100 11  6  5
    182.68782  1.387E-24  3016.22898   100  5  4  1   100  4  3  2
    182.70560  1.886E-25   768.92973   000  9  4  5   000 10  0 10
    182.74730  8.814E-27  3923.83184   100 13  1 12   100 12  1 11
    182.87567  3.738E-22  1816.90095   010  7  3  5   010  6  2  4
    182.98007  2.218E-23  2209.90529   000 12  9  4   000 11  9  3
    182.98010  2.218E-23  2209.90528   000 12  9  3   000 11  9  2
    183.13712  1.629E-22  2175.56367   000 14  7  8   000 14  6  9
    183.16099  7.297E-24  2773.10620   010 13  2 11   010 12  3 10
    183.18118  1.241E-27  3013.33384   020  5  3  3   100  5  2  4
    183.20684  1.024E-25  2272.17153   000 17  2 15   000 17  2 16
    183.21215  3.455E-24  2988.07173   000 19  4 16   000 19  3 17
    183.27674  7.572E-23  2272.10163   000 17  2 15   000 17  1 16
    183.29563  3.181E-23  2645.81040   010 14  0 14   010 13  1 13
    183.31399  3.211E-24  2645.81040   010 14  1 14   010 13  1 13
    183.33140  3.212E-24  2645.77463   010 14  0 14   010 13  0 13
    183.33849  8.120E-24  2449.32114   010 11  3  8   010 10  3  7
    183.34976  3.183E-23  2645.77463   010 14  1 14   010 13  0 13
    183.35684  4.331E-24  2589.74936   010 12  3 10   010 11  3  9
    183.38993  1.257E-26  3738.41321   010 12  9  4   010 11  9  3
    183.39020  1.257E-26  3738.41306   010 12  9  3   010 11  9  2
    183.64432  4.518E-26  3923.83184   100 13  2 12   100 12  1 11
    183.66242  2.375E-27  2987.62146   000 19  4 16   000 19  2 17
    183.77279  2.579E-26  4027.21819   020 13  1 12   020 12  2 11
    183.92552  3.404E-27  4113.08203   100 12  5  8   100 11  5  7
    183.94180  6.534E-27  3982.09339   100 12  4  9   100 11  4  8
    183.97889  2.331E-23  2635.41646   010 13  1 12   010 12  2 11
    183.98654  8.368E-23  1971.02995   000 12  8  5   000 11  8  4
    183.98661  8.368E-23  1971.02993   000 12  8  4   000 11  8  3
i   184.00926  1.821E-27  4646.19725   000 22  8 14   000 22  7 15
    184.13941  7.837E-27  3851.39827   020 11  3  8   020 10  3  7
    184.15612  3.766E-27  3993.75576   020 12  3 10   020 11  3  9
    184.28101  2.324E-20  1221.53695   000 13  1 12   000 12  2 11
    184.28889  1.964E-24  1630.02985   000 15  1 14   000 15  1 15
    184.29474  8.773E-22  1630.02400   000 15  1 14   000 15  0 15
    184.43822  5.172E-26  3479.36292   010 12  8  4   010 11  8  3
    184.43849  5.172E-26  3479.36304   010 12  8  5   010 11  8  4
    184.45709  4.197E-22  1958.38273   000 13  7  6   000 13  6  7
    184.53574  8.790E-22  1630.02985   000 15  2 14   000 15  1 15
    184.54159  1.962E-24  1630.02400   000 15  2 14   000 15  0 15
    184.56507  7.892E-19   295.67740   000  5  4  2   000  4  3  1
    184.59259  1.686E-25  1934.35243   010  7  4  4   010  7  2  5
    184.60017  7.652E-23  2272.17153   000 17  3 15   000 17  2 16
    184.60473  1.254E-27  3228.40767   020  8  2  7   100  8  1  8
    184.65214  1.951E-27  4454.05546   100 12  7  5   100 12  6  6
    184.67007  1.014E-25  2272.10163   000 17  3 15   000 17  1 16
    184.69970  2.509E-25  3450.50056   010 16  2 14   010 16  1 15
    184.70420  4.211E-22  1958.12451   000 13  7  7   000 13  6  8
    184.73848  1.954E-27  4453.96863   100 12  7  6   100 12  6  7
    184.75838  2.929E-20  1247.98777   000 14  0 14   000 13  1 13
    184.77025  3.450E-21  1247.98777   000 14  1 14   000 13  1 13
    184.77153  7.908E-19   295.48717   000  5  4  1   000  4  3  2
    184.78223  3.451E-21  1247.96392   000 14  0 14   000 13  0 13
    184.79410  2.931E-20  1247.96392   000 14  1 14   000 13  0 13
    184.81505  3.420E-27  4113.76233   100 12  5  7   100 11  5  6
    185.03139  2.620E-22  1757.34069   000 12  7  6   000 11  7  5
    185.03393  2.620E-22  1757.34160   000 12  7  5   000 11  7  4
    185.08146  1.241E-26  2932.90030   020  4  3  1   020  4  0  4
    185.11945  3.992E-21  1221.53695   000 13  2 12   000 12  2 11
    185.13560  1.493E-25  3105.66423   100  6  4  2   020  5  2  3
    185.16036  3.573E-24  2635.41646   010 13  2 12   010 12  2 11
    185.19407  1.044E-26  3975.66949   000 21  6 15   000 20  7 14
    185.28895  8.091E-23   217.04186   000  4  4  0   000  4  2  3
    185.34683  2.366E-26  2802.27463   000 19  2 17   000 20  1 20
    185.40759  5.350E-25  3105.66423   020  6  3  4   020  5  2  3
    185.51218  1.758E-25  3246.05812   010 12  7  6   010 11  7  5
    185.51459  1.758E-25  3246.05852   010 12  7  5   010 11  7  4
    185.55422  1.291E-27  3453.09392   010 16  3 14   010 17  0 17
    185.60597  3.559E-27  4027.21819   020 13  2 12   020 12  2 11
    185.61186  8.087E-21  1347.11977   000 13  2 11   000 12  3 10
    185.78933  4.044E-21  1220.02863   000 13  1 12   000 12  1 11
    185.79699  2.375E-26  2802.27474   000 19  3 17   000 20  0 20
    185.87629  4.822E-27  2769.05016   100  3  3  1   100  2  0  2
    185.93034  4.075E-27  4271.38748   100 11  7  4   100 11  6  5
    185.96033  4.077E-27  4271.35786   100 11  7  5   100 11  6  6
    185.99111  9.888E-22  1756.38442   000 12  7  5   000 12  6  6
i   186.02146  1.261E-26  4146.85611   010 18  4 15   010 18  3 16
    186.04348  3.635E-24  2633.35187   010 13  1 12   010 12  1 11
    186.08689  9.900E-22  1756.28519   000 12  7  6   000 12  6  7
    186.12403  5.560E-22  1705.95884   010  6  3  3   010  5  2  4
    186.17625  2.484E-25  3365.93198   100  9  3  7   100  8  2  6
    186.22372  6.947E-22  1570.06147   000 12  6  7   000 11  6  6
    186.28870  6.950E-22  1570.09572   000 12  6  6   000 11  6  5
    186.40778  2.174E-22  1630.49317   010  6  2  4   010  5  1  5
    186.41056  1.297E-26  3846.08391   100 12  2 10   100 11  2  9
    186.62225  1.620E-22   293.63645   000  5  4  1   000  5  2  4
    186.62777  2.395E-20  1220.02863   000 13  2 12   000 12  1 11
    186.72839  5.034E-25  3040.09973   010 12  6  7   010 11  6  6
    186.78344  5.036E-25  3040.12864   010 12  6  6   010 11  6  5
    186.84900  3.648E-27  4024.14198   020 13  1 12   020 12  1 11
    186.85055  2.897E-21    46.17312   000  3  3  1   000  2  0  2
    186.90839  1.222E-27  4502.56867   001 10  3  8   001  9  2  7
    186.99317  7.608E-27  4104.06817   100 10  7  3   100 10  6  4
    187.00244  7.609E-27  4104.05920   100 10  7  4   100 10  6  5
i   187.11216  1.232E-27  4681.61899   010 18  7 11   010 18  6 12
    187.22495  2.430E-23  2633.35187   010 13  2 12   010 12  1 11
    187.24588  2.101E-21  1570.09572   000 11  7  4   000 11  6  5
    187.27922  2.102E-21  1570.06147   000 11  7  5   000 11  6  6
    187.39131  3.017E-21  1278.43781   000 12  4  9   000 11  4  8
    187.50132  1.570E-21  1410.56638   000 12  5  8   000 11  5  7
    187.87685  1.242E-26  3952.06023   100  9  7  2   100  9  6  3
    187.87926  1.242E-26  3952.05785   100  9  7  3   100  9  6  4
    187.94351  2.571E-25  3450.70463   010 16  3 14   010 16  2 15
    188.06463  1.220E-24  2863.36810   010 12  5  8   010 11  5  7
    188.10515  1.426E-27  3102.96667   020  6  3  4   100  6  2  5
    188.12050  2.490E-24  2716.16984   010 12  4  9   010 11  4  8
    188.27876  1.365E-19   653.08860   000  9  3  7   000  8  2  6
    188.27968  3.987E-21  1399.46037   000 10  7  3   000 10  6  4
    188.28986  3.987E-21  1399.45002   000 10  7  4   000 10  6  5
    188.44983  2.591E-27  2829.12439   010 14  1 13   010 14  1 14
    188.46819  2.698E-24  2829.10603   010 14  1 13   010 14  0 14
    188.47988  1.578E-21  1411.31961   000 12  5  7   000 11  5  6
i   188.51876  1.022E-27  4300.20630   020 12  5  8   020 11  5  7
    188.60756  1.685E-26  3815.33473   100  8  7  2   100  8  6  3
    188.60800  1.685E-26  3815.33459   100  8  7  1   100  8  6  2
    188.68218  2.745E-26  4024.14198   020 13  2 12   020 12  1 11
i   188.79275  2.246E-27  4134.91444   020 12  4  9   020 11  4  8
    188.93343  1.225E-24  2864.03538   010 12  5  7   010 11  5  6
    189.04300  4.344E-23   520.12337   000  6  5  2   000  7  2  5
    189.09496  1.959E-22   384.87544   000  6  4  2   000  6  2  5
    189.11479  2.711E-24  2829.12439   010 14  2 13   010 14  1 14
    189.13227  6.602E-21  1244.43953   000  9  7  2   000  9  6  3
    189.13315  2.570E-27  2829.10603   010 14  2 13   010 14  0 14
    189.13489  6.602E-21  1244.43689   000  9  7  3   000  9  6  4
    189.18043  3.803E-25   683.60983   000  6  6  0   000  7  4  3
    189.20828  1.606E-26  3693.86740   100  7  7  0   100  7  6  1
    189.20863  1.606E-26  3693.86705   100  7  7  1   100  7  6  2
i   189.22275  1.026E-27  4300.74242   020 12  5  7   020 11  5  6
    189.46655  3.803E-25   683.32371   000  6  6  1   000  7  4  4
    189.52533  5.975E-21  1141.69129   000 12  2 10   000 11  2  9
    189.64195  2.991E-25  2169.05884   000 14  7  8   000 15  4 11
    189.69652  8.353E-27  4021.29446   020 13  1 12   020 13  0 13
    189.78266  1.770E-23  1221.53695   000 11  5  6   000 12  2 11
    189.83269  9.072E-21  1105.00360   000  8  7  1   000  8  6  2
    189.83323  9.072E-21  1105.00306   000  8  7  2   000  8  6  3
    189.85532  2.881E-27  2903.79014   100  5  3  2   100  4  1  3
    189.86280  2.582E-27  3102.96667   020  7  2  6   100  6  2  5
    189.96481  3.190E-23  1049.12406   000 10  5  5   000 11  2 10
i   190.07661  9.404E-27  4304.65073   000 21  8 13   000 21  7 14
    190.40359  8.748E-21   981.12781   000  7  7  0   000  7  6  1
    190.40361  8.748E-21   981.12778   000  7  7  1   000  7  6  2
    190.47010  6.181E-27  3990.24970   100 12  4  8   100 11  4  7
i   190.61171  3.548E-27  4418.48022   010 19  3 16   010 19  2 17
    190.62410  2.430E-22  1934.35243   010  8  3  6   010  7  2  5
    191.11650  1.797E-27  2903.79014   020  5  2  4   100  4  1  3
    191.15301  2.830E-24  1625.74794   010  6  2  4   010  5  0  5
    191.15330  2.969E-25  1463.50516   010  3  3  1   010  2  1  2
    191.29098  2.732E-26  1220.02863   000 11  5  6   000 12  1 11
    191.34570  5.340E-24  2561.57984   010 12  2 10   010 11  2  9
    191.42632  1.726E-21   182.98352   000  5  3  2   000  4  1  3
    191.47057  8.464E-27  4021.35359   020 13  2 12   020 13  1 13
    191.55449  9.387E-25  3271.65019   000 20  3 17   000 20  2 18
i   191.85522  2.282E-26  4093.28244   000 22  5 18   000 22  4 19
    191.93751  1.466E-25  3511.84252   100 10  3  8   100  9  2  7
    192.06007  1.333E-27  3206.33616   100  7  4  3   020  6  2  4
i   192.07797  4.674E-27  4398.55040   010 17  7 10   010 17  6 11
    192.13690  9.205E-27  4072.06169   001  6  4  3   001  5  3  2
    192.24543  1.706E-25  1816.90095   010  6  4  3   010  6  2  4
    192.35004  2.252E-26  3004.83617   020  5  3  2   020  5  0  5
    192.61494  6.965E-26  1046.47393   000 10  5  5   000 11  1 10
    192.69576  1.171E-23  1206.75426   000 10  6  5   000 11  3  8
    192.75234  5.426E-27  4048.95888   100 13  3 11   100 12  3 10
i   192.83164  1.437E-26  3958.67778   010 17  4 13   010 16  5 12
    192.94245  7.249E-24  1405.12525   000 12  5  8   000 12  3  9
    193.14309  8.460E-24  1406.65640   000 12  5  7   000 13  2 12
    193.15358  9.286E-27  4071.15223   001  6  4  2   001  5  3  3
    193.18259  1.763E-22   490.42724   000  7  4  3   000  7  2  6
    193.23582  4.791E-27  4086.22383   001  7  3  4   001  6  2  5
    193.31072  4.862E-23   889.57555   000  9  5  4   000 10  2  9
    193.55218  5.344E-27  3957.46409   020 12  2 10   020 11  2  9
    193.55934  1.295E-27  2822.66964   100  4  3  2   100  3  1  3
    193.90885  2.811E-26  4132.32756   100 15  0 15   100 14  1 14
    193.91181  3.182E-27  4132.32756   100 15  1 15   100 14  1 14
    193.92080  3.182E-27  4132.31561   100 15  0 15   100 14  0 14
    193.92376  2.812E-26  4132.31561   100 15  1 15   100 14  0 14
    193.93459  2.259E-26  4107.47616   100 14  1 13   100 13  2 12
    193.98153  6.921E-27  1405.81796   000 12  5  7   000 13  1 12
i   194.08256  2.070E-27  4634.74837   000 22  8 15   000 22  7 16
    194.14927  7.972E-20   801.64383   000 10  3  8   000  9  2  7
    194.20499  3.082E-21  1287.23831   000 12  4  8   000 11  4  7
    194.25881  5.991E-25  3102.96667   100  7  3  4   100  6  2  5
i   194.34456  1.349E-27  4673.59071   010 18  7 12   010 18  6 13
    194.42656  4.195E-27  4107.47616   100 14  2 13   100 13  2 12
    194.47619  7.247E-26  3248.22625   000 13 12  1   000 12 12  0
    194.47619  7.247E-26  3248.22625   000 13 12  2   000 12 12  1
i   194.47689  1.939E-27  4489.96517   020 12  6  6   020 12  5  7
    194.48293  1.018E-25  1239.08887   000  9  7  2   000 10  5  5
    194.51483  1.918E-26  4203.61702   020 15  0 15   020 14  1 14
    194.52670  1.511E-27  4203.61702   020 15  1 15   020 14  1 14
    194.54319  1.511E-27  4203.58866   020 15  0 15   020 14  0 14
    194.55506  1.919E-26  4203.58866   020 15  1 15   020 14  0 14
    194.59125  8.855E-25  1522.93008   010  4  3  1   010  3  1  2
    194.63583  2.915E-23   916.12359   000 10  4  6   000 11  1 11
    194.67300  2.540E-24  2724.46227   010 12  4  8   010 11  4  7
i   194.68824  2.286E-27  4142.17492   020 12  4  8   020 11  4  7
    194.70210  1.041E-26  3909.94984   100 12  3  9   100 11  3  8
    194.70559  9.604E-25  3271.90263   000 20  4 17   000 20  3 18
    194.73075  5.228E-26   916.02867   000 10  4  6   000 11  0 11
    194.77768  1.017E-25  1238.79410   000  9  7  3   000 10  5  6
    194.83161  4.227E-27  4106.57914   100 14  1 13   100 13  1 12
    194.88191  4.754E-25  3206.33616   020  7  3  5   020  6  2  4
i   194.89449  4.421E-26  3979.41603   000 20  8 12   000 20  7 13
    195.09626  7.037E-22   100.39091   000  4  3  2   000  3  1  3
    195.32358  2.298E-26  4106.57914   100 14  2 13   100 13  1 12
    195.56910  3.058E-25  3010.76706   020  6  2  4   020  5  1  5
    195.62595  4.193E-25  3325.04624   010 15  3 12   010 14  4 11
i   195.65298  1.967E-27  4488.72506   020 12  6  7   020 12  5  8
    195.67082  1.582E-23  2829.12439   010 15  0 15   010 14  1 14
    195.68049  1.398E-24  2829.12439   010 15  1 15   010 14  1 14
    195.68918  1.398E-24  2829.10603   010 15  0 15   010 14  0 14
    195.69885  1.582E-23  2829.10603   010 15  1 15   010 14  0 14
    195.78333  5.795E-25  2940.25563   000 13 11  2   000 12 11  1
    195.78334  5.795E-25  2940.25562   000 13 11  3   000 12 11  2
    195.86595  2.845E-27  3094.90664   100  6  4  3   020  5  2  4
i   195.88721  4.764E-27  4423.59099   000 23  4 19   000 23  3 20
i   195.91447  1.611E-26  4132.05966   010 16  7  9   010 16  6 10
    196.08074  1.482E-26  2519.45198   000 18  2 16   000 18  2 17
i   196.09868  1.015E-26  4297.92671   000 21  8 14   000 21  7 15
    196.11768  2.541E-23  2519.41504   000 18  2 16   000 18  1 17
    196.12376  2.467E-21  1347.11977   000 13  3 11   000 12  3 10
i   196.15666  4.917E-27  4394.09676   010 17  7 11   010 17  6 12
i   196.49262  4.309E-27  4300.74242   020 11  6  5   020 11  5  6
    196.62689  1.347E-25  1808.12756   010  7  3  4   010  7  1  7
    196.63381  3.525E-27  1958.38273   000 12  8  4   000 13  6  7
    196.85049  1.428E-26  3227.66907   100  8  3  5   100  8  0  8
    196.86111  1.476E-22  2068.42147   010  9  3  7   010  8  2  6
    196.87742  2.556E-23  2519.45198   000 18  3 16   000 18  2 17
    196.89198  3.512E-27  1958.12451   000 12  8  5   000 13  6  8
    196.90654  2.126E-24  2773.10620   010 13  3 11   010 12  3 10
    196.91436  1.462E-26  2519.41504   000 18  3 16   000 18  1 17
    196.99140  3.101E-24  2654.91570   000 13 10  4   000 12 10  3
    196.99140  3.101E-24  2654.91571   000 13 10  3   000 12 10  2
    196.99740  1.187E-23  2820.57682   010 14  1 13   010 13  2 12
    196.99754  1.316E-26  4212.82416   020 14  1 13   020 13  2 12
i   197.00512  4.336E-27  4300.20630   020 11  6  6   020 11  5  7
    197.08646  3.355E-19   384.87544   000  7  3  4   000  6  2  5
    197.12713  1.085E-24  3093.64546   100  6  4  3   100  5  3  2
    197.24882  1.181E-20  1406.65640   000 14  1 13   000 13  2 12
    197.26598  1.437E-20  1432.75802   000 15  0 15   000 14  1 14
    197.27183  1.610E-21  1432.75802   000 15  1 15   000 14  1 14
    197.27785  1.610E-21  1432.74615   000 15  0 15   000 14  0 14
    197.28370  1.437E-20  1432.74615   000 15  1 15   000 14  0 14
    197.29907  4.096E-25  1839.75883   000 16  1 15   000 16  1 16
    197.30199  3.540E-22  1839.75591   000 16  1 15   000 16  0 16
    197.30408  8.199E-26  3672.22102   100 11  3  9   100 10  2  8
i   197.31820  1.011E-27  4577.47652   100 15  3 12   100 14  4 11
    197.34331  5.344E-25  3199.65249   000 19  5 14   000 18  6 13
    197.36000  1.603E-27  4204.22864   010 13 10  3   010 12 10  2
    197.36027  1.603E-27  4204.22849   010 13 10  4   010 12 10  3
    197.43087  3.544E-22  1839.75883   000 16  2 15   000 16  1 16
    197.43379  4.090E-25  1839.75591   000 16  2 15   000 16  0 16
    197.66236  1.688E-24  2820.57682   010 14  2 13   010 13  2 12
    197.66622  8.681E-22  1717.52133   010  5  4  2   010  4  3  1
    197.70676  1.893E-21  1406.65640   000 14  2 13   000 13  2 12
    197.82191  1.250E-25   885.06436   000  9  5  4   000 10  1  9
    197.84402  8.636E-25  3092.95581   100  6  4  2   100  5  3  3
    197.86725  8.697E-22  1717.33541   010  5  4  1   010  4  3  2
i   197.92390  3.704E-27  4419.19646   010 19  4 16   010 19  3 17
    197.96917  2.024E-27  4177.91188   020 13  3 11   020 12  3 10
    197.99908  8.614E-27  4127.68805   020 10  6  4   020 10  5  5
    198.04794  1.285E-24  3054.95842   020  4  4  1   020  3  3  0
    198.06946  7.223E-25  3094.90664   020  6  3  3   020  5  2  4
    198.06957  1.654E-26  4129.73669   010 16  7 10   010 16  6 11
    198.07181  1.672E-27  4212.82416   020 14  2 13   020 13  2 12
    198.07287  1.286E-24  3054.93366   020  4  4  0   020  3  3  1
    198.08726  1.906E-21  1405.81796   000 14  1 13   000 13  1 12
    198.11182  6.746E-27  3073.53837   000 20  2 18   000 21  1 21
    198.11601  2.313E-25  3092.95581   020  6  3  4   100  5  3  3
    198.13255  1.313E-23  2392.88536   000 13  9  5   000 12  9  4
    198.13255  1.313E-23  2392.88538   000 13  9  4   000 12  9  3
    198.17887  1.704E-24  2819.39535   010 14  1 13   010 13  1 12
i   198.18220  3.861E-27  4375.88105   020 14  2 12   020 13  3 11
    198.20705  8.635E-27  4127.47744   020 10  6  5   020 10  5  6
    198.25088  6.165E-27  4032.49447   100 13  2 11   100 12  2 10
    198.25813  1.604E-23  1806.49632   010  7  3  4   010  7  0  7
i   198.31485  4.617E-26  3975.66949   000 20  8 13   000 20  7 14
    198.36435  6.758E-27  3073.53828   000 20  3 18   000 21  0 21
    198.37099  4.789E-21  1206.75426   000 12  3  9   000 11  3  8
    198.49172  1.347E-25  1716.69583   010  5  4  2   010  5  2  3
    198.54520  1.199E-20  1405.81796   000 14  2 13   000 13  1 12
    198.55942  7.418E-27  3921.80314   010 13  9  5   010 12  9  4
    198.55969  7.418E-27  3921.80326   010 13  9  4   010 12  9  3
    198.58711  3.275E-27  4166.03519   100 13  4 10   100 12  4  9
    198.58809  7.741E-23   513.20706   000  8  3  5   000  8  1  8
    198.75619  8.284E-27  4241.71122   100 14  2 12   100 13  3 11
    198.75792  1.901E-25  3670.21733   000 19  8 11   000 19  7 12
    198.83072  1.695E-27  4210.99098   020 14  1 13   020 13  1 12
    198.84383  1.214E-23  2819.39535   010 14  2 13   010 13  1 12
    198.89220  5.051E-26  3881.84959   010 15  7  8   010 15  6  9
    199.14650  1.533E-26  3970.64508   020  9  6  3   020  9  5  4
    199.21902  1.534E-26  3970.57184   020  9  6  4   020  9  5  5
    199.25867  4.631E-23  2155.01649   000 13  8  6   000 12  8  5
    199.25884  4.631E-23  2155.01654   000 13  8  5   000 12  8  4
    199.27947  7.686E-21   512.51568   000  8  3  5   000  8  0  8
    199.28335  1.740E-27  4297.00755   100 13  5  9   100 12  5  8
i   199.30433  9.067E-26  3685.25812   010 17  2 15   010 17  1 16
    199.33064  1.426E-27  3093.64546   020  6  3  3   100  5  3  2
    199.44656  1.253E-22   609.94637   000  8  4  4   000  8  2  7
    199.46472  6.082E-23   743.09716   000  8  5  3   000  9  2  8
    199.48069  6.139E-19   374.40984   000  6  4  3   000  5  3  2
    199.65920  4.411E-20   964.85029   000 11  3  9   000 10  2  8
    199.72691  2.851E-26  3663.80153   010 13  8  6   010 12  8  5
    199.72761  2.851E-26  3663.80114   010 13  8  5   010 12  8  4
    199.82991  4.157E-24  2632.65963   010 12  3  9   010 11  3  8
    199.90499  1.363E-26  4210.99098   020 14  2 13   020 13  1 12
    199.95871  5.117E-26  3880.71432   010 15  7  9   010 15  6 10
    200.02494  2.381E-26  3829.50754   020  8  6  2   020  8  5  3
    200.04616  2.382E-26  3829.48611   020  8  6  3   020  8  5  4
    200.09641  2.917E-27  2822.66964   020  4  2  2   100  3  1  3
    200.30466  6.183E-19   373.66574   000  6  4  2   000  5  3  3
    200.38710  3.482E-25  2209.51533   000 15  6  9   000 16  3 14
    200.45663  1.388E-22  1942.37208   000 13  7  7   000 12  7  6
    200.46429  1.388E-22  1942.37553   000 13  7  6   000 12  7  5
    200.47627  3.517E-24  1604.36316   000 13  5  8   000 14  2 13
    200.56568  8.166E-26  2068.42147   010  7  5  3   010  8  2  6
    200.58379  1.944E-25  3668.23858   000 19  8 12   000 19  7 13
    200.69792  3.068E-26  3704.20068   020  7  6  1   020  7  5  2
    200.70297  3.068E-26  3704.19598   020  7  6  2   020  7  5  3
    200.95324  9.278E-26  3431.57030   010 13  7  7   010 12  7  6
    200.95941  9.278E-26  3431.57311   010 13  7  6   010 12  7  5
    201.01434  4.001E-27  4035.53768   020 12  3  9   020 11  3  8
    201.02378  1.751E-27  4298.57738   100 13  5  8   100 12  5  7
    201.09314  1.666E-25  1808.12756   010  6  4  2   010  7  1  7
    201.13497  3.959E-24  2970.01274   010 14  2 12   010 13  3 11
    201.21107  2.779E-26  3594.66889   020  6  6  0   020  6  5  1
    201.21159  2.779E-26  3594.66843   020  6  6  1   020  6  5  2
    201.23953  1.443E-25  3647.68617   010 14  7  7   010 14  6  8
    201.25942  9.193E-26  3685.37049   010 17  3 15   010 17  2 16
    201.46961  9.403E-25  1974.70759   000 14  6  8   000 15  3 13
    201.49999  2.950E-27  3004.83617   020  6  2  4   020  5  0  5
    201.51501  2.789E-21  1331.21662   000 13  2 11   000 12  2 10
    201.73082  1.452E-25  3647.16882   010 14  7  8   010 14  6  9
    201.83932  3.568E-22  1756.28519   000 13  6  8   000 12  6  7
    201.87565  7.475E-25  3376.82020   000 18  8 10   000 18  7 11
    201.94182  2.846E-27  2997.71067   000 18  6 13   000 18  4 14
    201.99831  3.571E-22  1756.38442   000 13  6  7   000 12  6  6
    202.04011  8.435E-23  2218.29849   010 10  3  8   010  9  2  7
    202.26655  1.483E-21  1465.82912   000 13  4 10   000 12  4  9
    202.29626  5.247E-22  1884.84198   000 15  3 12   000 14  4 11
    202.36323  2.574E-25  3226.82812   010 13  6  8   010 12  6  7
    202.37899  1.177E-25  1712.82367   010  5  4  1   010  6  1  6
    202.40302  3.048E-25  3324.49048   020  8  3  6   020  7  2  5
i   202.41858  4.975E-27  4424.30864   000 23  5 19   000 23  4 20
    202.49713  2.576E-25  3226.91208   010 13  6  7   010 12  6  6
    202.52921  5.347E-27  2984.61279   100  6  3  3   100  5  1  4
    202.65280  4.336E-21  1543.24353   000 14  2 12   000 13  3 11
    202.78681  2.138E-26  2813.44217   100  4  3  2   100  3  0  3
    202.79814  7.560E-25  3375.83147   000 18  8 11   000 18  7 12
    202.87497  4.352E-26  3846.08391   100 12  3 10   100 11  2  9
    202.92746  6.639E-26  1634.08871   010  4  4  1   010  4  2  2
    202.96586  1.672E-25  1916.24536   010  7  4  3   010  8  1  8
    202.98919  1.148E-25  2456.77170   000 16  6 10   000 17  3 15
    203.09032  1.218E-24  2904.29034   010 13  4 10   010 12  4  9
    203.12331  3.755E-25  3429.40921   010 13  7  6   010 13  6  7
    203.13931  7.868E-22  1598.06770   000 13  5  9   000 12  5  8
    203.14175  1.179E-24  3024.79521   010 15  1 14   010 15  0 15
    203.33219  3.764E-25  3429.19135   010 13  7  7   010 13  6  8
    203.34165  2.467E-24  2752.92554   010 13  2 11   010 12  2 10
    203.50205  1.182E-24  3024.80488   010 15  2 14   010 15  1 15
    203.60911  1.359E-27  3466.60822   000 19  7 12   000 20  4 17
    203.75390  6.084E-25  3051.43273   010 13  5  9   010 12  5  8
    203.81212  1.436E-23  1206.75426   000 11  5  7   000 11  3  8
    203.85047  2.672E-26  3089.12563   020  6  3  3   020  6  0  6
i   203.88283  1.094E-27  4323.70719   020 13  4 10   020 12  4  9
    204.15692  1.277E-20    91.33025   000  4  3  2   000  3  0  3
    204.34702  2.467E-25  3567.59742   000 21  3 18   000 21  2 19
    204.42729  2.350E-21   265.23616   000  6  3  3   000  5  1  4
    204.44626  2.694E-24  3099.05685   000 17  8  9   000 17  7 10
    204.66103  8.867E-25  3226.91208   010 12  7  5   010 12  6  6
    204.66457  1.189E-26  4093.34963   001  5  5  1   001  4  4  0
    204.66723  1.189E-26  4093.34713   001  5  5  0   001  4  4  1
    204.74218  8.875E-25  3226.82812   010 12  7  6   010 12  6  7
    204.86434  3.283E-24  1449.79412   010  3  3  1   010  2  0  2
    204.88516  2.709E-24  3098.59110   000 17  8 10   000 17  7 11
    205.03994  7.923E-22  1599.79949   000 13  5  8   000 12  5  7
    205.15791  2.031E-23  2502.43880   000 17  4 13   000 16  5 12
    205.42848  2.313E-20  1141.69129   000 12  3 10   000 11  2  9
    205.44891  6.121E-25  3052.96881   010 13  5  8   010 12  5  7
    205.53632  5.200E-27  3171.28388   000 18  7 11   000 19  4 16
    205.73189  2.502E-27  4241.71122   100 14  3 12   100 13  3 11
    205.73829  2.441E-27  4151.01627   020 13  2 11   020 12  2 10
    205.84546  2.247E-24  1752.53727   000 13  6  7   000 14  3 12
    205.92988  1.889E-24  3040.12864   010 11  7  4   010 11  6  5
    205.95839  1.890E-24  3040.09973   010 11  7  5   010 11  6  6
    206.03844  6.497E-27  4167.17062   001  7  4  4   001  6  3  3
    206.15488  1.213E-26  4326.23937   100 16  0 16   100 15  1 15
    206.15707  2.282E-27  4326.23937   100 16  1 16   100 15  1 15
    206.15784  2.282E-27  4326.23641   100 16  0 16   100 15  0 15
    206.16003  1.214E-26  4326.23641   100 16  1 16   100 15  0 15
    206.23304  3.946E-27  4203.58866   020 14  1 13   020 14  0 14
i   206.25612  2.500E-25  3567.73809   000 21  4 18   000 21  3 19
    206.45327  1.075E-26  4301.90272   100 15  1 14   100 14  2 13
    206.47083  1.512E-24  1590.04499   010  5  3  2   010  4  1  3
    206.52472  4.532E-26  1630.49317   010  4  4  0   010  5  1  5
    206.60799  8.903E-24  2836.82196   000 16  8  8   000 16  7  9
    206.71682  4.562E-23  2383.03254   010 11  3  9   010 10  2  8
i   206.71898  1.876E-27  4301.90272   100 15  2 14   100 14  2 13
    206.74548  8.935E-27  4398.14372   020 16  0 16   020 15  1 15
    206.76320  8.937E-27  4398.13185   020 16  1 16   020 15  0 15
    206.80361  8.924E-24  2836.61614   000 16  8  9   000 16  7 10
    206.82697  1.575E-25   735.73491   000  8  5  3   000  9  1  8
    206.94524  1.884E-27  4301.41075   100 15  1 14   100 14  1 13
    206.98245  3.594E-24  2869.01674   010 10  7  3   010 10  6  4
    206.99102  3.595E-24  2869.00798   010 10  7  4   010 10  6  5
i   207.21095  1.084E-26  4301.41075   100 15  2 14   100 14  1 13
    207.27895  3.974E-27  4203.61702   020 14  2 13   020 14  1 14
    207.30824  3.863E-22  1797.44621   010  7  3  4   010  6  2  5
    207.35509  1.642E-27  3047.83154   010 13  5  9   010 13  3 10
    207.61019  9.045E-27  2832.48954   010 11  6  6   010 12  3  9
    207.76162  3.275E-27  4180.71980   100 13  4  9   100 12  4  8
    207.77302  6.774E-27  3771.34805   000 14 13  2   000 13 13  1
    207.77303  6.774E-27  3771.34804   000 14 13  1   000 13 13  0
    207.85465  5.968E-24  2713.54689   010  9  7  2   010  9  6  3
    207.85704  5.968E-24  2713.54466   010  9  7  3   010  9  6  4
    207.87619  6.521E-26  1629.14170   010  4  4  0   010  4  2  3
    208.00038  7.214E-24  3024.80488   010 16  0 16   010 15  1 15
    208.00512  6.488E-25  3024.80488   010 16  1 16   010 15  1 15
    208.01005  6.488E-25  3024.79521   010 16  0 16   010 15  0 15
    208.01479  7.215E-24  3024.79521   010 16  1 16   010 15  0 15
    208.06698  5.933E-23   609.94637   000  7  5  2   000  8  2  7
    208.08777  2.048E-25  3027.30247   100  7  2  5   100  6  1  6
    208.24212  1.815E-25  3459.53430   020  9  3  7   020  8  2  6
    208.32219  1.312E-25  2037.05839   010  8  4  4   010  9  1  9
    208.45503  2.694E-23  2590.05674   000 15  8  7   000 15  7  8
    208.53615  2.696E-23  2589.97205   000 15  8  8   000 15  7  9
    208.53817  7.140E-23   743.09716   000  9  4  5   000  9  2  8
    208.57434  8.222E-24  2573.69595   010  8  7  1   010  8  6  2
    208.57449  8.222E-24  2573.69560   010  8  7  2   010  8  6  3
    208.61662  1.156E-26  3189.77961   100  7  4  3   100  7  1  6
    208.66752  7.949E-24  2778.95394   000 19  2 17   000 19  1 18
    209.02850  6.642E-27  4164.56341   001  7  4  3   001  6  3  4
    209.09836  7.972E-24  2778.97337   000 19  3 17   000 19  2 18
    209.16280  7.946E-24  2449.44404   010  7  7  0   010  7  6  1
    209.16282  7.946E-24  2449.44401   010  7  7  1   010  7  6  2
    209.21675  2.186E-26  4032.49447   100 13  3 11   100 12  2 10
    209.24382  1.276E-25  1705.95884   010  5  4  1   010  5  2  4
    209.29374  1.116E-21  1543.24353   000 14  3 12   000 13  3 11
    209.29704  6.021E-26  3442.70244   000 14 12  2   000 13 12  1
    209.29704  6.021E-26  3442.70244   000 14 12  3   000 13 12  2
    209.37594  1.274E-26  3312.39522   100  8  4  4   100  8  1  7
    209.69229  6.672E-21   473.91754   000  7  4  3   000  7  1  6
    209.69778  5.560E-24  3018.23918   010 15  1 14   010 14  2 13
    209.70412  3.378E-26  2716.32940   000 17  6 11   000 18  3 16
    209.72206  2.720E-27  4230.74535   100 14  2 12   100 13  2 11
    209.72606  6.545E-21  1630.02985   000 16  0 16   000 15  1 15
    209.72898  6.962E-22  1630.02985   000 16  1 16   000 15  1 15
    209.73191  6.963E-22  1630.02400   000 16  0 16   000 15  0 15
    209.73483  6.546E-21  1630.02400   000 16  1 16   000 15  0 15
    209.74192  4.892E-27  4104.65194   100 13  3 10   100 12  3  9
    209.81064  6.170E-27  4410.89597   020 15  1 14   020 14  2 13
    209.95558  5.522E-21  1604.36316   000 15  1 14   000 14  2 13
    210.05012  7.448E-23  2358.73293   000 14  8  6   000 14  7  7
    210.06775  7.381E-25  3018.23918   010 15  2 14   010 14  2 13
i   210.07834  1.023E-27  4703.55366   010 20  4 17   010 20  3 18
    210.08116  7.451E-23  2358.70079   000 14  8  7   000 14  7  8
    210.09318  9.562E-25  2970.01274   010 14  3 12   010 13  3 11
    210.20243  8.308E-22  1604.36316   000 15  2 14   000 14  2 13
    210.20341  5.287E-26  2061.89822   000 17  1 16   000 17  1 17
    210.20482  1.332E-22  2061.89681   000 17  1 16   000 17  0 17
    210.27331  1.333E-22  2061.89822   000 17  2 16   000 17  1 17
    210.27472  5.277E-26  2061.89681   000 17  2 16   000 17  0 17
    210.36274  7.420E-25  3017.57422   010 15  1 14   010 14  1 13
    210.41352  8.339E-22  1603.90522   000 15  1 14   000 14  1 13
    210.49767  3.963E-27  3024.89257   100  7  2  5   100  6  0  6
    210.57515  6.219E-27  3080.22468   100  6  4  2   100  6  1  5
    210.62338  1.555E-27  4012.09695   001  7  2  5   001  6  1  6
    210.65726  1.804E-27  3356.94016   000 21  2 19   000 22  1 22
    210.66037  5.566E-21  1603.90522   000 15  2 14   000 14  1 13
    210.69907  3.590E-25  3136.03896   000 14 11  3   000 13 11  2
    210.69908  3.590E-25  3136.03896   000 14 11  4   000 13 11  3
    210.73271  5.625E-24  3017.57422   010 15  2 14   010 14  1 13
    210.79784  1.805E-27  3356.94025   000 21  3 19   000 22  0 22
    210.82070  1.800E-26  2888.23615   000 17  7 10   000 18  4 15
    210.83001  7.205E-21   598.56292   000  8  4  4   000  8  1  7
    210.84714  1.692E-27  3080.22468   020  6  3  4   100  6  1  5
    210.99639  6.858E-25  3187.14200   100  7  4  4   100  6  3  3
    211.25017  1.355E-24  3122.45990   100  5  5  1   100  4  4  0
    211.25235  1.355E-24  3122.45809   100  5  5  0   100  4  4  1
    211.43556  1.874E-22  2142.83982   000 13  8  5   000 13  7  6
    211.44645  1.874E-22  2142.82871   000 13  8  6   000 13  7  7
    211.46333  4.620E-21   362.50707   000  6  4  2   000  6  1  5
    211.47621  1.290E-23  1075.76210   000 11  4  7   000 12  1 12
    211.50726  6.289E-27  4409.82170   020 15  2 14   020 14  1 13
    211.50776  1.134E-19   308.61561   000  7  2  5   000  6  1  6
    211.51210  8.979E-26  3186.62629   100  7  4  4   020  6  2  5
    211.52395  6.588E-27  1075.71436   000 11  4  7   000 12  0 12
    211.52636  2.339E-23  2561.57984   010 12  3 10   010 11  2  9
    211.74235  6.273E-25  1505.59306   010  4  3  2   010  3  1  3
    211.77449  1.497E-25  1797.44621   010  6  4  2   010  6  2  5
    211.95002  1.022E-25  1082.88627   000  8  7  1   000  9  5  4
    211.99944  1.498E-21  1481.44330   000 13  4  9   000 12  4  8
    212.00460  1.699E-24  2851.90711   000 14 10  4   000 13 10  3
    212.00463  1.699E-24  2851.90710   000 14 10  5   000 13 10  4
    212.02691  1.146E-20  1331.21662   000 13  3 11   000 12  2 10
    212.05158  1.021E-25  1082.78471   000  8  7  2   000  9  5  5
    212.26565  1.276E-24  1814.56559   000 14  5  9   000 15  2 14
    212.38588  1.692E-27  4457.31819   100 11  8  4   100 11  7  5
    212.38619  1.692E-27  4457.31782   100 11  8  3   100 11  7  4
    212.41962  1.572E-23   403.54891   000  5  5  1   000  6  2  4
    212.60966  1.229E-24  2919.13527   010 13  4  9   010 12  4  8
    212.63056  6.696E-22  1796.51582   010  6  4  3   010  5  3  2
    212.64101  4.262E-22  1942.37553   000 12  8  4   000 12  7  5
    212.64441  4.262E-22  1942.37208   000 12  8  5   000 12  7  6
i   212.64674  1.104E-27  4336.86316   020 13  4  9   020 12  4  8
    212.84116  1.013E-25  3610.68153   020 10  3  8   020  9  2  7
    212.85422  1.491E-27  4364.62230   100 14  4 11   100 13  4 10
i   213.13048  1.020E-27  4766.98755   000 24  5 20   000 24  4 21
    213.14089  4.702E-24  1543.24353   000 12  6  6   000 13  3 11
    213.16470  1.208E-21  1532.73163   000 14  2 12   000 13  2 11
    213.18582  1.084E-26  2707.59671   000 17  6 12   000 17  4 13
    213.25252  6.714E-24  2591.01793   000 14  9  5   000 13  9  4
    213.25256  6.714E-24  2591.01791   000 14  9  6   000 13  9  5
    213.32910  7.880E-25  3185.06713   100  7  4  3   100  6  3  4
    213.33656  2.955E-27  4291.06164   100 10  8  3   100 10  7  4
    213.33684  2.955E-27  4291.06134   100 10  8  2   100 10  7  3
    213.43272  6.742E-22  1795.78798   010  6  4  2   010  5  3  3
i   213.44563  3.046E-26  3932.18794   010 18  2 16   010 18  1 17
    213.44664  1.069E-24  3117.98176   020  5  4  2   020  4  3  1
    213.57492  2.203E-21  1405.12525   000 13  3 10   000 12  3  9
    213.63091  1.071E-24  3117.81039   020  5  4  1   020  4  3  2
    213.63772  7.684E-19   402.33081   000  5  5  1   000  4  4  0
    213.63963  7.684E-19   402.32897   000  5  5  0   000  4  4  1
    213.66026  4.338E-19   469.66345   000  7  4  4   000  6  3  3
    213.68833  8.660E-22  1757.34160   000 11  8  3   000 11  7  4
    213.68926  8.660E-22  1757.34069   000 11  8  4   000 11  7  5
    213.68968  3.778E-27  4120.36295   010 14  9  5   010 13  9  4
    213.69038  3.778E-27  4120.36256   010 14  9  6   010 13  9  5
    213.80868  1.978E-21   306.31469   000  7  2  5   000  6  0  6
i   213.83643  3.097E-27  4297.92671   000 22  6 16   000 21  7 15
    213.90124  1.080E-26  3447.36251   100  9  4  5   100  9  1  8
    214.14323  4.026E-27  4447.44311   100 15  2 13   100 14  3 12
    214.15663  4.286E-27  4139.93711   100  9  8  2   100  9  7  3
    214.15675  4.286E-27  4139.93708   100  9  8  1   100  9  7  2
    214.22583  2.556E-23  1024.56827   000 10  5  6   000 10  3  7
    214.29364  5.018E-27  3089.18262   000 17  8 10   000 18  5 13
    214.30401  3.796E-27  2984.61279   100  5  4  1   100  5  1  4
    214.50679  2.264E-23  2354.27516   000 14  8  7   000 13  8  6
    214.50767  2.264E-23  2354.27538   000 14  8  6   000 13  8  5
    214.59493  1.537E-21  1587.74005   000 10  8  2   000 10  7  3
    214.59508  1.537E-21  1587.73988   000 10  8  3   000 10  7  4
i   214.60748  3.069E-26  3932.24863   010 18  3 16   010 18  2 17
    214.64551  6.115E-27  1756.38442   000 11  8  3   000 12  6  6
    214.74476  6.106E-27  1756.28519   000 11  8  4   000 12  6  7
    214.86264  4.365E-27  4003.94259   100  8  8  0   100  8  7  1
    214.86295  4.365E-27  4003.94229   100  8  8  1   100  8  7  2
    214.88052  1.056E-24  2956.26719   010 14  2 12   010 13  2 11
    214.98414  1.388E-26  3863.52844   010 14  8  7   010 13  8  6
    214.98480  1.388E-26  3863.52875   010 14  8  6   010 13  8  5
    215.02254  2.245E-21   265.23616   000  5  4  1   000  5  1  4
    215.26857  1.825E-27  2877.68724   100  5  3  3   100  4  1  4
    215.34200  1.901E-24  2832.48954   010 13  3 10   010 12  3  9
    215.37527  2.262E-21  1433.57180   000  9  8  1   000  9  7  2
    215.37530  2.262E-21  1433.57178   000  9  8  2   000  9  7  3
i   215.58250  1.878E-27  4587.08060   020 15  2 13   020 14  3 12
    215.87208  6.574E-23  2142.82871   000 14  7  8   000 13  7  7
    215.89311  6.574E-23  2142.83982   000 14  7  7   000 13  7  6
    215.90042  5.967E-21   735.73491   000  9  4  5   000  9  1  8
    215.94931  1.293E-25  1903.26191   010  7  4  3   010  7  2  6
    216.04207  2.335E-21  1294.83629   000  8  8  0   000  8  7  1
    216.04207  2.335E-21  1294.83629   000  8  8  1   000  8  7  2
    216.09545  4.418E-19   467.51438   000  7  4  3   000  6  3  4
    216.15094  1.402E-27  3185.06713   020  7  3  5   100  6  3  4
    216.37610  4.374E-26  3632.52354   010 14  7  8   010 13  7  7
    216.39318  4.374E-26  3632.53252   010 14  7  7   010 13  7  6
i   216.63664  6.052E-26  3875.42256   000 22  3 19   000 22  2 20
    216.69776  1.033E-26  4230.74535   100 14  3 12   100 13  2 11
    216.74631  6.613E-22  1668.09567   000 14  4 11   000 13  4 10
    216.75296  5.285E-26  3777.00280   020 11  3  9   020 10  2  8
i   216.95219  1.822E-27  4236.55202   020 13  3 10   020 12  3  9
    217.00080  5.146E-27  3080.22468   100  7  3  4   100  6  1  5
    217.08720  1.135E-23  2752.92554   010 13  3 11   010 12  2 10
    217.28353  9.702E-22   156.38221   000  5  3  3   000  4  1  4
i   217.30869  1.032E-27  4356.75456   020 14  2 12   020 13  2 11
    217.33125  1.898E-24  3180.10592   010 15  2 13   010 14  3 12
    217.43916  1.648E-22  1958.12451   000 14  6  9   000 13  6  8
    217.54950  8.430E-26  2170.47999   010  9  4  5   010 10  1 10
    217.66558  5.404E-25  3107.38066   010 14  4 11   010 13  4 10
    217.69530  4.793E-25  3232.80526   010 16  1 15   010 16  0 16
i   217.78178  6.096E-26  3875.50066   000 22  4 19   000 22  3 20
    217.79447  1.650E-22  1958.38273   000 14  6  8   000 13  6  7
    217.83917  3.700E-25  3206.68039   100  8  3  5   100  7  2  6
    217.89463  4.800E-25  3232.81000   010 16  2 15   010 16  1 16
    217.97747  1.184E-25  3429.19135   010 14  6  9   010 13  6  8
    218.12324  2.062E-21  1752.53727   000 15  2 13   000 14  3 12
    218.27696  1.185E-25  3429.40921   010 14  6  8   010 13  6  7
    218.34947  5.382E-27  4532.39644   100 17  0 17   100 16  1 16
    218.35495  5.382E-27  4532.39425   100 17  1 17   100 16  0 16
    218.41949  1.064E-27  4447.44311   100 15  3 13   100 14  3 12
    218.51319  4.131E-27  4279.45965   001  8  4  5   001  7  3  4
    218.54195  2.866E-27  4190.85506   001  8  3  5   001  7  2  6
    218.61490  3.556E-22  1801.20701   000 14  5 10   000 13  5  9
    218.66976  1.032E-27  2903.79014   100  4  4  0   100  4  1  3
    218.70560  5.610E-26  3187.14200   020  7  3  4   100  6  3  3
    218.74032  4.092E-23   490.42724   000  6  5  1   000  7  2  6
i   218.79564  4.733E-27  4508.62170   100 16  1 15   100 15  2 14
    218.80943  5.856E-26  1916.24536   010  8  3  5   010  8  1  8
    218.93846  4.011E-27  4604.89505   020 17  0 17   020 16  1 16
    218.94319  3.753E-27  2832.48954   010 12  5  8   010 12  3  9
    218.94723  4.007E-27  4604.88920   020 17  1 17   020 16  0 16
    219.06539  2.030E-24  1673.01748   010  6  3  3   010  5  1  4
    219.09432  5.602E-26  2617.72764   000 16  7  9   000 17  4 14
    219.14164  2.049E-25  3556.85843   010 16  3 13   010 15  4 12
    219.20302  4.754E-27  4508.35599   100 16  2 15   100 15  1 14
    219.22131  4.492E-25  3186.62629   020  7  3  4   020  6  2  5
    219.29076  2.737E-25  3255.18663   010 14  5 10   010 13  5  9
    219.34729  6.136E-22   182.98352   000  4  4  0   000  4  1  3
    219.45043  1.326E-25   598.56292   000  7  5  2   000  8  1  7
    219.45483  2.556E-21   362.50707   000  7  3  4   000  6  1  5
    219.70993  1.034E-23  1915.34486   010  8  3  5   010  8  0  8
    219.80564  5.336E-21  1532.73163   000 14  3 12   000 13  2 11
    219.86862  1.496E-23  1024.56827   000  9  6  4   000 10  3  7
    219.87392  9.091E-27  4170.95041   001  6  5  2   001  5  4  1
    219.89619  9.093E-27  4170.92864   001  6  5  1   001  5  4  2
    219.94094  6.851E-25  1922.88777   000 13  7  7   000 14  4 10
    220.26842  2.318E-26  3185.57918   020  7  3  4   020  7  0  7
    220.28392  3.110E-24  3232.81000   010 17  0 17   010 16  1 16
    220.28669  2.332E-25  3232.81000   010 17  1 17   010 16  1 16
    220.28866  2.332E-25  3232.80526   010 17  0 17   010 16  0 16
    220.29143  3.110E-24  3232.80526   010 17  1 17   010 16  0 16
    220.44779  2.608E-26  3957.46409   020 12  3 10   020 11  2  9
    220.98270  2.322E-24  3050.66749   000 20  2 18   000 20  1 19
    220.98779  8.864E-27  2988.07173   000 18  6 12   000 19  3 17
i   221.08106  6.149E-27  4222.91068   010 18  4 14   010 17  5 13
    221.11893  1.121E-27  4440.46741   100 15  2 13   100 14  2 12
    221.18387  3.226E-23   889.57555   000 10  4  6   000 10  2  9
    221.22490  2.326E-24  3050.67773   000 20  3 18   000 20  2 19
    221.36791  2.039E-19   490.42724   000  8  3  5   000  7  2  6
    221.52876  1.399E-22  1712.82367   010  7  2  5   010  6  1  6
    221.66267  4.893E-26  2871.29314   100  5  3  3   100  4  0  4
    221.69831  7.482E-27  3347.53423   100  9  3  6   100  9  0  9
i   221.70154  4.407E-27  4494.72734   000 21  9 12   000 21  8 13
    221.99181  3.584E-22  1804.83943   000 14  5  9   000 13  5  8
    222.13798  2.773E-21  1839.75883   000 17  0 17   000 16  1 16
    222.13939  2.797E-22  1839.75883   000 17  1 17   000 16  1 16
    222.14090  2.797E-22  1839.75591   000 17  0 17   000 16  0 16
    222.14231  2.773E-21  1839.75591   000 17  1 17   000 16  0 16
    222.17032  4.650E-22  1752.53727   000 15  3 13   000 14  3 12
    222.19363  2.408E-24  3228.30693   010 16  1 15   010 15  2 14
    222.28000  1.439E-23  1495.05541   010  4  3  2   010  3  0  3
    222.32705  2.755E-25  3258.41772   010 14  5  9   010 13  5  8
    222.33255  8.671E-26  2023.04803   010  8  4  4   010  8  2  7
i   222.35954  2.674E-27  4621.32896   020 16  1 15   020 15  2 14
i   222.36935  4.446E-27  4494.02539   000 21  9 13   000 21  8 14
    222.39770  2.993E-25  3228.30693   010 16  2 15   010 15  2 14
    222.45681  5.237E-27  3979.12107   000 15 13  2   000 14 13  1
    222.45681  5.237E-27  3979.12107   000 15 13  3   000 14 13  2
    222.49231  2.388E-21  1814.56559   000 16  1 15   000 15  2 14
    222.56360  3.002E-25  3227.93696   010 16  1 15   010 15  1 14
    222.57476  1.731E-27  4398.13185   020 15  1 14   020 15  0 15
    222.62411  3.383E-22  1814.56559   000 16  2 15   000 15  2 14
    222.67379  5.365E-27  2832.25987   020  3  3  1   100  2  2  0
    222.73916  3.389E-22  1814.31874   000 16  1 15   000 15  1 14
    222.76767  2.423E-24  3227.93696   010 16  2 15   010 15  1 14
    222.87096  2.398E-21  1814.31874   000 16  2 15   000 15  1 14
    222.96501  3.961E-25  3180.10592   010 15  3 13   010 14  3 12
    222.97595  8.499E-24  1347.11977   000 11  6  5   000 12  3 10
    222.97888  7.195E-27  3594.29580   100 10  4  6   100 10  1  9
    223.01606  1.193E-27  2296.39898   000 18  1 17   000 18  1 18
    223.01678  4.681E-23  2296.39826   000 18  1 17   000 18  0 18
    223.02874  5.204E-27  2831.92968   020  3  3  0   100  2  2  1
    223.05300  4.682E-23  2296.39898   000 18  2 17   000 18  1 18
    223.05372  1.187E-27  2296.39826   000 18  2 17   000 18  0 18
    223.18524  1.737E-27  4398.14372   020 15  2 14   020 15  1 15
i   223.34271  2.702E-27  4620.70661   020 16  2 15   020 15  1 14
    223.39241  4.056E-23   859.39230   000  9  5  5   000  9  3  6
    223.50952  2.892E-20   150.15622   000  5  3  3   000  4  0  4
    223.73564  2.078E-27  4314.39386   100 14  3 11   100 13  3 10
    223.78661  4.986E-25  3297.22548   100  8  4  5   100  7  3  4
    223.83873  5.195E-24  2956.26719   010 14  3 12   010 13  2 11
i   223.97954  2.145E-27  4590.62837   010 17  8  9   010 17  7 10
    224.07431  3.464E-26  3651.99948   000 15 12  4   000 14 12  3
    224.07432  3.464E-26  3651.99948   000 15 12  3   000 14 12  2
    224.30053  2.529E-22  2115.64396   000 16  3 13   000 15  4 12
i   224.34517  2.156E-27  4590.25342   010 17  8 10   010 17  7 11
    224.38115  1.890E-24  1709.97128   010  7  2  5   010  6  0  6
i   224.43750  1.982E-26  4174.31052   000 20  9 11   000 20  8 12
    224.60152  2.816E-23   634.79078   000  9  3  6   000  9  1  9
i   224.74569  1.990E-26  4173.98434   000 20  9 12   000 20  8 13
    224.76418  4.885E-22  1745.89633   000 15  2 13   000 14  2 12
    224.85072  1.334E-27  2972.33549   020  5  3  2   020  4  1  3
    224.86478  1.262E-26  4151.01627   020 13  3 11   020 12  2 10
    224.96429  3.933E-21   634.42801   000  9  3  6   000  9  0  9
    224.96557  1.464E-27  4388.48142   100 14  4 10   100 13  4  9
    225.39519  4.580E-27  4440.46741   100 15  3 13   100 14  2 12
    225.44851  5.221E-26  1934.35243   010  6  5  2   010  7  2  5
    225.57178  1.824E-25  3346.73804   000 15 11  5   000 14 11  4
    225.57180  1.824E-25  3346.73803   000 15 11  4   000 14 11  3
    225.68031  4.310E-27  4273.39596   001  8  4  4   001  7  3  5
    225.69506  3.872E-21   885.06436   000 10  4  6   000 10  1  9
    226.01795  3.632E-26  2430.99400   000 16  6 11   000 16  4 12
i   226.12828  7.110E-27  4327.97413   010 16  8  8   010 16  7  9
    226.20366  1.027E-24  3198.91680   100  6  5  2   100  5  4  1
    226.21831  1.022E-24  3198.90267   100  6  5  1   100  5  4  2
    226.28946  4.222E-25  3171.14771   010 15  2 13   010 14  2 12
i   226.29030  7.123E-27  4327.80626   010 16  8  9   010 16  7 10
    226.48873  3.794E-27  2828.44493   020  3  3  1   020  2  0  2
    226.60096  2.767E-19   581.96190   000  8  4  5   000  7  3  4
    226.67762  1.912E-25  3493.33499   000 20  5 15   000 19  6 14
    226.78219  1.588E-26  3198.90267   020  6  4  3   100  5  4  2
    226.81313  8.217E-26  3868.97525   000 19  9 10   000 19  8 11
    226.83196  1.109E-26  3198.91680   020  6  4  2   100  5  4  1
    226.86215  4.700E-22  1892.08287   010  7  4  4   010  6  3  3
    226.95902  8.230E-26  3868.82237   000 19  9 11   000 19  8 12
    226.97550  8.046E-25  3063.91173   000 15 10  6   000 14 10  5
    226.97552  8.047E-25  3063.91171   000 15 10  5   000 14 10  4
i   227.22527  9.526E-27  4191.25495   010 19  2 17   010 19  1 18
i   227.36112  1.806E-27  4497.23504   020 11  7  4   020 11  6  5
i   227.38523  1.806E-27  4497.21142   020 11  7  5   020 11  6  6
    227.70180  9.154E-22  1618.70017   000 14  3 11   000 13  3 10
i   227.90457  9.565E-27  4191.29189   010 19  3 17   010 19  2 18
    227.93477  1.621E-26  3197.18621   100  6  5  1   020  5  3  2
i   227.97653  2.157E-26  4080.74179   010 15  8  7   010 15  7  8
    227.97699  2.696E-27  2877.68724   020  5  2  3   100  4  1  4
    228.04282  2.158E-26  4080.67303   010 15  8  8   010 15  7  9
    228.18262  1.793E-27  3292.82947   100  8  4  5   020  7  2  6
i   228.32088  1.763E-27  4665.86260   100 16  2 14   100 15  3 13
    228.33456  3.038E-24  2804.27045   000 15  9  6   000 14  9  5
    228.33457  3.038E-24  2804.27047   000 15  9  7   000 14  9  6
    228.40772  3.444E-27  4325.68713   020 10  7  3   020 10  6  4
    228.41034  3.445E-27  4325.68449   020 10  7  4   020 10  6  5
    228.45186  4.272E-26  2462.88663   010 10  5  5   010 11  2 10
    228.49865  8.028E-25  3197.18621   020  6  4  3   020  5  3  2
i   228.51957  1.388E-26  4195.07142   000 23  3 20   000 23  2 21
    228.60544  1.135E-26  3196.51502   100  6  5  2   020  5  3  3
    228.61892  2.430E-26  2635.41646   010 11  5  6   010 12  2 11
    228.77464  1.703E-27  4334.05263   010 15  9  6   010 14  9  5
    228.77530  1.703E-27  4334.05294   010 15  9  7   010 14  9  6
    228.81126  2.325E-21  1745.89633   000 15  3 13   000 14  2 12
    228.90767  5.847E-19   480.25870   000  6  5  2   000  5  4  1
    228.92509  5.848E-19   480.24247   000  6  5  1   000  5  4  2
    228.93277  3.136E-25  3578.69585   000 18  9  9   000 18  8 10
    228.96952  5.918E-26   942.56188   000  7  7  0   000  8  5  3
    228.98515  4.047E-25  2037.18970   000 15  5 10   000 16  2 15
    228.99649  3.139E-25  3578.62961   000 18  9 10   000 18  8 11
    228.99927  5.917E-26   942.53212   000  7  7  1   000  8  5  4
    229.03796  2.369E-27  4409.39701   001  9  4  6   001  8  3  5
i   229.19440  1.394E-26  4195.11424   000 23  4 20   000 23  3 21
    229.23374  8.124E-25  3196.51502   020  6  4  2   020  5  3  3
    229.23499  4.785E-22  1889.97623   010  7  4  3   010  6  3  4
    229.26979  5.735E-27  4169.79158   020  9  7  2   020  9  6  3
    229.27049  5.735E-27  4169.79086   020  9  7  3   020  9  6  4
    229.28596  7.933E-22  1837.01789   010  5  5  1   010  4  4  0
    229.28774  7.933E-22  1837.01617   010  5  5  0   010  4  4  1
    229.32705  5.184E-25  3292.44411   100  8  4  4   100  7  3  5
    229.44503  6.503E-22  1693.44274   000 14  4 10   000 13  4  9
    229.58785  5.981E-26  3848.92570   010 14  8  6   010 14  7  7
    229.61294  5.982E-26  3848.89964   010 14  8  7   010 14  7  8
    229.72625  9.912E-24  2568.78195   000 15  8  8   000 14  8  7
    229.72872  9.912E-24  2568.78305   000 15  8  7   000 14  8  6
    229.76898  7.839E-25  3047.83154   010 14  3 11   010 13  3 10
    229.98213  1.558E-25  2360.07461   000 15  7  8   000 16  4 13
    229.98826  7.922E-27  4029.53227   020  8  7  2   020  8  6  3
    229.98912  7.922E-27  4029.53248   020  8  7  1   020  8  6  2
    230.20327  6.051E-27  4078.51258   010 15  8  8   010 14  8  7
i   230.20477  6.051E-27  4078.51355   010 15  8  7   010 14  8  6
    230.30722  5.317E-25  3131.74493   010 14  4 10   010 13  4  9
i   230.32604  5.649E-27  4356.75456   020 14  3 12   020 13  2 11
    230.50041  1.828E-27  4750.74920   100 18  0 18   100 17  1 17
    230.50511  1.828E-27  4750.74591   100 18  1 18   100 17  0 17
    230.57940  7.676E-27  3904.89860   020  7  7  0   020  7  6  1
    230.57963  7.676E-27  3904.89895   020  7  7  1   020  7  6  2
    230.70847  7.639E-27  2632.65963   010 11  5  7   010 11  3  8
    230.73697  5.602E-23   711.79515   000  8  5  4   000  8  3  5
    230.80198  2.691E-22  1884.84198   000 15  4 12   000 14  4 11
    230.83420  1.101E-24  3303.50311   000 17  9  8   000 17  8  9
    230.86030  1.102E-24  3303.47626   000 17  9  9   000 17  8 10
    230.99623  1.509E-25  3632.53252   010 13  8  5   010 13  7  6
    231.00490  1.509E-25  3632.52354   010 13  8  6   010 13  7  7
i   231.01676  1.934E-27  4727.55901   100 17  1 16   100 16  2 15
i   231.07118  1.609E-27  4823.83643   020 18  0 18   020 17  1 17
i   231.07344  1.611E-27  4823.83351   020 18  1 18   020 17  0 17
    231.09316  1.541E-23   384.87544   000  5  5  0   000  6  2  5
    231.11970  4.538E-26  2316.44549   010 10  4  6   010 11  1 11
i   231.23292  1.939E-27  4727.41734   100 17  2 16   100 16  1 15
    231.27126  2.806E-23  2358.70079   000 15  7  9   000 14  7  8
    231.32381  2.806E-23  2358.73293   000 15  7  8   000 14  7  7
    231.52316  6.349E-26  2303.15839   010  9  5  4   010 10  2  9
    231.57563  4.542E-26  2156.45386   010  9  4  5   010  9  2  8
    231.67972  1.982E-25  3092.81076   020  7  2  5   020  6  1  6
    231.77339  1.859E-26  3848.89964   010 15  7  9   010 14  7  8
    231.79288  2.365E-22  1903.26191   010  8  3  5   010  7  2  6
    231.81219  2.187E-25  3325.04624   010 15  4 12   010 14  4 11
    231.81609  1.859E-26  3848.92570   010 15  7  8   010 14  7  7
    231.92322  2.233E-24  3171.14771   010 15  3 13   010 14  2 12
    231.96787  8.604E-24  2765.74280   000 18  4 14   000 17  5 13
    232.12933  8.170E-25  3403.07093   010 16  2 14   010 15  3 13
    232.16420  1.817E-25  3453.09392   010 17  1 16   010 17  0 17
    232.22803  3.443E-25  3431.57311   010 12  8  4   010 12  7  5
    232.23123  3.443E-25  3431.57030   010 12  8  5   010 12  7  6
    232.23926  8.582E-27  1570.09572   000 10  8  2   000 11  6  5
    232.27349  8.577E-27  1570.06147   000 10  8  3   000 11  6  6
    232.27380  1.818E-25  3453.09669   010 17  2 16   010 17  1 17
    232.39199  1.190E-26  2820.57682   010 12  5  7   010 13  2 12
    232.40837  8.835E-22  1974.70759   000 16  2 14   000 15  3 13
    232.48840  2.872E-19   576.90453   000  8  4  4   000  7  3  5
    232.52091  1.261E-24  3453.09669   010 18  0 18   010 17  1 17
    232.52236  6.493E-26  3453.09669   010 18  1 18   010 17  1 17
    232.52368  6.493E-26  3453.09392   010 18  0 18   010 17  0 17
    232.52513  1.261E-24  3453.09392   010 18  1 18   010 17  0 17
    232.54739  3.551E-24  3043.42995   000 16  9  7   000 16  8  8
    232.55743  3.552E-24  3043.41975   000 16  9  8   000 16  8  9
    232.99265  6.886E-23  2175.56367   000 15  6 10   000 14  6  9
    233.09751  6.346E-25  3334.49991   000 21  2 19   000 21  1 20
    233.23277  6.352E-25  3334.50532   000 21  3 19   000 21  2 20
    233.30440  7.016E-25  3246.05852   010 11  8  3   010 11  7  4
    233.30492  7.016E-25  3246.05812   010 11  8  4   010 11  7  5
    233.45553  4.888E-24  1247.98777   000 12  4  8   000 13  1 13
    233.54550  4.920E-26  3647.16882   010 15  6 10   010 14  6  9
    233.63118  2.192E-24  1771.12327   010  7  3  4   010  6  1  5
    233.72523  6.900E-23  2176.17720   000 15  6  9   000 14  6  8
    233.84959  1.458E-22  2019.82191   000 15  5 11   000 14  5 10
    234.09324  1.048E-23  2798.51177   000 15  9  6   000 15  8  7
    234.09684  1.048E-23  2798.50820   000 15  9  7   000 15  8  8
    234.16342  4.928E-26  3647.68617   010 15  6  9   010 14  6  8
    234.23992  1.249E-24  3075.99919   010 10  8  2   010 10  7  3
    234.23997  1.249E-24  3075.99900   010 10  8  3   010 10  7  4
    234.45009  8.476E-25  1561.33789   010  5  3  3   010  4  1  4
    234.50004  1.095E-21  2061.89822   000 18  0 18   000 17  1 17
    234.50076  1.045E-22  2061.89822   000 18  1 18   000 17  1 17
    234.50145  1.045E-22  2061.89681   000 18  0 18   000 17  0 17
    234.50217  1.095E-21  2061.89681   000 18  1 18   000 17  0 17
    234.55349  9.682E-25  3450.70463   010 17  1 16   010 16  2 15
    234.59862  1.117E-25  3474.47739   010 15  5 11   010 14  5 10
    234.66586  1.126E-25  3450.70463   010 17  2 16   010 16  2 15
i   234.73558  1.085E-27  4844.04932   020 17  1 16   020 16  2 15
    234.73995  4.425E-27  3189.77961   100  8  3  5   100  7  1  6
    234.75756  1.127E-25  3450.50056   010 17  1 16   010 16  1 15
    234.80774  1.793E-22  1974.70759   000 16  3 14   000 15  3 13
    234.85023  2.915E-25  3424.51956   100  9  4  6   100  8  3  5
    234.86993  9.713E-25  3450.50056   010 17  2 16   010 16  1 15
    234.91193  9.584E-22  2037.18970   000 17  1 16   000 16  2 15
    234.92609  6.412E-27  4264.30581   001  7  5  3   001  6  4  2
    234.95088  1.301E-23  1164.50949   000 10  6  4   000 11  3  9
    234.98183  1.280E-22  2037.18970   000 17  2 16   000 16  2 15
    235.04354  6.419E-27  4264.19859   001  7  5  2   001  6  4  3
    235.04373  1.282E-22  2037.05790   000 17  1 16   000 16  1 15
    235.04848  1.843E-24  2921.40170   010  9  8  2   010  9  7  3
    235.04850  1.843E-24  2921.40154   010  9  8  1   010  9  7  2
    235.11363  9.604E-22  2037.05790   000 17  2 16   000 16  1 15
i   235.14041  1.898E-27  4661.58634   100 16  3 14   100 15  2 13
    235.25002  6.765E-26   473.91754   000  6  5  1   000  7  1  6
i   235.31310  1.090E-27  4843.68850   020 17  2 16   020 16  1 15
    235.36485  1.953E-27  3089.12563   020  7  2  5   020  6  0  6
    235.48740  2.819E-23  2568.78305   000 14  9  5   000 14  8  6
    235.48852  2.819E-23  2568.78195   000 14  9  6   000 14  8  7
    235.57721  1.518E-25  3403.07093   010 16  3 14   010 15  3 13
    235.74222  1.906E-24  2782.27029   010  8  8  0   010  8  7  1
    235.74242  1.906E-24  2782.27009   010  8  8  1   010  8  7  2
    235.74480  1.706E-27  2543.20914   000 19  1 18   000 19  1 19
    235.74499  1.538E-23  2543.20895   000 19  1 18   000 19  0 19
    235.75028  7.532E-24  1883.46094   010  7  4  3   010  7  1  6
    235.76423  1.538E-23  2543.20914   000 19  2 18   000 19  1 19
    235.76442  1.708E-27  2543.20895   000 19  2 18   000 19  0 19
    236.04445  6.463E-23   581.96190   000  7  5  3   000  7  3  4
    236.30372  8.224E-24  2009.07686   010  8  4  4   010  8  1  7
    236.34835  1.366E-26  2632.65963   010 10  6  5   010 11  3  8
    236.45545  1.846E-22  1970.66051   000 16  2 14   000 15  2 13
    236.74255  6.861E-23  2354.27538   000 13  9  4   000 13  8  5
    236.74275  6.861E-23  2354.27516   000 13  9  5   000 13  8  6
    236.97746  1.862E-27  3055.99864   020  6  3  3   020  5  1  4
    237.09486  2.809E-27  4201.57788   000 16 13  3   000 15 13  2
    237.09487  2.809E-27  4201.57788   000 16 13  4   000 15 13  3
    237.14975  3.822E-27  3753.09995   100 11  4  7   100 11  1 10
i   237.15061  2.382E-27  4574.06325   020 15  3 13   020 14  2 12
    237.25447  2.073E-27  3271.90263   000 19  6 13   000 20  3 18
    237.37381  1.240E-27  4557.08305   001 10  4  7   001  9  3  6
    237.47684  7.746E-26  2156.45386   010  8  5  3   010  9  2  8
    237.76309  1.579E-25  3397.43717   010 16  2 14   010 15  2 13
    237.78194  1.593E-19   711.79515   000  9  4  6   000  8  3  5
    237.86884  1.493E-22  2155.01654   000 12  9  3   000 12  8  4
    237.86887  1.493E-22  2155.01649   000 12  9  4   000 12  8  5
    237.87761  2.189E-21   473.91754   000  8  3  5   000  7  1  6
    238.09743  5.201E-24  1771.12327   010  6  4  2   010  6  1  5
    238.11425  1.121E-23  1049.12406   000 11  4  7   000 11  2 10
    238.64461  5.021E-27  2879.16578   020  4  3  2   100  3  2  1
    238.80584  1.639E-26  3876.07380   000 16 12  4   000 15 12  3
    238.80586  1.639E-26  3876.07379   000 16 12  5   000 15 12  4
    238.85482  9.459E-22  1970.66051   000 16  3 14   000 15  2 13
    238.87534  2.837E-22  1971.02995   000 11  9  3   000 11  8  4
    238.87535  2.837E-22  1971.02993   000 11  9  2   000 11  8  3
    238.87910  1.394E-27  1331.21662   000 11  6  5   000 12  2 10
    239.09644  1.943E-27  2945.97069   100  6  3  4   100  5  1  5
    239.34361  1.465E-22  2026.83124   000 15  5 10   000 14  5  9
    239.49748  1.092E-25  2169.05884   000 15  6 10   000 15  4 11
    239.50292  5.727E-23   469.66345   000  6  5  2   000  6  3  3
    239.60282  1.121E-25  3480.74477   010 15  5 10   010 14  5  9
    239.77000  4.471E-22  1802.33498   000 10  9  1   000 10  8  2
    239.77001  4.471E-22  1802.33496   000 10  9  2   000 10  8  3
    239.85334  2.982E-22  2004.75445   010  8  4  5   010  7  3  4
i   240.08991  2.985E-27  4526.47180   000 24  3 21   000 24  2 22
    240.17854  5.066E-27  3018.23918   010 13  5  8   010 14  2 13
    240.39433  8.806E-26  3802.37899   010 17  3 14   010 16  4 13
    240.39502  8.031E-26  3572.30983   000 16 11  5   000 15 11  4
    240.39504  8.031E-26  3572.30982   000 16 11  6   000 15 11  5
    240.42805  4.589E-27  2877.55371   020  4  3  1   100  3  2  2
i   240.47875  2.992E-27  4526.50880   000 24  4 21   000 24  3 22
    240.56007  4.935E-22  1648.94708   000  9  9  1   000  9  8  2
    240.56008  4.935E-22  1648.94707   000  9  9  0   000  9  8  1
i   240.71483  2.766E-27  4462.42071   010 20  2 18   010 20  1 19
    240.73627  3.471E-22  1846.40197   000 15  3 12   000 14  3 11
    240.76438  2.014E-21  1046.47393   000 11  4  7   000 11  1 10
    240.80497  1.532E-25  3291.07182   100  7  5  3   020  6  3  4
    240.84764  6.944E-24  2147.18185   010  9  4  5   010  9  1  8
    240.94172  5.422E-23   701.62016   000  8  5  3   000  8  3  6
    241.07696  5.833E-25  3290.79983   100  7  5  3   100  6  4  2
    241.10882  6.394E-23   576.90453   000  7  5  2   000  7  3  5
    241.10915  7.364E-25  3290.77259   100  7  5  2   100  6  4  3
i   241.11098  2.773E-27  4462.44268   010 20  3 18   010 20  2 19
    241.21097  8.986E-25  3397.43717   010 16  3 14   010 15  2 13
    241.51891  3.733E-23   841.36736   000  9  5  4   000  9  3  7
    241.55869  3.121E-23   374.40984   000  5  5  1   000  5  3  2
    241.64957  1.018E-21   225.86481   000  6  3  4   000  5  1  5
    241.65318  5.710E-23   467.51438   000  6  5  1   000  6  3  4
    241.75621  1.389E-26  2449.32114   010 10  5  6   010 10  3  7
    241.82657  3.269E-23  1553.96141   010  5  3  3   010  4  0  4
    241.89754  3.379E-25  3290.88723   000 16 10  7   000 15 10  6
    241.89756  3.379E-25  3290.88723   000 16 10  6   000 15 10  5
    242.15747  1.556E-26  3294.19673   020  8  3  5   020  8  0  8
    242.18518  2.535E-24  1673.01748   010  5  4  1   010  5  1  4
    242.30286  3.119E-23   373.66574   000  5  5  0   000  5  3  3
    242.84159  5.704E-25  3292.97610   020  7  4  4   020  6  3  3
    243.07167  2.946E-25  3277.60052   010 15  3 12   010 14  3 11
    243.08897  3.838E-25  2115.64396   000 14  7  7   000 15  4 12
    243.15994  7.343E-26  2941.90719   100  6  3  4   100  5  0  5
    243.29577  2.133E-23   995.79310   000 10  5  5   000 10  3  8
    243.37214  1.233E-24  3032.60504   000 16  9  8   000 15  9  7
    243.37233  1.233E-24  3032.60501   000 16  9  7   000 15  9  6
    243.52473  3.120E-25  3292.82947   020  8  3  5   020  7  2  6
    243.75240  2.521E-27  4397.39345   001  9  4  5   001  8  3  6
    243.88838  1.547E-25  3569.23254   100 10  4  7   100  9  3  6
    243.97784  1.685E-26  2873.83255   020  4  3  2   020  3  0  3
    244.03595  4.111E-19   573.97040   000  7  5  3   000  6  4  2
    244.07070  1.073E-22  2360.07461   000 17  3 14   000 16  4 13
    244.12282  4.114E-19   573.89053   000  7  5  2   000  6  4  3
    244.40680  1.791E-26  2303.15839   010 10  4  6   010 10  2  9
    244.43065  1.005E-22  2115.64396   000 16  4 13   000 15  4 12
    244.43504  1.229E-25  3121.49694   100  8  2  6   100  7  1  7
    244.45932  2.050E-27  3334.23653   000 18  8 10   000 19  5 15
    244.59828  5.986E-22  1915.20266   010  6  5  2   010  5  4  1
    244.61442  5.987E-22  1915.18755   010  6  5  1   010  5  4  2
    244.61524  1.186E-27  3403.07093   010 14  6  8   010 15  3 13
    244.71001  1.212E-26  3685.61905   010 19  1 19   010 18  1 18
    244.71073  4.785E-25  3685.61905   010 19  0 19   010 18  1 18
    244.71146  4.785E-25  3685.61760   010 19  1 19   010 18  0 18
    244.71218  1.212E-26  3685.61760   010 19  0 19   010 18  0 18
    244.91155  3.920E-24  2798.50820   000 16  8  9   000 15  8  8
    244.91818  3.920E-24  2798.51177   000 16  8  8   000 15  8  7
    244.97486  4.579E-25  3291.07182   020  7  4  3   020  6  3  4
    245.03126  1.625E-25  3630.39130   000 22  2 20   000 22  1 21
    245.09154  2.019E-25  3324.14100   100  9  3  6   100  8  2  7
    245.10635  1.625E-25  3630.39431   000 22  3 20   000 22  2 21
    245.24685  1.227E-25  3290.79983   020  7  4  3   100  6  4  2
    245.26612  3.060E-22   157.06469   000  4  4  0   000  3  2  1
i   245.38071  2.382E-27  4308.71585   010 16  8  9   010 15  8  8
i   245.38409  2.382E-27  4308.71832   010 16  8  8   010 15  8  7
    245.52056  8.116E-26  3556.85843   010 16  4 13   010 15  4 12
    245.56834  4.281E-20   221.94604   000  6  3  4   000  5  0  5
    245.60396  3.096E-22  1999.77662   010  8  4  4   010  7  3  5
    245.61076  1.509E-23   859.39230   000  8  6  3   000  9  3  6
    245.79349  2.271E-27  3120.13849   100  8  2  6   100  7  0  7
    245.80100  1.583E-26  2797.61875   000 16  8  9   000 17  5 12
    245.86304  3.455E-22  2209.51533   000 17  2 15   000 16  3 14
i   245.91431  3.201E-25  3638.64814   010 17  2 15   010 16  3 14
    245.94532  7.379E-26  2023.04803   010  7  5  2   010  8  2  7
    245.94676  3.588E-22   156.38221   000  4  4  1   000  4  1  4
    246.06427  7.192E-27  4298.01436   001  6  6  1   001  5  5  0
    246.06442  7.192E-27  4298.01420   001  6  6  0   001  5  5  1
    246.17107  2.529E-22  1922.88777   000 15  4 11   000 14  4 10
    246.22176  1.738E-26  2037.05839   010  9  3  6   010  9  1  9
    246.37983  3.090E-25  3414.88392   100  9  4  5   100  8  3  6
i   246.57034  6.384E-26  3685.61760   010 18  1 17   010 18  0 18
i   246.62958  6.386E-26  3685.61905   010 18  2 17   010 18  1 18
    246.64409  1.086E-23  2589.97205   000 16  7 10   000 15  7  9
    246.70665  5.431E-24  2036.57350   010  9  3  6   010  9  0  9
    246.76522  1.086E-23  2590.05674   000 16  7  9   000 15  7  8
    246.80997  4.031E-22  2296.39898   000 19  0 19   000 18  1 18
    246.81012  1.017E-23  1164.50949   000 11  5  6   000 11  3  9
    246.81016  3.639E-23  2296.39898   000 19  1 19   000 18  1 18
    246.81069  3.639E-23  2296.39826   000 19  0 19   000 18  0 18
    246.81088  4.031E-22  2296.39826   000 19  1 19   000 18  0 18
i   246.81745  3.627E-25  3685.37049   010 18  1 17   010 17  2 16
    246.87167  8.329E-20   859.39230   000 10  4  7   000  9  3  6
i   246.87814  3.901E-26  3685.37049   010 18  2 17   010 17  2 16
i   246.92982  3.904E-26  3685.25812   010 18  1 17   010 17  1 16
    246.93999  3.044E-22   155.38898   000  4  4  1   000  3  2  2
    246.97290  6.977E-25  1590.04499   010  4  4  0   010  4  1  3
i   246.99051  3.633E-25  3685.25812   010 18  2 17   010 17  1 16
    247.13323  7.160E-27  4080.67303   010 16  7 10   010 15  7  9
i   247.23234  7.162E-27  4080.74179   010 16  7  9   010 15  7  8
    247.24351  3.579E-22  2272.17153   000 18  1 17   000 17  2 16
    247.25637  6.416E-23  2209.51533   000 17  3 15   000 16  3 14
    247.28045  4.512E-23  2272.17153   000 18  2 17   000 17  2 16
    247.31341  4.515E-23  2272.10163   000 18  1 17   000 17  1 16
    247.35035  3.582E-22  2272.10163   000 18  2 17   000 17  1 16
    247.36900  2.060E-25  3362.05215   010 15  4 11   010 14  4 10
i   247.44312  1.653E-27  4716.42888   000 21 10 11   000 21  9 12
i   247.49377  1.654E-27  4716.39474   000 21 10 12   000 21  9 13
i   247.85875  2.356E-27  4501.35603   010 19  4 15   010 18  5 14
    247.85878  1.521E-27  4309.22427   001  9  3  6   001  8  2  7
    247.86135  9.029E-25  3253.00653   020  5  5  1   020  4  4  0
    247.86156  9.029E-25  3253.00636   020  5  5  0   020  4  4  1
    247.98177  5.398E-26  3638.64814   010 17  3 15   010 16  3 14
    248.26241  6.526E-23  2207.11596   000 17  2 15   000 16  2 14
    248.39275  4.730E-24  2802.27474   000 20  1 19   000 20  0 20
    248.39286  3.400E-27  2802.27463   000 20  1 19   000 20  1 20
    248.40299  3.401E-27  2802.27474   000 20  2 19   000 20  0 20
    248.40310  4.731E-24  2802.27463   000 20  2 19   000 20  1 20
    248.45563  2.614E-23  2408.55632   000 16  6 11   000 15  6 10
    248.64306  6.755E-20   404.44554   000  8  2  6   000  7  1  7
    248.64643  1.639E-23   995.79310   000  9  6  3   000 10  3  8
    248.76730  5.443E-23  2253.67150   000 16  5 12   000 15  5 11
    248.92934  1.351E-24  1693.44274   000 12  7  6   000 13  4  9
    249.02237  1.860E-26  3880.71432   010 16  6 11   010 15  6 10
    249.30329  2.774E-27  3180.10592   010 13  6  7   010 14  3 12
i   249.36219  5.526E-26  3635.20026   010 17  2 15   010 16  2 14
    249.40290  1.860E-26  1816.90095   010  5  5  1   010  6  2  4
    249.44593  1.096E-19   609.94637   000  9  3  6   000  8  2  7
    249.48670  8.927E-27  1399.46037   000  9  8  1   000 10  6  4
    249.49706  8.925E-27  1399.45002   000  9  8  2   000 10  6  5
    249.55858  2.071E-26  2474.90369   010 11  4  7   010 12  1 12
    249.60177  4.148E-26  3709.07601   010 16  5 12   010 15  5 11
i   249.61524  7.262E-27  4398.74802   000 20 10 10   000 20  9 11
i   249.63891  7.264E-27  4398.73003   000 20 10 11   000 20  9 12
    249.65574  3.589E-22  2207.11596   000 17  3 15   000 16  2 14
    249.69834  4.152E-27  4373.59191   001  8  5  4   001  7  4  3
    249.85846  2.620E-23  2409.90243   000 16  6 10   000 15  6  9
    249.92724  1.125E-21   403.16136   000  8  2  6   000  7  0  7
    250.01517  1.690E-19   701.62016   000  9  4  5   000  8  3  6
    250.12499  4.167E-27  4373.20906   001  8  5  3   001  7  4  4
i   250.21007  1.863E-26  3881.84959   010 16  6 10   010 15  6  9
    250.24463  4.623E-24  2297.32056   010 10  4  6   010 10  1  9
    250.87844  7.556E-26  3731.21495   100 11  4  8   100 10  3  7
    250.88255  1.959E-27  3154.96505   020  7  3  4   020  6  1  5
    250.95425  1.128E-25  2272.17153   000 16  5 11   000 17  2 16
    251.05475  1.707E-22  2135.05479   010  9  4  6   010  8  3  5
    251.31139  2.250E-26  2283.28015   010  9  5  5   010  9  3  6
    251.42965  3.382E-25  3635.20026   010 17  3 15   010 16  2 14
    251.44844  3.375E-27  3479.76651   100 10  3  7   100 10  0 10
    251.59385  1.877E-24  1883.46094   010  8  3  5   010  7  1  6
    251.62415  2.945E-26  4095.78838   000 19 10  9   000 19  9 10
    251.63366  2.946E-26  4095.78139   000 19 10 10   000 19  9 11
    251.68125  1.240E-27  4438.67275   000 17 13  5   000 16 13  4
    251.68127  1.240E-27  4438.67274   000 17 13  4   000 16 13  3
    252.17275  1.727E-24   150.15622   000  4  4  1   000  4  0  4
    252.43784  1.884E-27  3228.30693   010 14  5  9   010 15  2 14
i   252.53093  2.546E-27  4554.10241   010 16  9  7   010 16  8  8
i   252.53658  2.546E-27  4554.09656   010 16  9  8   010 16  8  9
    252.67590  2.982E-25  1922.88777   000 14  6  9   000 14  4 10
    252.67972  3.971E-24  1347.11977   000 12  5  7   000 12  3 10
    252.80625  1.213E-22  2087.13824   000 16  3 13   000 15  3 12
    252.93198  1.750E-27  2945.97069   100  5  4  2   100  5  1  5
    253.46153  1.637E-26   362.50707   000  5  5  0   000  6  1  5
    253.48038  6.724E-27  4114.87965   000 17 12  6   000 16 12  5
    253.48040  6.724E-27  4114.87964   000 17 12  5   000 16 12  4
    253.48602  1.101E-25  3807.62862   000 18 10  8   000 18  9  9
    253.48929  1.101E-25  3807.62610   000 18 10  9   000 18  9 10
    253.79425  4.310E-27  2942.72077   020  5  3  3   100  4  2  2
    253.86954  4.009E-20  1024.56827   000 11  4  8   000 10  3  7
    253.92573  7.913E-25  3333.71044   100  6  6  1   100  5  5  0
    253.92609  7.913E-25  3333.71007   100  6  6  0   100  5  5  1
i   254.10895  7.536E-27  4308.71832   010 15  9  6   010 15  8  7
    254.11239  7.537E-27  4308.71585   010 15  9  7   010 15  8  8
    254.37766  1.024E-21   225.86481   000  5  4  2   000  5  1  5
    255.15969  3.139E-26  3812.70486   000 17 11  7   000 16 11  6
    255.16468  3.138E-26  3812.70485   000 17 11  6   000 16 11  5
    255.21102  3.785E-25  3534.33731   000 17 10  7   000 17  9  8
    255.21194  3.785E-25  3534.33656   000 17 10  8   000 17  9  9
    255.32788  1.019E-25  3520.67219   010 16  3 13   010 15  3 12
    255.45170  7.515E-24   769.11657   000 10  3  7   000 10  1 10
    255.53908  2.033E-26  4078.51355   010 14  9  5   010 14  8  6
    255.54036  2.033E-26  4078.51258   010 14  9  6   010 14  8  7
    255.59641  6.252E-26  3801.47669   000 21  5 16   000 20  6 15
    255.61840  4.802E-25  3398.39623   100  8  5  4   100  7  4  3
    255.63854  1.740E-21   768.92973   000 10  3  7   000 10  0 10
    255.90272  4.822E-25  3398.13839   100  8  5  3   100  7  4  4
    256.01188  3.612E-25  3405.84760   020  8  4  5   020  7  3  4
    256.08535  3.447E-26  3909.94984   100 12  4  9   100 11  3  8
    256.19603  1.310E-27  2942.72077   100  5  4  1   100  4  2  2
i   256.22501  1.063E-27  4554.09485   020 10  8  2   020 10  7  3
i   256.22505  1.063E-27  4554.09483   020 10  8  3   020 10  7  4
    256.54006  4.979E-26  1903.26191   010  6  5  1   010  7  2  6
    256.76354  1.275E-25  3532.78479   000 17 10  7   000 16 10  6
    256.76373  1.275E-25  3532.78477   000 17 10  8   000 16 10  7
    256.79242  3.898E-26  3938.27900   000 23  2 21   000 23  1 22
    256.80745  1.192E-24  3275.97734   000 16 10  6   000 16  9  7
    256.80759  1.192E-24  3275.97718   000 16 10  7   000 16  9  8
    256.82166  4.434E-19   615.96860   000  6  6  1   000  5  5  0
    256.82173  4.435E-19   615.96853   000  6  6  0   000  5  5  1
i   256.83403  3.899E-26  3938.28021   000 23  3 21   000 23  2 22
    256.83412  4.964E-26  3863.52844   010 13  9  5   010 13  8  6
    256.83420  4.964E-26  3863.52875   010 13  9  4   010 13  8  5
    256.83732  3.013E-27  3312.39522   100  9  3  6   100  8  1  7
i   256.85061  6.660E-27  3930.32978   010 20  0 20   010 19  0 19
i   256.85094  1.630E-25  3930.32978   010 20  1 20   010 19  0 19
i   256.85133  1.631E-25  3930.32906   010 20  0 20   010 19  1 19
i   256.85166  6.658E-27  3930.32906   010 20  1 20   010 19  1 19
    256.88796  1.652E-27  3923.83184   100 12  4  8   100 12  1 11
    256.89934  5.683E-27  2970.01274   010 12  6  6   010 13  3 11
    256.95093  5.411E-23  2266.17485   000 16  5 11   000 15  5 10
i   257.05039  1.572E-27  4399.06135   020  9  8  2   020  9  7  3
i   257.05039  1.572E-27  4399.06137   020  9  8  1   020  9  7  2
    257.05161  3.264E-24  3043.15780   000 19  4 15   000 18  5 14
i   257.18987  4.123E-26  3720.34759   010 16  5 11   010 15  5 10
    257.65303  3.459E-23  2360.07461   000 17  4 14   000 16  4 13
    257.75596  1.631E-27  4259.52160   020  8  8  0   020  8  7  1
    257.75703  1.631E-27  4259.52053   020  8  8  1   020  8  7  2
    257.76908  1.265E-27  1141.69129   000 10  6  4   000 11  2  9
    257.99784  8.296E-25  1884.84198   000 13  7  6   000 14  4 11
    258.00161  1.083E-25  3663.80153   010 12  9  4   010 12  8  5
    258.00212  1.083E-25  3663.80114   010 12  9  3   010 12  8  4
    258.28219  3.426E-24  3032.60504   000 15 10  6   000 15  9  7
    258.28222  3.426E-24  3032.60501   000 15 10  5   000 15  9  6
    258.29643  5.847E-24   221.94604   000  5  4  2   000  5  0  5
    258.35938  4.529E-25  3275.97718   000 17  9  9   000 16  9  8
    258.35997  4.529E-25  3275.97734   000 17  9  8   000 16  9  7
    258.42262  5.841E-22   221.83608   000  5  4  1   000  4  2  2
    258.76102  1.244E-22  2456.77170   000 18  2 16   000 17  3 15
i   258.80512  2.776E-26  3802.37899   010 17  4 14   010 16  4 13
    258.84953  3.175E-26  2135.05479   010  8  5  4   010  8  3  5
    258.92229  2.657E-19   683.60983   000  8  5  4   000  7  4  3
i   259.00366  1.153E-25  3886.62991   010 18  2 16   010 17  3 15
i   259.00632  1.272E-25  3932.24863   010 19  1 18   010 18  2 17
i   259.04326  1.207E-26  3932.24863   010 19  2 18   010 18  2 17
    259.05014  2.065E-25  3479.36292   010 11  9  2   010 11  8  3
    259.05017  2.065E-25  3479.36304   010 11  9  3   010 11  8  4
    259.06549  1.183E-23  2543.20914   000 20  1 20   000 19  1 19
    259.06560  1.386E-22  2543.20914   000 20  0 20   000 19  1 19
    259.06568  1.386E-22  2543.20895   000 20  1 20   000 19  0 19
    259.06579  1.183E-23  2543.20895   000 20  0 20   000 19  0 19
i   259.06701  1.207E-26  3932.18794   010 19  1 18   010 18  1 17
    259.07486  1.802E-20  1206.75426   000 12  4  9   000 11  3  8
    259.08509  3.599E-27  2938.10112   020  5  3  2   100  4  2  3
i   259.10395  1.273E-25  3932.18794   010 19  2 18   010 18  1 17
    259.23817  2.664E-19   683.32371   000  8  5  3   000  7  4  4
i   259.33321  3.351E-26  4061.18411   010 18  3 15   010 17  4 14
    259.48306  8.683E-25  1630.49317   010  6  3  4   010  5  1  5
    259.50196  1.246E-22  2519.45198   000 19  1 18   000 18  2 17
    259.52139  1.483E-23  2519.45198   000 19  2 18   000 18  2 17
    259.53890  1.484E-23  2519.41504   000 19  1 18   000 18  1 17
    259.55770  2.137E-23  2456.77170   000 18  3 16   000 17  3 15
    259.55833  1.246E-22  2519.41504   000 19  2 18   000 18  1 17
    259.64126  8.915E-24  2804.27045   000 14 10  4   000 14  9  5
    259.64126  8.915E-24  2804.27047   000 14 10  5   000 14  9  6
    259.76645  4.178E-22  2009.22070   010  7  5  3   010  6  4  2
    259.84697  4.181E-22  2009.14638   010  7  5  2   010  6  4  3
    259.90635  2.808E-24  1221.53695   000 12  4  8   000 12  2 11
    259.97036  1.485E-26  4104.65194   100 13  4 10   100 12  3  9
    259.98585  3.263E-25  3310.23897   010 10  9  2   010 10  8  3
    259.98588  3.263E-25  3310.23911   010 10  9  1   010 10  8  2
    260.05651  1.408E-24  3043.41975   000 17  8 10   000 16  8  9
    260.07316  1.408E-24  3043.42995   000 17  8  9   000 16  8  8
    260.07562  8.858E-23  2283.28015   010 10  4  7   010  9  3  6
    260.15435  2.158E-23  2455.37837   000 18  2 16   000 17  2 15
i   260.22620  1.786E-26  3886.62991   010 18  3 16   010 17  3 15
    260.23212  1.282E-22  2023.04803   010  9  3  6   010  8  2  7
    260.29391  8.357E-23  1808.12756   010  8  2  6   010  7  1  7
    260.34531  6.671E-27  3043.15780   000 17  8  9   000 18  5 14
    260.36547  2.240E-27  2945.97069   020  6  2  4   100  5  1  5
    260.68472  1.620E-24  1432.75802   000 13  4  9   000 14  1 14
    260.69659  1.637E-27  1432.74615   000 13  4  9   000 14  0 14
    260.80155  1.290E-27  2938.10112   100  5  4  2   100  4  2  3
    260.81579  3.611E-25  3156.45018   010  9  9  1   010  9  8  2
    260.81590  3.611E-25  3156.45004   010  9  9  0   010  9  8  1
    260.82938  1.460E-21   598.56292   000  9  3  6   000  8  1  7
    260.88918  2.074E-23  2591.01793   000 13 10  3   000 13  9  4
    260.88919  2.074E-23  2591.01791   000 13 10  4   000 13  9  5
    260.92517  2.040E-26  3930.32978   010 19  1 18   010 19  0 19
    260.92589  1.070E-27  3930.32906   010 19  1 18   010 19  1 19
    260.95103  1.271E-22  2455.37837   000 18  3 16   000 17  2 15
    260.96154  2.604E-27  3073.53837   000 21  1 20   000 21  1 21
    260.96163  1.363E-24  3073.53828   000 21  1 20   000 21  0 21
    260.96211  1.071E-27  3930.32978   010 19  2 18   010 19  0 19
    260.96283  2.041E-26  3930.32906   010 19  2 18   010 19  1 19
    260.96695  1.363E-24  3073.53837   000 21  2 20   000 21  1 21
    260.96704  2.604E-27  3073.53828   000 21  2 20   000 21  0 21
i   261.07112  1.810E-26  3884.56245   010 18  2 16   010 17  2 15
    261.15363  4.992E-27  4390.82483   001  7  6  2   001  6  5  1
    261.15458  4.992E-27  4390.82433   001  7  6  1   001  6  5  2
    261.30712  3.735E-25  3401.21807   020  8  4  4   020  7  3  5
    261.41467  8.635E-22  1220.02863   000 12  4  8   000 12  1 11
    261.57564  4.835E-27  2462.88663   010 11  4  7   010 11  2 10
    261.59590  1.226E-24  1543.24353   000 13  5  8   000 13  3 11
    261.69480  4.039E-23  2617.72764   000 18  3 15   000 17  4 14
    261.92515  1.046E-24  1806.49632   010  8  2  6   010  7  0  7
    261.93516  8.862E-23  2169.05884   000 16  4 12   000 15  4 11
    261.97496  3.827E-24  2836.61614   000 17  7 11   000 16  7 10
    262.03033  4.219E-23  2392.88538   000 12 10  2   000 12  9  3
    262.03034  4.219E-23  2392.88536   000 12 10  3   000 12  9  4
    262.23489  3.829E-24  2836.82196   000 17  7 10   000 16  7  9
i   262.29366  1.189E-25  3884.56245   010 18  3 16   010 17  2 15
i   262.44716  2.512E-27  4327.80626   010 17  7 11   010 16  7 10
i   262.65424  2.513E-27  4327.97413   010 17  7 10   010 16  7  9
    262.97042  7.647E-21  1405.12525   000 13  4 10   000 12  3  9
    263.05296  1.819E-22  2124.97653   010  9  4  5   010  8  3  6
    263.06850  7.111E-23  2209.90529   000 11 10  2   000 11  9  3
    263.06851  7.111E-23  2209.90528   000 11 10  1   000 11  9  2
    263.08266  6.084E-27  4314.39386   100 14  4 11   100 13  3 10
    263.20061  5.716E-22   217.04186   000  5  4  2   000  4  2  3
    263.22713  6.758E-25  3331.44130   020  6  5  2   020  5  4  1
    263.24049  6.759E-25  3331.42840   020  6  5  1   020  5  4  2
    263.30400  1.858E-23  2502.43880   000 17  5 13   000 16  5 12
    263.47012  2.813E-27  3027.30247   100  6  4  3   100  6  1  6
i   263.51247  7.180E-26  3609.42115   010 16  4 12   010 15  4 11
    263.61472  3.928E-26  2932.90030   020  5  3  3   020  4  0  4
    263.63624  1.621E-23   841.36736   000  8  6  2   000  9  3  7
    263.77058  9.045E-24  2657.01195   000 17  6 12   000 16  6 11
    263.96891  2.457E-27  4499.07627   001  9  5  5   001  8  4  4
    264.00721  8.396E-23  2042.10498   000 10 10  0   000 10  9  1
    264.00722  8.396E-23  2042.10497   000 10 10  1   000 10  9  2
    264.07783  1.319E-27  4536.21827   001 10  4  6   001  9  3  7
    264.20082  3.948E-23  2339.94449   000 17  3 14   000 16  3 13
    264.22352  1.712E-26  2449.32114   010  9  6  4   010 10  3  7
    264.22829  4.889E-23  1625.74794   010  6  3  4   010  5  0  5
    264.23270  3.756E-26  2004.75445   010  7  5  3   010  7  3  4
i   264.23290  1.409E-26  3958.67778   010 17  5 13   010 16  5 12
i   264.36007  6.404E-27  4129.73669   010 17  6 12   010 16  6 11
    264.68177  7.445E-25  1693.44274   000 13  6  8   000 13  4  9
    265.10181  2.476E-24  2459.36046   010 11  4  7   010 11  1 10
    265.14164  1.667E-27  3027.30247   100  7  3  5   100  6  1  6
    265.16645  1.660E-25  3552.10823   100 10  4  6   100  9  3  7
    265.22099  2.481E-27  4497.97284   001  9  5  4   001  8  4  5
    265.27492  1.615E-21   308.61561   000  6  4  3   000  6  1  6
i   266.05446  2.381E-27  4538.12950   100 15  4 12   100 14  3 11
    266.08291  1.156E-27  4032.49447   100 12  5  7   100 12  2 10
    266.14181  3.086E-21  1618.70017   000 14  4 11   000 13  3 10
    266.27263  9.056E-24  2659.76089   000 17  6 11   000 16  6 10
    266.43883  5.387E-27  1244.43953   000  8  8  0   000  9  6  3
    266.44147  5.386E-27  1244.43689   000  8  8  1   000  9  6  4
i   266.49074  6.409E-27  4132.05966   010 17  6 11   010 16  6 10
    266.77325  3.272E-26  3776.00007   010 17  3 14   010 16  3 13
    266.84870  4.213E-23  2449.32114   010 11  4  8   010 10  3  7
    267.02244  1.006E-26  2773.10620   010 11  6  5   010 12  3 10
    267.35704  9.965E-27  3395.16815   020  8  4  4   020  8  1  7
    267.43616  2.063E-25  3536.35420   020  9  4  6   020  8  3  5
    267.55154  8.076E-26  3024.89257   100  7  3  5   100  6  0  6
    267.57584  9.114E-24   306.31469   000  6  4  3   000  6  0  6
    267.67842  1.782E-27  3846.08391   100 11  5  6   100 11  2  9
    267.70112  8.978E-27  3268.34556   020  7  4  3   020  7  1  6
    267.71807  3.418E-26  1892.08287   010  6  5  2   010  6  3  3
    267.76273  4.237E-27  3023.30909   020  6  3  4   100  5  2  3
    267.99377  2.378E-25  1569.02412   010  4  4  0   010  3  2  1
    268.00864  1.669E-27  3268.34556   020  8  3  5   020  7  1  6
    268.08642  2.452E-27  4368.36004   000 18 12  6   000 17 12  5
    268.09141  2.452E-27  4368.36003   000 18 12  7   000 17 12  6
    268.11864  3.504E-27  3425.74876   100  7  6  1   020  6  4  2
    268.18219  4.442E-27  3425.68486   100  7  6  2   020  6  4  3
    268.28892  8.632E-22   308.61561   000  7  3  5   000  6  1  6
i   268.37824  8.780E-27  4258.09356   000 24  2 22   000 24  1 23
i   268.41274  8.781E-27  4258.09606   000 24  3 22   000 24  2 23
    268.58287  6.127E-22  1331.21662   000 12  5  7   000 12  2 10
    268.74607  5.472E-25  3425.12098   100  7  6  2   100  6  5  1
    268.74694  5.482E-25  3425.12046   100  7  6  1   100  6  5  2
    268.85770  1.840E-26  1797.44621   010  5  5  0   010  6  2  5
i   268.92592  4.127E-27  4187.18072   010 21  0 21   010 20  1 20
i   268.92625  5.083E-26  4187.18039   010 21  0 21   010 20  0 20
i   268.92750  5.079E-26  4187.18072   010 21  1 21   010 20  1 20
i   268.92783  4.134E-27  4187.18039   010 21  1 21   010 20  0 20
    268.95417  2.895E-26  2124.97653   010  8  5  3   010  8  3  6
    269.21673  3.612E-26  1999.77662   010  7  5  2   010  7  3  5
    269.24199  1.188E-21  1846.40197   000 15  4 12   000 14  3 11
    269.33263  1.090E-23   711.79515   000  7  6  2   000  8  3  5
    269.39206  8.944E-20   841.36736   000 10  4  6   000  9  3  7
    269.39897  1.850E-26  2265.28258   010  9  5  4   010  9  3  7
    269.62832  9.682E-22  1141.69129   000 11  5  6   000 11  2  9
    269.71576  2.357E-25  1567.30041   010  4  4  1   010  3  2  2
    269.78803  1.914E-26  1796.51582   010  5  5  1   010  5  3  2
    269.80659  2.880E-25  3521.77116   100  9  5  5   100  8  4  4
    269.82574  3.369E-26  1889.97623   010  6  5  1   010  6  3  4
    269.83201  8.488E-27  3415.03604   020  9  3  6   020  9  0  9
    269.86136  1.104E-26  4067.86455   000 18 11  8   000 17 11  7
    269.87267  1.103E-26  4067.86953   000 18 11  7   000 17 11  6
    269.97567  7.724E-22   303.99473   000  6  4  2   000  5  2  3
    270.50851  1.102E-23  2617.72764   000 18  4 15   000 17  4 14
    270.51593  1.905E-26  1795.78798   010  5  5  0   010  5  3  3
    270.58984  4.638E-20   306.31469   000  7  3  5   000  6  0  6
    270.65656  2.902E-25  3521.01209   100  9  5  4   100  8  4  5
    270.78371  6.133E-27  3154.96505   020  6  4  2   020  6  1  5
    270.87933  8.656E-27  3534.57036   020  9  4  5   020  9  1  8
    270.99989  9.523E-27  2420.33860   010 10  5  5   010 10  3  8
i   271.12882  4.221E-26  4191.29189   010 20  1 19   010 19  2 18
i   271.15079  2.901E-27  4191.29189   010 20  2 19   010 19  2 18
i   271.16576  2.901E-27  4191.25495   010 20  1 19   010 19  1 18
i   271.18773  4.223E-26  4191.25495   010 20  2 19   010 19  1 18
    271.26354  3.591E-24  2802.27474   000 21  0 21   000 20  0 20
    271.26363  4.460E-23  2802.27474   000 21  1 21   000 20  0 20
    271.26365  4.460E-23  2802.27463   000 21  0 21   000 20  1 20
    271.26374  3.591E-24  2802.27463   000 21  1 21   000 20  1 20
    271.29206  4.150E-23  2716.32940   000 19  2 17   000 18  3 16
    271.56631  4.360E-26  3789.54833   000 18 10  8   000 17 10  7
    271.56689  4.360E-26  3789.54850   000 18 10  9   000 17 10  8
i   271.62411  3.843E-26  4146.85611   010 19  2 17   010 18  3 16
    271.63071  1.862E-23  2632.65963   010 12  4  9   010 11  3  8
i   271.69346  8.795E-27  4061.18411   010 18  4 15   010 17  4 14
    271.69412  4.048E-23  2778.97337   000 20  1 19   000 19  2 18
    271.70436  4.553E-24  2778.97337   000 20  2 19   000 19  2 18
    271.71355  4.554E-24  2778.95394   000 20  1 19   000 19  1 18
    271.72379  4.049E-23  2778.95394   000 20  2 19   000 19  1 18
    271.74233  6.638E-24  2716.32940   000 19  3 17   000 18  3 16
    271.77461  1.188E-25  3187.75969   020  8  2  6   020  7  1  7
    271.85565  1.718E-25  3413.01240   020  9  3  6   020  8  2  7
    271.96022  3.065E-19   709.16756   000  7  6  2   000  6  5  1
    271.96144  3.065E-19   709.16637   000  7  6  1   000  6  5  2
    272.08874  6.674E-24  2715.53272   000 19  2 17   000 18  2 16
    272.10780  3.203E-22  1532.73163   000 13  5  8   000 13  2 11
i   272.34035  5.493E-27  4146.85611   010 19  3 17   010 18  3 16
    272.53901  4.198E-23  2715.53272   000 19  3 17   000 18  2 16
    272.64157  2.297E-27  3672.22102   100 10  5  5   100 10  2  8
i   272.84665  5.536E-27  4145.63357   010 19  2 17   010 18  2 16
i   272.88480  2.273E-27  4648.36894   000 20 11 10   000 20 10 11
    272.93637  4.363E-22  2087.13824   000 16  4 13   000 15  3 12
i   272.94038  2.257E-27  4648.36326   000 20 11  9   000 20 10 10
    273.28954  1.514E-25  3534.33656   000 18  9 10   000 17  9  9
    273.29131  1.514E-25  3534.33731   000 18  9  9   000 17  9  8
    273.32487  8.089E-27  2645.81040   010 12  4  8   010 13  1 13
    273.39178  1.572E-19   809.39293   000  9  5  5   000  8  4  4
    273.45105  3.681E-25  3356.94025   000 22  1 21   000 22  0 22
    273.45114  1.380E-27  3356.94016   000 22  1 21   000 22  1 22
    273.45406  1.380E-27  3356.94025   000 22  2 21   000 22  0 22
    273.45415  3.681E-25  3356.94016   000 22  2 21   000 22  1 22
i   273.56289  3.912E-26  4145.63357   010 19  3 17   010 18  2 16
    273.95512  1.042E-27  3185.57918   020  8  2  6   020  7  0  7
    274.20329  1.255E-24  2009.07686   010  9  3  6   010  8  1  7
    274.23858  1.274E-21   964.85029   000 10  5  5   000 10  2  8
    274.27986  1.553E-24  1668.09567   000 12  7  5   000 13  4 10
    274.28602  3.890E-27  2589.74936   010 11  5  6   010 11  3  9
    274.29397  2.747E-25  1752.53727   000 14  5  9   000 14  3 12
    274.32341  1.584E-19   808.56286   000  9  5  4   000  8  4  5
    274.46860  4.201E-22  2066.30391   010  6  6  1   010  5  5  0
    274.46862  4.201E-22  2066.30385   010  6  6  0   010  5  5  1
    274.49297  1.806E-23  2523.12578   000 17  5 12   000 16  5 11
    274.69310  2.683E-22  2119.21122   010  8  5  4   010  7  4  3
    274.79976  9.043E-27  4347.41505   000 19 11  9   000 19 10 10
i   274.83473  1.371E-26  3977.53746   010 17  5 12   010 16  5 11
    274.83824  8.979E-27  4347.41253   000 19 11  8   000 19 10  9
    274.84189  1.694E-24  1481.44330   000 12  6  7   000 12  4  8
    274.89112  7.740E-24  2832.48954   010 13  4 10   010 12  3  9
    274.98568  2.690E-22  2118.94502   010  8  5  3   010  7  4  4
    275.15335  4.615E-25  3303.47626   000 18  8 11   000 17  8 10
    275.19274  4.615E-25  3303.50311   000 18  8 10   000 17  8  9
i   275.24032  6.253E-27  4187.18039   010 20  1 19   010 20  0 20
i   275.26196  6.254E-27  4187.18072   010 20  2 19   010 20  1 20
    275.27713  1.204E-23  2604.14531   000 18  3 15   000 17  3 14
    275.38242  4.370E-26  2523.12578   000 15  8  8   000 16  5 11
    275.44266  3.023E-27  3055.99864   020  5  4  1   020  5  1  4
    275.67828  4.239E-25  1561.33789   010  4  4  1   010  4  1  4
    275.89739  2.255E-24  1481.44330   000 11  7  5   000 12  4  8
    276.13074  3.208E-27  4499.24213   001  8  6  3   001  7  5  2
    276.14113  3.208E-27  4499.23190   001  8  6  2   001  7  5  3
    276.19272  9.935E-26  3455.02223   100 10  3  7   100  9  2  8
i   276.21436  1.139E-26  4332.87757   010 19  3 16   010 18  4 15
    276.60271  2.818E-23  2430.99400   000 17  4 13   000 16  4 12
    276.61052  3.311E-26  4061.11539   000 18 11  8   000 18 10  9
    276.62756  3.300E-26  4061.11464   000 18 11  7   000 18 10  8
    276.64145  3.195E-27  3121.49694   100  7  4  4   100  7  1  7
    276.66050  1.066E-25  3684.86805   020 10  4  7   020  9  3  6
    277.21470  3.050E-24  3047.83154   010 14  4 11   010 13  3 10
    277.24037  1.232E-24  3098.59110   000 18  7 12   000 17  7 11
    277.38184  1.323E-27  4641.14585   001 10  5  6   001  9  4  5
    277.41319  1.486E-27  3120.98304   100  7  4  3   100  6  2  4
    277.41500  5.826E-24  2765.74280   000 18  5 14   000 17  5 13
    277.43875  1.219E-27  3013.33384   100  6  4  3   100  5  2  4
    277.50440  1.367E-23  2888.23615   000 19  3 16   000 18  4 15
    277.68715  1.941E-26  2765.74280   000 16  8  8   000 17  5 13
i   277.74400  9.844E-27  4042.77332   010 18  3 15   010 17  3 14
    277.76335  1.232E-24  3099.05685   000 18  7 11   000 17  7 10
    277.78315  1.522E-22  2339.94449   000 17  4 14   000 16  3 13
    278.16677  2.801E-26  2519.45198   000 17  5 12   000 18  2 17
    278.31605  1.112E-25  3789.54850   000 17 11  7   000 17 10  8
    278.32120  1.111E-25  3789.54833   000 17 11  6   000 17 10  7
i   278.44535  4.391E-27  4222.91068   010 18  5 14   010 17  5 13
    278.44722  4.651E-25  3425.74876   020  7  5  3   020  6  4  2
i   278.50511  2.211E-27  4562.82824   010 15 10  6   010 15  9  7
i   278.50597  2.211E-27  4562.82727   010 15 10  5   010 15  9  6
    278.51582  4.646E-25  3425.68486   020  7  5  2   020  6  4  3
    278.55619  2.195E-25  3526.89350   020  9  4  5   020  8  3  6
i   278.57580  2.268E-26  3872.93362   010 17  4 13   010 16  4 12
    278.84115  2.814E-27  2170.47999   010 10  3  7   010 10  1 10
    278.86996  2.862E-24  2920.78253   000 18  6 13   000 17  6 12
    278.87817  1.807E-21   404.44554   000  7  4  4   000  7  1  7
    279.07552  3.340E-27  3425.12046   020  7  5  3   100  6  5  2
    279.07970  4.183E-27  3425.12098   020  7  5  2   100  6  5  1
    279.09771  2.452E-24  2170.22343   010 10  3  7   010 10  0 10
    279.20159  5.980E-27  3685.98163   020 10  4  6   020 10  1  9
    279.25791  1.144E-24  3277.60052   010 15  4 12   010 14  3 11
    279.26738  1.511E-26  2589.74936   010 10  6  4   010 11  3  9
i   279.49395  2.017E-27  4394.09676   010 18  6 13   010 17  6 12
    279.50765  1.143E-23   701.62016   000  7  6  1   000  8  3  6
    279.64226  3.017E-27  3013.33384   020  6  3  3   100  5  2  4
i   279.80541  1.857E-27  4589.77349   000 25  2 23   000 25  1 24
i   279.81882  1.857E-27  4589.77503   000 25  3 23   000 25  2 24
    279.82613  2.495E-27  3511.84252   100  9  5  4   100  9  2  7
    279.86261  1.179E-27  2773.10620   010 12  5  7   010 12  3 10
    279.89415  1.106E-24  3334.23653   000 20  4 16   000 19  5 15
    279.92006  3.410E-25  3532.78479   000 16 11  5   000 16 10  6
    279.92009  3.411E-25  3532.78477   000 16 11  6   000 16 10  7
i   279.92259  5.739E-27  4334.05263   010 14 10  4   010 14  9  5
i   279.92321  5.771E-27  4334.05294   010 14 10  5   010 14  9  6
    280.06092  8.465E-22   403.54891   000  7  4  3   000  6  2  4
    280.16235  8.603E-24   403.16136   000  7  4  4   000  7  0  7
    280.23503  1.784E-27  3120.98304   020  7  3  5   100  6  2  4
    280.25408  7.229E-22   293.63645   000  6  4  3   000  5  2  4
    280.52088  1.352E-27  4638.43497   001 10  5  5   001  9  4  6
    280.93491  1.385E-22  1745.89633   000 14  5  9   000 14  2 12
i   280.95814  1.532E-26  4456.10822   010 22  0 22   010 21  1 21
i   280.95972  1.354E-27  4456.10664   010 22  0 22   010 21  0 21
i   280.96915  1.354E-27  4456.10822   010 22  1 22   010 21  1 21
i   280.97073  1.532E-26  4456.10664   010 22  1 22   010 21  0 21
    281.11395  4.475E-25  1634.08871   010  5  4  1   010  4  2  2
    281.22569  1.347E-26  4120.36295   010 13 10  3   010 13  9  4
    281.22620  1.347E-26  4120.36256   010 13 10  4   010 13  9  5
    281.24244  1.405E-21   801.64383   000  9  5  4   000  9  2  7
    281.42259  9.475E-25  3290.88723   000 15 11  5   000 15 10  6
    281.42260  9.475E-25  3290.88723   000 15 11  4   000 15 10  5
    281.47111  5.314E-20   743.09716   000 10  3  7   000  9  2  8
    281.70680  4.095E-25  3520.67219   010 16  4 13   010 15  3 12
    282.28261  9.648E-23  2265.28258   010 10  4  6   010  9  3  7
    282.42535  2.747E-26  3921.80314   010 12 10  3   010 12  9  4
    282.42538  2.746E-26  3921.80326   010 12 10  2   010 12  9  3
    282.82316  3.480E-24  1287.23831   000 11  6  6   000 11  4  7
    282.82631  2.356E-24  3063.91173   000 14 11  4   000 14 10  5
    282.82632  2.356E-24  3063.91171   000 14 11  3   000 14 10  4
    283.02600  2.854E-24  2926.03352   000 18  6 12   000 17  6 11
    283.04773  3.262E-24  2888.23615   000 19  4 16   000 18  4 15
i   283.06859  2.011E-27  4398.55040   010 18  6 12   010 17  6 11
i   283.19577  1.326E-26  4462.44268   010 21  1 20   010 20  2 19
i   283.24263  1.325E-26  4462.42071   010 21  2 20   010 20  1 19
i   283.31383  1.866E-26  4123.66949   000 22  5 17   000 21  6 16
    283.33336  1.577E-25  3661.26375   100 10  5  6   100  9  4  5
    283.40179  1.020E-24  3073.53837   000 22  1 22   000 21  1 21
    283.40188  1.343E-23  3073.53828   000 22  1 22   000 21  0 21
    283.40188  1.343E-23  3073.53837   000 22  0 22   000 21  1 21
    283.40197  1.020E-24  3073.53828   000 22  0 22   000 21  0 21
    283.43485  7.024E-26  3228.40767   100  9  2  7   100  8  1  8
    283.45299  3.567E-25  3531.88174   100  8  6  3   100  7  5  2
    283.45780  3.568E-25  3531.87679   100  8  6  2   100  7  5  3
    283.51617  5.027E-26  3851.39827   020 11  4  8   020 10  3  7
    283.52082  4.643E-26  3738.41306   010 11 10  1   010 11  9  2
    283.52084  4.643E-26  3738.41321   010 11 10  2   010 11  9  3
    283.57846  1.287E-23  2988.07173   000 20  2 18   000 19  3 17
    283.82218  1.230E-23  3050.67773   000 21  1 20   000 20  2 19
    283.82759  1.307E-24  3050.67773   000 21  2 20   000 20  2 19
    283.83090  1.927E-24  2988.07173   000 20  3 18   000 19  3 17
    283.83242  1.307E-24  3050.66749   000 21  1 20   000 20  1 19
    283.83783  1.230E-23  3050.66749   000 21  2 20   000 20  1 19
    283.85244  1.631E-27  3447.36251   100 10  3  7   100  9  1  8
i   283.93908  1.193E-26  4419.19646   010 20  2 18   010 19  3 17
    284.01886  1.717E-27  2838.43923   100  4  4  1   100  3  1  2
    284.02873  1.932E-24  2987.62146   000 20  2 18   000 19  2 17
    284.09084  5.021E-23  2604.14531   000 18  4 15   000 17  3 14
    284.13185  5.119E-24  2851.90711   000 13 11  2   000 13 10  3
    284.13186  5.118E-24  2851.90710   000 13 11  3   000 13 10  4
    284.17345  1.150E-27  3227.66907   100  9  2  7   100  8  0  8
i   284.24279  2.598E-27  4332.87757   010 19  4 16   010 18  4 15
    284.28117  1.295E-23  2987.62146   000 20  3 18   000 19  2 17
i   284.35720  1.557E-27  4419.19646   010 20  3 18   010 19  3 17
    284.48890  3.524E-27  4337.72591   000 19 11  9   000 18 11  8
    284.50857  3.514E-27  4337.74220   000 19 11  8   000 18 11  7
    284.51575  5.495E-26  3570.22499   010 10 10  0   010 10  9  1
    284.51589  5.495E-26  3570.22482   010 10 10  1   010 10  9  2
i   284.65532  1.564E-27  4418.48022   010 20  2 18   010 19  2 17
    284.69438  1.222E-24  1630.49317   010  5  4  2   010  5  1  5
i   285.07344  1.205E-26  4418.48022   010 20  3 18   010 19  2 17
i   285.18404  1.395E-25  3776.00007   010 17  4 14   010 16  3 13
    285.33992  9.223E-24  2654.91570   000 12 11  2   000 12 10  3
    285.33992  9.223E-24  2654.91571   000 12 11  1   000 12 10  2
    285.49280  1.603E-25  3659.36979   100 10  5  5   100  9  4  6
    285.57433  1.376E-27  3624.37551   100 11  3  8   100 11  0 11
    285.78340  1.093E-24  2633.35187   010 12  4  8   010 12  1 11
    285.86123  9.330E-26  3652.41777   000 23  1 22   000 23  0 23
    285.86235  9.330E-26  3652.41786   000 23  2 22   000 23  1 23
    285.86763  1.032E-21   116.46134   000  4  4  1   000  3  1  2
    285.96366  1.392E-26  3004.83617   100  6  4  2   020  5  0  5
    286.04585  4.337E-25  1629.14170   010  5  4  2   010  4  2  3
    286.23565  4.645E-26  3004.83617   020  6  3  4   020  5  0  5
    286.28832  3.235E-27  4544.07863   001  7  7  0   001  6  6  1
    286.28833  3.235E-27  4544.07862   001  7  7  1   001  6  6  0
    286.29789  1.359E-26  4061.11464   000 19 10  9   000 18 10  8
    286.29966  1.359E-26  4061.11539   000 19 10 10   000 18 10  9
    286.31811  3.451E-24  2879.42244   000 19  3 16   000 18  3 15
    286.38092  1.528E-27  3235.39024   100  8  4  4   100  7  2  5
    286.45148  1.163E-23  2472.97379   000 11 11  0   000 11 10  1
    286.45148  1.163E-23  2472.97379   000 11 11  1   000 11 10  2
    286.46967  7.928E-26  3703.78003   100 11  4  7   100 10  3  8
    286.78634  4.294E-25  1406.65640   000 13  4  9   000 13  2 12
    286.95295  7.139E-25  1712.82367   010  7  3  5   010  6  1  6
    286.98971  1.962E-19   818.01335   000  8  6  3   000  7  5  2
    286.99725  1.962E-19   818.00635   000  8  6  2   000  7  5  3
    287.15877  8.489E-20   951.63533   000 10  5  6   000  9  4  5
    287.62478  3.153E-22  1405.81796   000 13  4  9   000 13  1 12
    288.10913  2.278E-27  3365.93198   100  8  5  3   100  8  2  6
    288.15529  4.622E-26  3807.62610   000 19  9 11   000 18  9 10
    288.15976  4.622E-26  3807.62862   000 19  9 10   000 18  9  9
i   288.16951  2.190E-26  4035.53768   020 12  4  9   020 11  3  8
    288.43677  3.834E-20   513.20706   000  9  2  7   000  8  1  8
i   288.57461  2.790E-27  4320.51732   010 19  3 16   010 18  3 15
    288.69060  6.319E-24  1110.75942   000 10  6  5   000 10  4  6
    288.83336  7.715E-22   735.73491   000 10  3  7   000  9  1  8
    289.12815  5.679E-22   512.51568   000  9  2  7   000  8  0  8
    289.21096  1.580E-22  2245.38058   010  9  5  5   010  8  4  4
    289.26956  8.136E-22   520.12337   000  8  4  4   000  7  2  5
    289.43961  2.877E-27  1625.74794   010  5  4  2   010  5  0  5
    289.47328  1.299E-21   653.08860   000  8  5  3   000  8  2  6
    289.51178  8.630E-20   949.57709   000 10  5  5   000  9  4  6
i   289.53023  1.921E-27  4456.10822   010 21  1 20   010 21  1 21
i   289.55670  1.918E-27  4456.10664   010 21  2 20   010 21  0 21
    289.64204  2.883E-22  2159.80197   010  7  6  2   010  6  5  1
    289.64310  2.883E-22  2159.80094   010  7  6  1   010  6  5  2
    289.69990  1.116E-27  3395.16815   020  9  3  6   020  8  1  7
    289.80534  5.371E-23  1709.97128   010  7  3  5   010  6  0  6
    290.07376  1.590E-22  2244.60779   010  9  5  4   010  8  4  5
i   290.10425  4.496E-26  4042.77332   010 18  4 15   010 17  3 14
    290.11396  8.198E-24  2707.59671   000 18  4 14   000 17  4 13
    290.19276  1.384E-25  3578.62961   000 19  8 12   000 18  8 11
    290.27940  1.384E-25  3578.69585   000 19  8 11   000 18  8 10
    290.28706  5.293E-25  1668.09567   000 13  6  7   000 13  4 10
    290.41545  1.702E-26  2283.28015   010  8  6  3   010  9  3  6
    290.55530  1.417E-24  1465.82912   000 12  6  6   000 12  4  9
    290.63067  1.286E-24   916.12359   000 11  3  8   000 11  1 11
    290.72559  6.985E-22   916.02867   000 11  3  8   000 11  0 11
    290.82836  4.338E-24   581.96190   000  6  6  1   000  7  3  4
    290.95396  1.903E-27  4623.33405   001  9  6  4   001  8  5  3
    291.00164  1.903E-27  4623.29025   001  9  6  3   001  8  5  4
i   291.03800  8.914E-27  4236.55202   020 13  4 10   020 12  3  9
    291.07873  1.683E-24  3043.15780   000 19  5 15   000 18  5 14
    291.33522  1.616E-25  1884.84198   000 14  6  8   000 14  4 11
i   291.43080  3.508E-27  4617.12036   010 20  3 17   010 19  4 16
    291.44521  4.234E-20   995.79310   000 11  4  7   000 10  3  8
    291.46726  3.559E-26  1974.70759   000 15  5 10   000 15  3 13
    291.51248  2.475E-24  1465.82912   000 11  7  4   000 12  4  9
    291.56387  5.450E-24  2797.61875   000 18  5 13   000 17  5 12
    291.65791  3.192E-24  1278.43781   000 11  6  5   000 11  4  8
    291.86144  1.560E-23  2879.42244   000 19  4 16   000 18  3 15
    291.92080  4.209E-24  3171.28388   000 20  3 17   000 19  4 16
i   292.15145  4.125E-27  4252.37219   010 18  5 13   010 17  5 12
i   292.20351  1.261E-27  4501.35603   010 19  5 15   010 18  5 14
    292.40711  3.631E-25  3375.83147   000 19  7 13   000 18  7 12
i   292.48232  6.546E-27  4151.50942   010 18  4 14   010 17  4 13
    292.52487  5.843E-25  1716.69583   010  6  4  2   010  5  2  3
    292.60442  2.838E-27  3228.40767   100  8  4  5   100  8  1  8
i   292.67873  3.423E-27  4453.50421   020 14  4 11   020 13  3 10
    292.80156  9.896E-24   951.63533   000  9  6  4   000  9  4  5
    292.85792  4.831E-25  1630.02985   000 14  4 10   000 15  1 15
    292.86377  2.213E-27  1630.02400   000 14  4 10   000 15  0 15
    292.86728  6.265E-23  2156.45386   010 10  3  7   010  9  2  8
i   292.93610  4.379E-27  4737.07737   010 23  0 23   010 22  1 22
i   292.96190  4.378E-27  4737.06636   010 23  1 23   010 22  0 22
    293.00330  3.340E-27  3849.17162   020 11  4  7   020 11  1 10
    293.19640  6.082E-24  1106.26397   000 10  6  4   000 10  4  7
    293.20829  1.872E-26  2420.33860   010  9  6  3   010 10  3  8
    293.38698  1.191E-27  3121.49694   100  8  3  6   100  7  1  7
    293.39713  3.631E-25  3376.82020   000 19  7 12   000 18  7 11
    293.43943  2.991E-25  3536.04668   020  8  5  4   020  7  4  3
    293.68250  8.300E-25  3199.65249   000 19  6 14   000 18  6 13
    293.68985  2.996E-25  3535.81769   020  8  5  3   020  7  4  4
i   293.72786  1.247E-27  4685.33583   020 15  4 12   020 14  3 11
    294.25847  3.793E-26  2115.64396   000 15  6  9   000 15  4 12
    294.74543  7.054E-26  3120.13849   100  8  3  6   100  7  0  7
    294.86244  9.746E-24   949.57709   000  9  6  3   000  9  4  6
    295.01208  4.316E-25  3500.86788   020  6  6  0   020  5  5  1
    295.01210  4.316E-25  3500.86792   020  6  6  1   020  5  5  0
i   295.09400  3.712E-27  4745.66334   010 22  2 21   010 21  2 20
    295.11253  6.526E-27  2903.79014   100  5  4  2   100  4  1  3
    295.17172  1.373E-27  3102.96667   100  7  4  4   100  6  2  5
i   295.22680  3.665E-27  4745.63845   010 22  1 21   010 21  1 20
    295.32434  8.998E-25  3171.28388   000 20  4 17   000 19  4 16
    295.33177  1.346E-27  3365.93198   100  9  4  5   100  8  2  6
    295.35580  1.580E-21   513.20706   000  8  4  5   000  8  1  8
    295.43951  3.419E-25  3587.63617   100  7  7  0   100  6  6  1
    295.43952  3.419E-25  3587.63616   100  7  7  1   100  6  6  0
    295.47752  2.713E-25  3356.94025   000 23  0 23   000 22  0 22
    295.47761  3.787E-24  3356.94016   000 23  0 23   000 22  1 22
    295.47761  3.787E-24  3356.94025   000 23  1 23   000 22  0 22
    295.47770  2.713E-25  3356.94016   000 23  1 23   000 22  1 22
    295.51434  4.994E-23  1970.66051   000 15  5 10   000 15  2 13
    295.61013  1.280E-23   809.39293   000  8  6  3   000  8  4  4
    295.69479  3.724E-24  3271.90263   000 21  2 19   000 20  3 18
    295.80735  7.852E-26  3817.27468   100 11  5  7   100 10  4  6
    295.83546  5.231E-25  3271.90263   000 21  3 19   000 20  3 18
    295.88573  4.454E-24   576.90453   000  6  6  0   000  7  3  5
    295.88598  3.495E-24  3334.50532   000 22  1 21   000 21  2 20
    295.88899  3.512E-25  3334.50532   000 22  2 21   000 21  2 20
    295.89139  3.512E-25  3334.49991   000 22  1 21   000 21  1 20
    295.89440  3.496E-24  3334.49991   000 22  2 21   000 21  1 20
    295.94723  5.240E-25  3271.65019   000 21  2 19   000 20  2 18
i   296.03747  3.479E-27  4703.55366   010 21  2 19   010 20  3 18
    296.04718  5.364E-24   512.51568   000  8  4  5   000  8  0  8
    296.07297  5.014E-26  2502.43880   000 15  8  7   000 16  5 12
    296.08790  3.737E-24  3271.65019   000 21  3 19   000 20  2 18
    296.32271  1.950E-24  1712.82367   010  6  4  3   010  6  1  6
    296.44074  1.273E-23   808.56286   000  8  6  2   000  8  4  5
    296.49150  1.701E-27  3235.39024   100  7  5  2   100  7  2  5
i   296.60304  1.368E-26  4320.51732   010 19  4 16   010 18  3 15
i   296.71395  3.498E-27  4703.13554   010 21  3 19   010 20  2 18
i   296.83469  2.392E-27  4622.25077   000 19 12  7   000 19 11  8
i   296.86921  2.407E-27  4622.21481   000 19 12  8   000 19 11  9
    297.17462  6.111E-22   404.44554   000  8  3  6   000  7  1  7
    297.18801  1.696E-27  3027.30247   020  7  2  5   100  6  1  6
    297.25895  3.917E-21   182.98352   000  5  4  2   000  4  1  3
    297.40680  1.169E-25  3667.77642   020 10  4  6   020  9  3  7
    297.46413  9.317E-25  3165.74055   000 20  3 17   000 19  3 16
    297.51795  1.269E-23   683.60983   000  7  6  2   000  7  4  3
    297.80410  1.266E-23   683.32371   000  7  6  1   000  7  4  4
    297.88998  9.800E-22   520.12337   000  7  5  2   000  7  2  5
    298.01674  2.135E-25  3654.04111   100  9  6  4   100  8  5  3
    298.04560  2.136E-25  3654.01463   100  9  6  3   100  8  5  4
    298.05575  3.681E-27  2954.95061   020  4  4  1   100  3  3  0
    298.08008  3.751E-27  2954.92645   020  4  4  0   100  3  3  1
i   298.18742  2.220E-26  3959.90614   000 24  1 23   000 24  0 24
i   298.19000  2.220E-26  3959.90606   000 24  2 23   000 24  1 24
    298.44827  7.240E-22   384.87544   000  7  4  4   000  6  2  5
    298.45880  3.991E-20   403.16136   000  8  3  6   000  7  0  7
    298.54673  6.951E-22   653.08860   000  9  4  5   000  8  2  6
    298.70426  8.583E-27  4337.74220   000 18 12  6   000 18 11  7
    298.72553  8.610E-27  4337.72591   000 18 12  7   000 18 11  8
    298.74113  1.888E-19   872.79026   000  7  7  1   000  6  6  0
    298.74114  1.888E-19   872.79026   000  7  7  0   000  6  6  1
    298.81986  7.693E-24   573.97040   000  6  6  1   000  6  4  2
    298.89973  7.690E-24   573.89053   000  6  6  0   000  6  4  3
i   299.03893  1.026E-27  4622.21481   000 20 11 10   000 19 11  9
i   299.05287  1.022E-27  4622.25077   000 20 11  9   000 19 11  8
    299.17510  3.874E-27  1709.97128   010  6  4  3   010  6  0  6
    299.68628  5.797E-27  2360.07461   000 16  6 10   000 16  4 13
    299.79026  1.215E-27  2822.66964   100  4  4  0   100  3  1  3
    299.80696  4.164E-20  1110.75942   000 11  5  7   000 10  4  6
    299.82537  1.443E-27  3131.74493   010 12  7  6   010 13  4  9
    300.04327  6.410E-25  2752.92554   010 12  5  7   010 12  2 10
    300.09758  8.198E-25  3209.05952   000 19  6 13   000 18  6 12
    300.27819  3.353E-25  3638.53387   000 21  4 17   000 20  5 16
    300.49051  2.811E-26  4067.86953   000 17 12  5   000 17 11  6
    300.49548  2.813E-26  4067.86455   000 17 12  6   000 17 11  7
    300.50157  3.090E-24  1287.23831   000 10  7  4   000 11  4  7
    300.64141  8.118E-26  3813.12092   100 11  5  6   100 10  4  7
    300.86767  4.553E-24  3165.74055   000 20  4 17   000 19  3 16
i   300.95073  3.875E-27  4347.41253   000 20 10 10   000 19 10  9
i   300.95389  3.875E-27  4347.41505   000 20 10 11   000 19 10 10
    301.21601  2.055E-27  4651.97891   001  8  7  2   001  7  6  1
    301.21646  2.055E-27  4651.97846   001  8  7  1   001  7  6  2
    301.87501  1.160E-19   942.56188   000  9  6  4   000  8  5  3
    301.90741  1.161E-19   942.53212   000  9  6  3   000  8  5  4
    301.93990  7.250E-22   100.39091   000  4  4  0   000  3  1  3
    302.05313  4.745E-23  1916.24536   010  9  2  7   010  8  1  8
    302.13929  6.595E-25  2147.18185   010 10  3  7   010  9  1  8
    302.15053  3.416E-25  2956.26719   010 13  5  8   010 13  2 11
    302.17479  8.334E-26  3812.70485   000 16 12  4   000 16 11  5
    302.17479  8.334E-26  3812.70486   000 16 12  5   000 16 11  6
    302.31027  6.328E-25  1816.90095   010  7  4  3   010  6  2  4
    302.45554  1.003E-24  2561.57984   010 11  5  6   010 11  2  9
    302.49874  2.201E-24  2997.71067   000 19  4 15   000 18  4 14
    302.60710  1.047E-25  2266.17485   000 14  8  7   000 15  5 10
    302.62054  2.752E-27  2829.12439   010 13  4  9   010 14  1 14
    302.88093  1.972E-27  3102.96667   020  7  3  4   100  6  2  5
    302.94864  1.294E-26  4095.78139   000 20  9 12   000 19  9 11
    302.95363  5.004E-25  1915.34486   010  9  2  7   010  8  0  8
    302.95964  1.294E-26  4095.78838   000 20  9 11   000 19  9 10
    303.04786  8.497E-23  2388.02949   010 10  5  6   010  9  4  5
i   303.12161  1.368E-27  4613.97615   010 14 11  4   010 14 10  5
i   303.12473  1.350E-27  4613.97522   010 14 11  3   010 14 10  4
    303.18754  5.365E-25  1705.95884   010  6  4  3   010  5  2  4
    303.25019  3.944E-27  3548.14808   020 10  3  7   020 10  0 10
    303.76397  2.210E-25  3572.30982   000 15 12  4   000 15 11  5
    303.76397  2.210E-25  3572.30983   000 15 12  3   000 15 11  4
    304.12367  4.597E-23  2420.33860   010 11  4  7   010 10  3  8
    304.29734  4.500E-25  3334.23653   000 20  5 16   000 19  5 15
i   304.51221  2.982E-27  4401.58876   010 13 11  3   010 13 10  4
i   304.51240  2.982E-27  4401.58864   010 13 11  2   010 13 10  3
i   304.54007  3.937E-27  4609.09193   010 20  4 17   010 19  3 16
    304.54543  8.493E-26  3546.85284   020 10  3  7   020  9  2  8
    304.70225  1.834E-22  2268.99335   010  8  6  3   010  7  5  2
    304.70880  1.834E-22  2268.98715   010  8  6  2   010  7  5  3
    304.72083  1.377E-27   404.44554   000  6  5  2   000  7  1  7
i   304.78863  1.169E-27  5030.01347   010 24  0 24   010 23  0 23
i   304.85196  1.174E-27  5030.02826   010 24  1 24   010 23  1 23
    305.05564  4.304E-20  1106.26397   000 11  5  6   000 10  4  7
i   305.16197  3.809E-26  3868.82237   000 20  8 13   000 19  8 12
i   305.22304  1.740E-27  4443.99174   010 19  4 15   010 18  4 14
    305.22895  8.628E-23  2386.10954   010 10  5  5   010  9  4  6
    305.26144  5.126E-25  3346.73804   000 14 12  3   000 14 11  4
    305.26145  5.126E-25  3346.73803   000 14 12  2   000 14 11  3
i   305.33527  3.807E-26  3868.97525   000 20  8 12   000 19  8 11
    305.33622  1.191E-24  3466.60822   000 21  3 18   000 20  4 17
    305.43216  1.032E-27  3511.84252   100 10  4  6   100  9  2  7
    305.49067  7.017E-24   512.51568   000  7  5  3   000  8  0  8
    305.55899  1.039E-27  4763.19383   001 10  6  5   001  9  5  4
    305.61865  5.571E-22   403.54891   000  6  5  1   000  6  2  4
    305.73084  1.041E-27  4763.04518   001 10  6  4   001  9  5  5
    305.79710  5.388E-27  4204.22849   010 12 11  2   010 12 10  3
    305.79712  5.388E-27  4204.22864   010 12 11  1   010 12 10  2
    306.00501  4.185E-24   403.16136   000  6  5  2   000  7  0  7
    306.15980  1.492E-26  2984.61279   100  6  4  3   100  5  1  4
    306.66348  9.858E-25  3136.03896   000 13 12  1   000 13 11  2
    306.66348  9.858E-25  3136.03896   000 13 12  2   000 13 11  3
    306.75785  3.520E-26  3990.24970   100 12  5  8   100 11  4  7
    306.98395  6.811E-27  4021.93405   010 11 11  1   010 11 10  2
    306.98409  6.811E-27  4021.93388   010 11 11  0   010 11 10  1
    307.35292  1.009E-27   308.61561   000  5  5  1   000  6  1  6
i   307.38599  2.319E-25  3466.60822   000 21  4 18   000 20  4 17
    307.43091  9.822E-26  3668.23858   000 20  7 14   000 19  7 13
    307.48820  6.767E-26  3652.41786   000 24  1 24   000 23  1 23
    307.48828  1.002E-24  3652.41786   000 24  0 24   000 23  1 23
    307.48829  1.002E-24  3652.41777   000 24  1 24   000 23  0 23
    307.48837  6.767E-26  3652.41777   000 24  0 24   000 23  0 23
    307.68447  1.007E-24  3567.73809   000 22  2 20   000 21  3 19
    307.76257  1.331E-25  3567.73809   000 22  3 20   000 21  3 19
    307.81318  1.490E-24  3089.18262   000 19  5 14   000 18  5 13
    307.82514  1.332E-25  3567.59742   000 22  2 20   000 21  2 19
    307.88469  9.309E-25  3630.39431   000 23  1 22   000 22  2 21
    307.88590  8.845E-26  3630.39431   000 23  2 22   000 22  2 21
    307.88770  8.845E-26  3630.39130   000 23  1 22   000 22  1 21
    307.88891  9.309E-25  3630.39130   000 23  2 22   000 22  1 21
    307.90324  1.009E-24  3567.59742   000 22  3 20   000 21  2 19
    307.97062  1.327E-24  2940.25563   000 12 12  0   000 12 11  1
    307.97063  1.327E-24  2940.25562   000 12 12  1   000 12 11  2
    308.04665  1.754E-25  3662.52519   020  9  5  5   020  8  4  4
    308.10411  7.894E-24   634.42801   000  8  5  4   000  9  0  9
    308.14170  2.214E-25  3493.33499   000 20  6 15   000 19  6 14
    308.30595  1.320E-24  2383.03254   010 10  5  5   010 10  2  8
    308.38678  1.040E-27  3869.52510   020 12  3 10   100 11  3  9
    308.41337  1.824E-26  2265.28258   010  8  6  2   010  9  3  7
    308.65437  8.873E-21   265.23616   000  6  4  3   000  5  1  4
    308.73976  2.368E-25  3463.20468   000 21  3 18   000 20  3 17
i   308.77080  1.124E-27  4544.52364   010 19  5 14   010 18  5 13
    308.78560  1.764E-25  3661.85948   020  9  5  4   020  8  4  5
    309.11559  5.217E-22   801.64383   000 10  4  6   000  9  2  7
i   309.13641  5.062E-27  4459.47011   000 23  5 18   000 22  6 17
    309.19870  9.807E-26  3670.21733   000 20  7 13   000 19  7 12
    309.30224  3.267E-24  1278.43781   000 10  7  3   000 11  4  8
    309.59706  1.516E-25  3171.14771   010 14  5  9   010 14  2 12
    309.65384  1.247E-24   306.31469   000  5  5  1   000  6  0  6
    310.07489  2.185E-25  3693.86740   100  8  7  2   100  7  6  1
    310.07554  2.185E-25  3693.86705   100  8  7  1   100  7  6  2
    310.20925  6.328E-27  2778.97337   000 18  5 13   000 19  2 18
    310.23006  2.943E-25  3594.66889   020  7  6  2   020  6  5  1
    310.23017  2.943E-25  3594.66843   020  7  6  1   020  6  5  2
i   310.43646  4.964E-27  4279.33703   000 25  1 24   000 25  0 25
i   310.43792  4.964E-27  4279.33711   000 25  2 24   000 25  1 25
i   310.78953  1.247E-24  3463.20468   000 21  4 18   000 20  3 17
    310.81746  2.214E-24  1808.12756   010  7  4  4   010  7  1  7
    310.82939  1.850E-20  1287.23831   000 12  5  8   000 11  4  7
    310.92348  4.522E-26  3599.02636   100 11  3  8   100 10  2  9
    311.00056  2.295E-24    91.33025   000  4  4  0   000  3  0  3
    311.02815  6.014E-25  1934.35243   010  8  4  4   010  7  2  5
    311.19470  3.347E-26  3869.52510   100 12  4  8   100 11  3  9
    311.44424  2.077E-27  3347.92555   100  9  4  6   100  9  1  9
    311.97387  1.868E-22   303.99473   000  5  5  0   000  5  2  3
    312.09244  6.774E-26  3089.12563   020  7  3  5   020  6  0  6
    312.34958  4.094E-25  2819.39535   010 13  4  9   010 13  1 12
    312.39055  1.180E-25  3791.66865   100 10  6  5   100  9  5  4
    312.44870  2.745E-27  1806.49632   010  7  4  4   010  7  0  7
    312.49042  1.181E-25  3791.57775   100 10  6  4   100  9  5  5
i   312.72118  1.539E-27  4024.14198   020 12  4  8   020 12  1 11
    313.49036  2.663E-27  2523.12578   000 16  7 10   000 16  5 11
i   313.63328  1.067E-27  4908.55116   010 21  4 18   010 20  3 17
    313.66814  3.417E-27   769.11657   000  9  5  5   000 10  1 10
    313.70848  1.194E-19   981.12781   000  8  7  2   000  7  6  1
    313.70851  1.194E-19   981.12778   000  8  7  1   000  7  6  2
    313.85498  6.720E-24   768.92973   000  9  5  5   000 10  0 10
    313.92127  5.498E-25  3300.20941   000 20  4 16   000 19  4 15
    314.08609  1.132E-24  1522.93008   010  4  4  1   010  3  1  2
    314.33170  1.183E-27  3206.68039   100  8  4  5   100  7  2  6
    314.38922  1.215E-26  2135.05479   010  7  6  2   010  8  3  5
    314.78631  1.136E-21   634.79078   000  9  4  6   000  9  1  9
    315.02425  2.841E-27  3016.40415   020  5  4  2   100  4  3  1
    315.11155  1.140E-25  2253.67150   000 14  8  6   000 15  5 11
    315.14908  2.181E-24   634.42801   000  9  4  6   000  9  0  9
    315.21232  2.926E-27  3016.22898   020  5  4  1   100  4  3  2
    315.23832  6.738E-26  3295.44321   020  9  2  7   020  8  1  8
i   315.50874  1.014E-27  4648.36326   000 21 10 11   000 20 10 10
i   315.51957  1.015E-27  4648.36894   000 21 10 12   000 20 10 11
    315.57110  1.421E-26  4180.71980   100 13  5  9   100 12  4  8
    315.80291  4.156E-23  2547.56519   010 11  5  7   010 10  4  6
    316.00982  1.529E-23  2207.11596   000 16  5 11   000 16  2 14
    316.03641  1.211E-27  4775.37303   001  9  7  3   001  8  6  2
    316.03655  1.211E-27  4775.37287   001  9  7  2   001  8  6  3
    316.34821  9.961E-25  2316.31142   010 11  3  8   010 11  0 11
    316.38306  1.469E-24  2218.29849   010  9  5  4   010  9  2  7
    316.48399  3.760E-26  3982.09339   100 12  5  7   100 11  4  8
    316.56375  6.325E-20  1082.88627   000 10  6  5   000  9  5  4
    316.67566  6.331E-20  1082.78471   000 10  6  4   000  9  5  5
    316.84897  4.837E-25  1808.12756   010  8  3  6   010  7  1  7
    316.93381  1.791E-20  1164.50949   000 12  4  8   000 11  3  9
    317.09462  1.117E-25  3638.53387   000 21  5 17   000 20  5 16
    317.17871  2.387E-20   889.57555   000 11  3  8   000 10  2  9
    317.32262  2.146E-25  3509.15710   000 20  6 14   000 19  6 13
i   317.66471  3.329E-27  4398.73003   000 21  9 13   000 20  9 12
i   317.68086  3.328E-27  4398.74802   000 21  9 12   000 20  9 11
    317.83433  1.626E-22  2340.77251   010  7  7  0   010  6  6  1
    317.83436  1.626E-22  2340.77247   010  7  7  1   010  6  6  0
    317.91371  2.513E-26  3080.22468   100  7  4  4   100  6  1  5
i   318.06499  3.118E-25  3773.99421   000 22  3 19   000 21  4 18
    318.13562  6.020E-22   490.42724   000  8  4  5   000  7  2  6
i   318.30975  9.137E-26  3955.62849   000 22  4 18   000 21  5 17
    318.48021  4.688E-23  1806.49632   010  8  3  6   010  7  0  7
    318.52461  1.733E-26  1604.36316   000 14  4 10   000 14  2 13
    318.65223  5.614E-26  3823.52269   020 11  4  7   020 10  3  8
    318.98255  1.020E-22  1603.90522   000 14  4 10   000 14  1 13
i   319.28823  5.594E-26  3773.99421   000 22  4 19   000 21  4 18
    319.43089  1.586E-26  3959.90614   000 25  0 25   000 24  0 24
    319.43097  2.486E-25  3959.90606   000 25  0 25   000 24  1 24
    319.43097  2.486E-25  3959.90614   000 25  1 25   000 24  0 24
    319.43105  1.586E-26  3959.90606   000 25  1 25   000 24  1 24
    319.57076  2.549E-25  3875.50066   000 23  2 21   000 22  3 20
    319.60802  5.086E-25  2068.42147   010  9  4  5   010  8  2  6
i   319.61358  3.175E-26  3875.50066   000 23  3 21   000 22  3 20
    319.61396  1.079E-22  2393.93070   010  9  6  4   010  8  5  3
    319.64257  1.079E-22  2393.90432   010  9  6  3   010  8  5  4
    319.64886  3.176E-26  3875.42256   000 23  2 21   000 22  2 20
i   319.69168  2.552E-25  3875.42256   000 23  3 21   000 22  2 20
    319.76371  7.456E-21  1481.44330   000 13  5  9   000 12  4  8
i   319.81335  2.325E-25  3938.28021   000 24  1 23   000 23  2 22
i   319.81456  2.090E-26  3938.27900   000 24  1 23   000 23  1 22
i   319.81585  2.090E-26  3938.28021   000 24  2 23   000 23  2 22
    319.81640  9.234E-24  2339.94449   000 16  6 10   000 16  3 13
i   319.81706  2.325E-25  3938.27900   000 24  2 23   000 23  1 22
i   320.04105  9.636E-27  4173.98434   000 21  8 14   000 20  8 13
i   320.11016  1.943E-27  4636.45144   000 18 13  6   000 18 12  7
i   320.11476  5.664E-26  3771.94444   000 22  3 19   000 21  3 18
i   320.11508  1.943E-27  4636.44646   000 18 13  5   000 18 12  6
    320.29120  1.603E-22   295.67740   000  5  5  0   000  4  3  1
i   320.41682  9.623E-27  4174.31052   000 21  8 13   000 20  8 12
    320.48136  1.602E-22   295.48717   000  5  5  1   000  4  3  2
    320.66134  1.558E-27  3010.76706   020  5  4  2   020  5  1  5
    320.67961  4.288E-23  2543.35577   010 11  5  6   010 10  4  7
    320.81664  1.479E-20   362.50707   000  7  4  4   000  6  1  5
    321.22956  3.663E-27  2877.68724   100  5  4  1   100  4  1  4
i   321.33800  3.202E-25  3771.94444   000 22  4 19   000 21  3 18
    321.36168  1.959E-20  1278.43781   000 12  5  7   000 11  4  8
    321.44279  1.591E-27  2547.56519   010 10  6  5   010 10  4  6
    321.49881  5.240E-25  1797.44621   010  7  4  4   010  6  2  5
    321.68990  3.358E-22   885.06436   000 11  3  8   000 10  1  9
    321.88821  3.294E-24  2604.14531   000 17  6 11   000 17  3 14
    321.99397  6.127E-27  4368.36003   000 17 13  5   000 17 12  6
    321.99397  6.127E-27  4368.36004   000 17 13  4   000 17 12  5
    322.02775  9.412E-26  3805.44969   020 10  5  6   020  9  4  5
i   322.19280  5.444E-26  3801.47669   000 21  6 16   000 20  6 15
i   322.25722  2.443E-26  3975.66949   000 21  7 15   000 20  7 14
    322.30478  5.477E-27  4388.48142   100 14  5 10   100 13  4  9
    322.33208  1.834E-22   293.63645   000  5  5  1   000  5  2  4
    322.38802  3.345E-22   964.85029   000 11  4  7   000 10  2  8
i   322.59271  1.044E-27  4610.64192   000 26  1 25   000 26  0 26
v   322.60090  1.044E-27  4610.87193   000 26  2 25   000 26  1 26
    322.67051  7.856E-27   916.12359   000 10  5  6   000 11  1 11
    322.76419  2.210E-23  2087.13824   000 15  6  9   000 15  3 12
    322.76543  4.614E-24   916.02867   000 10  5  6   000 11  0 11
    322.81236  3.306E-24  1110.75942   000  9  7  3   000 10  4  6
    322.91042  5.634E-26  3397.43717   010 15  5 10   010 15  2 13
    323.01681  3.706E-25  3396.99580   000 20  5 15   000 19  5 14
    323.67536  1.450E-27  1618.70017   000 12  7  5   000 13  3 10
    323.79310  1.731E-26  4114.87964   000 16 13  3   000 16 12  4
    323.79310  1.731E-26  4114.87965   000 16 13  4   000 16 12  5
    323.79720  9.032E-27  2266.17485   000 15  7  9   000 15  5 10
    323.87649  2.172E-21   156.38221   000  5  4  1   000  4  1  4
    323.89769  9.535E-26  3803.79036   020 10  5  5   020  9  4  6
    324.19245  1.634E-27  3107.38066   010 12  7  5   010 13  4 10
    324.29093  5.219E-22   384.87544   000  6  5  2   000  6  2  5
    324.29547  3.869E-26  3347.92555   100 10  2  8   100  9  1  9
    324.43916  5.189E-26  3227.66907   100  9  3  7   100  8  0  8
    324.46751  1.271E-26  2124.97653   010  7  6  1   010  8  3  6
    324.60235  1.298E-25  3815.33473   100  9  7  2   100  8  6  3
    324.60252  1.297E-25  3815.33459   100  9  7  3   100  8  6  2
    324.68138  1.289E-25  3614.13068   000 21  4 17   000 20  4 16
    325.14256  4.233E-24  1590.04499   010  5  4  2   010  4  1  3
    325.19640  1.473E-27  3206.68039   100  7  5  3   100  7  2  6
    325.23470  2.430E-26  3979.41603   000 21  7 14   000 20  7 13
    325.27704  1.837E-27  3209.05952   000 17  9  9   000 18  6 12
    325.28473  1.120E-27  4830.36695   001  8  8  0   001  7  7  1
    325.28473  1.120E-27  4830.36695   001  8  8  1   001  7  7  0
    325.33159  1.861E-25  3704.20068   020  8  6  3   020  7  5  2
    325.33650  1.861E-25  3704.19598   020  8  6  2   020  7  5  3
    325.50408  4.277E-26  3876.07380   000 15 13  2   000 15 12  3
    325.50409  4.277E-26  3876.07379   000 15 13  3   000 15 12  4
    325.50923  1.375E-24  2068.42147   010  8  5  3   010  8  2  6
    325.51517  2.785E-27  2388.02949   010  9  6  4   010  9  4  5
    325.66097  1.400E-27  2543.35577   010 10  6  4   010 10  4  7
    326.37917  2.745E-21  1693.44274   000 14  5 10   000 13  4  9
    326.49527  6.007E-26  3944.86259   100 11  6  6   100 10  5  5
    326.79037  6.021E-26  3944.59711   100 11  6  5   100 10  5  6
i   326.82434  1.896E-27  4613.44699   100 15  5 11   100 14  4 10
    326.92285  2.370E-27  2919.13527   010 11  7  5   010 12  4  8
    326.97046  1.843E-23  2724.46227   010 12  5  8   010 11  4  7
    327.12159  8.768E-26  3651.99948   000 14 13  1   000 14 12  2
    327.12159  8.768E-26  3651.99948   000 14 13  2   000 14 12  3
    327.30783  3.404E-24  1106.26397   000  9  7  2   000 10  4  7
    327.43735  2.649E-27  2386.10954   010  9  6  3   010  9  4  6
    327.44392  2.146E-25  2026.83124   000 13  8  6   000 14  5  9
    327.57911  8.404E-22   490.42724   000  7  5  3   000  7  2  6
    328.16030  3.685E-22   513.20706   000  9  3  7   000  8  1  8
    328.31502  3.991E-27  2245.38058   010  8  6  3   010  8  4  4
    328.36243  1.966E-24  1916.24536   010  8  4  5   010  8  1  8
    328.56818  7.009E-20  1105.00360   000  9  7  3   000  8  6  2
    328.56874  7.009E-20  1105.00306   000  9  7  2   000  8  6  3
    328.64560  1.258E-25  3442.70244   000 13 13  0   000 13 12  1
    328.64561  1.258E-25  3442.70244   000 13 13  1   000 13 12  2
    328.85168  2.895E-20   512.51568   000  9  3  7   000  8  0  8
    329.08816  3.921E-27  2244.60779   010  8  6  2   010  8  4  5
    329.26670  3.792E-25  2218.29849   010 10  4  6   010  9  2  7
    329.30001  1.336E-25  1839.75883   000 15  4 11   000 16  1 16
    329.30293  1.611E-27  1839.75591   000 15  4 11   000 16  0 16
    329.36315  6.389E-26  1075.76210   000 12  3  9   000 12  1 12
    329.38591  1.963E-23  2589.74936   010 12  4  8   010 11  3  9
    329.41089  2.641E-22  1075.71436   000 12  3  9   000 12  0 12
    329.50124  2.823E-23  2303.15839   010 11  3  8   010 10  2  9
i   329.50917  2.584E-26  3955.62849   000 22  5 18   000 21  5 17
    329.63708  9.994E-25  2879.42244   000 18  6 12   000 18  3 15
    329.67381  1.200E-27  3206.68039   020  8  3  5   100  7  2  6
    329.77523  4.573E-23  1846.40197   000 14  6  8   000 14  3 11
    329.87363  1.737E-27  3324.14100   100  8  5  4   100  8  2  7
    330.05951  2.098E-20   634.79078   000 10  2  8   000  9  1  9
    330.10248  1.027E-23   150.15622   000  5  4  1   000  4  0  4
    330.23279  4.328E-27  2119.21122   010  7  6  2   010  7  4  3
i   330.30855  7.597E-26  4093.28244   000 23  3 20   000 22  4 19
    330.42228  2.597E-22   634.42801   000 10  2  8   000  9  0  9
    330.49902  4.305E-27  2118.94502   010  7  6  1   010  7  4  4
    330.78373  9.348E-22  1922.88777   000 15  5 11   000 14  4 10
    330.97260  3.172E-20  1239.08887   000 11  6  6   000 10  5  5
i   331.02620  1.266E-26  4093.28244   000 23  4 20   000 22  4 19
    331.23248  3.307E-26  3189.77961   100  8  4  5   100  7  1  6
    331.30162  3.180E-20  1238.79410   000 11  6  5   000 10  5  6
i   331.30481  5.793E-26  4279.33711   000 26  0 26   000 25  1 25
i   331.30489  3.492E-27  4279.33703   000 26  0 26   000 25  0 25
v   331.31973  3.492E-27  4279.33711   000 26  1 26   000 25  1 25
v   331.31974  5.793E-26  4279.33703   000 26  1 26   000 25  0 25
i   331.35756  6.050E-26  4195.11424   000 24  2 22   000 23  3 21
i   331.39456  7.111E-27  4195.11424   000 24  3 22   000 23  3 21
i   331.40038  7.113E-27  4195.07142   000 24  2 22   000 23  2 21
    331.42483  8.179E-25  1505.59306   010  4  4  0   010  3  1  3
i   331.43738  6.053E-26  4195.07142   000 24  3 22   000 23  2 21
i   331.53179  1.275E-26  4092.05920   000 23  3 20   000 22  3 19
    331.55181  2.830E-27  2009.22070   010  6  6  1   010  6  4  2
    331.62609  2.826E-27  2009.14638   010  6  6  0   010  6  4  3
i   331.67743  5.448E-26  4258.09606   000 25  1 24   000 24  2 23
i   331.67897  4.639E-27  4258.09606   000 25  2 24   000 24  2 23
i   331.67993  4.639E-27  4258.09356   000 25  1 24   000 24  1 23
i   331.68147  5.448E-26  4258.09356   000 25  2 24   000 24  1 23
    331.86955  2.880E-26  2026.83124   000 14  7  8   000 14  5  9
    332.03940  2.162E-27  3093.64546   020  6  4  3   100  5  3  2
i   332.24944  7.715E-26  4092.05920   000 23  4 20   000 22  3 19
    332.58575  9.762E-22   609.94637   000  8  5  4   000  8  2  7
i   332.58653  1.244E-27  4808.41784   000 24  5 19   000 23  6 18
    332.79295  2.295E-27  3092.95581   020  6  4  2   100  5  3  3
    332.82605  1.023E-22  2449.44404   010  8  7  2   010  7  6  1
    332.82628  1.023E-22  2449.44401   010  8  7  1   010  7  6  2
    332.87410  2.504E-27  3092.81076   020  6  4  3   020  6  1  6
    333.15093  1.296E-27  3479.96999   100 10  4  7   100 10  1 10
    333.37996  2.984E-22  2169.05884   000 16  5 12   000 15  4 11
    333.56597  1.587E-26  4166.03519   100 13  5  8   100 12  4  9
    334.32643  5.849E-23  2534.68155   010 10  6  5   010  9  5  4
i   334.34054  2.259E-26  4285.13766   000 23  4 19   000 22  5 18
    334.38384  5.116E-26  3826.47972   000 21  6 15   000 20  6 14
    334.42520  5.853E-23  2534.59154   010 10  6  4   010  9  5  5
    334.45347  2.253E-25  2019.82191   000 13  8  5   000 14  5 10
    334.64092  1.052E-24  1934.35243   010  7  5  2   010  7  2  5
    334.64532  1.920E-20   473.91754   000  8  4  5   000  7  1  6
    334.68482  1.967E-27  3199.65249   000 17  9  8   000 18  6 13
    334.74880  9.030E-23  2430.99400   000 17  5 13   000 16  4 12
    334.75772  2.611E-22   374.40984   000  6  5  1   000  5  3  2
    334.80428  1.059E-26  1075.76210   000 11  5  7   000 12  1 12
i   334.80554  2.245E-27  4494.02539   000 22  8 15   000 21  8 14
    334.85202  2.657E-24  1075.71436   000 11  5  7   000 12  0 12
i   335.02308  4.603E-26  3965.18322   020 11  5  7   020 10  4  6
i   335.12618  2.848E-26  3938.81206   000 22  4 18   000 21  4 17
    335.33907  2.796E-25  2297.32056   010 11  3  8   010 10  1  9
i   335.47917  2.243E-27  4494.72734   000 22  8 14   000 21  8 13
    335.50063  2.604E-22   373.66574   000  6  5  2   000  5  3  3
    335.56109  2.607E-23  2707.59671   000 18  5 14   000 17  4 13
    335.72955  1.130E-25  3883.07568   100  8  8  0   100  7  7  1
    335.72956  1.130E-25  3883.07568   100  8  8  1   100  7  7  0
i   335.80062  1.239E-26  4123.66949   000 22  6 17   000 21  6 16
    336.01806  4.779E-27  2004.75445   010  6  6  1   010  7  3  4
    336.05136  7.407E-24  2919.13527   010 13  5  9   010 12  4  8
    336.12890  9.453E-24  1673.01748   010  6  4  3   010  5  1  4
    336.38524  4.661E-27  2253.67150   000 15  7  8   000 15  5 11
    336.52586  7.208E-24  2997.71067   000 19  5 15   000 18  4 14
    336.55552  1.613E-27  3455.02223   100  9  5  5   100  9  2  8
    336.79897  1.950E-23  2716.16984   010 12  5  7   010 11  4  8
i   336.82166  5.600E-27  4297.92671   000 22  7 16   000 21  7 15
    337.06049  8.446E-26  3720.01261   000 21  5 16   000 20  5 15
    337.14740  6.961E-22   769.11657   000 10  4  7   000 10  1 10
    337.33424  4.656E-25   768.92973   000 10  4  7   000 10  0 10
    337.98928  8.405E-26  1804.83943   000 13  7  7   000 13  5  8
    338.03736  1.186E-27  3121.49694   020  8  2  6   100  7  1  7
    338.32446  1.907E-24  3300.20941   000 20  5 16   000 19  4 15
    338.91102  2.144E-26  2019.82191   000 14  7  7   000 14  5 10
    339.00141  7.143E-26  3952.06023   100 10  7  4   100  9  6  3
    339.00349  7.144E-26  3952.05785   100 10  7  3   100  9  6  4
    339.01031  8.114E-21  1465.82912   000 13  5  8   000 12  4  9
i   339.21387  4.730E-26  3961.52855   020 11  5  6   020 10  4  7
    339.34696  6.136E-20  1171.53140   000  8  8  1   000  7  7  0
    339.34697  6.136E-20  1171.53139   000  8  8  0   000  7  7  1
    339.52254  1.338E-26  4048.95888   100 13  4  9   100 12  3 10
    339.59798  1.496E-25  3795.88002   020  7  7  0   020  6  6  1
    339.59862  1.496E-25  3795.87996   020  7  7  1   020  6  6  0
    339.63072  4.233E-22   609.94637   000  9  4  6   000  8  2  7
    339.68256  8.305E-23  1618.70017   000 13  6  7   000 13  3 10
    339.68755  8.919E-22   743.09716   000  9  5  5   000  9  2  8
    339.75201  1.774E-22  1141.69129   000 12  4  8   000 11  2  9
    340.20630  2.814E-26  4113.76233   100 12  6  7   100 11  5  6
    340.28332  1.089E-25  3829.50754   020  9  6  4   020  8  5  3
    340.30547  1.089E-25  3829.48611   020  9  6  3   020  8  5  4
    340.84705  1.130E-27  2456.77170   000 17  5 12   000 17  3 15
    340.97343  2.829E-26  4113.08203   100 12  6  6   100 11  5  7
    340.99585  4.898E-27  1999.77662   010  6  6  0   010  7  3  5
    341.31432  6.056E-26  3185.57918   020  8  3  6   020  7  0  7
    341.34588  4.227E-25  1903.26191   010  8  4  5   010  7  2  6
    341.42973  2.428E-25  2383.03254   010 11  4  7   010 10  2  8
    341.49781  4.811E-25  3614.13068   000 21  5 17   000 20  4 16
    341.51853  3.849E-26  3694.01915   020 11  3  8   020 10  2  9
i   341.54652  5.526E-27  4304.65073   000 22  7 15   000 21  7 14
i   341.58956  5.587E-27  4285.13766   000 23  5 19   000 22  5 18
    341.63281  7.413E-26  1801.20701   000 13  7  6   000 13  5  9
    341.76818  2.574E-27  2904.29034   010 11  7  4   010 12  4  9
    341.96248  1.197E-27  1495.05541   010  4  4  0   010  3  0  3
    341.97739  1.630E-27  3693.56029   020 11  3  8   020 11  0 11
    342.24038  4.074E-24  2455.37837   000 17  5 12   000 17  2 15
i   342.25307  1.729E-26  4424.30864   000 24  3 21   000 23  4 20
i   342.33720  1.777E-26  3635.20026   010 16  5 11   010 16  2 14
    342.57259  2.169E-25  1599.79949   000 12  7  6   000 12  5  7
i   342.67891  2.689E-27  4424.30864   000 24  4 21   000 23  4 20
    342.73246  2.711E-24  3131.74493   010 14  5 10   010 13  4  9
    342.90102  6.055E-25  1816.90095   010  6  5  1   010  6  2  4
i   342.97072  2.701E-27  4423.59099   000 24  3 21   000 23  3 20
i   342.99337  1.141E-27  4690.35400   000 17 14  4   000 17 13  5
i   342.99342  1.141E-27  4690.35401   000 17 14  3   000 17 13  4
i   343.07010  1.347E-26  4526.50880   000 25  2 23   000 24  3 22
i   343.08505  1.497E-27  4526.50880   000 25  3 23   000 24  3 22
i   343.10710  1.497E-27  4526.47180   000 25  2 23   000 24  2 22
i   343.10740  2.405E-26  3993.75576   020 12  4  8   020 11  3  9
v   343.11953  1.269E-26  4610.64192   000 27  1 27   000 26  0 26
v   343.11953  1.269E-26  4610.87193   000 27  0 27   000 26  1 26
i   343.12205  1.348E-26  4526.47180   000 25  3 23   000 24  2 22
    343.20096  2.511E-24   951.63533   000  8  7  2   000  9  4  5
i   343.27833  1.086E-27  3957.46409   020 11  5  6   020 11  2  9
    343.30035  3.808E-20  1244.43953   000 10  7  4   000  9  6  3
    343.30316  3.808E-20  1244.43689   000 10  7  3   000  9  6  4
i   343.39656  1.744E-26  4423.59099   000 24  4 21   000 23  3 20
    343.41655  2.590E-25  3165.74055   000 19  6 13   000 19  3 16
i   343.45960  1.199E-26  4589.77503   000 26  1 25   000 25  2 24
i   343.46819  1.199E-26  4589.77349   000 26  2 25   000 25  1 24
    343.96920  8.419E-25   598.56292   000  8  5  4   000  8  1  7
    344.08881  6.584E-25   473.91754   000  7  5  3   000  7  1  6
    344.30783  2.063E-25  1598.06770   000 12  7  5   000 12  5  8
    344.47793  1.346E-25  3017.57422   010 14  4 10   010 14  1 13
    344.82914  5.079E-27  2945.97069   100  6  4  2   100  5  1  5
i   344.94500  3.000E-27  4438.67274   000 16 14  2   000 16 13  3
i   344.94505  3.000E-27  4438.67275   000 16 14  3   000 16 13  4
    344.96558  1.461E-20  1411.31961   000 12  6  7   000 11  5  6
    345.10113  1.253E-27  2945.97069   020  6  3  4   100  5  1  5
    345.25920  2.545E-24   949.57709   000  8  7  1   000  9  4  6
i   345.53996  5.956E-27  4273.93824   000 23  4 19   000 22  4 18
    345.57075  1.234E-27  3599.02636   100 10  5  6   100 10  2  9
    345.81804  1.470E-20  1410.56638   000 12  6  6   000 11  5  7
    345.97415  2.593E-23  2037.05839   010 10  2  8   010  9  1  9
    346.02108  4.842E-25  1411.31961   000 11  7  5   000 11  5  6
    346.31807  1.333E-27  3050.67773   000 19  5 14   000 20  2 19
    346.32297  6.829E-21  1347.11977   000 13  4  9   000 12  3 10
i   346.32560  1.153E-25  3938.81206   000 22  5 18   000 21  4 17
    346.45904  2.095E-25  2036.57350   010 10  2  8   010  9  0  9
i   346.55014  2.044E-26  4142.17492   020 12  5  8   020 11  4  7
    346.65930  3.051E-25   362.50707   000  6  5  2   000  6  1  5
    346.77522  4.752E-25  1410.56638   000 11  7  4   000 11  5  7
i   346.79849  6.544E-27  4201.57788   000 15 14  1   000 15 13  2
i   346.79849  6.544E-27  4201.57788   000 15 14  2   000 15 13  3
    346.97457  3.462E-26  3312.39522   100  9  4  6   100  8  1  7
    347.02386  9.128E-25  3362.05215   010 15  5 11   010 14  4 10
    347.04980  6.538E-25   735.73491   000  9  5  5   000  9  1  8
    347.70575  5.969E-23  2573.69595   010  9  7  3   010  8  6  2
    347.70594  5.969E-23  2573.69560   010  9  7  2   010  8  6  3
    347.82175  1.560E-23  1771.12327   010  7  4  4   010  6  1  5
    348.05800  2.918E-27  3187.75969   020  7  4  4   020  7  1  7
    348.10559  3.697E-21   225.86481   000  6  4  2   000  5  1  5
    348.32405  1.318E-27  2904.68231   020  4  4  1   020  3  1  2
    348.34990  2.930E-22   469.66345   000  7  5  2   000  6  3  3
    348.52452  9.456E-27  1221.53695   000 11  6  6   000 12  2 11
    348.55526  9.999E-27  3979.12107   000 14 14  0   000 14 13  1
    348.55526  9.999E-27  3979.12107   000 14 14  1   000 14 13  2
    348.65101  9.082E-25  1239.08887   000 10  7  4   000 10  5  5
    348.67569  1.837E-27  3187.14200   020  7  4  4   100  6  3  3
    348.75293  1.947E-26  3755.89901   100 12  3  9   100 11  2 10
    348.76124  2.921E-23  2691.33849   010 11  6  6   010 10  5  5
    348.78258  9.524E-26  1717.52133   010  5  5  0   010  4  3  1
i   348.79422  5.115E-27  4626.72722   000 24  4 20   000 23  5 19
    348.94595  9.025E-25  1238.79410   000 10  7  3   000 10  5  6
i   348.94773  2.615E-27  4459.47011   000 23  6 18   000 22  6 17
    348.96844  9.510E-26  1717.33541   010  5  5  1   010  4  3  2
    349.03722  2.734E-25  1916.24536   010  9  3  7   010  8  1  8
    349.05115  1.437E-24  2037.05839   010  9  4  6   010  9  1  9
    349.05129  2.927E-23  2691.07735   010 11  6  5   010 10  5  6
    349.21855  6.696E-22   889.57555   000 10  5  6   000 10  2  9
    349.25663  2.865E-25  3609.42115   010 16  5 12   010 15  4 11
i   349.56780  6.409E-27  4443.99174   010 19  5 15   010 18  4 14
    349.60808  2.050E-25  1716.69583   010  5  5  0   010  5  2  3
    349.62879  8.131E-27  1406.65640   000 12  6  7   000 13  2 12
i   349.84661  2.384E-26  4151.50942   010 18  5 14   010 17  4 13
i   349.85496  1.648E-27  4749.21478   010 20  5 16   010 19  4 15
i   349.91022  1.776E-26  4057.07310   000 22  5 17   000 21  5 16
    349.93772  3.444E-23  1915.34486   010  9  3  7   010  8  0  8
    349.94366  5.167E-27  2926.03352   000 16  9  8   000 17  6 11
i   349.97706  8.477E-26  3872.93362   010 17  5 13   010 16  4 12
    350.03284  1.968E-24  1220.02863   000 11  6  6   000 12  1 11
    350.07993  1.031E-26  1247.98777   000 12  5  8   000 13  1 13
    350.10378  1.317E-24  1247.96392   000 12  5  8   000 13  0 13
    350.15115  6.655E-26  4003.94259   100  9  8  2   100  8  7  1
    350.15154  6.655E-26  4003.94229   100  9  8  1   100  8  7  2
    350.17706  3.709E-25  1804.83943   000 12  8  5   000 13  5  8
    350.32596  9.227E-27  1049.12406   000 10  6  5   000 11  2 10
    350.46723  1.205E-24  1405.81796   000 12  6  7   000 13  1 12
    350.49197  2.906E-22   467.51438   000  7  5  3   000  6  3  4
    350.68525  1.432E-27  3777.00280   020 10  5  5   020 10  2  8
    350.68551  1.386E-24  1082.88627   000  9  7  3   000  9  5  4
    350.73237  6.910E-26   265.23616   000  5  5  1   000  5  1  4
    350.78709  1.383E-24  1082.78471   000  9  7  2   000  9  5  5
i   350.89958  1.111E-26  4160.86356   000 22  6 16   000 21  6 15
    350.97955  1.454E-27  3185.06713   020  7  4  3   100  6  3  4
    351.01417  1.975E-20   598.56292   000  9  4  6   000  8  1  7
i   351.06291  1.185E-27  4634.74837   000 23  7 17   000 22  7 16
    351.25917  1.342E-22  1405.12525   000 12  6  6   000 12  3  9
    351.53673  3.204E-27  2724.46227   010 10  7  4   010 11  4  7
    352.02436  2.116E-23   221.94604   000  6  4  2   000  5  0  5
    352.21635  2.614E-27  1405.12525   000 11  7  4   000 12  3  9
    352.27441  1.590E-24   942.56188   000  8  7  2   000  8  5  3
    352.30417  1.589E-24   942.53212   000  8  7  1   000  8  5  4
    352.58915  6.077E-27  4364.62230   100 14  5  9   100 13  4 10
i   352.78898  2.616E-26  4273.93824   000 23  5 19   000 22  4 18
    352.97609  2.614E-24  1046.47393   000 10  6  5   000 11  1 10
    353.25002  3.642E-26  4104.06817   100 11  7  5   100 10  6  4
    353.25862  3.642E-26  4104.05920   100 11  7  4   100 10  6  5
    353.30462  5.068E-27  1806.49632   010  6  5  2   010  7  0  7
    353.32319  1.210E-26  4298.57738   100 13  6  8   100 12  5  7
i   353.39081  1.132E-27  4626.72722   000 24  5 20   000 23  5 19
    353.51804  1.107E-24   818.01335   000  7  7  1   000  7  5  2
    353.52505  1.107E-24   818.00635   000  7  7  0   000  7  5  3
    353.64229  8.755E-27  1915.34486   010  7  5  3   010  8  0  8
    353.72974  2.794E-25   885.06436   000 10  5  6   000 10  1  9
    353.76135  5.955E-27  1604.36316   000 13  6  8   000 14  2 13
    353.80953  3.803E-25  1801.20701   000 12  8  4   000 13  5  9
    353.86477  2.458E-24  1561.33789   010  5  4  1   010  4  1  4
i   353.95787  3.685E-27  4766.98755   000 25  3 22   000 24  4 21
    354.11078  3.571E-20  1294.83629   000  9  8  1   000  8  7  2
    354.11079  3.571E-20  1294.83629   000  9  8  2   000  8  7  1
    354.12738  8.084E-24  2904.29034   010 13  5  8   010 12  4  9
    354.21929  6.206E-25  1603.90522   000 13  6  8   000 14  1 13
    354.49325  7.015E-27  1814.56559   000 15  4 11   000 15  2 14
    354.62193  9.353E-26  3904.89860   020  8  7  2   020  7  6  1
    354.62265  9.353E-26  3904.89895   020  8  7  1   020  7  6  2
i   354.62660  3.704E-27  4766.56171   000 25  4 22   000 24  3 21
i   354.70027  2.818E-27  4869.59385   000 26  2 24   000 25  3 23
    354.74010  3.027E-23  1814.31874   000 15  4 11   000 15  1 14
i   354.74095  2.819E-27  4869.57890   000 26  3 24   000 25  2 23
v   354.84365  2.613E-27  4953.99146   000 28  0 28   000 27  1 27
v   354.84365  2.613E-27  4953.99146   000 28  1 28   000 27  0 27
    354.86134  7.388E-27   889.57555   000  9  6  4   000 10  2  9
    355.03941  5.877E-26  3970.64508   020 10  6  5   020  9  5  4
i   355.05073  2.150E-26  4134.91444   020 12  5  7   020 11  4  8
    355.11529  5.880E-26  3970.57184   020 10  6  4   020  9  5  5
    355.11946  1.224E-26  4297.00755   100 13  6  7   100 12  5  8
i   355.18082  2.481E-27  4933.23463   000 27  2 26   000 26  1 25
i   355.18362  2.481E-27  4933.24168   000 27  1 26   000 26  2 25
    355.19481  5.367E-27  2920.78253   000 16  9  7   000 17  6 12
i   355.77708  3.158E-27  4042.77332   010 17  6 11   010 17  3 14
    356.00119  1.015E-20  1049.12406   000 12  3  9   000 11  2 10
i   356.04324  1.179E-27  4619.47820   000 24  4 20   000 23  4 19
i   356.05959  8.685E-27  3776.00007   010 16  6 10   010 16  3 13
i   356.09790  8.232E-27  4336.86316   020 13  5  9   020 12  4  8
    356.24580  3.347E-26  3347.53423   100 10  3  8   100  9  0  9
    356.33257  1.463E-27  1709.97128   010  5  5  1   010  6  0  6
    357.33082  1.013E-26  2036.57350   010  8  5  4   010  9  0  9
    357.55543  1.292E-25  2561.57984   010 12  4  8   010 11  2  9
    357.65532  3.782E-25  2474.83422   010 12  3  9   010 12  0 12
    357.88032  1.913E-20  1399.46037   000 11  7  5   000 10  6  4
    357.89158  1.913E-20  1399.45002   000 11  7  4   000 10  6  5
i   358.10019  1.153E-27  4646.19725   000 23  7 16   000 22  7 15
    358.32502  6.165E-21  1599.79949   000 13  6  8   000 12  5  7
    358.63873  7.553E-24  2773.10620   010 13  4  9   010 12  3 10
    358.65132  1.255E-22  1046.47393   000 12  3  9   000 11  1 10
    358.73557  3.043E-21  1668.09567   000 14  5  9   000 13  4 10
    359.09291  4.846E-27  2972.33549   020  5  4  2   020  4  1  3
    359.37253  2.684E-24   885.06436   000  9  6  4   000 10  1  9
    359.40567  4.777E-23  2658.60684   010  8  8  1   010  7  7  0
    359.40568  4.777E-23  2658.60683   010  8  8  0   010  7  7  1
    359.82935  3.363E-27  2716.16984   010 10  7  3   010 11  4  8
    359.96355  1.612E-27  3610.68153   020  9  5  4   020  9  2  7
    360.31503  6.246E-21  1598.06770   000 13  6  7   000 12  5  8
    360.34501  2.030E-25  1705.95884   010  5  5  1   010  5  2  4
    360.59998  2.689E-22   581.96190   000  8  5  3   000  7  3  4
i   360.63983  5.601E-27  4619.47820   000 24  5 20   000 23  4 19
    360.99808  3.758E-27  1814.56559   000 14  6  9   000 15  2 14
    361.00232  1.914E-22   634.79078   000 10  3  8   000  9  1  9
    361.14685  2.018E-23  1883.46094   010  8  4  5   010  7  1  6
    361.17740  2.061E-26  3520.67219   010 15  6  9   010 15  3 12
    361.24125  5.125E-27  1553.96141   010  5  4  1   010  4  0  4
    361.24493  2.753E-25  1814.31874   000 14  6  9   000 15  1 14
    361.27129  3.664E-26  3415.73151   020 10  2  8   020  9  1  9
    361.36509  1.842E-20   634.42801   000 10  3  8   000  9  0  9
    361.44232  4.238E-22  1049.12406   000 11  5  7   000 11  2 10
i   361.62320  3.475E-27  4406.98332   000 23  5 18   000 22  5 17
    361.90590  4.663E-27   743.09716   000  8  6  3   000  9  2  8
i   362.09336  1.070E-27  4980.11803   000 25  4 21   000 24  5 20
    362.13846  1.049E-24   809.39293   000  7  7  1   000  8  4  4
    362.22612  7.625E-23  1331.21662   000 13  4  9   000 12  2 10
    362.31422  3.727E-22   916.12359   000 11  4  8   000 11  1 11
    362.35473  5.780E-25  1797.44621   010  6  5  2   010  6  2  5
    362.40914  7.694E-27   916.02867   000 11  4  8   000 11  0 11
    362.45211  3.226E-23  2713.54689   010 10  7  4   010  9  6  3
    362.45453  3.226E-23  2713.54466   010 10  7  3   010  9  6  4
    362.79274  1.340E-23  2864.03538   010 12  6  7   010 11  5  6
    362.96854  1.055E-24   808.56286   000  7  7  0   000  8  4  5
    363.06151  2.860E-25  2023.04803   010  9  4  6   010  8  2  7
    363.16681  2.541E-22   743.09716   000 10  4  7   000  9  2  8
i   363.26638  3.010E-27  4549.50990   020 14  5 10   020 13  4  9
    363.27504  5.804E-26  3463.20468   000 20  6 14   000 20  3 17
    363.28615  1.517E-25  1796.51582   010  6  5  1   010  5  3  2
    363.34146  1.935E-22  1206.75426   000 11  6  5   000 11  3  8
    363.54398  1.347E-23  2863.36810   010 12  6  6   010 11  5  7
    364.01296  1.508E-25  1795.78798   010  6  5  2   010  5  3  3
    364.09245  3.912E-26  1046.47393   000 11  5  7   000 11  1 10
    364.36811  8.866E-27  2170.22343   010  9  5  5   010 10  0 10
    364.46107  3.644E-26  4139.93711   100 10  8  2   100  9  7  3
    364.46112  3.644E-26  4139.93708   100 10  8  3   100  9  7  2
    364.63400  1.017E-27  3297.22548   020  8  4  5   100  7  3  4
    365.28535  3.082E-26  3614.13068   000 20  7 13   000 20  4 16
i   365.53277  4.758E-27  4499.60116   100 14  6  9   100 13  5  8
    365.62759  2.627E-22   576.90453   000  8  5  4   000  7  3  5
    365.72524  9.328E-25  1903.26191   010  7  5  3   010  7  2  6
    365.75841  2.918E-26  3447.36251   100 10  4  7   100  9  1  8
    365.83867  7.822E-27  3938.81206   000 21  7 14   000 21  4 17
    366.11392  2.058E-26  3479.96999   100 11  2  9   100 10  1 10
    366.41627  2.643E-27  3295.44321   020  8  4  5   020  8  1  8
i   366.54289  2.202E-27  4511.76314   000 23  6 17   000 22  6 16
    367.31963  1.718E-26  4271.38748   100 12  7  6   100 11  6  5
    367.34974  1.718E-26  4271.35786   100 12  7  5   100 11  6  6
i   367.80974  4.850E-27  3884.56245   010 17  5 12   010 17  2 15
i   367.91994  1.007E-27  4780.04602   020 15  5 11   020 14  4 10
    368.44899  7.910E-27  1432.75802   000 13  5  9   000 14  1 14
    368.46086  5.728E-25  1432.74615   000 13  5  9   000 14  0 14
    368.76316  1.930E-20  1433.57180   000 10  8  3   000  9  7  2
    368.76320  1.930E-20  1433.57178   000 10  8  2   000  9  7  3
    369.09578  3.519E-26  2061.89822   000 16  4 12   000 17  1 17
    369.26815  1.977E-24   735.73491   000  8  6  3   000  9  1  8
i   369.39186  4.876E-27  4496.29090   100 14  6  8   100 13  5  9
i   369.52337  2.924E-26  4127.68805   020 11  6  6   020 10  5  5
    369.52887  5.430E-26  4029.53248   020  9  7  3   020  8  6  2
    369.52910  5.430E-26  4029.53227   020  9  7  2   020  8  6  3
i   369.55044  1.131E-27  4975.52144   000 25  5 21   000 24  4 20
    369.60291  1.199E-23  2462.88663   010 12  3  9   010 11  2 10
    369.68622  1.057E-26  3055.99864   020  6  4  3   020  5  1  4
i   369.75760  2.929E-26  4127.47744   020 11  6  5   020 10  5  6
    369.97324  1.533E-27  3459.53430   020  8  5  3   020  8  2  6
    370.00792  1.058E-25  3300.20941   000 19  7 12   000 19  4 15
    370.08565  4.277E-26  3277.60052   010 14  6  8   010 14  3 11
    370.52906  1.632E-20   735.73491   000 10  4  7   000  9  1  8
    370.71240  2.617E-26  1247.98777   000 13  3 10   000 13  1 13
    370.72424  2.376E-21  1804.83943   000 14  6  9   000 13  5  8
    370.73625  9.619E-23  1247.96392   000 13  3 10   000 13  0 13
    370.85629  1.088E-24  2023.04803   010  8  5  4   010  8  2  7
    371.09112  2.142E-22   711.79515   000  9  5  4   000  8  3  5
    371.09376  7.777E-27  3027.30247   100  7  4  3   100  6  1  6
    371.18141  2.123E-27   609.94637   000  7  6  2   000  8  2  7
    371.23046  5.269E-25  1599.79949   000 11  8  4   000 12  5  7
    371.36662  2.064E-27  2037.18970   000 15  6 10   000 16  2 15
    371.49842  1.070E-25  2037.05790   000 15  6 10   000 16  1 15
i   371.59802  9.280E-27  4177.91188   020 13  4  9   020 12  3 10
    371.73577  4.748E-27  4241.71122   100 14  4 10   100 13  3 11
i   371.87550  8.940E-27  4323.70719   020 13  5  8   020 12  4  9
i   372.25901  1.721E-27  4273.93824   000 22  7 15   000 22  4 18
    372.27636  8.873E-21  1570.09572   000 12  7  6   000 11  6  5
    372.31406  8.876E-21  1570.06147   000 12  7  5   000 11  6  6
    372.57472  1.108E-20   769.11657   000 11  2  9   000 10  1 10
    372.76156  1.074E-22   768.92973   000 11  2  9   000 10  0 10
    372.84415  1.265E-26  2659.76089   000 15  9  7   000 16  6 10
    372.85322  1.908E-27  2716.32940   000 18  5 13   000 18  3 16
    372.87578  8.953E-25  2170.47999   010 10  4  7   010 10  1 10
    372.96223  5.332E-25  1598.06770   000 11  8  3   000 12  5  8
    373.12908  9.841E-26  2459.36046   010 12  3  9   010 11  1 10
    373.36411  3.047E-24  3107.38066   010 14  5  9   010 13  4 10
    373.57969  4.534E-26  3294.19673   020  9  3  7   020  8  0  8
    373.64990  9.740E-25  2715.53272   000 18  5 13   000 18  2 16
    373.83651  3.389E-27  2547.56519   010  9  7  3   010 10  4  6
    374.17989  2.766E-23  2782.27029   010  9  8  2   010  8  7  1
    374.17995  2.766E-23  2782.27009   010  9  8  1   010  8  7  2
i   374.33337  2.100E-27  4577.47652   100 15  5 10   100 14  4 11
    374.76593  6.250E-27  2316.31142   010 10  5  6   010 11  0 11
    374.77262  2.923E-26  4218.80524   100  9  9  0   100  8  8  1
    374.77263  2.923E-26  4218.80523   100  9  9  1   100  8  8  0
    374.89210  2.474E-22  1024.56827   000 10  6  4   000 10  3  7
    374.97019  2.439E-21  1801.20701   000 14  6  8   000 13  5  9
    374.99422  4.479E-21   308.61561   000  7  4  3   000  6  1  6
    375.59306  1.291E-26  2657.01195   000 15  9  6   000 16  6 11
    376.22254  5.641E-24  3052.96881   010 13  6  8   010 12  5  7
    376.32550  1.166E-27  3024.89257   020  7  3  5   100  6  0  6
i   376.43112  1.706E-27  4717.21145   100 15  6 10   100 14  5  9
    376.53075  2.306E-22  1221.53695   000 12  5  8   000 12  2 11
    376.91048  1.670E-25  1892.08287   010  7  5  2   010  6  3  3
    377.03268  2.086E-23  2009.07686   010  9  4  6   010  8  1  7
    377.04138  1.613E-23  2869.01674   010 11  7  5   010 10  6  4
    377.05054  1.613E-23  2869.00798   010 11  7  4   010 10  6  5
    377.29514  2.600E-23   306.31469   000  7  4  3   000  6  0  6
    377.97648  5.706E-24  3051.43273   010 13  6  7   010 12  5  8
    378.03907  5.985E-27  1220.02863   000 12  5  8   000 12  1 11
    378.04577  3.476E-27  2543.35577   010  9  7  2   010 10  4  7
    378.13768  1.000E-24  2156.45386   010  9  5  5   010  9  2  8
    378.40798  1.533E-27  3122.45990   020  5  5  1   100  4  4  0
    378.40983  1.533E-27  3122.45809   020  5  5  0   100  4  4  1
    378.62879  1.559E-20  1510.87836   000  9  9  0   000  8  8  1
    378.62879  1.559E-20  1510.87836   000  9  9  1   000  8  8  0
    378.64237  1.853E-26  4291.06164   100 11  8  3   100 10  7  4
    378.64273  1.853E-26  4291.06134   100 11  8  4   100 10  7  3
    378.72753  4.213E-24  1630.49317   010  6  4  2   010  5  1  5
    378.81939  5.552E-26  2752.92554   010 13  4  9   010 12  2 10
    379.01092  1.639E-25  1889.97623   010  7  5  3   010  6  3  4
    379.10953  3.210E-25  2997.71067   000 18  7 11   000 18  4 14
    379.64424  2.387E-21  1543.24353   000 14  4 10   000 13  3 11
    379.69657  1.530E-22   859.39230   000 10  5  5   000  9  3  6
    379.71020  1.192E-27  3324.49048   020  7  5  2   020  7  2  5
    380.45672  1.140E-27  2209.51533   000 15  7  9   000 16  3 14
    380.85264  1.740E-26  3154.96505   020  7  4  4   020  6  1  5
    380.98579  3.722E-27  1206.75426   000 10  7  3   000 11  3  8
    381.16455  2.020E-22   701.62016   000  9  5  5   000  8  3  6
i   381.16614  7.488E-27  4454.05546   100 13  7  7   100 12  6  6
    381.23777  2.172E-26  2455.37837   000 16  7 10   000 17  2 15
i   381.25722  7.493E-27  4453.96863   100 13  7  6   100 12  6  7
    381.33287  1.030E-21  1884.84198   000 15  5 10   000 14  4 11
    381.48419  4.022E-26  3227.93696   010 15  4 11   010 15  1 14
    381.57767  7.863E-26  3047.83154   010 13  6  7   010 13  3 10
    381.72508  8.338E-22  2026.83124   000 15  6 10   000 14  5  9
    381.79898  3.914E-26  4135.47858   020  8  8  0   020  7  7  1
    381.79956  3.914E-26  4135.47800   020  8  8  1   020  7  7  0
    382.33093  1.633E-26  3854.22109   020 12  3  9   020 11  2 10
    382.56486  9.216E-25   598.56292   000  7  6  2   000  8  1  7
    382.85609  5.432E-26  2207.11596   000 15  7  9   000 16  2 14
    383.05838  7.581E-27  2715.53272   000 17  7 11   000 18  2 16
    383.28021  1.286E-25  2037.05839   010 10  3  8   010  9  1  9
    383.28990  9.669E-21  1587.74005   000 11  8  4   000 10  7  3
    383.29005  9.669E-21  1587.73988   000 11  8  3   000 10  7  4
    383.47276  9.817E-27  1625.74794   010  6  4  2   010  5  0  5
i   383.63562  1.339E-26  4300.74242   020 12  6  7   020 11  5  6
    383.76510  2.217E-23  2036.57350   010 10  3  8   010  9  0  9
    383.99320  2.211E-27  1974.70759   000 14  7  8   000 15  3 13
i   384.05713  1.785E-27  4710.78620   100 15  6  9   100 14  5 10
i   384.23576  1.344E-26  4300.20630   020 12  6  6   020 11  5  7
    384.30325  2.921E-26  4169.79158   020 10  7  4   020  9  6  3
    384.30399  2.921E-26  4169.79086   020 10  7  3   020  9  6  4
    384.91032  3.692E-26  2272.10163   000 16  6 11   000 17  1 16
    385.04723  2.729E-22   859.39230   000  9  6  3   000  9  3  6
    386.44429  3.799E-21  1756.38442   000 13  7  7   000 12  6  6
    386.55463  3.802E-21  1756.28519   000 13  7  6   000 12  6  7
    386.75134  9.994E-23  1024.56827   000 11  5  6   000 10  3  7
    386.90191  1.628E-25  2156.45386   010 10  4  7   010  9  2  8
    387.79759  2.026E-26  3594.29580   100 11  4  8   100 10  1  9
    387.91896  7.569E-25  2303.15839   010 10  5  6   010 10  2  9
    388.04028  1.164E-25  1970.66051   000 14  7  8   000 15  2 13
    388.05885  1.972E-27  3415.73151   020  9  4  6   020  9  1  9
    388.21001  2.342E-27  2987.62146   000 18  7 12   000 19  2 17
    388.53388  3.692E-27  2474.83422   010 11  5  7   010 12  0 12
    388.75110  2.171E-24  3258.41772   010 14  6  9   010 13  5  8
    388.83741  1.487E-23  2921.40170   010 10  8  2   010  9  7  3
    388.83743  1.487E-23  2921.40154   010 10  8  3   010  9  7  2
    388.86226  1.307E-22   889.57555   000 11  4  8   000 10  2  9
    388.91912  1.147E-26  3771.94444   000 21  6 15   000 21  3 18
    388.95053  1.593E-26  4354.09383   100 10  9  2   100  9  8  1
    388.95062  1.593E-26  4354.09374   100 10  9  1   100  9  8  2
    388.95892  8.056E-27  3925.43494   100 13  3 10   100 12  2 11
    389.17625  1.511E-25  2004.75445   010  8  5  3   010  7  3  4
    389.60651  2.950E-27  2941.83479   020  5  4  1   020  4  1  4
    389.75859  1.945E-26  3479.76651   100 11  3  9   100 10  0 10
    389.79206  5.022E-27  1630.02985   000 14  5 10   000 15  1 15
    389.79791  2.220E-25  1630.02400   000 14  5 10   000 15  0 15
    390.06702  1.779E-22  1075.76210   000 12  4  9   000 12  1 12
    390.08052  8.739E-22  2019.82191   000 15  6  9   000 14  5 10
    390.10379  5.718E-27   225.86481   000  5  5  0   000  5  1  5
    390.11476  7.329E-26  1075.71436   000 12  4  9   000 12  0 12
    390.15614  2.666E-23  1532.73163   000 14  4 10   000 13  2 11
    390.29144  3.804E-27  1752.53727   000 13  7  7   000 14  3 12
i   390.30980  3.367E-27  4527.59002   020 14  5  9   020 13  4 10
    390.83710  2.659E-22  2266.17485   000 16  6 11   000 15  5 10
    391.01535  5.886E-25  1411.31961   000 10  8  3   000 11  5  6
    391.09985  1.368E-23  2170.47999   010 11  2  9   010 10  1 10
    391.35641  7.515E-26  2170.22343   010 11  2  9   010 10  0 10
    391.44166  7.449E-24  3040.12864   010 12  7  6   010 11  6  5
    391.46014  8.733E-25  2707.59671   000 17  7 10   000 17  4 13
    391.47338  7.451E-24  3040.09973   010 12  7  5   010 11  6  6
    391.76860  5.917E-25  1410.56638   000 10  8  2   000 11  5  7
    392.03941  2.655E-24  2970.01274   010 14  4 10   010 13  3 11
    392.49954  2.222E-24  3255.18663   010 14  6  8   010 13  5  9
    392.53156  5.268E-23   480.25870   000  6  6  0   000  5  4  1
    392.54779  5.268E-23   480.24247   000  6  6  1   000  5  4  2
    392.68205  8.743E-27  4457.31819   100 12  8  4   100 11  7  5
    392.68290  8.743E-27  4457.31782   100 12  8  5   100 11  7  4
    393.04523  6.010E-23  1206.75426   000 12  5  7   000 11  3  8
    393.15790  8.379E-21  1648.94707   000 10  9  2   000  9  8  1
    393.15790  8.379E-21  1648.94708   000 10  9  1   000  9  8  2
    393.20845  2.468E-22   711.79515   000  8  6  2   000  8  3  5
    393.37345  1.109E-20   885.06436   000 11  4  8   000 10  1  9
    393.51392  2.248E-26  3268.34556   020  8  4  5   020  7  1  6
    393.80430  1.979E-26  2037.18970   000 16  4 12   000 16  2 15
    393.93610  8.490E-24  2037.05790   000 16  4 12   000 16  1 15
    394.02256  9.175E-24   221.94604   000  5  5  0   000  5  0  5
    394.12770  1.439E-25  1999.77662   010  8  5  4   010  7  3  5
    394.13245  4.807E-22   221.83608   000  5  5  1   000  4  2  2
    394.24060  2.550E-27  2388.02949   010  8  7  2   010  9  4  5
    394.36804  2.682E-26  2409.90243   000 14  9  6   000 15  6  9
    394.42254  1.293E-25  2832.48954   010 12  6  6   010 12  3  9
    394.55061  1.095E-22  1406.65640   000 13  5  9   000 13  2 12
i   394.72592  3.014E-27  4652.12701   100 14  7  8   100 13  6  7
i   394.98040  3.020E-27  4651.90057   100 14  7  7   100 13  6  8
    395.30135  1.040E-24  3325.04624   010 15  5 10   010 14  4 11
    395.38905  5.961E-26  1405.81796   000 13  5  9   000 13  1 12
    395.39292  8.587E-23   769.11657   000 11  3  9   000 10  1 10
    395.57976  1.056E-20   768.92973   000 11  3  9   000 10  0 10
    395.71413  2.707E-26  2408.55632   000 14  9  5   000 15  6 10
    395.75163  1.106E-27  3198.91680   020  6  5  2   100  5  4  1
    395.76622  1.111E-27  3198.90267   020  6  5  1   100  5  4  2
    396.16075  2.581E-27  2386.10954   010  8  7  1   010  9  4  6
    396.17392  1.744E-23  2147.18185   010 10  4  7   010  9  1  8
i   396.59014  2.255E-26  4259.52160   020  9  8  2   020  8  7  1
i   396.59123  2.255E-26  4259.52053   020  9  8  1   020  8  7  2
    396.93238  2.086E-25  1745.89633   000 13  7  7   000 14  2 12
    397.16322  4.154E-21  1221.53695   000 13  3 10   000 12  2 11
i   397.20387  5.628E-27  4489.96517   020 13  6  8   020 12  5  7
    397.42674  1.346E-22   841.36736   000 10  5  6   000  9  3  7
    397.65675  7.723E-23  2523.12578   000 17  6 12   000 16  5 11
    397.67489  4.487E-21  1757.34160   000 12  8  5   000 11  7  4
    397.67585  4.487E-21  1757.34069   000 12  8  4   000 11  7  5
i   398.60705  5.681E-27  4488.72506   020 13  6  7   020 12  5  8
    398.63207  3.297E-27  1756.38442   000 12  8  5   000 12  6  6
    398.67154  4.120E-23  1220.02863   000 13  3 10   000 12  1 11
    398.73135  3.237E-27  1756.28519   000 12  8  4   000 12  6  7
    398.87272  2.058E-25   473.91754   000  6  6  1   000  7  1  6
i   398.89007  1.176E-27  4145.63357   010 18  5 13   010 18  2 16
i   398.90952  1.454E-26  4325.68713   020 11  7  5   020 10  6  4
i   398.91167  1.454E-26  4325.68449   020 11  7  4   020 10  6  5
    398.92674  4.778E-22   217.04186   000  5  5  0   000  4  2  3
    399.12855  5.733E-27  1543.24353   000 12  7  6   000 13  3 11
    399.16591  1.655E-22   581.96190   000  7  6  1   000  7  3  4
    399.25343  1.093E-23  3018.01251   010  9  9  0   010  8  8  1
    399.25346  1.093E-23  3018.01251   010  9  9  1   010  8  8  0
    399.62676  1.194E-25  2135.05479   010  9  5  4   010  8  3  5
    399.71418  3.301E-23  1405.12525   000 13  5  8   000 12  3  9
    399.72435  4.870E-25  2316.44549   010 11  4  8   010 11  1 11
    399.85842  1.013E-27  2316.31142   010 11  4  8   010 11  0 11
    399.96955  7.619E-25  3480.74477   010 15  6 10   010 14  5  9
    400.27422  7.393E-27  3121.49694   100  8  4  4   100  7  1  7
    400.31806  1.500E-21  1958.38273   000 14  7  8   000 13  6  7
    400.48147  4.838E-25  2462.88663   010 11  5  7   010 11  2 10
    400.55195  4.640E-27   308.61561   000  6  5  1   000  6  1  6
    400.60842  1.503E-21  1958.12451   000 14  7  7   000 13  6  8
    400.93423  1.486E-26  1570.09572   000 11  8  4   000 11  6  5
    400.96846  1.481E-26  1570.06147   000 11  8  3   000 11  6  6
    401.36749  1.144E-26  2519.41504   000 17  6 12   000 18  1 17
i   401.43452  1.119E-26  4406.98332   000 23  6 18   000 22  5 17
i   401.44409  2.178E-27  4768.60652   000 24  6 19   000 23  5 18
    401.81137  2.310E-27  3023.30909   100  6  5  2   100  5  2  3
    402.03374  2.058E-23  2797.61875   000 18  6 13   000 17  5 12
    402.05691  1.375E-25  2645.77463   010 13  3 10   010 13  0 13
i   402.39701  5.519E-26  4057.07310   000 22  6 17   000 21  5 16
    402.85287  3.689E-23   306.31469   000  6  5  1   000  6  0  6
    402.87459  3.851E-26  1399.46037   000 10  8  3   000 10  6  4
    402.88496  3.848E-26  1399.45002   000 10  8  2   000 10  6  5
i   403.00841  8.074E-27  4504.39818   100 11  9  3   100 10  8  2
i   403.00854  8.074E-27  4504.39820   100 11  9  2   100 10  8  3
    403.06953  2.803E-22   841.36736   000  9  6  4   000  9  3  7
    403.12681  6.386E-23   469.66345   000  6  6  0   000  6  3  3
    403.36385  7.418E-24  3075.99919   010 11  8  4   010 10  7  3
    403.36392  7.418E-24  3075.99900   010 11  8  3   010 10  7  4
    403.38290  2.537E-22   701.62016   000  8  6  3   000  8  3  6
i   403.65688  2.612E-25  3720.01261   000 21  6 16   000 20  5 15
    403.65692  2.481E-22   995.79310   000 10  6  5   000 10  3  8
    404.15237  5.088E-24  3089.18262   000 19  6 14   000 18  5 13
i   404.16497  3.376E-27  4375.88105   020 14  4 10   020 13  3 11
    404.22325  1.685E-22   576.90453   000  7  6  2   000  7  3  5
    404.48089  1.183E-24  3396.99580   000 20  6 15   000 19  5 14
    404.50755  6.460E-26  1244.43953   000  9  8  2   000  9  6  3
    404.51018  6.459E-26  1244.43689   000  9  8  1   000  9  6  4
    404.94739  4.181E-21   404.44554   000  8  4  4   000  7  1  7
    405.17164  1.367E-21   303.99473   000  6  5  2   000  5  2  3
    405.27588  6.443E-23   467.51438   000  6  6  1   000  6  3  4
    405.55198  1.832E-22  1164.50949   000 11  6  6   000 11  3  9
    405.61146  3.177E-24  3226.91208   010 13  7  7   010 12  6  6
    405.65810  1.876E-27  2645.77463   010 12  5  8   010 13  0 13
    405.70440  3.179E-24  3226.82812   010 13  7  6   010 12  6  7
    405.78496  1.907E-26  2956.26719   010 14  4 10   010 13  2 11
    405.82796  2.162E-24  2430.99400   000 16  7  9   000 16  4 12
    405.87476  5.982E-26  1105.00360   000  8  8  1   000  8  6  2
    405.87530  5.982E-26  1105.00306   000  8  8  0   000  8  6  3
    406.08939  2.869E-22  2253.67150   000 16  6 10   000 15  5 11
    406.23157  2.108E-23   403.16136   000  8  4  4   000  7  0  7
    406.38755  5.167E-24  1712.82367   010  7  4  3   010  6  1  6
i   406.56311  3.824E-27  4638.70760   100 13  8  6   100 12  7  5
i   406.56367  3.824E-27  4638.70711   100 13  8  5   100 12  7  6
    406.74786  2.295E-27  2633.35187   010 11  6  6   010 12  1 11
    406.75501  1.058E-27  3120.13849   020  8  3  6   100  7  0  7
    407.15741  7.524E-23   573.97040   000  7  6  1   000  6  4  2
    407.23725  7.520E-23   573.89053   000  7  6  2   000  6  4  3
    407.37220  7.953E-25  3474.47739   010 15  6  9   010 14  5 10
    407.43277  1.440E-27  2819.39535   010 12  6  7   010 13  1 12
    407.46901  1.901E-25  2632.65963   010 11  6  5   010 11  3  8
    407.48182  3.149E-22  2115.64396   000 16  5 11   000 15  4 12
i   407.48597  1.591E-27  4447.44311   100 15  4 11   100 14  3 12
    407.57031  4.185E-21  1802.33498   000 11  9  3   000 10  8  2
    407.57032  4.185E-21  1802.33496   000 11  9  2   000 10  8  3
i   407.90997  1.119E-27  4865.68276   100 15  7  9   100 14  6  8
    408.01417  1.050E-26  3624.48030   100 12  2 10   100 11  1 11
    408.05834  8.509E-26  2283.28015   010 10  5  5   010  9  3  6
    408.13107  1.619E-23  1618.70017   000 14  5  9   000 13  3 10
    408.48665  2.961E-26  3415.03604   020 10  3  8   020  9  0  9
i   408.52940  1.124E-27  4865.13393   100 15  7  8   100 14  6  9
    408.62221  2.347E-26  3395.16815   020  9  4  6   020  8  1  7
    408.92407  1.261E-27  2988.07173   000 19  5 14   000 19  3 17
    408.93428  1.921E-26  3548.52981   020 11  2  9   020 10  1 10
    409.00353  3.977E-27  1024.56827   000  9  7  2   000 10  3  7
    409.16542  1.155E-22  1347.11977   000 12  6  7   000 12  3 10
    409.23994  1.059E-26  1709.97128   010  7  4  3   010  6  0  6
    409.37434  2.151E-25  2987.62146   000 19  5 14   000 19  2 17
    409.38910  2.433E-25  3720.34759   010 16  6 11   010 15  5 10
    409.61501  1.070E-25  2124.97653   010  9  5  5   010  8  3  6
    409.64045  3.034E-25  1532.73163   000 12  7  6   000 13  2 11
    409.64752  2.968E-27  2459.36046   010 10  6  5   010 11  1 10
    409.85821  4.710E-25  1239.08887   000  9  8  2   000 10  5  5
i   409.96984  2.169E-27  4695.58269   020 14  6  9   020 13  5  8
    410.15297  4.719E-25  1238.79410   000  9  8  1   000 10  5  6
    410.22092  7.417E-27  1347.11977   000 11  7  5   000 12  3 10
    410.89375  4.116E-27  3120.98304   100  7  5  3   100  6  2  4
i   411.07695  1.172E-27  4746.18294   020 15  5 10   020 14  4 11
    411.19773  8.974E-27  2296.39898   000 17  4 13   000 18  1 18
i   411.25851  1.207E-26  4399.06135   020 10  8  2   020  9  7  3
i   411.25851  1.207E-26  4399.06137   020 10  8  3   020  9  7  2
    411.36651  1.095E-27  3292.82947   020  7  5  3   020  7  2  6
    411.78714  2.252E-27  3013.33384   100  6  5  1   100  5  2  4
    411.89963  1.928E-21  1942.37553   000 13  8  6   000 12  7  5
    411.90330  1.928E-21  1942.37208   000 13  8  5   000 12  7  6
    412.41508  4.880E-24  2635.41646   010 13  3 10   010 12  2 11
    412.58513  6.026E-27  4593.57786   100 10 10  0   100  9  9  1
    412.58513  6.026E-27  4593.57786   100 10 10  1   100  9  9  0
    412.93524  1.193E-26  3753.09995   100 12  4  9   100 11  1 10
i   412.98318  2.210E-27  4692.96106   020 14  6  8   020 13  5  9
    412.99874  1.253E-27  3548.52981   020 10  4  7   020 10  1 10
    413.01145  7.764E-26  2303.15839   010 11  4  8   010 10  2  9
    413.22625  1.058E-27  2245.38058   010  7  7  1   010  8  4  4
i   413.32479  6.690E-27  4497.23504   020 12  7  6   020 11  6  5
i   413.34902  6.688E-27  4497.21142   020 12  7  5   020 11  6  6
    413.64395  9.646E-26  1432.75802   000 14  3 11   000 14  1 14
    413.65582  3.406E-23  1432.74615   000 14  3 11   000 14  0 14
    413.77478  5.847E-24  3156.45004   010 10  9  2   010  9  8  1
    413.77481  5.847E-24  3156.45018   010 10  9  1   010  9  8  2
    413.79485  5.453E-22  2176.17720   000 15  7  9   000 14  6  8
    413.91267  2.723E-27  1839.75883   000 15  5 11   000 16  1 16
    413.91559  7.773E-26  1839.75591   000 15  5 11   000 16  0 16
    413.99905  1.063E-27  2244.60779   010  7  7  0   010  8  4  5
    414.45744  2.403E-21   403.54891   000  7  5  3   000  6  2  4
    414.47967  2.895E-26  2633.35187   010 13  3 10   010 12  1 11
    414.49307  5.478E-22  2175.56367   000 15  7  8   000 14  6  9
    414.71424  5.571E-26  2449.32114   010 11  5  6   010 10  3  7
    414.77328  7.818E-23   995.79310   000 11  5  7   000 10  3  8
    414.84071  4.834E-26  2176.17720   000 13  9  5   000 14  6  8
    414.85199  7.193E-23   403.16136   000  7  5  2   000  7  0  7
    414.88098  6.295E-23  1543.24353   000 13  6  8   000 13  3 11
    414.98170  5.112E-27  3010.76706   020  6  4  2   020  5  1  5
    415.09303  5.601E-21   916.12359   000 12  2 10   000 11  1 11
    415.18795  3.930E-23   916.02867   000 12  2 10   000 11  0 11
    415.45426  4.854E-26  2175.56367   000 13  9  4   000 14  6  9
    415.45875  4.607E-23  1604.36316   000 14  5 10   000 14  2 13
    415.53111  1.326E-21   293.63645   000  6  5  1   000  5  2  4
    415.91669  9.340E-26  1603.90522   000 14  5 10   000 14  1 13
    416.01627  2.662E-25  2635.41646   010 12  5  8   010 12  2 11
    416.22410  2.965E-27  2297.32056   010  9  6  4   010 10  1  9
    416.47371  1.287E-27  3413.01240   020  8  5  4   020  8  2  7
    416.52157  7.809E-22  1752.53727   000 15  4 11   000 14  3 12
i   416.55930  7.064E-26  3977.53746   010 17  6 12   010 16  5 11
    416.60504  3.152E-21  1889.50715   000 10 10  0   000  9  9  1
    416.60504  3.152E-21  1889.50715   000 10 10  1   000  9  9  0
    416.70506  5.769E-23  1049.12406   000 12  4  9   000 11  2 10
i   416.93739  3.805E-27  4669.70407   100 12  9  3   100 11  8  4
i   416.93751  3.805E-27  4669.70401   100 12  9  4   100 11  8  3
    417.74301  3.428E-24  3246.05852   010 12  8  5   010 11  7  4
    417.74302  3.428E-24  3246.05812   010 12  8  4   010 11  7  5
    418.62439  5.681E-27  3235.39024   100  8  5  4   100  7  2  5
    418.84928  1.203E-23  2297.32056   010 11  4  8   010 10  1  9
    419.26937  4.924E-26  2170.47999   010 11  3  9   010 10  1 10
    419.35519  6.399E-21  1046.47393   000 12  4  9   000 11  1 10
    419.49043  1.250E-24  3429.40921   010 14  7  8   010 13  6  7
    419.52593  1.285E-23  2170.22343   010 11  3  9   010 10  0 10
    419.69560  2.474E-25  2449.32114   010 10  6  4   010 10  3  7
i   419.70394  2.051E-27  4092.05920   000 22  6 16   000 22  3 19
    419.73435  1.252E-24  3429.19135   010 14  7  7   010 13  6  8
    419.77288  6.871E-24  1846.40197   000 15  5 10   000 14  3 11
    420.10790  7.693E-23  1247.98777   000 13  4 10   000 13  1 13
    420.13175  1.826E-25  1247.96392   000 13  4 10   000 13  0 13
i   420.26817  1.550E-27  4835.22585   100 14  8  7   100 13  7  6
i   420.27274  1.550E-27  4835.22160   100 14  8  6   100 13  7  7
    420.30918  3.365E-26  2632.65963   010 12  5  7   010 11  3  8
i   420.67903  3.214E-25  3556.85843   010 16  5 11   010 15  4 12
    420.69855  3.212E-27  2778.95394   000 18  6 13   000 19  1 18
    420.99790  4.912E-24  2169.05884   000 15  7  8   000 15  4 11
i   421.21852  1.875E-26  4252.37219   010 18  6 13   010 17  5 12
    421.39377  7.423E-23   683.60983   000  8  6  2   000  7  4  3
    421.67935  7.407E-23   683.32371   000  8  6  3   000  7  4  4
i   421.84013  7.963E-27  4517.27756   020  9  9  0   020  8  8  1
i   421.84013  7.963E-27  4517.27756   020  9  9  1   020  8  8  0
    421.85543  1.940E-21  1971.02993   000 12  9  4   000 11  8  3
    421.85543  1.940E-21  1971.02995   000 12  9  3   000 11  8  4
    422.40875  3.290E-21   520.12337   000  8  5  4   000  7  2  5
i   422.43306  1.124E-26  3450.50056   010 16  4 12   010 16  1 15
i   422.98365  2.613E-25  3709.07601   010 16  6 10   010 15  5 11
    423.02640  2.998E-23  1752.53727   000 14  6  9   000 14  3 12
    423.16251  7.734E-24  1745.89633   000 15  4 11   000 14  2 12
    423.23039  7.974E-27  1164.50949   000 10  7  4   000 11  3  9
i   423.41974  4.592E-27  4544.52364   010 19  6 14   010 18  5 13
i   423.52604  1.050E-27  4853.29444   010 20  6 15   010 19  5 14
    423.59472  8.602E-23  2502.43880   000 17  6 11   000 16  5 12
    423.71900  1.193E-27  3546.85284   020  9  5  5   020  9  2  8
    424.05382  2.293E-27  2879.42244   000 17  8 10   000 18  3 15
    424.58337  1.035E-26  3624.37551   100 12  3 10   100 11  0 11
    425.06857  6.485E-26  1331.21662   000 12  6  7   000 12  2 10
    425.39288  6.391E-26  1532.73163   000 13  6  8   000 13  2 11
    425.56981  1.938E-26  1915.20266   010  6  6  0   010  5  4  1
    425.58496  1.937E-26  1915.18755   010  6  6  1   010  5  4  2
    425.64577  6.610E-27  3365.93198   100  9  5  5   100  8  2  6
i   425.78635  5.994E-27  4554.09485   020 11  8  4   020 10  7  3
i   425.78655  5.993E-27  4554.09483   020 11  8  3   020 10  7  4
    425.79477  6.846E-26  2265.28258   010 10  5  6   010  9  3  7
    425.92818  1.858E-26  2832.48954   010 13  5  8   010 12  3  9
    425.94213  7.663E-22  2142.83982   000 14  8  7   000 13  7  6
    425.95434  7.663E-22  2142.82871   000 14  8  6   000 13  7  7
    426.12407  3.467E-25  1331.21662   000 11  7  5   000 12  2 10
i   426.28602  6.599E-27  4027.21819   020 13  3 10   020 12  2 11
i   426.48757  3.046E-27  4743.04436   100 11 10  1   100 10  9  2
i   426.48763  3.046E-27  4743.04436   100 11 10  2   100 10  9  1
    426.51375  2.123E-27  2147.18185   010  8  6  3   010  9  1  8
    426.71371  1.823E-22  2409.90243   000 16  7 10   000 15  6  9
    426.95819  2.000E-26  3534.57036   020 10  4  7   020  9  1  8
i   427.51714  2.844E-27  4684.44206   020 13  7  7   020 12  6  6
i   427.58711  2.846E-27  4684.37804   020 13  7  6   020 12  6  7
    427.99209  2.089E-25  1082.88627   000  8  8  1   000  9  5  4
    428.09365  2.091E-25  1082.78471   000  8  8  0   000  9  5  5
    428.17409  2.907E-24  3310.23897   010 11  9  2   010 10  8  3
    428.17410  2.907E-24  3310.23911   010 11  9  3   010 10  8  2
    428.26564  1.841E-22  2408.55632   000 16  7  9   000 15  6 10
    428.37018  6.145E-26  1141.69129   000 11  6  6   000 11  2  9
    428.91507  3.786E-27  3102.96667   100  7  5  2   100  6  2  5
    429.31523  8.687E-25  3180.10592   010 15  4 11   010 14  3 12
    429.35482  3.519E-26   513.20706   000  8  5  3   000  8  1  8
    429.38665  2.359E-25  2474.90369   010 12  4  9   010 12  1 12
    429.45612  1.375E-27  2474.83422   010 12  4  9   010 12  0 12
    429.66734  5.601E-26  1745.89633   000 14  6  9   000 14  2 12
    429.69611  3.793E-21   653.08860   000  9  5  5   000  8  2  6
    430.04620  9.180E-23   512.51568   000  8  5  3   000  8  0  8
    430.26674  2.769E-25  2283.28015   010  9  6  3   010  9  3  6
    430.65334  3.229E-27  4107.47616   100 14  3 11   100 13  2 12
i   430.72869  1.665E-27  4850.00072   100 13  9  4   100 12  8  5
i   430.72931  1.665E-27  4850.00024   100 13  9  5   100 12  8  4
    430.86881  1.569E-21  2042.10498   000 11 10  2   000 10  9  1
    430.86882  1.569E-21  2042.10497   000 11 10  1   000 10  9  2
    430.99618  3.299E-23   916.12359   000 12  3 10   000 11  1 11
    431.09110  5.544E-21   916.02867   000 12  3 10   000 11  0 11
    431.38761  1.211E-27  1922.88777   000 13  8  5   000 14  4 10
    431.95533  1.466E-24  3431.57311   010 13  8  6   010 12  7  5
    431.95845  1.466E-24  3431.57030   010 13  8  5   010 12  7  6
    432.21514  5.137E-25  1634.08871   010  5  5  1   010  4  2  2
    432.75459  6.671E-27  3511.84252   100 10  5  6   100  9  2  7
    432.85608  5.637E-27  3228.40767   100  9  4  5   100  8  1  8
    432.91323  9.179E-27  3047.83154   010 14  5  9   010 13  3 10
    432.98508  9.168E-26   182.98352   000  5  5  0   000  4  1  3
    432.98686  4.533E-25  3647.68617   010 15  7  9   010 14  6  8
    433.13791  2.195E-21   384.87544   000  7  5  2   000  6  2  5
    433.55821  3.958E-23  1164.50949   000 12  5  8   000 11  3  9
    433.57297  4.550E-25  3647.16882   010 15  7  8   010 14  6  9
    433.72792  1.216E-27  3099.05685   000 16 10  7   000 17  7 10
    433.84873  1.257E-23  1974.70759   000 15  6 10   000 15  3 13
    434.19369  1.221E-27  3098.59110   000 16 10  6   000 17  7 11
    434.50263  7.231E-26  1958.38273   000 12  9  4   000 13  6  7
    434.59973  5.633E-26   964.85029   000 10  6  5   000 10  2  8
    434.60981  1.279E-25  2820.57682   010 13  5  9   010 13  2 12
    434.76087  7.243E-26  1958.12451   000 12  9  3   000 13  6  8
    435.04660  5.995E-23   809.39293   000  9  6  3   000  8  4  4
    435.42518  1.699E-26  2272.17153   000 17  4 13   000 17  2 16
    435.44399  2.880E-27   859.39230   000  8  7  1   000  9  3  6
    435.49508  2.289E-24  2272.10163   000 17  4 13   000 17  1 16
    435.84516  1.025E-23  1922.88777   000 14  7  7   000 14  4 10
    435.87403  5.955E-23   808.56286   000  9  6  4   000  8  4  5
    435.98754  2.439E-24  2087.13824   000 16  5 11   000 15  3 12
    436.00137  8.339E-22  2155.01654   000 13  9  5   000 12  8  4
    436.00144  8.339E-22  2155.01649   000 13  9  4   000 12  8  5
i   436.35270  4.242E-27  4656.11174   020 10  9  1   020  9  8  2
i   436.35279  4.242E-27  4656.11176   020 10  9  2   020  9  8  1
    436.48005  6.931E-24  2316.44549   010 12  2 10   010 11  1 11
    436.61412  2.164E-26  2316.31142   010 12  2 10   010 11  0 11
    437.15027  3.783E-21   801.64383   000 10  5  6   000  9  2  7
    437.16221  5.126E-25  1629.14170   010  5  5  0   010  4  2  3
    437.25302  4.910E-24  1808.12756   010  8  4  4   010  7  1  7
    437.47477  1.985E-24  3417.26597   010 10 10  0   010  9  9  1
    437.47477  1.986E-24  3417.26594   010 10 10  1   010  9  9  0
    437.54414  8.772E-23  2360.07461   000 17  5 12   000 16  4 13
i   437.65424  2.053E-27  4057.07310   000 21  8 13   000 21  5 16
    437.77868  6.748E-27   995.79310   000  9  7  3   000 10  3  8
    437.89581  4.205E-26  1970.66051   000 15  6 10   000 15  2 13
    438.27344  5.240E-27  3171.14771   010 15  4 11   010 14  2 12
    438.42827  3.118E-21   513.20706   000  9  4  5   000  8  1  8
    438.64116  2.529E-25  2135.05479   010  8  6  2   010  8  3  5
    438.83021  5.595E-23  2659.76089   000 17  7 11   000 16  6 10
    438.88426  6.674E-27  1806.49632   010  8  4  4   010  7  0  7
    439.10591  1.736E-23  1814.56559   000 15  5 11   000 15  2 14
    439.11965  1.158E-23   512.51568   000  9  4  5   000  8  0  8
    439.15522  1.368E-27  2836.82196   000 16  9  8   000 16  7  9
    439.27444  5.312E-27  2604.14531   000 16  8  9   000 17  3 14
    439.35276  8.545E-26  1814.31874   000 15  5 11   000 15  1 14
    439.36120  1.381E-27  2836.61614   000 16  9  7   000 16  7 10
    439.74557  1.645E-21  1406.65640   000 14  3 11   000 13  2 12
    439.77527  2.817E-22  2358.73293   000 15  8  8   000 14  7  7
    439.81098  2.818E-22  2358.70079   000 15  8  7   000 14  7  8
i   439.87262  7.862E-26  3958.67778   010 17  6 11   010 16  5 12
i   440.16849  2.758E-27  4724.59665   020 12  8  4   020 11  7  5
i   440.16946  2.758E-27  4724.59616   020 12  8  5   020 11  7  4
    440.22334  2.645E-26  2009.22070   010  7  6  1   010  6  4  2
i   440.26283  1.434E-27  4907.40659   100 12 10  2   100 11  9  3
i   440.26298  1.434E-27  4907.40674   100 12 10  3   100 11  9  2
    440.29763  2.642E-26  2009.14638   010  7  6  2   010  6  4  3
    440.54058  1.289E-27  2061.89822   000 16  5 12   000 17  1 17
    440.54199  2.486E-26  2061.89681   000 16  5 12   000 17  0 17
    440.55597  9.992E-27  1625.74794   010  5  5  0   010  5  0  5
    440.58401  1.189E-23  1405.81796   000 14  3 11   000 13  1 12
    440.79046  6.138E-27  3923.83184   100 13  4 10   100 12  1 11
    440.86101  5.869E-27  3672.22102   100 11  5  7   100 10  2  8
i   440.91589  1.109E-27  4587.08060   020 15  4 11   020 14  3 12
    441.40371  3.055E-26  2462.88663   010 12  4  9   010 11  2 10
i   441.42474  1.116E-27  4887.33211   020 14  7  8   020 13  6  7
i   441.60629  1.118E-27  4887.16904   020 14  7  7   020 13  6  8
    442.04490  5.704E-23  2657.01195   000 17  7 10   000 16  6 11
    442.44022  1.342E-24  3479.36292   010 12  9  4   010 11  8  3
    442.44022  1.342E-24  3479.36304   010 12  9  3   010 11  8  4
    442.54830  2.647E-27  2590.05674   000 15  9  7   000 15  7  8
    442.63296  2.660E-27  2589.97205   000 15  9  6   000 15  7  9
    442.74707  3.930E-27  3277.60052   010 15  5 10   010 14  3 11
    442.79306  4.827E-26   801.64383   000  9  6  4   000  9  2  7
    443.02950  3.776E-26  2420.33860   010 11  5  7   010 10  3  8
    443.10511  1.445E-24  1716.69583   010  6  5  2   010  5  2  3
    443.23592  6.425E-27  3092.81076   020  7  4  3   020  6  1  6
    443.31672  2.349E-23  2765.74280   000 18  6 12   000 17  5 13
    443.93140  4.639E-25   265.23616   000  6  5  1   000  5  1  4
    444.68959  1.707E-25  2004.75445   010  7  6  1   010  7  3  4
    444.92988  7.036E-24  2459.36046   010 12  4  9   010 11  1 10
    445.01042  7.264E-22  2209.90528   000 12 10  3   000 11  9  2
    445.01042  7.264E-22  2209.90529   000 12 10  2   000 11  9  3
    445.53754  4.388E-27  2358.73293   000 14  9  6   000 14  7  7
    445.56966  4.396E-27  2358.70079   000 14  9  5   000 14  7  8
    445.60768  1.720E-26  3548.14808   020 11  3  9   020 10  0 10
    445.71609  3.280E-21   964.85029   000 11  5  7   000 10  2  8
    445.95667  1.513E-25  3881.84959   010 16  7 10   010 15  6  9
    445.98006  5.807E-25  3632.53252   010 14  8  7   010 13  7  6
    445.99001  5.807E-25  3632.52354   010 14  8  6   010 13  7  7
    446.04859  3.005E-25  1141.69129   000 10  7  4   000 11  2  9
    446.55872  2.177E-23  1221.53695   000 13  4 10   000 12  2 11
i   447.25981  1.525E-25  3880.71432   010 16  7  9   010 15  6 10
    447.36072  4.709E-27  3206.68039   100  8  5  3   100  7  2  6
    447.49662  4.678E-24  2209.51533   000 16  6 11   000 16  3 14
    447.82504  4.190E-23   951.63533   000 10  6  4   000  9  4  5
    448.06704  3.229E-21  1220.02863   000 13  4 10   000 12  1 11
    448.09549  1.318E-25   634.79078   000  9  5  4   000  9  1  9
    448.17809  6.063E-27  2142.83982   000 13  9  5   000 13  7  6
    448.18922  6.068E-27  2142.82871   000 13  9  4   000 13  7  7
    448.26208  2.871E-25  2265.28258   010  9  6  4   010  9  3  7
    448.36242  4.491E-26  3271.65019   000 20  5 15   000 20  2 18
    448.45826  8.682E-23   634.42801   000  9  5  4   000  9  0  9
    448.49449  4.841E-26  2829.10603   010 14  3 11   010 14  0 14
    448.66938  2.535E-25  2420.33860   010 10  6  5   010 10  3  8
    448.68960  6.613E-26  1892.08287   010  6  6  0   010  6  3  3
    448.71907  2.607E-25  2124.97653   010  8  6  3   010  8  3  6
    448.93281  1.413E-26  3685.98163   020 11  4  8   020 10  1  9
i   449.18455  1.003E-27  5006.16299   100 11 11  0   100 10 10  1
i   449.18461  1.003E-27  5006.16299   100 11 11  1   100 10 10  0
    449.33978  5.095E-27  3781.40557   100 13  2 11   100 12  1 12
    449.39708  1.944E-23  1693.44274   000 13  7  6   000 13  4  9
    449.66739  1.739E-25  1999.77662   010  7  6  2   010  7  3  5
    449.79795  1.572E-23  2926.03352   000 18  7 12   000 17  6 11
    449.83069  4.107E-26  1709.97128   010  6  5  1   010  6  0  6
    449.87293  4.114E-23   949.57709   000 10  6  5   000  9  4  6
    449.89599  2.681E-26  2207.11596   000 16  6 11   000 16  2 14
i   449.99320  9.036E-26  3802.37899   010 17  5 12   010 16  4 13
    449.99509  3.324E-22  2354.27538   000 14  9  6   000 13  8  5
    449.99529  3.324E-22  2354.27516   000 14  9  5   000 13  8  6
    450.35037  1.870E-25  2589.74936   010 11  6  6   010 11  3  9
    450.50983  6.746E-27  1942.37553   000 12  9  4   000 12  7  5
    450.51330  6.748E-27  1942.37208   000 12  9  3   000 12  7  6
i   450.74062  2.100E-27  4810.31986   020 11  9  3   020 10  8  2
i   450.74063  2.100E-27  4810.31988   020 11  9  2   020 10  8  3
    450.79628  6.672E-26  1889.97623   010  6  6  1   010  6  3  4
    450.92364  4.468E-27  3846.08391   100 12  5  8   100 11  2  9
    451.70906  9.848E-25  3570.22482   010 11 10  1   010 10  9  2
    451.70906  9.848E-25  3570.22499   010 11 10  2   010 10  9  1
    451.91446  3.563E-26   653.08860   000  8  6  3   000  8  2  6
    452.08396  3.050E-23  1432.75802   000 14  4 11   000 14  1 14
    452.08620  2.502E-24  1816.90095   010  7  5  3   010  6  2  4
    452.09583  1.995E-25  1432.74615   000 14  4 11   000 14  0 14
    452.13464  2.696E-21   490.42724   000  8  5  3   000  7  2  6
    452.56369  5.616E-27  1757.34160   000 11  9  3   000 11  7  4
    452.56459  5.616E-27  1757.34069   000 11  9  2   000 11  7  5
    453.13799  1.161E-27  2115.64396   000 14  8  7   000 15  4 12
    453.31308  5.145E-22  2306.11219   000 11 11  0   000 10 10  1
    453.31308  5.145E-22  2306.11219   000 11 11  1   000 10 10  0
    453.36301  9.576E-23  2590.05674   000 16  8  9   000 15  7  8
    453.45790  9.582E-23  2589.97205   000 16  8  8   000 15  7  9
    453.46893  4.046E-27   841.36736   000  8  7  2   000  9  3  7
    453.52087  8.564E-26  1756.38442   000 11  9  3   000 12  6  6
    453.62009  8.570E-26  1756.28519   000 11  9  2   000 12  6  7
    453.72192  1.179E-25  2773.10620   010 12  6  7   010 12  3 10
    453.84313  1.417E-24  1705.95884   010  6  5  1   010  5  2  4
    454.06527  2.709E-27  2836.82196   000 15 10  6   000 16  7  9
    454.08724  1.739E-23  1347.11977   000 13  5  9   000 12  3 10
    454.27109  2.715E-27  2836.61614   000 15 10  5   000 16  7 10
i   454.29791  7.330E-27  3720.01261   000 20  8 12   000 20  5 15
    454.36492  3.053E-27  1587.74005   000 10  9  2   000 10  7  3
    454.36510  3.053E-27  1587.73988   000 10  9  1   000 10  7  4
i   454.37699  1.175E-27  4910.56044   020 13  8  6   020 12  7  5
i   454.37772  1.176E-27  4910.55983   020 13  8  5   020 12  7  6
    454.48473  2.490E-26  2119.21122   010  8  6  2   010  7  4  3
    454.50153  2.235E-27  2543.20914   000 18  4 14   000 19  1 19
    454.75058  2.477E-26  2118.94502   010  8  6  3   010  7  4  4
i   455.04051  1.865E-27  3872.93362   010 16  7  9   010 16  4 12
    455.50628  1.250E-24   362.50707   000  7  5  2   000  6  1  5
    456.01216  3.078E-27  2568.78305   010 15  0 15   000 14  8  6
    456.03767  1.628E-23  2920.78253   000 18  7 11   000 17  6 12
    456.23821  5.437E-26  3018.23918   010 14  5 10   010 14  2 13
    456.28641  2.435E-22  1974.70759   000 16  4 12   000 15  3 13
    456.37641  2.450E-21  1141.69129   000 12  5  8   000 11  2  9
    456.56142  5.747E-25  3663.80114   010 13  9  5   010 12  8  4
    456.56142  5.747E-25  3663.80153   010 13  9  4   010 12  8  5
    456.66071  1.438E-26  2316.44549   010 12  3 10   010 11  1 11
    456.79478  6.814E-24  2316.31142   010 12  3 10   010 11  0 11
i   456.86527  1.406E-27  3520.67219   010 16  5 11   010 15  3 12
    456.96953  2.686E-21  1075.76210   000 13  2 11   000 12  1 12
    457.01727  1.225E-23  1075.71436   000 13  2 11   000 12  0 12
    457.02370  1.919E-24  2820.57682   010 14  3 11   010 13  2 12
    457.10839  1.040E-25  1630.02985   000 15  3 12   000 15  1 15
    457.11424  1.171E-23  1630.02400   000 15  3 12   000 15  0 15
    457.24891  9.690E-27  3693.76736   020 12  2 10   020 11  1 11
    457.67426  7.084E-25  2339.94449   000 17  5 12   000 16  3 13
i   458.19376  4.641E-26  4132.05966   010 17  7 11   010 16  6 10
    458.20517  6.872E-27  2819.39535   010 14  3 11   010 13  1 12
    458.56371  1.030E-26  2339.94449   000 15  8  8   000 16  3 13
i   458.70831  2.162E-26  4222.91068   010 18  6 12   010 17  5 13
    459.02172  3.124E-22  2392.88538   000 13 10  4   000 12  9  3
    459.02175  3.124E-22  2392.88536   000 13 10  3   000 12  9  4
    459.17861  6.441E-26  2970.01274   010 13  6  8   010 13  3 11
    459.17906  4.031E-24  3209.05952   000 19  7 13   000 18  6 12
    459.33630  2.605E-23  1110.75942   000 11  6  5   000 10  4  6
    459.55189  3.365E-24  1934.35243   010  8  5  4   010  7  2  5
    459.58632  1.791E-26   156.38221   000  5  5  1   000  4  1  4
    459.73625  1.078E-27   711.79515   000  7  7  0   000  8  3  5
    459.79015  2.128E-25  3848.92570   010 15  8  8   010 14  7  7
i   459.81868  2.128E-25  3848.89964   010 15  8  7   010 14  7  8
i   459.92227  1.287E-27  4939.11769   020 10 10  0   020  9  9  1
i   459.92228  1.287E-27  4939.11769   020 10 10  1   020  9  9  0
    460.33349  1.895E-24  1970.66051   000 16  4 12   000 15  2 13
    460.35868  5.097E-27  3781.35254   100 13  3 11   100 12  0 12
i   460.89168  4.717E-26  4129.73669   010 17  7 10   010 16  6 11
    460.93223  3.295E-23  1481.44330   000 12  7  5   000 12  4  8
    461.00441  1.948E-26   520.12337   000  7  6  2   000  7  2  5
    461.57026  1.033E-25  2645.81040   010 13  4 10   010 13  1 13
    461.57380  2.064E-27  1693.44274   000 12  8  4   000 13  4  9
    461.60603  1.288E-27  2645.77463   010 13  4 10   010 13  0 13
    461.68337  1.783E-26  2589.74936   010 12  5  8   010 11  3  9
    462.36384  1.018E-23   709.16756   000  7  7  0   000  6  5  1
    462.36502  1.018E-23   709.16637   000  7  7  1   000  6  5  2
    462.49703  8.186E-26  1806.49632   010  7  5  2   010  7  0  7
    463.79643  2.913E-27  4032.49447   100 13  5  9   100 12  2 10
    463.79750  2.496E-23  1106.26397   000 11  6  6   000 10  4  7
    463.82199  1.228E-22  2568.78305   000 15  9  7   000 14  8  6
    463.82306  1.228E-22  2568.78195   000 15  9  6   000 14  8  7
    464.01083  1.556E-24  2456.77170   000 17  6 12   000 17  3 15
    465.24910  5.932E-24  2037.18970   000 16  5 12   000 16  2 15
    465.38090  5.793E-26  2037.05790   000 16  5 12   000 16  1 15
    465.40416  1.458E-26  2455.37837   000 17  6 12   000 17  2 15
    465.81231  1.265E-23   150.15622   000  5  5  1   000  4  0  4
    465.81543  4.541E-25  3738.41306   010 12 10  3   010 11  9  2
    465.81543  4.541E-25  3738.41321   010 12 10  2   010 11  9  3
    465.99930  5.829E-24  3043.15780   000 19  6 13   000 18  5 14
    466.17007  3.806E-24  2068.42147   010  9  5  5   010  8  2  6
i   466.25130  2.995E-27  3685.25812   010 17  4 13   010 17  1 16
    466.51239  9.427E-25  3509.15710   000 20  7 14   000 19  6 13
    466.65430  3.008E-23  2836.82196   000 17  8 10   000 16  7  9
    466.88697  3.013E-23  2836.61614   000 17  8  9   000 16  7 10
    467.06290  3.080E-26  3180.10592   010 14  6  9   010 14  3 12
    467.28183  2.379E-22  2472.97379   000 12 11  2   000 11 10  1
    467.28184  2.379E-22  2472.97379   000 12 11  1   000 11 10  2
    467.48143  1.057E-23  1075.76210   000 13  3 11   000 12  1 12
    467.52765  4.691E-27  3324.14100   100  9  5  4   100  8  2  7
    467.52917  2.694E-21  1075.71436   000 13  3 11   000 12  0 12
    467.92075  1.518E-25   513.20706   000  7  6  1   000  8  1  8
    468.16631  1.921E-26  2245.38058   010  9  6  3   010  8  4  4
    468.34472  4.386E-26   404.44554   000  6  6  0   000  7  1  7
    468.61213  2.189E-27   512.51568   000  7  6  1   000  8  0  8
    468.64434  2.187E-24   473.91754   000  8  5  3   000  7  1  6
    468.72149  1.893E-25   964.85029   000  9  7  3   000 10  2  8
    468.93687  1.887E-26  2244.60779   010  9  6  4   010  8  4  5
    469.14611  1.468E-23  1287.23831   000 12  6  6   000 11  4  7
    469.24135  5.917E-27   403.54891   000  6  6  1   000  6  2  4
    469.34454  7.343E-27  2296.39826   000 17  5 13   000 18  0 18
    469.34913  3.516E-27  3347.92555   100 10  4  6   100  9  1  9
i   469.38487  1.306E-26  4398.55040   010 18  7 12   010 17  6 11
    469.43318  1.997E-27  1884.84198   000 13  8  6   000 14  4 11
i   469.86269  2.693E-25  3403.07093   010 16  4 12   010 15  3 13
    469.91123  1.312E-27   701.62016   000  7  7  1   000  8  3  6
    469.97230  2.502E-25   769.11657   000 10  5  5   000 10  1 10
    469.99039  1.561E-21  1331.21662   000 13  5  9   000 12  2 10
    470.10329  4.858E-23  1287.23831   000 11  7  4   000 11  4  7
    470.15914  6.498E-23   768.92973   000 10  5  5   000 10  0 10
    470.21282  2.676E-25   634.79078   000  8  6  2   000  9  1  9
    470.52419  2.282E-25  3863.52844   010 14  9  5   010 13  8  6
    470.52419  2.282E-25  3863.52875   010 14  9  6   010 13  8  5
    470.56484  4.278E-24  3199.65249   000 19  7 12   000 18  6 13
    470.57559  5.068E-27   634.42801   000  8  6  2   000  9  0  9
    470.89738  2.829E-27  4106.57914   100 14  4 11   100 13  1 12
    471.32064  4.335E-27  3609.42115   010 15  7  8   010 15  4 11
i   471.44699  2.016E-25  3826.47972   000 21  7 15   000 20  6 14
    471.45498  2.260E-23  2617.72764   000 18  5 13   000 17  4 14
    471.54714  2.340E-24  1797.44621   010  7  5  2   010  6  2  5
    471.78413  3.752E-24  1916.24536   010  9  4  5   010  8  1  8
    471.96420  9.570E-27  2635.41646   010 13  4 10   010 12  2 11
    471.97945  2.443E-26  3396.99580   000 19  8 11   000 19  5 14
    472.00925  7.299E-26  1570.09572   000 10  9  2   000 11  6  5
    472.04351  7.301E-26  1570.06147   000 10  9  1   000 11  6  6
i   472.51167  2.565E-27  4212.82416   020 14  3 11   020 13  2 12
i   472.56868  1.250E-27  4878.30603   000 24  7 18   000 23  6 17
    472.68463  2.071E-27  1915.34486   010  9  4  5   010  8  0  8
    472.77886  3.731E-24  2218.29849   010 10  5  6   010  9  2  7
i   472.89200  1.253E-27  4301.90272   100 15  3 12   100 14  2 13
    472.89380  1.247E-22  2591.01791   000 14 10  4   000 13  9  5
    472.89380  1.247E-22  2591.01793   000 14 10  5   000 13  9  4
    472.93990  2.645E-21   609.94637   000  9  5  4   000  8  2  7
i   473.35477  7.210E-26  4080.74179   010 16  8  9   010 15  7  8
i   473.42938  7.213E-26  4080.67303   010 16  8  8   010 15  7  9
    473.85499  5.168E-27  2590.05674   000 14 10  5   000 15  7  8
    473.85881  1.083E-23  1884.84198   000 14  7  8   000 14  4 11
i   473.88481  3.969E-26  4160.86356   000 22  7 16   000 21  6 15
    473.93966  5.174E-27  2589.97205   000 14 10  4   000 15  7  9
    474.02879  3.594E-24  2633.35187   010 13  4 10   010 12  1 11
i   474.04814  7.273E-27  4511.76314   000 23  7 17   000 22  6 16
    474.17726  2.912E-25  3854.74071   010 11 11  0   010 10 10  1
    474.17726  2.912E-25  3854.74074   010 11 11  1   010 10 10  0
    474.32809  4.991E-24  2115.64396   000 15  7  9   000 15  4 12
i   474.53557  8.458E-27  3849.17162   020 12  4  9   020 11  1 10
i   474.63439  1.345E-26  4394.09676   010 18  7 11   010 17  6 12
    474.73304  2.075E-23  1668.09567   000 13  7  7   000 13  4 10
    474.76550  6.252E-27  3187.75969   020  8  4  4   020  7  1  7
    475.32296  3.178E-25   769.11657   000  9  6  3   000 10  1 10
i   475.49645  1.142E-27  3397.43717   010 16  4 12   010 15  2 13
    475.50980  7.920E-27   768.92973   000  9  6  3   000 10  0 10
    475.96864  1.893E-21   634.79078   000 10  4  6   000  9  1  9
    476.33141  4.073E-24   634.42801   000 10  4  6   000  9  0  9
    476.54153  2.044E-24  2360.07461   000 16  7 10   000 16  4 13
    476.54296  3.482E-23  1465.82912   000 12  7  6   000 12  4  9
    476.57838  6.586E-24  1543.24353   000 14  5 10   000 13  3 11
    476.82294  1.277E-23   818.01335   000  8  7  1   000  7  5  2
    476.82922  1.313E-27  2654.91571   010 13  4  9   000 12 10  2
    476.82994  1.277E-23   818.00635   000  8  7  2   000  7  5  3
    476.93943  7.619E-24  1481.44330   000 13  6  7   000 12  4  8
    476.98063  6.028E-23  1110.75942   000 10  7  3   000 10  4  6
    477.46541  4.205E-23  2798.51177   000 16  9  8   000 15  8  7
    477.46914  4.205E-23  2798.50820   000 16  9  7   000 15  8  8
    477.64339  1.298E-26  3403.07093   010 15  6 10   010 15  3 13
    477.84738  1.342E-23  1278.43781   000 12  6  7   000 11  4  8
    478.18558  6.924E-24  1406.65640   000 14  4 11   000 13  2 12
    478.25869  9.890E-27  2519.45198   000 18  4 14   000 18  2 17
    478.29563  5.977E-25  2519.41504   000 18  4 14   000 18  1 17
    478.58584  1.068E-25  1915.34486   010  8  5  3   010  8  0  8
    478.90288  5.043E-23  1278.43781   000 11  7  5   000 11  4  8
    479.02402  1.460E-21  1405.81796   000 14  4 11   000 13  1 12
i   479.13100  3.359E-27  4681.61899   010 19  7 13   010 18  6 12
    479.57276  8.729E-24  3099.05685   000 18  8 11   000 17  7 10
    479.78550  1.945E-25  3921.80314   010 13 10  3   010 12  9  4
    479.78550  1.945E-25  3921.80326   010 13 10  4   010 12  9  3
    480.04085  1.619E-27  4230.74535   100 14  5 10   100 13  2 11
    480.10475  8.758E-24  3098.59110   000 18  8 10   000 17  7 11
i   480.22413  5.422E-27  4501.35603   010 19  6 13   010 18  5 14
    480.33556  3.193E-24  2383.03254   010 11  5  7   010 10  2  8
    480.76908  2.069E-26  3228.30693   010 15  5 11   010 15  2 14
    480.86346  7.467E-25  2617.72764   000 17  7 11   000 17  4 14
    480.98725  1.289E-26  2388.02949   010 10  6  4   010  9  4  5
    481.12325  1.023E-22  2654.91571   000 13 11  3   000 12 10  2
    481.12326  1.023E-22  2654.91570   000 13 11  2   000 12 10  3
    481.36350  3.342E-24  2474.90369   010 13  2 11   010 12  1 12
    481.43297  4.232E-27  2474.83422   010 13  2 11   010 12  0 12
    481.47591  6.159E-23  1106.26397   000 10  7  4   000 10  4  7
    481.64371  1.652E-26  2087.13824   000 14  8  7   000 15  3 12
    481.93647  6.006E-23   951.63533   000  9  7  2   000  9  4  5
    482.08043  7.090E-27  2773.10620   010 13  5  9   010 12  3 10
    482.73446  3.679E-24  1693.44274   000 14  6  8   000 13  4  9
    482.77508  6.301E-22  1604.36316   000 15  3 12   000 14  2 13
    482.89844  1.230E-26  2386.10954   010 10  6  5   010  9  4  6
    483.23302  2.928E-24  1603.90522   000 15  3 12   000 14  1 13
    483.30156  3.241E-26   225.86481   000  6  5  2   000  5  1  5
    483.32309  4.661E-25  2716.32940   000 18  6 13   000 18  3 16
    483.33678  2.843E-25   916.12359   000 10  6  4   000 11  1 11
i   483.33953  2.338E-26  4061.18411   010 18  5 13   010 17  4 14
    483.43170  9.338E-27   916.02867   000 10  6  4   000 11  0 11
    483.99469  6.070E-23   949.57709   000  9  7  3   000  9  4  6
    484.11977  6.843E-27  2715.53272   000 18  6 13   000 18  2 16
    484.31469  8.402E-26  4078.51258   010 15  9  6   010 14  8  7
    484.31469  8.402E-26  4078.51355   010 15  9  7   010 14  8  6
    484.32335  2.566E-24   598.56292   000  9  5  4   000  8  1  7
    484.35159  9.107E-27  3693.56029   020 12  3 10   020 11  0 11
    485.03731  1.670E-25  2604.14531   000 18  5 13   000 17  3 14
    485.44336  4.399E-23   809.39293   000  8  7  1   000  8  4  4
    485.61411  1.119E-23  1630.02985   000 15  4 12   000 15  1 15
    485.61996  1.527E-25  1630.02400   000 15  4 12   000 15  0 15
    486.08104  1.033E-24  3493.33499   000 20  7 13   000 19  6 14
    486.27343  4.419E-23   808.56286   000  8  7  2   000  8  4  5
    486.61676  4.623E-23  2804.27047   000 15 10  5   000 14  9  6
    486.61678  4.623E-23  2804.27045   000 15 10  6   000 14  9  5
i   486.62446  2.259E-26  4327.97413   010 17  8 10   010 16  7  9
i   486.80165  2.259E-26  4327.80626   010 17  8  9   010 16  7 10
    486.87355  9.241E-27  3362.05215   010 14  7  7   010 14  4 10
    486.92082  2.924E-27  1668.09567   000 12  8  5   000 13  4 10
    487.01466  1.661E-24  1922.88777   000 15  6  9   000 14  4 10
    487.09028  8.460E-22  1532.73163   000 14  5 10   000 13  2 11
    487.22033  6.208E-23   221.94604   000  6  5  2   000  5  0  5
    487.59532  2.441E-25  2888.23615   000 18  7 12   000 18  4 15
    487.91482  1.144E-26   384.87544   000  6  6  0   000  6  2  5
    487.92157  1.854E-23   683.60983   000  7  7  0   000  7  4  3
    488.09171  1.342E-25  4021.93388   010 12 11  2   010 11 10  1
    488.09171  1.342E-25  4021.93405   010 12 11  1   010 11 10  2
    488.20768  1.857E-23   683.32371   000  7  7  1   000  7  4  4
i   488.75418  3.538E-27  4673.59071   010 19  7 12   010 18  6 13
    488.80098  6.861E-23  2759.42527   000 12 12  0   000 11 11  1
    488.80098  6.862E-23  2759.42527   000 12 12  1   000 11 11  0
    489.00420  1.623E-27  3105.66423   020  6  5  2   020  5  2  3
    489.35482  1.098E-27  3043.42995   000 16 10  7   000 16  8  8
    489.36504  1.099E-27  3043.41975   000 16 10  6   000 16  8  9
    489.47568  8.995E-27  3567.59742   000 21  5 16   000 21  2 19
    489.51323  7.575E-26  3089.18262   000 18  8 10   000 18  5 13
    489.58663  2.820E-27  1481.44330   000 11  8  3   000 12  4  8
    489.76442  2.330E-27  3950.70299   100 14  2 12   100 13  1 13
    489.84036  3.867E-27  3455.02223   100 10  5  5   100  9  2  8
    489.85289  2.373E-24  2561.57984   010 12  5  8   010 11  2  9
    490.04678  3.459E-26  1399.46037   000  9  9  1   000 10  6  4
    490.05713  3.459E-26  1399.45002   000  9  9  0   000 10  6  5
    490.66879  2.875E-24  1903.26191   010  8  5  3   010  7  2  6
    490.70057  5.081E-26   490.42724   000  7  6  1   000  7  2  6
    490.70205  6.971E-25  2169.05884   000 16  6 10   000 15  4 11
    490.90661  1.334E-23  3043.42995   000 17  9  9   000 16  8  8
    490.91756  1.334E-23  3043.41975   000 17  9  8   000 16  8  9
    491.00992  1.105E-23   942.56188   000  9  7  2   000  8  5  3
    491.03966  1.105E-23   942.53212   000  9  7  3   000  8  5  4
    491.08855  4.862E-27  3638.64814   010 16  6 11   010 16  3 14
    492.00217  2.337E-24  3376.82020   000 19  8 12   000 18  7 11
    492.24319  1.317E-24  3334.23653   000 20  6 14   000 19  5 15
    492.29539  6.403E-24  1465.82912   000 13  6  8   000 12  4  9
    492.37546  2.276E-27  2798.51177   000 15 10  6   000 15  8  7
    492.37903  2.277E-27  2798.50820   000 15 10  5   000 15  8  8
    492.56345  7.789E-27  2547.56519   010 11  6  5   010 10  4  6
    493.14378  2.354E-24  3375.83147   000 19  8 11   000 18  7 12
    493.17417  8.217E-27  2358.73293   000 13 10  4   000 14  7  7
    493.19246  7.978E-26   801.64383   000  8  7  2   000  9  2  7
    493.20632  8.222E-27  2358.70079   000 13 10  3   000 14  7  8
    493.57127  1.855E-24  2272.17153   000 17  5 13   000 17  2 16
i   493.61266  7.697E-26  4120.36256   010 14 10  4   010 13  9  5
i   493.61320  7.740E-26  4120.36295   010 14 10  5   010 13  9  4
    493.64117  3.186E-26  2272.10163   000 17  5 13   000 17  1 16
    494.33362  2.033E-25  1075.76210   000 11  6  5   000 12  1 12
    494.38136  8.803E-27  1075.71436   000 11  6  5   000 12  0 12
    494.44579  7.138E-27  2604.14531   000 17  7 11   000 17  3 14
    494.83093  4.093E-23  2851.90710   000 14 11  3   000 13 10  4
    494.83093  4.093E-23  2851.90711   000 14 11  4   000 13 10  3
    495.03952  2.679E-25  2430.99400   000 17  6 11   000 16  4 12
    495.05723  1.253E-25   609.94637   000  8  6  2   000  8  2  7
    495.10905  2.629E-27  2474.90369   010 13  3 11   010 12  1 12
    495.12868  4.125E-27  2568.78305   000 14 10  5   000 14  8  6
    495.12976  4.126E-27  2568.78195   000 14 10  4   000 14  8  7
    495.17852  3.344E-24  2474.83422   010 13  3 11   010 12  0 12
    495.19602  3.191E-25   916.12359   000 11  5  6   000 11  1 11
    495.29094  3.991E-23   916.02867   000 11  5  6   000 11  0 11
    495.87698  1.647E-26  3024.79521   010 15  3 12   010 15  0 15
    495.92185  4.143E-26  2829.12439   010 14  4 11   010 14  1 14
    495.99171  2.142E-21   743.09716   000 10  5  5   000  9  2  8
    496.40903  3.090E-27  2879.42244   000 18  7 12   000 18  3 15
    496.67165  1.494E-26  2339.94449   000 16  7 10   000 16  3 13
    496.74396  6.988E-27  2543.35577   010 11  6  6   010 10  4  7
    496.76730  2.339E-27  3950.67581   100 14  3 12   100 13  0 13
    496.95470  7.168E-26  3171.28388   000 19  7 13   000 19  4 16
    497.62316  1.193E-27  2037.05839   010  9  5  4   010  9  1  9
    497.63172  6.400E-27  2354.27538   000 13 10  4   000 13  8  5
    497.63195  6.401E-27  2354.27516   000 13 10  3   000 13  8  6
    497.85982  2.768E-27  3206.33616   020  7  5  3   020  6  2  4
    497.90856  1.213E-21  1247.98777   000 14  2 12   000 13  1 13
i   497.91482  2.867E-26  4308.71832   010 16  9  8   010 15  8  7
i   497.91749  2.867E-26  4308.71585   010 16  9  7   010 15  8  8
    497.93241  3.035E-24  1247.96392   000 14  2 12   000 13  0 13
    498.08138  7.324E-23  2209.51533   000 17  4 13   000 16  3 14
    498.10805  1.032E-25  2036.57350   010  9  5  4   010  9  0  9
    498.38042  2.213E-22   374.40984   000  6  6  1   000  5  3  2
    498.80487  1.073E-27  2159.80197   010  7  7  0   010  6  5  1
    498.80589  1.072E-27  2159.80094   010  7  7  1   010  6  5  2
    499.12452  2.219E-22   373.66574   000  6  6  0   000  5  3  3
i   499.53278  6.544E-27  4590.62837   010 18  8 11   010 17  7 10
    499.76225  1.596E-27  3094.90664   020  6  5  1   020  5  2  4
    499.89916  8.209E-27  2155.01654   000 12 10  3   000 12  8  4
    499.89922  8.210E-27  2155.01649   000 12 10  2   000 12  8  5
    499.94885  2.022E-27  2543.20895   000 18  5 14   000 19  0 19
i   499.96619  6.561E-27  4590.25342   010 18  8 10   010 17  7 11
    500.17975  1.590E-23  3032.60504   000 16 10  6   000 15  9  7
    500.17976  1.591E-23  3032.60501   000 16 10  7   000 15  9  6
    500.18566  7.506E-26  1839.75883   000 16  3 13   000 16  1 16
    500.18858  3.875E-24  1839.75591   000 16  3 13   000 16  0 16
    500.48075  3.903E-25  2207.11596   000 17  4 13   000 16  2 14
    500.78759  1.784E-26  3131.74493   010 13  7  6   010 13  4  9
    501.13423  2.123E-24  1752.53727   000 15  5 11   000 14  3 12
    501.34237  2.199E-25   743.09716   000  9  6  3   000  9  2  8
    501.46281  9.180E-26  2707.59671   000 18  6 12   000 17  4 13
i   501.87233  5.754E-26  4204.22864   010 13 11  3   010 12 10  2
i   501.87255  5.754E-26  4204.22849   010 13 11  2   010 12 10  3
    501.94384  8.049E-27  1971.02995   000 11 10  1   000 11  8  4
    501.94386  8.049E-27  1971.02993   000 11 10  2   000 11  8  3
    502.26109  1.518E-24  2752.92554   010 13  5  9   010 12  2 10
    502.43301  7.301E-25  3018.23918   010 15  3 12   010 14  2 13
    502.44681  2.954E-23  2940.25563   000 13 12  2   000 12 11  1
    502.44682  2.954E-23  2940.25562   000 13 12  1   000 12 11  2
    502.44981  4.355E-27  2724.46227   010 12  6  6   010 11  4  7
    502.49803  1.208E-27  3165.74055   000 19  7 13   000 19  3 16
i   502.77321  1.189E-27  4301.41075   100 15  4 12   100 14  1 13
    502.83381  2.840E-26  2087.13824   000 15  7  9   000 15  3 12
    503.09797  1.155E-27  3017.57422   010 15  3 12   010 14  1 13
    503.17404  2.291E-25  3801.47669   000 21  7 14   000 20  6 15
    503.35396  1.979E-24   735.73491   000 10  5  5   000  9  1  8
i   503.44804  4.404E-27  4024.14198   020 13  4 10   020 12  1 11
i   503.76701  5.769E-25  3670.21733   000 20  8 13   000 19  7 12
    503.77721  4.843E-27  1802.33498   000 10 10  1   000 10  8  2
    503.77723  4.844E-27  1802.33496   000 10 10  0   000 10  8  3
    504.12299  3.923E-24  3303.50311   000 18  9 10   000 17  8  9
    504.15236  3.924E-24  3303.47626   000 18  9  9   000 17  8 10
    504.46465  2.305E-27  2970.01274   010 14  5 10   010 13  3 11
    504.46942  2.180E-27  2820.57682   010 14  4 11   010 13  2 12
    504.54950  2.649E-24  1247.98777   000 14  3 12   000 13  1 13
    504.57335  1.219E-21  1247.96392   000 14  3 12   000 13  0 13
    504.85378  7.817E-24  1082.88627   000 10  7  3   000  9  5  4
    504.95517  7.803E-24  1082.78471   000 10  7  4   000  9  5  5
    504.99563  3.654E-27  3324.49048   020  8  5  4   020  7  2  5
i   505.09900  1.240E-27  4793.55954   010 20  6 14   010 19  5 15
    505.20083  3.523E-27  1465.82912   000 11  8  4   000 12  4  9
    505.26326  1.268E-25  2988.07173   000 19  6 14   000 19  3 17
    505.36398  4.668E-27  3851.39058   020 13  2 11   020 12  1 12
    505.65089  1.642E-24  2819.39535   010 14  4 11   010 13  1 12
    505.71353  2.809E-27  2987.62146   000 19  6 14   000 19  2 17
    505.88436  2.176E-25  2797.61875   000 17  8  9   000 17  5 12
i   506.07194  5.843E-25  3668.23858   000 20  8 12   000 19  7 13
    506.44068  1.765E-23   598.56292   000  8  6  2   000  8  1  7
    507.21027  6.901E-24   473.91754   000  7  6  1   000  7  1  6
i   507.28030  2.859E-26  4334.05294   010 15 10  5   010 14  9  6
i   507.28072  2.859E-26  4334.05263   010 15 10  6   010 14  9  5
i   507.46685  1.627E-27  3886.62991   010 17  6 12   010 17  3 15
    507.46800  2.703E-24  1668.09567   000 14  6  9   000 13  4 10
    507.77517  3.935E-22  1745.89633   000 15  5 11   000 14  2 12
    507.87319  2.185E-26  1846.40197   000 13  8  6   000 14  3 11
    507.97315  7.123E-27  3450.70463   010 16  5 12   010 16  2 15
    508.39665  1.204E-25  1247.98777   000 12  6  6   000 13  1 13
    508.39810  1.521E-23  3063.91173   000 15 11  4   000 14 10  5
    508.39811  1.521E-23  3063.91171   000 15 11  5   000 14 10  4
    508.42050  6.868E-27  1247.96392   000 12  6  6   000 13  0 13
    508.70462  2.856E-23   735.73491   000  9  6  3   000  9  1  8
    508.75965  5.482E-24  2888.23615   000 19  5 14   000 18  4 15
    509.06127  1.898E-26  3466.60822   000 20  7 14   000 20  4 17
    509.39074  1.391E-26   308.61561   000  7  5  3   000  6  1  6
i   509.46893  3.491E-26  4328.91800   010 12 12  0   010 11 11  1
i   509.46896  3.491E-26  4328.91797   010 12 12  1   010 11 11  0
    509.88482  3.007E-25   889.57555   000 10  6  4   000 10  2  9
    510.00648  4.926E-27  3295.44321   020  9  4  5   020  8  1  8
    510.27394  2.297E-27  2919.13527   010 13  6  7   010 12  4  8
    510.27971  1.811E-27  3479.96999   100 11  4  7   100 10  1 10
    510.28319  1.325E-24   362.50707   000  6  6  0   000  6  1  5
    510.50680  2.351E-24  2037.05839   010 10  4  6   010  9  1  9
    510.65828  3.476E-27  2716.16984   010 12  6  7   010 11  4  8
    511.03754  4.046E-27  3459.53430   020  9  5  5   020  8  2  6
    511.28080  1.796E-24  1604.36316   000 15  4 12   000 14  2 13
i   511.30541  9.071E-27  4554.10241   010 17  9  9   010 16  8  8
i   511.30706  9.062E-27  4554.09656   010 17  9  8   010 16  8  9
    511.44643  2.714E-26  2997.71067   000 19  6 13   000 18  4 14
    511.46433  5.381E-22   469.66345   000  7  6  2   000  6  3  3
    511.63352  2.832E-24  2023.04803   010  9  5  4   010  8  2  7
    511.69166  1.434E-22   306.31469   000  7  5  3   000  6  0  6
    511.73874  6.019E-22  1603.90522   000 15  4 12   000 14  1 13
i   511.98218  1.751E-27  4868.73115   010 19  8 12   010 18  7 11
    512.07588  1.037E-26  2142.83982   000 12 10  3   000 13  7  6
    512.08700  1.038E-26  2142.82871   000 12 10  2   000 13  7  7
    512.29882  4.916E-26  1846.40197   000 14  7  8   000 14  3 11
    512.34244  1.319E-26  1553.96141   010  5  5  1   010  4  0  4
    512.43784  3.062E-26  2919.13527   010 12  7  5   010 12  4  8
i   512.86128  8.014E-26  3638.64814   010 17  4 13   010 16  3 14
i   512.90906  1.761E-27  4867.93527   010 19  8 11   010 18  7 12
    513.27694  1.117E-27  2268.99335   010  8  7  1   010  7  5  2
    513.28294  1.117E-27  2268.98715   010  8  7  2   010  7  5  3
    513.57115  5.079E-24  3275.97718   000 17 10  7   000 16  9  8
    513.57116  5.079E-24  3275.97734   000 17 10  8   000 16  9  7
    513.61343  5.420E-22   467.51438   000  7  6  1   000  6  3  4
    514.39601  3.262E-23   885.06436   000 10  6  4   000 10  1  9
i   514.60936  1.310E-25  3979.41603   000 21  8 14   000 20  7 13
    514.73597  2.682E-27  3599.02636   100 11  5  6   100 10  2  9
    515.09667  2.910E-27  1287.23831   000 10  8  2   000 11  4  7
i   515.50912  2.293E-26  4401.58864   010 14 11  4   010 13 10  3
i   515.51119  2.276E-26  4401.58876   010 14 11  3   010 13 10  4
    515.94124  1.147E-27  3131.74493   010 14  6  8   010 13  4  9
    515.96052  1.184E-23  3136.03896   000 14 12  2   000 13 11  3
    515.96052  1.184E-23  3136.03896   000 14 12  3   000 13 11  2
    516.52096  1.383E-27  1958.38273   010 12  1 12   000 13  6  7
    516.79591  3.887E-27  3610.68153   020 10  5  6   020  9  2  7
    517.08554  1.069E-24  3578.69585   000 19  9 11   000 18  8 10
    517.15877  1.069E-24  3578.62961   000 19  9 10   000 18  8 11
    517.57336  3.199E-26  2879.42244   000 19  5 14   000 18  3 15
    517.57439  2.366E-27  3186.62629   020  7  5  2   020  6  2  5
    518.10925  1.390E-27  3297.22548   100  8  6  3   100  7  3  4
    518.12174  9.479E-22   769.11657   000 11  4  7   000 10  1 10
    518.21020  8.312E-25  2956.26719   010 14  5 10   010 13  2 11
    518.25273  4.774E-24  1239.08887   000 11  7  4   000 10  5  5
    518.30858  6.934E-25   768.92973   000 11  4  7   000 10  0 10
    518.44279  1.753E-26   653.08860   000  7  7  1   000  8  2  6
    518.54659  4.746E-24  1238.79410   000 11  7  5   000 10  5  6
i   519.05785  1.343E-25  3975.66949   000 21  8 13   000 20  7 14
    520.30417  5.725E-25  2523.12578   000 16  8  8   000 16  5 11
    520.31578  3.820E-24  1839.75883   000 16  4 13   000 16  1 16
    520.31870  9.380E-26  1839.75591   000 16  4 13   000 16  0 16
i   520.41687  5.650E-27  4332.87757   010 19  5 14   010 18  4 15
    520.51110  1.244E-27  1942.37553   010 11  2 10   000 12  7  5
i   520.78540  9.804E-27  4562.82824   010 16 10  6   010 15  9  7
i   520.78565  9.805E-27  4562.82727   010 16 10  7   010 15  9  6
    520.85850  1.458E-27  2170.47999   010 10  5  5   010 10  1 10
    520.97166  3.334E-25  1049.12406   000 11  6  5   000 11  2 10
    521.11506  7.896E-26  2170.22343   010 10  5  5   010 10  0 10
    521.23604  4.630E-27  2778.97337   000 19  4 15   000 19  2 18
    521.25547  1.508E-25  2778.95394   000 19  4 15   000 19  1 18
    521.59625  4.552E-26  2724.46227   010 11  7  4   010 11  4  7
    521.74406  1.456E-21   889.57555   000 11  5  6   000 10  2  9
    521.81762  5.254E-24  3290.88723   000 16 11  5   000 15 10  6
    521.81763  5.255E-24  3290.88723   000 16 11  6   000 15 10  5
    522.32969  2.733E-25  3638.53387   000 21  6 15   000 20  5 16
    522.35641  1.082E-27  2502.43880   010 15  0 15   000 16  5 12
i   522.52776  4.649E-26  4123.66949   000 22  7 15   000 21  6 16
    522.89048  1.414E-27  3292.44411   100  8  6  2   100  7  3  5
i   523.03297  1.499E-26  4510.02576   010 13 12  2   010 12 11  1
i   523.03313  1.499E-26  4510.02559   010 13 12  1   010 12 11  2
    523.04116  7.951E-22   581.96190   000  8  6  3   000  7  3  4
    523.12179  7.554E-24  3248.22625   000 13 13  0   000 12 12  1
    523.12180  7.554E-24  3248.22625   000 13 13  1   000 12 12  0
i   523.20350  3.275E-27  3777.00280   020 11  5  7   020 10  2  8
    523.62179  2.816E-23  1046.47393   000 11  6  5   000 11  1 10
    523.70582  5.350E-25  2519.45198   000 18  5 14   000 18  2 17
    523.71434  1.002E-24  1884.84198   000 15  6 10   000 14  4 11
    523.74276  1.491E-26  2519.41504   000 18  5 14   000 18  1 17
    523.81460  4.564E-27  3556.85843   010 15  7  9   010 15  4 12
    523.85340  9.944E-27  3325.04624   010 14  7  8   010 14  4 11
    523.89715  3.311E-27  1278.43781   000 10  8  3   000 11  4  8
i   523.93250  4.550E-27  3773.99421   000 21  7 15   000 21  4 18
    524.03739  3.053E-25  1075.76210   000 12  5  7   000 12  1 12
    524.08513  2.053E-23  1075.71436   000 12  5  7   000 12  0 12
    524.12854  7.715E-26  1618.70017   000 13  7  7   000 13  3 10
i   524.18020  2.731E-26  4304.65073   000 22  8 15   000 21  7 14
i   524.48201  2.657E-27  4814.60791   010 18  9 10   010 17  8  9
i   524.52943  2.654E-27  4814.59859   010 18  9  9   010 17  8 10
    524.60209  4.622E-27  3851.27896   020 13  3 11   020 12  0 12
    524.90101  1.504E-27  2904.29034   010 13  6  8   010 12  4  9
    525.14288  1.916E-26  3107.38066   010 13  7  7   010 13  4 10
    525.33731  1.521E-24  2645.81040   010 14  2 12   010 13  1 13
    525.37890  2.316E-22  1814.56559   000 16  3 13   000 15  2 14
    525.42727  1.863E-27  3802.37899   010 16  7 10   010 16  4 13
    525.62471  6.056E-26  1432.75802   000 13  6  7   000 14  1 14
    525.62575  5.703E-25  1814.31874   000 16  3 13   000 15  1 14
    525.63658  4.534E-27  1432.74615   000 13  6  7   000 14  0 14
    526.25525  9.344E-25   885.06436   000 11  5  6   000 10  1  9
    526.27031  6.685E-27  3300.20941   000 20  6 14   000 19  4 15
    526.77808  1.505E-24  3534.33656   000 18 10  8   000 17  9  9
    526.77808  1.505E-24  3534.33731   000 18 10  9   000 17  9  8
    527.27996  3.236E-26  2904.29034   010 12  7  6   010 12  4  9
    527.53829  1.585E-27  3424.51956   100  9  6  4   100  8  3  5
    527.73121  5.696E-25  1974.70759   000 16  5 12   000 15  3 13
    528.09907  8.061E-22   576.90453   000  8  6  2   000  7  3  5
i   528.39934  1.213E-27  3532.78477   010 17  4 14   000 16 10  7
    528.43400  5.685E-26  2547.56519   010 10  7  3   010 10  4  6
i   529.00398  8.498E-27  4613.97615   010 15 11  4   010 14 10  5
i   529.00454  8.445E-27  4613.97522   010 15 11  5   010 14 10  4
    529.25878  1.001E-27  4132.32756   100 15  2 13   100 14  1 14
    529.33576  4.413E-24  3346.73803   000 15 12  4   000 14 11  3
    529.33576  4.413E-24  3346.73804   000 15 12  3   000 14 11  4
    529.57406  3.153E-26  3271.90263   000 20  6 15   000 20  3 18
    529.75055  8.454E-25   981.12781   000  8  8  0   000  7  6  1
    529.75058  8.455E-25   981.12778   000  8  8  1   000  7  6  2
    529.75478  2.697E-25  3868.97525   000 20  9 12   000 19  8 11
    529.82650  1.022E-27  3271.65019   000 20  6 15   000 20  2 18
    529.88828  4.718E-26  2716.16984   010 11  7  5   010 11  4  8
    529.92565  2.700E-25  3868.82237   000 20  9 11   000 19  8 12
    530.59826  9.444E-27  1942.37553   000 11 10  2   000 12  7  5
    530.60171  9.447E-27  1942.37208   000 11 10  1   000 12  7  6
    531.05592  2.585E-24  1411.31961   000 12  7  5   000 11  5  6
i   531.26097  2.418E-27  3957.46409   020 12  5  8   020 11  2  9
i   531.56076  1.739E-27  3875.42256   000 22  5 17   000 22  2 20
    531.77829  1.599E-22  1970.66051   000 16  5 12   000 15  2 13
    531.80570  2.545E-24  1410.56638   000 12  7  6   000 11  5  7
    532.05355  1.527E-26  3024.80488   010 15  4 12   010 15  1 15
i   532.05875  5.216E-27  4646.19725   000 23  8 16   000 22  7 15
i   532.27980  2.851E-26  4297.92671   000 22  8 14   000 21  7 15
    532.33692  1.358E-24  2266.17485   000 15  8  7   000 15  5 10
    532.64174  8.954E-22   711.79515   000  9  6  4   000  8  3  5
    532.64323  5.799E-26  2543.35577   010 10  7  4   010 10  4  7
    533.37205  5.696E-26  2388.02949   010  9  7  2   010  9  4  5
    533.54699  1.004E-27  4132.31561   100 15  3 13   100 14  0 14
    534.05300  6.585E-26  1625.74794   010  6  5  2   010  5  0  5
i   534.11245  3.121E-27  4806.63334   010 17 10  8   010 16  9  7
i   534.11297  3.121E-27  4806.63314   010 17 10  7   010 16  9  8
    534.33129  1.529E-24  2645.77463   010 14  3 12   010 13  0 13
    534.58584  2.612E-26  3334.23653   000 19  8 12   000 19  5 15
    534.82666  1.501E-27  3569.23254   100 10  6  5   100  9  3  6
    534.84747  3.077E-25  1221.53695   000 12  6  6   000 12  2 11
    534.88463  2.312E-24  2156.45386   010 10  5  5   010  9  2  8
    535.07976  1.687E-24  3532.78479   000 17 11  7   000 16 10  6
    535.08476  1.685E-24  3532.78477   000 17 11  6   000 16 10  7
i   535.19196  2.042E-27  4210.99098   020 14  4 11   020 13  1 12
    535.29216  5.751E-26  2386.10954   010  9  7  3   010  9  4  6
i   535.45047  7.420E-27  3638.53387   000 20  8 13   000 20  5 16
    535.47181  8.317E-26  3043.15780   000 18  8 11   000 18  5 14
    535.71913  7.579E-26  1406.65640   000 12  7  5   000 13  2 12
    535.80465  1.007E-25  1221.53695   000 11  7  4   000 12  2 11
    536.31632  2.377E-26  1618.70017   000 12  8  5   000 13  3 10
    536.35579  1.935E-23  1220.02863   000 12  6  6   000 12  1 11
    536.41863  3.035E-24  3442.70244   000 14 13  1   000 13 12  2
    536.41863  3.035E-24  3442.70244   000 14 13  2   000 13 12  1
i   536.45674  5.990E-27  4706.10104   010 14 12  3   010 13 11  2
i   536.45683  5.990E-27  4706.10097   010 14 12  2   010 13 11  3
    536.55757  4.980E-27  1405.81796   000 12  7  5   000 13  1 12
    536.67807  3.261E-27  3292.82947   020  8  5  3   020  7  2  6
    536.88971  4.193E-26  2245.38058   010  8  7  1   010  8  4  4
    537.17631  1.618E-27  3414.88392   100  9  6  3   100  8  3  6
    537.24683  1.086E-25  1405.12525   000 12  7  6   000 12  3  9
    537.31297  5.719E-27  1220.02863   000 11  7  4   000 12  1 11
i   537.54019  2.238E-27  3685.37049   010 17  5 13   010 17  2 16
    537.66230  4.210E-26  2244.60779   010  8  7  2   010  8  4  5
    537.73346  2.391E-25  2765.74280   000 17  8 10   000 17  5 13
    537.90249  5.138E-22  1432.75802   000 15  2 13   000 14  1 14
    537.91436  5.052E-25  1432.74615   000 15  2 13   000 14  0 14
    537.92830  3.920E-25  3171.14771   010 15  5 11   010 14  2 12
    538.08658  3.043E-27   404.44554   000  8  5  4   000  7  1  7
    538.18765  2.044E-27  1110.75942   000  9  8  1   000 10  4  6
i   538.39690  1.909E-27  3955.62849   000 21  8 14   000 21  5 17
    538.47666  4.688E-26  1604.36316   000 13  7  6   000 14  2 13
    538.61599  1.060E-25  1049.12406   000 10  7  3   000 11  2 10
    538.93460  3.582E-27  1603.90522   000 13  7  6   000 14  1 13
    539.28421  6.825E-25  3017.57422   010 15  4 12   010 14  1 13
    539.37076  2.109E-22   403.16136   000  8  5  4   000  7  0  7
    539.39562  1.776E-26  2119.21122   010  7  7  0   010  7  4  3
    539.66181  1.778E-26  2118.94502   010  7  7  1   010  7  4  4
    539.70479  1.068E-27  3032.60504   000 15 11  4   000 15  9  7
    539.70481  1.068E-27  3032.60501   000 15 11  5   000 15  9  6
    539.78643  4.141E-25  3807.62610   000 19 10  9   000 18  9 10
    539.78643  4.141E-25  3807.62862   000 19 10 10   000 18  9  9
    540.05772  8.375E-22   859.39230   000 10  6  5   000  9  3  6
    540.14291  1.239E-27  3731.21495   100 11  6  6   100 10  3  7
    540.93897  2.135E-23  2456.77170   000 18  4 14   000 17  3 15
    540.98095  6.188E-25  2502.43880   000 16  8  9   000 16  5 12
    541.26612  5.200E-27  1046.47393   000 10  7  3   000 11  1 10
    541.36799  3.221E-25  2115.64396   000 16  6 11   000 15  4 12
i   541.94479  1.554E-27  4151.01627   020 13  5  9   020 12  2 10
    541.94957  4.366E-25  1432.75802   000 15  3 13   000 14  1 14
    541.95181  2.861E-24  2026.83124   000 14  8  6   000 14  5  9
    541.96144  5.160E-22  1432.74615   000 15  3 13   000 14  0 14
i   542.08422  6.301E-26  4174.31052   000 21  9 13   000 20  8 12
    542.24709  4.298E-26  2061.89822   000 17  3 14   000 17  1 17
    542.24850  1.222E-24  2061.89681   000 17  3 14   000 17  0 17
    542.33230  6.440E-26  2455.37837   000 18  4 14   000 17  2 15
i   542.34661  2.927E-27  4841.33335   010 16 11  5   010 15 10  6
i   542.34694  2.926E-27  4841.33324   010 16 11  6   010 15 10  5
i   542.44454  6.317E-26  4173.98434   000 21  9 12   000 20  8 13
    542.46756  1.902E-27  2804.27047   000 14 11  3   000 14  9  6
    542.46759  1.902E-27  2804.27045   000 14 11  4   000 14  9  5
    542.56982  1.531E-24  3572.30982   000 16 12  4   000 15 11  5
    542.56982  1.531E-24  3572.30983   000 16 12  5   000 15 11  4
    542.67837  1.580E-27  3755.89901   100 12  5  7   100 11  2 10
    542.68311  2.186E-27  1106.26397   000  9  8  2   000 10  4  7
    542.81937  9.112E-22   701.62016   000  9  6  3   000  8  3  6
    543.04033  1.264E-24  1599.79949   000 13  7  6   000 12  5  7
    543.19481  5.422E-27  3232.80526   010 16  3 13   010 16  0 16
i   543.32907  1.635E-27  3789.54850   010 18  4 15   000 17 10  8
i   543.44865  3.461E-27  4838.38693   010 13 13  0   010 12 12  1
i   543.44865  3.461E-27  4838.38693   010 13 13  1   010 12 12  0
    543.94347  8.872E-25  1105.00360   000  9  8  1   000  8  6  2
    543.94402  8.871E-25  1105.00306   000  9  8  2   000  8  6  3
    543.99625  8.340E-26   889.57555   000  9  7  2   000 10  2  9
    544.16734  2.445E-26  1814.56559   000 14  7  7   000 15  2 14
    544.25669  2.243E-25  1796.51582   010  6  6  1   010  5  3  2
    544.41419  2.187E-27  1814.31874   000 14  7  7   000 15  1 14
    544.76101  1.216E-24  1598.06770   000 13  7  7   000 12  5  8
i   544.82733  8.628E-27  4459.47011   000 23  7 16   000 22  6 17
    544.83670  1.435E-24  2253.67150   000 15  8  8   000 15  5 11
    544.98449  2.250E-25  1795.78798   010  6  6  0   010  5  3  3
    545.02103  2.823E-27  2591.01793   000 13 11  3   000 13  9  4
    545.02105  2.823E-27  2591.01791   000 13 11  2   000 13  9  5
    545.49320  6.829E-22  1024.56827   000 11  6  6   000 10  3  7
    545.50902  3.494E-25  1814.56559   000 16  4 13   000 15  2 14
    545.75587  2.290E-22  1814.31874   000 16  4 13   000 15  1 14
    545.81679  1.603E-27  1757.34160   010 10  2  9   000 11  7  4
i   546.08253  5.593E-27  4634.74837   000 23  8 15   000 22  7 16
    546.14735  2.625E-26  1630.02985   000 14  6  8   000 15  1 15
    546.15320  2.569E-27  1630.02400   000 14  6  8   000 15  0 15
    546.73288  1.333E-27  3614.13068   000 21  6 15   000 20  4 16
    547.37024  3.239E-27  2392.88538   000 12 11  2   000 12  9  3
    547.37027  3.239E-27  2392.88536   000 12 11  1   000 12  9  4
    547.58989  1.434E-27  2316.44549   010 11  5  6   010 11  1 11
    547.69314  2.672E-25  3228.30693   010 16  3 13   010 15  2 14
    547.72396  4.965E-26  2316.31142   010 11  5  6   010 11  0 11
    548.17758  5.031E-25  3789.54833   000 18 11  8   000 17 10  7
    548.19370  5.014E-25  3789.54850   000 18 11  7   000 17 10  8
    548.50744  3.493E-27   885.06436   000  9  7  2   000 10  1  9
    548.72873  1.271E-24  3171.28388   000 20  5 15   000 19  4 16
    548.77059  4.787E-27  1757.34160   000 10 10  1   000 11  7  4
    548.77150  4.788E-27  1757.34069   000 10 10  0   000 11  7  5
    548.96004  2.960E-24  2019.82191   000 14  8  7   000 14  5 10
    549.43595  5.276E-24  1804.83943   000 13  8  5   000 13  5  8
    549.45171  3.207E-27  3415.73151   020 10  4  6   020  9  1  9
    549.51998  2.300E-27  2209.90529   000 11 11  0   000 11  9  3
    549.51999  2.300E-27  2209.90528   000 11 11  1   000 11  9  2
    549.53093  4.999E-22  1206.75426   000 12  6  7   000 11  3  8
    549.57840  1.135E-24  3651.99948   000 15 13  2   000 14 12  3
    549.57840  1.135E-24  3651.99948   000 15 13  3   000 14 12  2
i   549.73848  2.210E-27  4917.09995   010 15 12  4   010 14 11  3
i   549.74071  2.226E-27  4917.09776   010 15 12  3   010 14 11  4
    550.58643  1.340E-25  1206.75426   000 11  7  5   000 11  3  8
    550.67543  8.373E-22  1049.12406   000 12  5  7   000 11  2 10
    551.72633  2.396E-25  1406.65640   000 13  6  7   000 13  2 12
    551.73913  4.402E-26   743.09716   000  8  7  1   000  9  2  8
    551.95994  1.520E-27  3552.10823   100 10  6  4   100  9  3  7
    552.56477  1.095E-23  1405.81796   000 13  6  7   000 13  1 12
i   552.58056  1.058E-25  4095.78838   000 20 10 11   000 19  9 10
i   552.58187  1.058E-25  4095.78139   000 20 10 10   000 19  9 11
i   552.70966  2.132E-27  4021.35359   020 14  2 12   020 13  1 13
    552.86704  1.095E-26  2037.18970   000 15  7  8   000 16  2 15
    552.99884  1.154E-27  2037.05790   000 15  7  8   000 16  1 15
    552.99926  3.329E-22  1405.12525   000 13  6  8   000 12  3  9
    553.06815  5.376E-24  1801.20701   000 13  8  6   000 13  5  9
    553.32556  2.068E-25  1046.47393   000 12  5  7   000 11  1 10
    553.89350  5.676E-25  1804.83943   000 14  7  7   000 13  5  8
i   553.95409  1.365E-26  4494.72734   000 22  9 14   000 21  8 13
    553.98228  1.222E-24  2170.47999   010 11  4  7   010 10  1 10
    554.27206  4.889E-27  3165.74055   000 20  5 15   000 19  3 16
i   554.87627  1.353E-26  4494.02539   000 22  9 13   000 21  8 14
    555.21705  8.384E-24  1599.79949   000 12  8  4   000 12  5  7
    555.26316  1.432E-25  2778.97337   000 19  5 15   000 19  2 18
    555.28259  6.109E-27  2778.95394   000 19  5 15   000 19  1 18
    555.65518  4.936E-25  3812.70485   000 17 12  6   000 16 11  5
    555.65518  4.937E-25  3812.70486   000 17 12  5   000 16 11  6
    555.82942  1.219E-24  2061.89822   000 17  4 14   000 17  1 17
    555.83083  4.901E-26  2061.89681   000 17  4 14   000 17  0 17
i   555.93140  7.221E-27  3567.73809   000 21  6 16   000 21  3 19
i   556.13465  5.275E-26  3955.62849   000 22  6 16   000 21  5 17
    556.22747  1.215E-25  2209.51533   000 17  5 13   000 16  3 14
    556.32828  6.926E-25  3771.34805   000 14 14  0   000 13 13  1
    556.32829  6.927E-25  3771.34804   000 14 14  1   000 13 13  0
i   556.63437  1.387E-27  5033.05873   010 14 13  1   010 13 12  2
i   556.63438  1.387E-27  5033.05872   010 14 13  2   010 13 12  1
    556.85166  2.304E-25  1247.98777   000 13  5  8   000 13  1 13
    556.86350  2.020E-22  1618.70017   000 14  6  9   000 13  3 10
    556.87551  8.935E-24  1247.96392   000 13  5  8   000 13  0 13
    556.94879  8.463E-24  1598.06770   000 12  8  5   000 12  5  8
    557.36114  5.424E-25  1892.08287   010  7  6  2   010  6  3  3
i   557.36183  2.306E-26  3886.62991   010 18  4 14   010 17  3 15
    557.49378  5.208E-25  1801.20701   000 14  7  8   000 13  5  9
    557.63268  3.239E-27  3413.01240   020  9  5  4   020  8  2  7
    557.89545  6.335E-25  1244.43953   000 10  8  2   000  9  6  3
    557.89807  6.333E-25  1244.43689   000 10  8  3   000  9  6  4
    558.09301  8.439E-22   841.36736   000 10  6  4   000  9  3  7
    558.62684  5.794E-23  2207.11596   000 17  5 13   000 16  2 14
    559.01587  1.554E-25  1709.97128   010  7  5  3   010  6  0  6
    559.10138  1.529E-27   735.73491   000  8  7  1   000  9  1  8
    559.46781  5.465E-25  1889.97623   010  7  6  1   010  6  3  4
    559.71032  1.121E-23  1411.31961   000 11  8  3   000 11  5  6
    559.92700  1.431E-27  1756.38442   010 11  0 11   000 12  6  6
    560.06107  3.016E-27  1756.38442   010 11  1 11   000 12  6  6
    560.46357  1.125E-23  1410.56638   000 11  8  4   000 11  5  7
i   560.59049  1.299E-27  4617.12036   010 20  5 15   010 19  4 16
    560.70792  8.791E-26  2360.07461   000 17  6 12   000 16  4 13
    560.87699  1.591E-24  2303.15839   010 11  5  6   010 10  2  9
i   560.92234  1.012E-27  4985.81128   000 24  8 16   000 23  7 17
    561.10017  1.395E-25  4061.11464   000 19 11  9   000 18 10  8
    561.13538  1.385E-25  4061.11539   000 19 11  8   000 18 10  9
    561.24061  1.615E-25  3397.43717   010 16  5 12   010 15  2 13
    561.58503  1.186E-26   609.94637   000  7  7  0   000  8  2  7
    562.15435  1.108E-22  1846.40197   000 15  6 10   000 14  3 11
    562.59895  3.955E-25  3876.07379   000 16 13  3   000 15 12  4
    562.59895  3.955E-25  3876.07380   000 16 13  4   000 15 12  3
    563.17161  1.399E-25  1024.56827   000 10  7  4   000 10  3  7
    563.22550  2.378E-25  2026.83124   000 15  7  8   000 14  5  9
    563.24611  1.208E-23  1239.08887   000 10  8  2   000 10  5  5
    563.45295  1.854E-27  3050.67773   000 20  4 16   000 20  2 19
    563.46319  3.652E-26  3050.66749   000 20  4 16   000 20  1 19
    563.54086  1.210E-23  1238.79410   000 10  8  3   000 10  5  6
    564.17465  3.691E-25   308.61561   000  6  6  1   000  6  1  6
    564.61909  1.747E-26  2009.07686   010  8  6  2   010  8  1  7
    564.65043  4.269E-27  2272.17153   000 16  7  9   000 17  2 16
i   565.14049  2.508E-26  4398.74802   000 21 10 12   000 20  9 11
i   565.14197  2.508E-26  4398.73003   000 21 10 11   000 20  9 12
i   565.28750  2.734E-27  4830.20651   000 23  9 15   000 22  8 14
    565.31971  3.978E-22   916.12359   000 12  4  8   000 11  1 11
    565.41463  2.022E-27   916.02867   000 12  4  8   000 11  0 11
i   565.78614  2.134E-27  4021.29446   020 14  3 12   020 13  0 13
    565.85835  1.171E-27  2303.15839   010 10  6  4   010 10  2  9
    565.90470  2.098E-26  1405.12525   000 11  8  4   000 12  3  9
    565.98310  6.775E-27  1883.46094   010  7  6  1   010  7  1  6
    566.06080  9.618E-24  1082.88627   000  9  8  1   000  9  5  4
    566.16237  9.623E-24  1082.78471   000  9  8  2   000  9  5  5
    566.36504  2.870E-26  2147.18185   010  9  6  3   010  9  1  8
    566.47557  4.405E-27   306.31469   000  6  6  1   000  6  0  6
i   566.93094  2.758E-27  4828.83093   000 23  9 14   000 22  8 15
    566.95561  8.090E-23  2037.18970   000 17  3 14   000 16  2 15
    567.08741  7.214E-26  2037.05790   000 17  3 14   000 16  1 15
    567.25591  1.055E-27  2568.78305   000 13 11  3   000 14  8  6
    567.25701  1.058E-27  2568.78195   000 13 11  2   000 14  8  7
    567.60745  1.212E-27  3703.78003   100 11  6  5   100 10  3  8
    568.31278  6.509E-25  2829.12439   010 15  2 13   010 14  1 14
    568.31648  4.424E-24   942.56188   000  8  8  0   000  8  5  3
    568.34624  4.425E-24   942.53212   000  8  8  1   000  8  5  4
    568.58191  1.480E-25  4067.86953   000 18 12  7   000 17 11  6
    568.58191  1.481E-25  4067.86455   000 18 12  6   000 17 11  7
    568.71381  1.615E-27  1587.74005   010  9  2  8   000 10  7  3
    568.79553  1.689E-26   303.99473   000  6  6  0   000  5  2  3
    568.94115  7.961E-25  2004.75445   010  8  6  3   010  7  3  4
i   569.25530  2.603E-25  3979.12107   000 15 14  1   000 14 13  2
i   569.25530  2.603E-25  3979.12107   000 15 14  2   000 14 13  1
    569.56899  5.248E-27  3232.81000   010 16  4 13   010 16  1 16
    569.57765  8.591E-26   513.20706   000  9  5  5   000  8  1  8
    569.64920  1.300E-27  1771.12327   010  6  6  0   010  6  1  5
    569.87371  5.413E-23  2087.13824   000 16  6 11   000 15  3 12
    570.14360  9.915E-27  1839.75883   000 15  6  9   000 16  1 16
    570.14652  1.261E-27  1839.75591   000 15  6  9   000 16  0 16
    570.15014  1.998E-25  2019.82191   000 15  7  9   000 14  5 10
    570.26903  2.255E-22   512.51568   000  9  5  5   000  8  0  8
i   570.60527  1.468E-27  4808.41784   000 24  7 17   000 23  6 18
    570.64711  9.438E-26  2266.17485   000 16  7  9   000 15  5 10
    570.92501  1.999E-27  2657.01195   010 15  1 14   000 16  6 11
    571.56956  3.635E-25  1399.46037   000 11  8  3   000 10  6  4
    571.57993  3.633E-25  1399.45002   000 11  8  4   000 10  6  5
    571.69618  3.338E-26  2297.32056   010 10  6  4   010 10  1  9
    571.81404  1.593E-25  1604.36316   000 14  6  8   000 14  2 13
    572.26830  1.972E-27  3826.47972   000 20  9 11   000 20  6 14
    572.27198  5.226E-24  1603.90522   000 14  6  8   000 14  1 13
    572.32582  1.112E-27  1971.02995   010 10  4  7   000 11  8  4
i   573.84121  3.594E-26  4347.41253   000 20 11 10   000 19 10  9
i   573.88859  3.571E-26  4347.41505   000 20 11  9   000 19 10 10
    573.91933  8.084E-25  1999.77662   010  8  6  2   010  7  3  5
    573.96490  6.541E-25  2829.10603   010 15  3 13   010 14  0 14
    574.17948  1.160E-25   859.39230   000  9  7  3   000  9  3  6
    574.30262  6.624E-22   995.79310   000 11  6  5   000 10  3  8
    574.44203  2.615E-25  3227.93696   010 16  4 13   010 15  1 14
    575.43453  4.073E-27  2253.67150   010 14  0 14   000 15  5 11
    575.45289  1.021E-27  2253.67150   010 14  1 14   000 15  5 11
    575.47436  1.283E-25  4114.87964   000 17 13  5   000 16 12  4
    575.47436  1.283E-25  4114.87965   000 17 13  4   000 16 12  5
    575.93107  3.580E-26  2523.12578   000 17  7 10   000 16  5 11
    576.53526  1.081E-27  1971.02993   010 10  4  6   000 11  8  3
    576.68224  1.397E-24   404.44554   000  7  6  2   000  7  1  7
    577.08611  2.041E-22  1630.02985   000 16  2 14   000 15  1 15
    577.09196  2.724E-26  1630.02400   000 16  2 14   000 15  0 15
    577.24201  1.160E-27  2462.88663   010 11  6  5   010 11  2 10
i   577.40722  5.495E-27  4716.39474   000 22 10 12   000 21  9 13
i   577.45338  5.523E-27  4716.42888   000 22 10 13   000 21  9 12
    577.57890  5.517E-26   403.54891   000  7  6  1   000  6  2  4
    577.96642  2.345E-26   403.16136   000  7  6  2   000  7  0  7
    578.06512  1.164E-27  2474.90369   010 12  5  7   010 12  1 12
    578.13459  2.622E-26  2474.83422   010 12  5  7   010 12  0 12
    578.48987  8.885E-25  2135.05479   010  9  6  4   010  8  3  5
    579.15381  2.444E-26   293.63645   000  6  6  1   000  5  2  4
    579.20145  1.297E-26  2797.61875   000 18  7 11   000 17  5 12
    579.48548  2.086E-26  1630.02985   000 16  3 14   000 15  1 15
    579.49133  2.047E-22  1630.02400   000 16  3 14   000 15  0 15
    579.60487  1.465E-27  2519.45198   000 17  7 10   000 18  2 17
    580.53794  3.955E-26  2037.18970   000 17  4 14   000 16  2 15
    580.66974  8.106E-23  2037.05790   000 17  4 14   000 16  1 15
    580.76818  2.937E-26  2459.36046   010 11  6  5   010 11  1 10
    580.83521  2.675E-27  3546.85284   020 10  5  5   020  9  2  8
    580.83804  2.329E-23  2339.94449   000 17  6 12   000 16  3 13
    580.91894  1.365E-27  2997.71067   000 18  8 11   000 18  4 14
    581.03471  4.436E-27  3089.18262   000 19  7 12   000 18  5 13
    581.17566  1.980E-27  2589.97205   010 14  2 12   000 15  7  9
i   581.34182  4.122E-26  4337.74220   000 19 12  8   000 18 11  7
i   581.35955  4.135E-26  4337.72591   000 19 12  7   000 18 11  8
    581.92485  1.967E-26  2617.72764   000 18  6 13   000 17  4 14
i   582.03986  9.112E-26  4201.57788   000 16 14  2   000 15 13  3
i   582.03992  9.112E-26  4201.57788   000 16 14  3   000 15 13  2
    582.42023  1.407E-27  3396.99580   000 20  7 13   000 19  5 14
    582.94464  6.825E-26  2253.67150   000 16  7 10   000 15  5 11
    583.02346  2.083E-26  2296.39898   000 18  3 15   000 18  1 18
    583.02418  3.642E-25  2296.39826   000 18  3 15   000 18  0 18
    583.04114  6.844E-26   711.79515   000  8  7  2   000  8  3  5
    583.30248  4.090E-22  1221.53695   000 13  5  8   000 12  2 11
    583.77458  1.100E-27  1802.33496   010  9  4  6   000 10  8  3
    583.88001  6.017E-24  2716.32940   000 19  4 15   000 18  3 16
i   583.96945  1.531E-27  3875.50066   000 22  6 17   000 22  3 20
    584.67669  7.272E-27  2715.53272   000 19  4 15   000 18  2 16
    584.88023  9.802E-26   520.12337   000  8  6  2   000  7  2  5
    584.92082  1.764E-25  1570.09572   000 12  8  4   000 11  6  5
    584.95502  1.759E-25  1570.06147   000 12  8  5   000 11  6  6
    585.69451  1.086E-27  1802.33498   010  9  4  5   000 10  8  2
    585.72783  8.206E-25  2283.28015   010 10  6  5   010  9  3  6
    585.77676  1.074E-27  1808.12756   010  8  5  4   010  7  1  7
    585.98024  1.029E-27  2354.27538   000 12 11  2   000 13  8  5
    585.98047  1.029E-27  2354.27516   000 12 11  1   000 13  8  6
i   586.38323  8.610E-27  4648.36326   000 21 11 11   000 20 10 10
    586.38610  1.842E-26  2456.77170   000 18  5 14   000 17  3 15
i   586.43970  8.570E-27  4648.36894   000 21 11 10   000 20 10 11
    586.63128  6.872E-27  3509.15710   000 19  9 10   000 19  6 13
    586.65825  1.898E-27  2456.77170   000 16  8  8   000 17  3 15
    587.40800  2.337E-25  1806.49632   010  8  5  4   010  7  0  7
[truncated: 1,675,202 more chars]
